# Supplementary material for: Whole-body transcriptome analysis provides insights into the cascade of sequential expression events involved in growth, immunity, and metabolism during the molting cycle in Scylla paramamosain
Source: Sci Rep. 2022 Jul 6;12:11395. doi: 10.1038/s41598-022-14783-w (PMC9259733; doi:10.1038/s41598-022-14783-w)
Supplement: Supplementary file 5 — Supplementary Information 5. [file 41598_2022_14783_MOESM5_ESM.xlsx]

## Sheet: Sheet1
Table S1. An overview of sequencing and assembly of the transcriptome from S. paramamosain.
Sample	Raw Reads	Clean reads	Total mapped	Clean bases	Error(%)	Q20(%)	Q30(%)	GC(%)
PoM_1	52424100	50839762	35957272(70.73%)	7.63G	0.03	97.48	93.78	52.12
PoM_2	67087040	65519396	44920268(68.56%)	9.83G	0.03	97.09	92.97	52.43
PoM_3	54172180	52607922	36272832(68.95%)	7.89G	0.03	97.17	93.35	53.44
InM-Ⅰ_1	57594818	56311694	38922830(69.12%)	8.45G	0.03	96.65	91.84	52.22
InM-Ⅰ_2	49274018	48107754	32735878(68.05%)	7.22G	0.03	97.51	93.86	51.6
InM-Ⅰ_3	58626108	57200066	39294372(68.70%)	8.58G	0.03	97.35	93.53	52.65
InM-Ⅱ_1	53608496	52085658	38115794(73.18%)	7.81G	0.03	97.78	94.22	50.56
InM-Ⅱ_2	53703194	52468172	37180360(70.86%)	7.87G	0.03	97.38	93.45	52.76
InM-Ⅱ_3	60916776	59540536	42975336(72.18%)	8.93G	0.03	97.43	93.51	51.93
InM-Ⅲ_1	52273672	51228900	36663764(71.57%)	7.68G	0.03	97.67	94.02	50.51
InM-Ⅲ_2	44966000	43983598	31401928(71.39%)	6.6G	0.03	97.73	94.12	48.72
InM-Ⅲ_3	48244378	47062858	33058230(70.24%)	7.06G	0.03	97.49	93.63	48.88
InM-Ⅳ_1	47676450	46349212	33827322(72.98%)	6.95G	0.03	97.77	94.16	48.5
InM-Ⅳ_2	52175782	51202244	39479306(77.10%)	7.68G	0.03	97.75	94.13	50.35
InM-Ⅳ_3	54591984	53535356	41395114(77.32%)	8.03G	0.03	97.79	94.16	49.25
PrM_1	56494718	55294836	41215166(74.54%)	8.29G	0.03	97.48	93.68	51.65
PrM_2	43760030	42402086	30489682(71.91%)	6.36G	0.03	97.56	93.8	47.49
PrM_3	46194406	44221438	31402900(71.01%)	6.63G	0.03	97.65	94.05	47.58
Total	953784150	929961488	/	139.49G	/	/	/	/

## Sheet: Sheet2
Sample	Raw Reads	Clean reads	Total mapped	Clean bases	Error(%)	Q20(%)	Q30(%)	GC(%)
PoM_1	52424100	50839762	35957272(70.73%)	7.63	0.03	97.48	93.78	52.12
PoM_2	67087040	65519396	44920268(68.56%)	9.83	0.03	97.09	92.97	52.43
PoM_3	54172180	52607922	36272832(68.95%)	7.89	0.03	97.17	93.35	53.44
InM-Ⅰ_1	57594818	56311694	38922830(69.12%)	8.45	0.03	96.65	91.84	52.22
InM-Ⅰ_2	49274018	48107754	32735878(68.05%)	7.22	0.03	97.51	93.86	51.6
InM-Ⅰ_3	58626108	57200066	39294372(68.70%)	8.58	0.03	97.35	93.53	52.65
InM-Ⅱ_1	53608496	52085658	38115794(73.18%)	7.81	0.03	97.78	94.22	50.56
InM-Ⅱ_2	53703194	52468172	37180360(70.86%)	7.87	0.03	97.38	93.45	52.76
InM-Ⅱ_3	60916776	59540536	42975336(72.18%)	8.93	0.03	97.43	93.51	51.93
InM-Ⅲ_1	52273672	51228900	36663764(71.57%)	7.68	0.03	97.67	94.02	50.51
InM-Ⅲ_2	44966000	43983598	31401928(71.39%)	6.6	0.03	97.73	94.12	48.72
InM-Ⅲ_3	48244378	47062858	33058230(70.24%)	7.06	0.03	97.49	93.63	48.88
InM-Ⅳ_1	47676450	46349212	33827322(72.98%)	6.95	0.03	97.77	94.16	48.5
InM-Ⅳ_2	52175782	51202244	39479306(77.10%)	7.68	0.03	97.75	94.13	50.35
InM-Ⅳ_3	54591984	53535356	41395114(77.32%)	8.03	0.03	97.79	94.16	49.25
PrM_1	56494718	55294836	41215166(74.54%)	8.29	0.03	97.48	93.68	51.65
PrM_2	43760030	42402086	30489682(71.91%)	6.36	0.03	97.56	93.8	47.49
PrM_3	46194406	44221438	31402900(71.01%)	6.63	0.03	97.65	94.05	47.58
Total	953784150	929961488	/	139.49	/	/	/	/
