# Supplementary material for: Whole-body transcriptome analysis provides insights into the cascade of sequential expression events involved in growth, immunity, and metabolism during the molting cycle in Scylla paramamosain
Source: Sci Rep. 2022 Jul 6;12:11395. doi: 10.1038/s41598-022-14783-w (PMC9259733; doi:10.1038/s41598-022-14783-w)
Supplement: Supplementary file 6 — Supplementary Information 6. [file 41598_2022_14783_MOESM6_ESM.xlsx]

## Sheet: Sheet1
				Table S2. Summary of unigenes annotated in different databases
				Database	Annotated unigenes	Percentage (%)
				NR	78617	31.6
				NT	32401	13.02
				KEGG	38478	15.46
				SwissProt	63177	25.39
				PFAM	96384	38.74
				GO	97051	39.01
				KOG	38663	15.54
				Annotated in all Databases	13062	5.25
				Annotated in at least one Database	120837	48.57
				Total Unigenes	248744	100
				NR NCBI non-redundant protein sequences, NT NCBI non-redundant nucleotide sequences, PFAM Protein family, Swiss-Prot A manually annotated and reviewed protein sequence database, KOG Clusters of Orthologous Groups of proteins, GO Gene Ontology, KEGG Kyoto Encyclopedia of Genes and Genomes database, All, total number of unigenes that were successfully annotated in at least one database
