# Supplementary material for: Whole-body transcriptome analysis provides insights into the cascade of sequential expression events involved in growth, immunity, and metabolism during the molting cycle in Scylla paramamosain
Source: Sci Rep. 2022 Jul 6;12:11395. doi: 10.1038/s41598-022-14783-w (PMC9259733; doi:10.1038/s41598-022-14783-w)
Supplement: Supplementary file 7 — Supplementary Information 7. [file 41598_2022_14783_MOESM7_ESM.xlsx]

## Sheet: Table S4 Details of 78,633 unig
Table S3. Details of 78,617 unigenes annotated in NR database from S. paramamosain molting cycle. Each row is a unigene identified from the molting transcriptome. Information provided in the table for each unigene is the expression (FPKM value) in different molt stages (PoM, InM-I, InM-II, InM-III, InM-IV, PrM), NCBI nucleotide sequence (NR) description.
ID	sample_fpkm(PoM_1)	sample_fpkm(PoM_2)	sample_fpkm(PoM_3)	sample_fpkm(InM-Ⅰ_1)	sample_fpkm(InM-Ⅰ_2)	sample_fpkm(InM-Ⅰ_3)	sample_fpkm(InM-Ⅱ_1)	sample_fpkm(InM-Ⅱ_2)	sample_fpkm(InM-Ⅱ_3)	sample_fpkm(InM-Ⅲ_1)	sample_fpkm(InM-Ⅲ_2)	sample_fpkm(InM-Ⅲ_3)	sample_fpkm(InM-Ⅳ_1)	sample_fpkm(InM-Ⅳ_2)	sample_fpkm(InM-Ⅳ_3)	sample_fpkm(MS_PrM_1)	sample_fpkm(PrM_2)	sample_fpkm(PrM_3)	NR GI	NR ID
Cluster-9999.0	0	0	0	0	0	0	0	0	0	0	0	0.55	0	11.12	1.38	4.5	3.18	1.88	161661027	ABX75380.1
Cluster-9998.0	0	0	0	0	6.38	0	0	4.63	3.64	18.48	4.13	0	0	5.93	7.98	7.44	27.7	30.8	223273
Cluster-9994.0	0	0	0	0	0	0	0	0	0	0	0.33	0	0	1.19	0.63	0.26	0.49	1.39	403340419	EJY69494.1
Cluster-9988.1	0	0	0	0	0	0	0	0	0	0	0	0	0	0.83	0.63	0.16	0.2	0.57	528221475	EPY22511.1
Cluster-9988.0	0	0	0	0	0	0	0	0	0	0	0	0	0	0.77	0.27	0.19	0.24	0.34	471199101	XP_004256435.1
Cluster-9986.0	0	0	0	0	0	0	0	0	0	0.3	0	0.63	0	0	0.26	0.27	0.66	1.82	209875855	XP_002139370.1
Cluster-9985.0	0	0	0	0	0	0	0	0	0	0	0	0	0	2.95	0	0	0	0	873236883	CEL98288.1
Cluster-9984.0	0	0	0	0	0	0	0	0	0	0	0	0	0	0.32	0.08	0.7	0.82	1.75	318087148	ADV40166.1
Cluster-9983.0	0	0	0	0	0	0	0	0	0	0	0	0	0	4.6	0	2.35	0	0.71	471236675	XP_004040150.1
Cluster-9982.0	0	0	0	0	0	0	0	0	0.22	0	0	0	0	3.76	0	0.12	0.6	0.29	873228632	CEM15583.1
Cluster-9980.0	0	0	0	0	0	0	0	0	0	0	0	0	0	0	0	0	0	0	669307471	KFD50983.1
Cluster-998.0	0	0	0	0	0	0	0	0.89	0	0	1.03	0.32	0	0	0	0	0	0	569424722	ETO30544.1
Cluster-9978.0	0	0	0	0	0	0	0	0	0	0	0	0	0	1.1	0.42	0.65	0	0	21262173	BAB96758.1
Cluster-9976.0	0	0	0	0	0	0	0	0	0	0	0	0	0	1.24	3.54	2.59	1.25	0	198418741	XP_002130154.1
Cluster-9970.0	0	0	0	0	0	0	0	0	0	0	0	0	0	3.38	0	0	0	0	749782876	XP_011145526.1
Cluster-9969.0	0	0	0	0	0	0	0	0	0	0	0	0	0	8.99	2.49	2.23	5.18	2.36	118384398	XP_001025347.1
Cluster-9968.0	0	0	0	0	0	0	0	0	0	0	0	0	0	0.79	0	0.19	0.24	0.45	873230165	CEM11483.1
Cluster-9967.0	0	0	0	0	0	0	0	0	0	0	0.5	0	0	1.67	0	0.83	1.9	0.43	498977492	XP_004528593.1
Cluster-9965.0	0	0	0	0	0	0	0	0	0.33	0	0	0	0	1.08	0	0.7	0.88	0.21	115497002	NP_001069132.1
Cluster-9964.0	0	0	0	0	0	0	0	0	0	0	0	0.84	0	11.64	3.68	7.15	4.13	3.59	449102250	AGE89258.1
Cluster-9963.0	0	0	0	0	0	0	0	0	0	0	0	0	0	0.24	0	1.52	1.95	2.57	556985480	XP_005998462.1
Cluster-9961.0	0	0	0	0	0	0	0	0	0	0	0	0	0	0.66	0.31	0	0.2	0.76	290990433	XP_002677841.1
Cluster-996.0	0	0	0	0	0	0	0	0.67	0	1.03	9.33	0.73	0	0	0	0	0	0	260802857	XP_002596308.1
Cluster-9959.0	0	0	0	0	0	0	0	0	0	0	0	0	0	0	0	0	0	0	828219261	XP_012561235.1
Cluster-9958.0	0	0	0	0	0	0	0	0	0	0	0	0	0	4.4	6.27	4.37	0.85	3.09	471231260	XP_004036818.1
Cluster-9955.0	0	0	0	0	0	0.75	0	0	0	0.78	0	0	0	0	1.38	0.74	0	0	677554633	KFR14135.1
Cluster-9954.0	0	0	0	0	0	0	0	0	0	0	0	0	0	0	0	0.97	0	4.2	569374594	ETO12574.1
Cluster-9953.0	0	0	0	0	0	0	0	0	0	0	0.12	0	0	2.88	0	0.09	0	0	873225056	CEM24695.1
Cluster-9952.0	0	0	0	0	0	0.16	0	0.16	0	0	0	0	0	0.61	0.15	0.45	1.51	1.25	156372923	XP_001629284.1
Cluster-9951.0	0	0	0	0	0	0	0	0	0	0	0	0	0	0.65	0	0	0	0	873228632	CEM15583.1
Cluster-995.0	0	0	0	0	0	0	0	0.16	0	0.32	1.47	0	0	0	0	0	0	0	820688791	CEL64542.1
Cluster-9949.0	0	0	0	0	0	0	0	0	0	0	0	0.38	0	2.33	2.85	0	1.17	3.21	470490985	XP_004345840.1
Cluster-9945.0	0	0	0	0	0	0	0	0	0	0	0	0	0	0.68	0.33	0.34	0.4	1.09	121543845	ABM55587.1
Cluster-9942.0	0	0	0	0	0	0	0	0	0	0	0	0	0	0.82	0.31	0	0	1.14	321462755	EFX73776.1
Cluster-9941.0	0	0	0	0	0	0	0	0	0	0	0	0	0	0	0	0	0	0	678319954	CDW84489.1
Cluster-9940.0	0	0	0	0	0	0	0	0	0	0	0	0	0	1.04	1.24	3.07	0	1.44	321442921	EFX59933.1
Cluster-994.0	0	0	0	0	0	0	0	1.35	1.22	0	0	0	0	0	0	0	0	0	256861487	ACV32446.1
Cluster-993.0	0	0	0	0	0	0	0	0.55	0	2.85	1.27	0	0	0	0	0	0	0	403364720	EJY82133.1
Cluster-9927.0	0	0	0	0	0	0	0	0	0	0	0	0	0	3.89	0	0.09	0.12	0.11	873234593	CEM01851.1
Cluster-9926.0	0	0	0	0	0	0	0	0	0	0	0	0	0	1.64	0	0	0.86	0.75	393714807	BAM28639.1
Cluster-9922.0	0	0	0	0	0	0	0	0	0	0	0	0	0	0	0	0.26	0.32	1.48	685833093	CEF68014.1
Cluster-9921.0	0	0	0	0	0	0	0	0	3.41	0	0	6.52	0	1.24	0	0	2.5	0	669219205	CDW59492.1
Cluster-992.0	0	0	0	0	0	0	0	0.09	0	0.84	3.19	0	0	0	0	0	0	0	831763920	XP_012751017.1
Cluster-9919.0	0	0	0	0	0	0	0	0	0	0	0	0	0	0.7	0.67	0.71	4.53	4.63	669218990	CDW59706.1
Cluster-9918.0	0	0	0	0	0	0	0	0	0	0	0.16	0	0	4.03	0	0	0	0	873232735	CEM04545.1
Cluster-9917.0	0	0	0	0	0	0	0.4	0	2.6	0	0	0	0	0.4	0	0	0	0	731455849	XP_010592483.1
Cluster-9916.0	0	0	0	0	0	0	0	0	0	0	0	0	0	21.15	1.43	12.64	10.7	9.08	145494442	XP_001433215.1
Cluster-9914.0	0	0	0	0	0	0	0	0	0	0	0	0	0	0.49	0.46	0.48	0.58	0.54	672259234	KFG34074.1
Cluster-9912.0	0	0	0	0	0	0	0	0	0	0	0	0	0	4.63	1.1	1.15	0.44	1.21	241999376	XP_002434331.1
Cluster-991.0	0	0	0	0	0	0	0	0	0	1.67	1.89	0	0	0	0	0	0	0	196011122	XP_002115425.1
Cluster-9909.0	0	0	0	0	0	0	0	0	0	0	0	0	0	0	0	0	3.42	2.96	167537908	XP_001750621.1
Cluster-9908.1	0	0	0	0.2	0	0	0	0	0	0	0	0	0.11	0.48	0.65	0.56	0.61	0.35	514700406	XP_004997771.1
Cluster-9908.0	0	0	0	0	0	0	0	0	0	0	0	0	0	0.64	0.3	0.31	1.18	0	257449357	ACV53651.1
Cluster-9904.0	0	0	0	0	0	0	0	0	0	0	0	0	0	0.36	0	1.81	1.68	2.3	831783848	XP_012757260.1
Cluster-9903.0	0	0	0	0	0	0	0	0	0	2.5	0	0	0	1	0	0	0	0	145511448	XP_001441649.1
Cluster-9901.0	0	0	0	0	0	0	0	0	0	0	0	0	0	0.81	0.31	0.63	0.4	1.31	146186089	XP_001032999.2
Cluster-9900.0	0	0	0	0	0	0	0	0	0	0	0	0	0	26.16	6.24	2.33	0	3.29	762101260	XP_011433103.1
Cluster-990.0	0	0	0	0	0	0	0	0.88	0	5.38	3.53	0	0	0	0	0	0	0	237837207	XP_002367901.1
Cluster-99.0	0	0	0	0	0	0	0	0	0	0	4.09	0	0	0	0	0	0	0	470510788	XP_004351577.1
Cluster-9899.0	0	0	0	0	0	0	0	0	0	0	0	0	0	0.71	0.22	1.39	3.12	2.11	831500263	XP_012710369.1
Cluster-9898.0	0	0	0	0	0	0	0	0	0	0	0	0	0	3.25	2.06	0	1.11	0	676268149	KFO23777.1
Cluster-9896.0	0	0	0	0	0	0	0	0	0	0	0	0	0	3.75	0.59	0.63	0.68	0	118373626	XP_001020006.1
Cluster-9895.0	0	0	0	0	0	0	0	0	0	0	0	0.21	0	3.65	0.59	1.98	3.24	2.99	156375635	XP_001630185.1
Cluster-9893.0	0	0	0	0	0	0	0	0	0	0	0	0	0	0.88	0	1.94	0	0.25	321448042	EFX61290.1
Cluster-9892.0	0	0	0	0	0	0	0	0	0	0	0	0	0	2.37	0	0.11	0.3	1.4	193875790	ACF24531.1
Cluster-9890.0	0	0	0	0	0	0	0	0	0	0	0	0.44	0	1.14	0.73	1.3	1.16	0	471218664	XP_004023870.1
Cluster-989.0	0	0	0	0	0	0	0	0.46	0	0.23	2.13	0	0	0	0	0	0	0	676269377	KFO24748.1
Cluster-9886.0	0	0	0	0	0	0	0	0	0	0	0	0	0	0	0.5	0	0.94	0.58	471224120	XP_004030820.1
Cluster-9883.0	0	0	0	0	0	0	0	3.35	0	13.7	0	0	0	6.45	0	0	0	0	471219255	XP_004024157.1
Cluster-9881.0	0	0	0	0	0	0	0	0	0	0	0	0	0	0.3	0	0.3	0	1.96	167526910	XP_001747788.1
Cluster-9880.0	0	0	0	1.02	0	0	0	0	0	0	0	0	0	1.97	1.87	1.02	0	2.61	528229044	EPY25566.1
Cluster-988.0	0	0	0	0	0	0	0	1.43	0	2.22	2.45	0	0	0	0	0	0	0	471229720	XP_004035702.1
Cluster-9879.0	0	0	0	0	0	0	0	0	0	0	0	0	0	1.3	0.83	1.06	0.26	0.24	594086408	XP_006066713.1
Cluster-9878.1	0	0	0	0	0	0	0	0	0	0	0	0	0	0	0	0	5.1	0	31580744	AAP51165.1
Cluster-9878.0	0	0	0	0	0	0	0	0	0	0	7.02	0	0	0	0	0	0	0	33694254	AAQ24865.1
Cluster-9875.0	0	0	0	0	0	0	0	0	0	2.4	0	0	0	0.17	0.33	0.17	0.84	0	514650208	XP_004998787.1
Cluster-9873.0	0	0	0	0	0	0	0	0	0	0	0	0	0	0.82	0.19	0.2	0.74	0.23	145545588	XP_001458478.1
Cluster-9872.0	0	0	0	0	0	0	0	0	0	0	0	0	0	4.45	0.56	0	0.18	0	672259234	KFG34074.1
Cluster-9871.0	0	0	0	0	0	0	0	0	0	0	0	0	0	1.74	0.21	0	0.26	0.25	221057019	XP_002259647.1
Cluster-987.0	0	0	0	0	0	0	0	0	0	0	1.71	0	0	0	0	0	0	0	300676722	ADK26623.1
Cluster-9867.0	0	0	0	0	0	0	0	0	0	0	0	0	0	1.47	0.22	0.22	0.7	0.54	145500310	XP_001436138.1
Cluster-9863.0	0	0	0	0	0	0	0.65	0	0	0	0	0	0	0.99	0	0	0	0	678341754	CDW73277.1
Cluster-9861.0	0	0	0	0.38	0	0	0	1.55	0	2.78	0	0	0	0.37	0	0	0	0	403365607	EJY82592.1
Cluster-9860.0	0	0	0	0	0	0	0	0	0	0	0	0	0	4.34	0.46	0.37	0.86	1.24	557736007	ESS32012.1
Cluster-986.0	0	0	0	0	0	0	0	0	0	0.25	8.19	0	0	0	0	0	0	0	290997976	XP_002681557.1
Cluster-9859.0	0	0	0	0	0	0	0	0	0	0	0.93	0	0	0	0	0	0	0	470409841	XP_004336224.1
Cluster-9857.0	0	0	0	0	0	0	0	0	0	0	0	0	0	4.89	1.27	0.89	1.01	0.45	121511978	ABM55440.1
Cluster-9855.1	0	0	0	0	0	0	0	0	0	0	0	0	0	0	0	0	0	0	686648117	XP_009316503.1
Cluster-9855.0	0	0	0	0	0	0	0	0	0	0	0	0	0	0	0	0	0	0	686648117	XP_009316503.1
Cluster-9854.0	0	0	0	0	0	0	0	0	0	0	0	0	0	2.13	0	0	0	1.06	403372065	EJY85921.1
Cluster-9853.0	0	0	0	0	0	0	0	0	0	0	0	0	0	4.85	0	0	0	0	857976790	CEO97585.1
Cluster-985.0	0	0	0	0	0	0	0	0	0	0.72	4.11	0	0	0	0	0	0	0	471218785	XP_004023928.1
Cluster-9849.0	0	0	0	0	0	0	0	0	0	0	0	0	0	6.48	0.26	0.53	2.56	0.59	514691520	XP_004993333.1
Cluster-9845.0	0	0	0	0	0	0	0	0	0	2.14	0	0	0	0	0	0.11	0.29	0	167523589	XP_001746131.1
Cluster-9844.0	0	0	0	0	0	0	0	0	0	0	0	0	0	2.22	0.42	0.44	0	0.45	749156799	XP_011130028.1
Cluster-9841.0	0	0	0	0	0	0	0	0	0	0	1.07	0	0	0.92	0	0	0	0	642939621	XP_008201458.1
Cluster-984.0	0	0	0	0	0	0	0	1.25	0.37	1.27	0	0	0	0	0	0	0	0	118395488	XP_001030092.1
Cluster-9838.0	0	0	0	0	0	0	0	0	0	0	0	0	0	0.16	0	1.73	0	0.75	146186089	XP_001032999.2
Cluster-9831.0	0	0	0	0	0	0	0	0	0	0	0	0	0	1	0	1.04	1.03	7.93	237862650	ACR24950.1
Cluster-9830.0	0	0	0	0	0	0	0	0	0	0	0	0	0	0.88	0.28	0.78	0.19	0.27	313230258	CBY07962.1
Cluster-983.0	0	0	0	0	0	0	0	0.81	1.45	0	0.92	0	0	0	0	0	0	0	678314979	CDW87064.1
Cluster-9826.0	0	0	0	0	1.5	0	0	0	0	0	3.88	0	0	2.24	0	0	2.28	1.93	541041241	ERG80550.1
Cluster-9824.2	0	0	0	0	0	0	0	0	0	3.68	3.03	0	0	0	0	0	0	0	678310113	CDW89540.1
Cluster-9824.1	0	0	0	0	0	0	0	0	0	2.24	3.53	0	0	0	0	0	0	0	403364457	EJY81990.1
Cluster-9824.0	0	0	0	0	0	0	0	0	0	1.8	2.66	0	0	1.12	0	0	0	0	678310113	CDW89540.1
Cluster-9822.0	0	0	0	0	0	0	0	0.45	0	0	0	0	0	0.43	0	2.13	0	2.2	470515093	XP_004352877.1
Cluster-9821.0	0	0	0	0	0	0	0	0	0	0	0	0	0	2.22	0.84	0.44	0.5	1.82	470441724	XP_004339447.1
Cluster-9819.0	0	0	0	0	0	0	0	0	0	0	0	0	0	0.41	0	0	0.74	0	61654632	AAX48842.1
Cluster-9818.0	0	0	0	0	0	0	0	0	0	0	0	0	0	0.29	0	2.91	0	0	449102256	AGE89261.1
Cluster-9817.0	0	0	0	0	0	0	0	0	0	0	0	0	0	2.17	2.06	0	0	1.88	471220807	XP_004027356.1
Cluster-9816.0	0	0	0	0	0	0	0	0	0	0	0	0	0	0.6	0.57	0.61	0	0	471236579	XP_004040104.1
Cluster-9814.1	0	0	0	0	0	0	1.02	0	0	0	0	0	7.22	2.09	0	0	0.58	1.04	321478821	EFX89778.1
Cluster-9814.0	0	0	0	0	0	0	0	0.73	0	0	0	0.77	0	0	0	0	0	0	321478821	EFX89778.1
Cluster-9813.0	0	0	0	0	0	0	0	0	0	0	0	0	0	0.46	0.43	4.11	0	0.93	27805447	O00845.1
Cluster-9812.0	0	0	0	0	0	0	0	0	0	0	0	0	0	19.76	0	3.21	0	9.85	524895398	XP_005104182.1
Cluster-9810.0	0	0	0	0	0	0	0	0	0	0	0	0	0	1.07	0.41	0.21	0.52	0.48	672300149	KFG63725.1
Cluster-9807.0	0	0	0	0	0	0	0	0.57	2.01	0	0	0	0	0	0	0	0	0	126334046	XP_001365420.1
Cluster-9805.0	0	0	0	0	0	0	0	0	0	0	0	0	0	1.37	0.56	0.19	0.47	0.44	498937566	XP_004520692.1
Cluster-9804.4	0	0	0	0	0	0	0	0	0	0	0	0	0	0	0	0	0	0	167535694	XP_001749520.1
Cluster-9804.3	0	0	0	0	0	0	0	0	0	0	0	0	0	0	0	0	0	0	501595312	YP_007890749.1
Cluster-9804.2	0	0	0	0	0	0	0	0	0	0	0	0	0	0.54	0	0	0	1.49	699247093	XP_009859938.1
Cluster-9804.1	0	0	0	0	0	0	0	0	0	0	0	0	0	0.63	0	0	0	0	221131162	XP_002163780.1
Cluster-9804.0	0	0	0	0	0	0	0	0	0	0	0	0	0	0	0.86	0	0.94	0.81	831324612	XP_012695337.1
Cluster-9802.0	0	0	0	0	0	0	0	0	0	0	0	0	0	0.31	0.3	0	0.73	3.04	118349644	XP_001008103.1
Cluster-9801.0	0	0	0	0	0	0	0	0	0	0	0	0	0	9.04	0	0	0	0	678339352	CDW74504.1
Cluster-9800.0	0	0	0	0	0	0	0	0	0	0	0	0	0	0	0	0	0	0.94	470423489	XP_004337603.1
Cluster-9798.0	0	0	0	0	0	0	0	0	0	0	0	0	0	2.51	0	0	0	0	196004420	XP_002112077.1
Cluster-9795.0	0	0	0	0	0	0	0	0	0	0	0	0	0	3.2	0	0	0	3.71	857975491	CEO98592.1
Cluster-9794.0	0	0	0	0	0	0	0	0	0	0	0	0	0	0.38	0	0	1.32	0.8	824327359	AKI85308.1
Cluster-9793.0	0	0	0	0	0	0	0	0	0	0	0	0	0	0	1.18	0.92	4.02	4.7	148704539	EDL36486.1
Cluster-9791.1	0	0	0	0	0	0	0	0.56	0	0	0	0	0	0	0	0.54	0	0.53	470322351	XP_004349214.1
Cluster-9791.0	0	0	0	0	0	0	2.33	0	0	0	0	0	0	10.57	0	0	0	1.92	150984401	ABR87456.1
Cluster-9790.0	0	0	0	0	0	0	0	0	0	0	0	0	0	2.16	0	0	0	0.17	873221966	CEM32304.1
Cluster-979.0	0	0	0	0	0	0	0	0.33	0	0	6.87	0	0	0	0	0	0	0	244790097	NP_001156454.1
Cluster-9789.0	0	0	0	0	0	0	0	0	0	0	0	0	0	5.23	0	0.66	2.13	1.87	145488263	XP_001430136.1
Cluster-9787.0	0	0	0	0	0	0	0	0	0	0	0	0	0	0	0	0	0	0	873220835	CEM34724.1
Cluster-9783.0	0	0	0	0	0	0	0	0	0	0	0	0	0	1.3	0.62	1.48	0	1.95	145507250	XP_001439580.1
Cluster-978.0	0	0	0	0	0	0	0	1.22	0	28.21	29.91	0.27	0	0	0	0	0	0	145531098	XP_001451321.1
Cluster-9776.0	0	0	0	0.32	0	0	0	0	0	0	0	0	0	0.93	1.18	0	0.73	1.34	149898916	ABR27968.1
Cluster-9774.1	0	0	0	0	0	0	0	0	0	0	0	0	0	2.58	0.35	0.36	0.15	1.3	873241157	CEL92743.1
Cluster-9774.0	0	0	0	0	0	0	0	0	0	0	0	0	0	5.72	0	0	0	0	873241157	CEL92743.1
Cluster-9772.0	0	0	0	0	0	0	0	0	0	0	0	0	0	1.26	0.15	0	0.19	0.36	471230750	XP_004036606.1
Cluster-9770.9	0	0	0	0	0	0	0	0	0	0	0	0	0	0	0	0	0	0	311314962	NP_001185673.1
Cluster-9770.7	0.46	0	0	0	0	0	0.76	0	0	4.23	2.38	2.87	1.21	0	1.27	3.05	0.93	0.13	311314962	NP_001185673.1
Cluster-9770.5	0	0	0	0	0	0.7	0	0	0.75	0	0	0	0	0	0	0	0	0	449278654	EMC86453.1
Cluster-9770.4	0	0.72	0	0	0	0.37	0	0	0	0	0	0	0	0	0	0	0	0	311314962	NP_001185673.1
Cluster-9770.19	0	0	0	0	0	0.66	0	0.66	0	0	0	0	0.67	0	0	0	0	0	823475571	XP_012426143.1
Cluster-9770.18	0	0	0	0	0	0	0	0	0	0	0	0	0	0	0.15	0	0	0	311314962	NP_001185673.1
Cluster-9770.14	0	0.34	0	0	0	0	0	3.22	1.68	0	0	0	0	0.6	0	0	0	0	311314962	NP_001185673.1
Cluster-9770.11	0	0.18	0	0	0	1.42	0.2	0.84	0	0	0.74	0.46	0	0.2	0.19	0.39	0	0	683896621	XP_009100460.1
Cluster-977.0	0	0	0	0	0	0	0	0	0	2	1.48	0	0	0	0	0	0	0	118351624	XP_001009087.1
Cluster-9769.0	0	0	0	0	0	0	0	0	0	0	0	0	0	1.74	0.18	3.4	0	0.44	145510873	XP_001441364.1
Cluster-9768.0	0	0	0	0	0	0	0	0	0	0	0	0	0	0	2.58	1.42	1.35	1.12	403334560	EJY66442.1
Cluster-9766.0	0	0	0	0	0	0	0	0	0	0	0	0	0	0.66	1.25	0	2.15	3.78	443692838	ELT94343.1
Cluster-9761.0	0	0	0	0	0	0	0	0	0	0	0	0	0	1.67	0.4	0	1.26	0.71	237830213	XP_002364404.1
Cluster-976.0	0	0	0	0	0	0	0	0.18	0	2.58	3.39	0	0	0	0	0	0	0	403331095	EJY64471.1
Cluster-9759.0	0	0	0	0	0	0	0	0	0	0	0	0	0	0.41	0.26	0.13	0	0.8	118394246	XP_001029502.1
Cluster-9756.0	0	0	0	0	0	0	0	0	2.11	0.35	0	0	0	0.98	1.24	0	0	0	403340518	EJY69545.1
Cluster-9755.0	0	0	0	0	0	0	0	0	0	3.52	0	0	0	0	0	0	0.61	0	156378227	XP_001631045.1
Cluster-9754.0	0	0	0	0	0	0	0	0	0	0	0	0	0	0.92	0	0.94	0.95	3.28	857978042	CEO96017.1
Cluster-9752.0	0	0	0	0	0	0	0	0	0	0	0	0	0	1.27	0	0	0	0	833486449	XP_012767883.1
Cluster-9750.0	0	0	0	0	0	0	0	0	0	0	0	0	0	0.86	0	6.23	0	0	229594186	XP_001025224.2
Cluster-975.0	0	0	0	0	0	0	0	0	0	0.7	6.17	0	0	0	0	0	0	0	156397301	XP_001637830.1
Cluster-9748.0	0	0	0	0	0	0	0	1.38	0	4.31	0	0	0	1.36	0	0	0	0	145486778	XP_001429395.1
Cluster-9745.0	0	0	0	0	0	0	0	0	0	0	0	0	0	1.1	0.7	0.18	0.67	0.63	678316720	CDW86167.1
Cluster-9744.1	0	0	0	0	0	0	0	0	0	0	0	0.07	0	1.31	0.36	0.9	0.24	0.53	471234852	XP_004039389.1
Cluster-9742.0	0	0	0	0	0	0	0	0	0	0	0	0	0	0.69	0	1.81	0	0	56607110	AAW02920.1
Cluster-974.0	0	0	0	0	0	0	0	2.34	0	0	0	0	0	0	0	0	0	0	514686487	XP_004990821.1
Cluster-9739.0	0	0	0	0	0	0	0	0	0	0	0	0	0	2.27	0	0.99	0	0.28	826418956	XP_012524343.1
Cluster-9735.0	0	0	0	0	0	0	0	0	0	0	0	0	0	1.04	0.6	0	0.25	0	145542500	XP_001456937.1
Cluster-9734.0	0	0	0	0	0	0	0	0	0	0	0	0	0	1.72	0.73	0	0	0	118365182	XP_001015812.1
Cluster-9730.0	0	0	0	0	0	0	0	0	0	0	0	0	0	1.59	0	0.44	0.1	0.28	672577255	KFH15204.1
Cluster-973.0	0	0	0	0	0	0	0	0.28	0	2.27	4.19	0	0	0	0	0	0	0	403359386	EJY79351.1
Cluster-9723.0	0	0	0	0	0	0	0	0	0	0	0	0	0	2.17	0	0	0.42	0	471235896	XP_004039811.1
Cluster-9722.0	0	0	0	0	0	0	0	0	0	0	0	0	0	0.57	0.81	0.83	0	1	118379398	XP_001022864.1
Cluster-9718.0	0	0	0	0	0	0	0	0	0	0	0	0	0	0	0	0.57	1.03	0.32	857978042	CEO96017.1
Cluster-9717.0	0	0	0	0	0	0	0	0	0	0	0	0	0	0	0	0.5	1.68	0	470491302	XP_004345877.1
Cluster-9712.0	0	0	0	0	0	0	0	0	0	0	0	0	0	1.99	0	2.12	0	0	118379398	XP_001022864.1
Cluster-9711.0	0	0	0	0	0	0	0	0	0	0	0	0	0	0.5	0	1.2	1.7	0.15	294956181	XP_002788841.1
Cluster-971.0	0	0	0	0	0	0	0	1.8	0.81	0	3.07	0	0	0	0	0	0	0	403376764	EJY88363.1
Cluster-9709.0	0	0	0	0	1.45	0	0	0	0	0	0	0	0	2.66	0	0	0	0	599127480	AHN53418.1
Cluster-9707.0	0	0	0	0	0	0	0	0	0	0	0	0	0	0.76	0.72	1.51	1.31	0	118397473	XP_001031069.1
Cluster-9705.0	0	0	0	0	0	0	0	0	0	0	0	0	0	2.01	2.54	1.36	0.72	1.91	145480841	XP_001426443.1
Cluster-9704.0	0	0	0	0	0	0	0.2	0	0.09	0	0	0	0	3.9	0	0	0.38	1.07	873232735	CEM04545.1
Cluster-9703.0	0	0	0	0	0	0	0	0	0	0	0	0	0	0.84	1.6	0.86	12.4	3.83	72153924	XP_793832.1
Cluster-9700.0	0	0	0	0	0	0	0	0	0	0	0	0	0	0.72	0	0	0.84	0.76	146182108	XP_001023996.2
Cluster-970.0	0	0	0	0	0	0	0	0.51	0	1.57	0.58	0	0	0	0	0	0	0	471220177	XP_004025163.1
Cluster-9699.0	0	0	0	0	0	0	0	0	0	0	0	0	0	0.86	1.23	1.72	0.49	3.1	765557696	KJE97956.1
Cluster-9698.0	0	0	0	0	0	0	0	0	0	0	0	0	0	1.04	0.98	0.25	0	0.29	403344975	EJY71843.1
Cluster-9697.0	0	0	0	0	0	0	0	0	0	0	0	0	0	0	9.91	0	2.35	0.99	118386111	XP_001026177.1
Cluster-9695.0	0	0	0	0	0	0	0	0	0	0	0	0	0	0.76	0	0	0	0.24	471223699	XP_004030619.1
Cluster-9693.0	0	0	0	0	0	0	0	0	0	0	0	0	0	0.99	0	0	0	0.16	873220084	CEM36363.1
Cluster-9686.0	0	0	0	0	0	0	0	0	0	0	0	0	0	2.27	0	0.13	0.33	0	145524583	XP_001448119.1
Cluster-9685.0	0	0	0	0	0	0	0	0	0	0	0	0	0	0.5	0	3.51	0	0	471230393	XP_004036464.1
Cluster-9683.0	0	0	0	0	0	0	0	0	0	0	0	0	0	6.24	0.99	1.51	2.1	2.14	471222701	XP_004030147.1
Cluster-9681.0	0	0	0	0	0	0	0	0	0	0	0	0	0	4.04	0.85	0.9	1.02	0.92	678341409	CDW73454.1
Cluster-9680.0	0	0	0	0	0	0	1.56	0	0	0	0	0	0	6.55	0	0	0	0	678329963	CDW79386.1
Cluster-9678.0	0	0	0	0	0	0	0	0	0	0	0	0	0	1.87	0.89	0	0.53	0	514693815	XP_004994479.1
Cluster-9676.0	0	0	0	0	0	0	0	0	0	0	0	0	0	1.42	0	0	0	0	403332742	EJY65413.1
Cluster-9675.0	0	0	0	0	0	0	0	0	0	0	0	0	0	0.67	0	2.99	0.39	0	675366253	KFM59155.1
Cluster-9674.3	0	0	0	0	0	0.85	0	0	0	0	0	0	0	0	0	0	0	0	734636475	XP_010746879.1
Cluster-9674.2	0	0	0	6.41	0	0	0	12	0	0	0	0	0	6.31	6.04	0	0	0	844865401	XP_012799074.1
Cluster-9674.1	0	0	0	0	0	0	0	0	0	0	0	0	0	0	0	0	0	0	221105678	XP_002164221.1
Cluster-9674.0	0	0	0	0	0	0	0	0	0	2.05	0	0	0	0	0	0	0	0	221105678	XP_002164221.1
Cluster-9673.0	0	0	0	0	0	0	0	0	0	0	0	0	0	0.25	0	0.75	1.82	0	221103230	XP_002157298.1
Cluster-9672.0	0	0	0	0	0	0	1.65	3.67	6.64	0	0	0	0	9.13	6.96	0	0	0	471225170	XP_004031317.1
Cluster-967.0	0	0	0	0	0	0	0	0	0	1.51	2.82	0	0	0	0	0	0	0	873238616	CEL95619.1
Cluster-9667.0	0	0	0	0	0	0	0	0	0.22	0	0.68	0	0	0.12	0.23	0	0	0.71	672051328	XP_008761578.1
Cluster-9665.0	0	0	0	0.3	0	0	0	0.15	0	0	0.18	0	0	0	0	0.42	0.36	0.17	641680857	XP_008189224.1
Cluster-9664.0	0	0	0	0	0	0	0	0	0	0	0	0	0	2.15	0.82	0	0	0.44	802784095	KKA78106.1
Cluster-9661.0	0	0	0	0	0	0	0	0	0	0	0	0	0	16.33	0	2.17	3.05	1.34	118353617	XP_001010074.1
Cluster-9660.0	0	0	0	0	0	0	0	0	0	0	0	0	0	4.23	0	0	0	0.64	118374967	XP_001020671.1
Cluster-9657.0	0	0	0	0	0	0	0	4.7	0	9.84	0	0	0	1.55	0	0	0	0	118384398	XP_001025347.1
Cluster-9656.0	0	0	0	0	0	0	0	0	0	0	0	0	0	5.09	0.97	0	3.14	0.89	403362400	EJY80927.1
Cluster-9652.0	0	0	0	0	0	0	0	0	0	0	0	0.24	0	13.8	0.2	3.95	3.08	3.12	678326032	CDW81384.1
Cluster-965.0	0	0	0	0	0	0	0	0	0	1.97	0.9	0	0	0	0	0	0	0	145475217	XP_001423631.1
Cluster-9648.0	0	0	0	0	0	0	0	0	0	0	0	0	0	3.58	0.28	0	0	0.32	861613182	KMQ85615.1
Cluster-9646.0	0	0	0	0	0	0	0	0	0	0	0	0	0	0.96	0.55	0.38	0	3.07	873236180	CEL99415.1
Cluster-9642.0	0	0	0	0	0	0	0	0	0	0	0	0	0	0.27	0	0.81	0	0.6	229596294	XP_001011805.3
Cluster-9641.0	0	0	0	0	0	0	0	0	0	0	0	0	0	1.81	0	1.22	0	2.34	221105678	XP_002164221.1
Cluster-964.0	0	0	0	0	0	0	0	0	1.47	5.09	0	0	0	0	0	0	0	0	471229107	XP_004035418.1
Cluster-9639.0	0	0	0	0	0	0	0	0	0	0	0	0	0	0	0	0	0	0	34099638	AAQ57129.1
Cluster-9638.2	0	0	0	0	0	0	0	0	0	0	0	0	0	1.71	0.1	0	0	0	118379335	XP_001022834.1
Cluster-9638.1	0	0	0	0	0	0	0	0	0	0	0	0	0	2.29	0	0.25	0	0	118354355	XP_001010440.1
Cluster-9638.0	0	0	0	0	0	0	0	0	0	0	0	0	0	2.54	0.8	0	0	0	118379333	XP_001022833.1
Cluster-9637.0	0	0	0	0	0	0	0	0	0	0	0	0	0	0.12	0	0.57	0.29	0.7	345315252	XP_001517920.2
Cluster-9634.0	0	0	0	0	0	0	0	0	1.55	0	0	0	0	0.5	0.48	0	0	0	294948976	XP_002785990.1
Cluster-9633.0	0	0	0	0	0	0	0	0	0	0	0	0	0	1.94	0	0	0	0	145549378	XP_001460368.1
Cluster-963.0	0	0	0	0	0	0	0	0	0.17	0	3.42	0	0	0	0	0	0	0	857976135	CEO97960.1
Cluster-9629.0	0	0	0	0	0	0	0	0	0	0	0	0	0	1.82	0.35	0.71	0.3	0.14	749712887	KII62436.1
Cluster-9627.0	0	0	0	0	0	0	0	0	0	0	0	0	0	0.6	0.57	2.42	0	1.74	45643639	AAS72895.1
Cluster-9626.0	0	0	0	0	0	0	0	0	0	0	0	0	0	3.93	0	0.8	0	1.45	873240983	CEL92869.1
Cluster-9624.0	0	0	0	0	0	0	0	0	0	0	0.34	0	0	1.1	0	0.81	0.33	0.91	294886231	XP_002771622.1
Cluster-9623.0	0	0	0	0	0	0	0	0	0	0	0	0	0	0.48	0.65	0.38	0.49	0.35	514686202	XP_004990679.1
Cluster-9622.0	0	0	0	0	0	0	0	0	0	0	0	0	0	6.95	0	0	0	0	321470994	EFX81968.1
Cluster-9621.0	0	0	0	0	0	0	0	0	0	0	0	0	0	7.41	0	0	0	0	678338892	CDW74740.1
Cluster-962.0	0	0	0	0	0	0	0	0	0	4.16	4.51	0	0	0	0	0	0	0	145498152	XP_001435064.1
Cluster-9617.1	0	0	0	0	0	0	0	0	0	0	0	0	0	1.44	0	0	0	0	742118202	XP_010874401.1
Cluster-9617.0	0	0	0	0	0	0	0	0	0	0	0	0	0	0.64	0	0	0	0	203055	AAA40784.1
Cluster-9614.0	0	0	0	0	0	0	0	0	0	0	0	0	0	1.16	0	0	0	3.96	294886285	XP_002771649.1
Cluster-9613.0	0	0	0	0	0	0	0	0	0	0	0	0	0	46.73	3.41	4.4	3.09	5.4	21779960	AAM77593.1
Cluster-9612.0	0	0	0	0	0	0	0	0	0	0	0	0	0	0.36	0.68	0.71	0	2.28	196005171	XP_002112452.1
Cluster-9610.1	0	0	0	0	0	0	0.08	0	0.32	0.16	0	0	0	0.39	0.38	0	0	0	118373447	XP_001019917.1
Cluster-9610.0	0	0	0	0	0	0	0	0.1	0.1	0.1	0	0	0	0.62	0.49	0	0	0	118373447	XP_001019917.1
Cluster-9609.0	0	0	0	0	0	0	0	0	0	0	0	0	0	3.08	0	0	0	4.35	470468898	XP_004341947.1
Cluster-9604.0	0	0	0	0	0	0	0	0	0	0	0	0	0	2.9	0.12	0.24	0	0.15	167376744	XP_001734128.1
Cluster-9600.0	0	0	0	0	0	0	0	0	0	0	0	0	0	5.85	0	0	0.64	0	873224325	CEM26548.1
Cluster-960.0	0	0	0	0	0	0	0	0.31	0	1.91	0.72	0	0	0	0	0	0	0	678345002	CDW71650.1
Cluster-96.0	0	0	0	0	0	0	0	0	0	0	2.67	0	0	0	0	0	0	0	524893244	XP_005103140.1
Cluster-9599.0	0	0	0	0	0	0	0	0	0	0	0	0	0	1.44	0.27	0.28	0.68	0.31	4100824	AAD00995.1
Cluster-9598.0	0	0	0	0	0	0	0	0	0	0	0	0	0	1.83	0.58	0.3	0	0	828225174	XP_002166609.3
Cluster-9597.0	0	0	0	0	0	0	0	0	0	0	0	0	0	0.68	0	1.98	0.42	0.39	873228794	CEM14871.1
Cluster-9596.1	0	0	0	0	0	0	0	0	0	0	0	0	0	0	0	0	0	3.25	514683325	XP_004989244.1
Cluster-9595.0	0	0	0	0	1.22	0.49	0	0	0.44	0	0.56	0	0	0.47	0	0	0	0	156375651	XP_001630193.1
Cluster-9590.0	0	0	0	0	0	0	0.23	0	0	0	0.83	0	0	0.68	0	0	0.54	0.25	831792077	XP_012759925.1
Cluster-959.0	0	0	0	0	0	0	0	0.59	0	0	3.4	0	0	0	0	0	0	0	699634160	XP_009908577.1
Cluster-9589.0	0	0	0	0	0	0	0	0	0	0	0	0	0	1.08	0	0	2.22	0.94	281209463	EFA83631.1
Cluster-9588.0	0	0	0	0	0	0	0	0	0	0	0	2.26	0	4.27	1.01	0	0	0.93	557122360	CDI80171.1
Cluster-9584.0	0	0	0	0	0	0	0	0	0	0	0	0	0	0.8	0.38	0.8	0	0	556719419	XP_005955595.1
Cluster-9583.0	0	0	0	0	0	0	0	0	0.47	0	0	0	0	0.51	0.97	3.58	4.54	4.58	754342353	XP_004365663.2
Cluster-958.1	0	0	0	0	0	0	0	0.51	0	1.3	1.19	0	0	0	0	0	0	0	678335086	CDW76720.1
Cluster-958.0	0	0	0	0	0	0	0	1.13	0	2.34	2.55	0	0	0	0	0	0	0	145494516	XP_001433252.1
Cluster-9579.0	0	0	0	0	0	0	0	0	0	0	0	0	0	2.32	1.1	1.21	2.35	4.95	148232992	NP_001079392.1
Cluster-9573.0	0	0	0	0.36	0	0.71	0	0.36	0.32	0	0.42	0	0	0	0	0.34	0	0.37	350535895	NP_001232688.1
Cluster-9571.0	0	0	0	0	0	0	0	0	0	0	0	0	0	2.44	0.84	0	0.27	0	471224582	XP_004031038.1
Cluster-9570.0	0	0	0	0	0	0	0	0	2.44	0	0	0	0	2.66	1.27	1.4	0	0	676448403	XP_009051721.1
Cluster-9569.0	0	0	0	0	0	0	0	0	0	0	0	0	0	2.55	0	1.3	0	0	158187716	ABW23147.1
Cluster-9566.0	0	0	0	0	0	0	0	0	0	0	2.63	0	0	1.85	1.76	0.31	1.82	1.67	403347877	EJY73370.1
Cluster-9563.0	0	0	0	0	0	0	0	0	0	0	0	0	0	1.42	0	0	0.57	0	311253665	XP_003125629.1
Cluster-956.0	0	0	0	0	0	0	0	0.2	0	0.83	0.96	0	0	0	0	0	0	0	470302325	XP_004347589.1
Cluster-9557.0	0	0	0	0	0	0	0	0	0	0	0	0	0	0.77	1.37	2.35	0.14	1.7	145475731	XP_001423888.1
Cluster-9555.0	0	0	0	1.26	0	0	0	0	0	0	0	0	0	0	1.16	1.27	0	1.03	294895275	XP_002775120.1
Cluster-9554.0	0	0	0	0	0	0	0	0	0	0	0	0	0	1.82	0	0	0	0	678310113	CDW89540.1
Cluster-955.0	0	0	0	0	0	0	0	0.66	0	0.34	6.15	0	0	0	0	0	0	0	374675378	AEZ56921.1
Cluster-9549.0	0	0	0	1.18	0	0	0	0	0	0	2.63	0	0	0	0	0	0	0	815924568	XP_012246960.1
Cluster-9547.0	0	0	0	0	0	0	0	0	0	0	0	0	0	0.7	0.67	0	1.13	0.53	61654716	AAX48884.1
Cluster-9546.0	0	0	0	0	0	0	0	0	0	0	0	0	0	0.27	0.26	0	0.97	0.3	556745804	XP_005968376.1
Cluster-9544.0	0	0	0	0	0	0	0	0	0	0	0	0	0	6.54	0	0	0	0	831758346	XP_012749315.1
Cluster-9541.0	0	0	0	0	0	0	0	0	0	0	0	0	0	1.42	0	0.35	0.43	0.41	242018572	XP_002429748.1
Cluster-9539.0	0	0	0	0	0	0	0	0	0	0	0	0	0	2.09	0	1.73	1.22	1.48	118385474	XP_001025866.1
Cluster-9538.0	0	0	0	0	0	0	0	0	0	0	0	0	0	4.41	0	0.49	0	0	569360929	ETO07841.1
Cluster-9536.0	0	0	0	0	0	0	0	0	0	0	0	0	0	1.71	0.81	0.88	0.9	0.77	678327399	CDW80681.1
Cluster-9533.0	0	0	0	0	0	0	0	0	0	0	0	0	0	0	0	0	0.66	0.59	17556977	NP_499173.1
Cluster-9532.0	0	0	0	0	0	0	0	0.09	0.4	0	0	0	0	0.69	0.16	0	0	0	229596294	XP_001011805.3
Cluster-9530.0	0	0	0	0	0	0	0	0	0	0	0	0	0	0.67	3.17	0	0	1.91	765548761	KJE89382.1
Cluster-9526.1	0	0	0	0	0	0	0	0	0	0	0	0	0	0.89	0.84	5.5	0	0	471228824	XP_004035281.1
Cluster-9526.0	0	0	0	0	0	0	0	0	0	0	0	0	0	0.62	0	3.8	0	0	145536261	XP_001453858.1
Cluster-9525.0	0	0	0	0	0	0	0	0	0	0	0	0	0	0.25	0.12	0.12	0.77	0.88	229594319	XP_001030083.3
Cluster-9524.0	0	0	0	0	0	0	0	0.7	0	0	0	0	0	1.35	0.64	0	0	0	118372027	XP_001019211.1
Cluster-9523.0	0	0	0	0	0	0	0	0.96	0	2.46	0	0	0	0.92	0	0	0	0	229596389	XP_001011105.2
Cluster-9516.0	0	0	0	0	0	0	0	0	0	0	0.44	0	0	0	0.34	0.72	0.42	2.67	188572464	ACD65138.1
Cluster-9514.0	0	0	0	0	0	0	0	0	0	0	0	0	0	0.68	1.72	0.66	0	0	145481051	XP_001426548.1
Cluster-9513.0	0	0	0	0	0.41	0	0	0.34	0.3	0	0	0	0	0	0	0	0	0	156744499	ABU93623.1
Cluster-9512.0	0	0	0	0	0	0	0	0	0	0	0	0.05	0	1.49	0.26	0.34	0.35	0.44	145479843	XP_001425944.1
Cluster-9510.0	0	0	0	0	0	0	0	0	0	0	0	0	0	0.9	1.29	1.36	0.51	2.77	470374500	XP_004333102.1
Cluster-951.0	0	0	0	0	0	0	0	0.36	1.09	0	0	0	0	0	0	0	0	0	471205736	XP_004259633.1
Cluster-9509.0	0	0	0	0	0	0	0	0	0	0	0	0	0	0.47	2.67	0.94	0.53	0	156398719	XP_001638335.1
Cluster-9506.0	0	0	0	0	0	0	0	0	0	0	0	0	0	6.51	1.03	5.63	2.22	6.57	471233681	XP_004039035.1
Cluster-9504.0	0	0	0	0	0	0	0.16	0.51	0.59	0.17	0	0	0	0.48	0.46	0	0	0	145533547	XP_001452518.1
Cluster-9500.0	0	0	0	0	0	0	0	0	0	0	0	0	0	2.45	0	0	0.86	0	471223817	XP_004030675.1
Cluster-9497.0	0	0	0	0	0	0	0	0	0	0	0	0	0	2.62	0	6.86	0	0	674589226	CDS31777.1
Cluster-9496.0	0	0	0	0	0	0	0	0	0	0	0	0	0	1.54	0	0.86	0	1.73	21262173	BAB96758.1
Cluster-9494.0	0	0	0	0	0	0	0	0	0	0	0	0	0	14.08	0	0.73	2.48	0.44	873230156	CEM11467.1
Cluster-9492.0	0	0	0	0	0	0	0	0	0	0	0.65	0	0	2.2	0	0	0	1.08	403332124	EJY65055.1
Cluster-9491.0	0	0	0	0	0	0	0.13	0	0	0	0	0	0	5.02	0	1.01	0.97	0.99	873232735	CEM04545.1
Cluster-9490.0	0	0	0	0	0	0	0	0	0	0	0	0	0	0.19	0.36	0.18	1.15	1.08	521034517	EPQ16302.1
Cluster-949.0	0	0	0	0	0	0	0	4.57	0	0	2.59	1.18	0	0	0	0	0	0	675130380	XP_008887077.1
Cluster-9489.0	0	0	0	0	0	0	0	0	0	0	0	0	0	10.38	0	0	0	0	873232735	CEM04545.1
Cluster-9487.0	0	0	0	0	0	0	0	0	0	0	0.69	0	0	1.75	0	0.59	2.57	0.57	873222669	CEM30684.1
Cluster-9486.0	0	0	0	0	0	0	0	0	0	0	0	0	0	0.23	0	0.9	0	0	145509437	XP_001440657.1
Cluster-9485.0	0	0	0	0	0	0	0	0	0	0	0	0	0	2.78	0	0	5.1	8	198425572	XP_002131089.1
Cluster-9483.0	0	0	0	0	0	0	0	0	0	0	0	0	0	0.36	0.46	0.35	0.89	1.84	167523589	XP_001746131.1
Cluster-9482.0	0	0	0	0	0	0	0	0	0	0	0	0	0	0	1.46	0.3	0.72	0.66	118363760	XP_001015104.1
Cluster-9480.0	0	0	0	0	0	0	0	0	0	0	0	0	0	0	0	3.19	0	0.46	195997687	XP_002108712.1
Cluster-948.0	0	0	0	0	0	0	0	0	0	0	12.16	0	0	0	0	0	0	0	290991111	XP_002678179.1
Cluster-9478.0	0	0	0	0	0	0	0	0	0	0	0	0	0	0	0	0	1.79	4.35	340380667	XP_003388843.1
Cluster-9474.0	0	0	0	0	0	0	0	0	0	0	0	0	0	1.24	1.77	3.24	0	2.58	145514562	XP_001443186.1
Cluster-9471.0	0	0	0	0	0	0	0	0	0	0	0	0	0	3.03	0	0.16	0	0	160420203	NP_001104218.1
Cluster-947.0	0	0	0	0	0	0	0	0.44	0	0.44	4.83	0	0	0	0	0	0	0	290997910	XP_002681524.1
Cluster-9469.0	0	0	0	0	0	0	0	0	0	0	0	0	0	2.73	0.22	0.89	0.14	0.38	817199327	XP_012275342.1
Cluster-9468.0	0	0	0	0	0	0	0	0	0	0	0	0	0	10.3	0	0.74	1.78	0.39	873230156	CEM11467.1
Cluster-9467.0	0	0	0	0	0	0	0	0	0	0	0	0	0	1.01	0.19	0.2	0.24	0.23	403345963	EJY72366.1
Cluster-9466.0	0	0	0	0.36	0	0	0	0.37	0	0	0	0	0	0.35	0	1.38	0.41	2.97	470270132	XP_004362647.1
Cluster-9463.0	0	0	0	0	0	0	0	0	0	0	0	0	0	2.96	0.18	0.18	0	0.21	147905308	NP_001090480.1
Cluster-9461.0	0	0	0	0	0	0	0	0	0	0	0	0	0	0	0	9.42	3.78	0	528220174	EPY21876.1
Cluster-9460.0	0	0	0	0	0	0	0	0	0	0	0	0	0	1.58	0.38	0.58	0.24	0.9	471227026	XP_004032535.1
Cluster-946.0	0	0	0	0	0	0	0	0.66	0	0	2.66	0.36	0	0	0	0	0	0	290981140	XP_002673289.1
Cluster-9454.0	0	0	0	0	0	0	0	0	0	0	0	0	0	5.14	3.66	1.35	0	0	110671500	ABG82001.1
Cluster-945.0	0	0	0	0	0	0	0	0.42	0	6.9	6.31	0	0	0	0	0	0	0	667312465	XP_008585101.1
Cluster-9448.1	0	0	0	0	0	0	0	0	0	0	0	0	0	0.37	0.35	0.73	0	0	294337060	CAX65670.1
Cluster-9448.0	0	0	0	0	0	0	0	0	0	0	0.41	0	0	1.35	0.32	0.67	0.79	0	226347443	ACO50132.1
Cluster-9444.0	0	0	0	0	0	0	0	0	0	0	0	0	0	0.87	0	2.71	0	0.38	471236368	XP_004040007.1
Cluster-9443.0	0	0	0	0	0	0	0	0.12	2.13	0.06	0	0	0	0.06	0.11	0	0	0	677461425	KFQ50839.1
Cluster-944.0	0	0	0	0	0	0	0	0.05	0	1.19	1.5	0	0	0	0	0	0	0	471220080	XP_004025117.1
Cluster-9439.0	0	0	0	0	0	0	0	0	0	0	0	0	0	0.74	0.7	1.5	0	0	470420396	XP_004337289.1
Cluster-9438.0	0	0	0	0	0	0	0	0	0	0	0	0	0	0	0	3.95	0	0	597741179	XP_007232731.1
Cluster-9437.0	0	0	0	0	0	0	0	0	0	0	0	0	0	0.36	0.61	0.69	0.54	0.78	145524191	XP_001447923.1
Cluster-9436.0	0	0	0	0	0	0	0	0	1.34	0	0	0	0	2.91	0.46	0	0	0	471227026	XP_004032535.1
Cluster-9435.0	0	0	0	0	0	0	0	0	0	0	0	0	0	0.8	0	0.73	0.53	0.71	145484607	XP_001428313.1
Cluster-9433.0	0	0	0	0	0	0	0	0	0	0	0	0	0	1.01	0	0	0.98	0	530407351	AGT28476.1
Cluster-9431.0	0	0	0	0	0	0	0	0	0	0	0	0	0	9.53	2.44	3.27	2.97	2.71	339896986	XP_001463552.2
Cluster-9426.0	0	0	0	0	0	0	0	0	0	0	0	0	0	1.75	0.67	0.25	0	0.63	118360450	XP_001013459.1
Cluster-9425.0	0	0	0	0	0	0	0	0	0	0	0	0	0	8.49	3.1	4.64	3.55	3.75	145524465	XP_001448060.1
Cluster-9424.0	0	0	0	0	0	0	0	0	0	0	0	0	0	1.29	0	0.51	0.31	0.28	118397473	XP_001031069.1
Cluster-9422.0	0	0	0	0	0	0	0	0	0	0	0	0	0	2.07	0	0.18	0	0.43	471226067	XP_004032084.1
Cluster-9420.0	0	0	0	0	0	0	0	0	0	0	0	0	0	1.95	0	0	1.86	0	470516713	XP_004353116.1
Cluster-942.0	0	0	0	0	0	0	0	0	1.45	0.42	1.42	0	0	0	0	0	0	0	678309916	CDW89638.1
Cluster-9417.0	0	0	0	0	0	0	0	0	0	0	0	0	0	0	0.58	0.2	0.49	0	343477445	CCD11724.1
Cluster-9413.0	0	0	0	0	0	0	0	0	0	0	0	0	0	0.97	0	0.27	0.69	0.16	471224888	XP_004031183.1
Cluster-9409.0	0	0	0	0	0	0	0	0	0	0	0	0	0	0.38	2.15	0	2.17	0.4	11127915	AAG31138.1
Cluster-9408.0	0	0	0	0	0	0	0	0	0	0	0	0	0	1.21	0	0	0	0	685835081	CEF70002.1
Cluster-9407.0	0	0	0	0	0	0	0	0	0	0	0	0	0	0.68	0.96	0.33	0	0	145498799	XP_001435386.1
Cluster-9404.0	0	0	0	0	0	0	0	0	0	0	0	0	0	14.69	4.18	3.93	2.75	3.45	145519551	XP_001445642.1
Cluster-9402.0	0	0	0	0	0	0	0	0	0	0	0	0	0	1.89	0	0	0	0	147901729	NP_001080587.1
Cluster-9400.0	0	0	0	0	0	0	0	0	0	0.83	0	0	0	0.19	0	0	0.24	0.44	167522261	XP_001745468.1
Cluster-940.1	0	0	0	0	0	0	0	0	0	1.3	0.92	0	0	0	0	0	0	0	678331608	CDW78517.1
Cluster-94.0	0	0	0	0	0	0	0	0	0	0	3.9	0	0	0	0	0	0	0	290988806	XP_002677082.1
Cluster-9399.0	0	0	0	0	0	0	0	0	0	0	0	0	0	2.99	0	0.43	0	2.2	734547610	KHN75889.1
Cluster-9398.0	0	0	0	0	0	0	0	0	0	0	0	0	0	0.66	1.25	0	0	0.49	145502389	XP_001437173.1
Cluster-9394.1	0	0.05	0	0.06	0	0	0	0.06	0.32	0.38	0.07	0.07	0.07	0.18	0.28	3.22	2.01	1.71	524967958	XP_005083865.1
Cluster-9394.0	0	0	0	0.4	1	0	0	0	1.44	0	0.47	0	0	0.5	0.37	0	0.45	0	646711832	KDR16862.1
Cluster-939.0	0	0	0	0	0	0	0	23.46	0	0	0	0	0	0	0	0	0	0	403343219	EJY70933.1
Cluster-9389.0	0	0	0	0	0	0	0	1.68	9.78	0	0	0	0	2.45	0.78	1.68	0	0	471226527	XP_004032297.1
Cluster-9388.0	0	0	0	0	0	0	0	0	0	0	0	0	0	1.13	0	0	0	0	145475197	XP_001423621.1
Cluster-9387.0	0	0	0	0	0	0	0	0	0	0	0	0	0	1.97	1.05	2.38	0.76	2.46	471228824	XP_004035281.1
Cluster-9385.0	0	0	0	0	0	0	0	0	0	0	2.54	0	0	0	0	0	0	0	470297426	XP_004345621.1
Cluster-9384.0	0	0	0	0	0	0	0	0	0	0	0	0	0	2.24	0	0	0	0.7	576235258	AHH28243.1
Cluster-9382.0	0	0	0	0	0	0	0	0	0	0	0	0	0	2.87	0	0.36	0	0	470423489	XP_004337603.1
Cluster-9381.0	0	0	0	0	0	0	0	0	0	0	0	0	0	1.09	0.24	0.65	1.16	0.4	678318855	CDW85050.1
Cluster-9379.0	0	0	0	0	0	0	0.24	0	0	0	0	0	0	2.14	1.13	0.47	0	0.53	817063511	XP_012253459.1
Cluster-9377.0	0	0	0	0	0	0	0	0	0	0	0	0	0	0.91	0.15	0.3	0.19	0.18	678309672	CDW89765.1
Cluster-9375.0	0	0	0	0	0	0	0	0	0	0	0	0	0	3.27	1.86	2.65	0.71	1.87	118398566	XP_001031611.1
Cluster-9374.0	0	0	0	0	0	0	0	0	0	0	0	0	0	2.36	0.96	0	1.57	0.36	403376882	EJY88427.1
Cluster-9371.0	0	0	0	0	0	0	0	0	0	0	0	0	0	1.64	0	0.2	0.5	0.7	118378068	XP_001022210.1
Cluster-9370.0	0	0	0	0	0	0	0	0	0	0	0	0	0	0.25	1.43	0.98	0	0	167516610	XP_001742646.1
Cluster-937.0	0	0	0	0	0	0	0	0.17	0	1.11	0.82	0	0	0	0	0	0	0	145499158	XP_001435565.1
Cluster-9368.0	0	0	0	0	0	0	0	0	0	0	0	0	0	2.13	0	4.56	0	3.23	340387318	XP_003392154.1
Cluster-9365.0	0	0	0	0	0	0	0	0	0	0	0	0	0	0	3.55	5.95	0	0	761915535	XP_011406795.1
Cluster-9362.0	0	0	0	0	0	0	0	0	0	0	0	0	0	0.92	1.09	0	0.55	0.51	678314248	CDW87435.1
Cluster-936.0	0	0	0	0	0	0	0	0.27	0	0.28	3.16	0	0	0	0	0	0	0	847172488	XP_012809488.1
Cluster-9357.0	0	0	0	0	0	0	0	0	0	0	0	0	0	0.26	0.24	1.01	1.84	1.71	194746820	XP_001955852.1
Cluster-9356.0	0	0	0	0	0	0	0	0	0	0	0	0	0	3.02	0	0	0.56	1.01	313231928	CBY09040.1
Cluster-9355.0	0	0	0	0	0	0	0	0	0	0	0	0	0	1.05	0.2	0.82	0	0.24	145489896	XP_001430949.1
Cluster-9353.0	0	0	0	0	0	0	0	0.27	0	0	0	0	0	2.34	0.49	0	0	0	694525727	XP_009492514.1
Cluster-9351.0	0	0	0	0	0	0	0	0.18	0	2.41	0	0	0	0	0	0	0.21	0.2	746843533	XP_011052003.1
Cluster-9348.0	0	0	0	0	0	0	0	0	0	0	0	0	0	5.89	0	0	0	0	678310798	CDW89180.1
Cluster-9346.0	0	0	0	0	0	0	0	0	0	0	0.28	0	0	0.45	0	0	0	0	156094436	XP_001613255.1
Cluster-9345.0	0	0	0	0	0	0	0	0	0	0	0	0	0	0.37	0	0	0	2.71	557754579	XP_005177032.1
Cluster-9344.0	0	0	0	0	0.38	0	0	0	0	0.33	0	0	0	0	0.29	0	0.71	0	145539374	XP_001455377.1
Cluster-9343.0	0	0	0	0	0	0	0	0	0	0	0	0	0	1.77	0.24	0	0.9	0	146161354	XP_977249.2
Cluster-9341.0	0	0	0	0	0	0	0	0	0	0.52	1.2	0.56	0	0.16	0	0	0.4	0	61654648	AAX48850.1
Cluster-9340.0	0	0	0	0	0	0	0	0	0	0	0	0	0	3.09	0	1.25	0	0.6	118395823	XP_001030257.1
Cluster-9337.0	0	0	0	0	0	0	0	0	0.49	0	0	0	0	0	0	3.19	0.59	1.57	7438362
Cluster-9336.0	0	0	0	0	0	0	0	0	0	0	0	0	0	0.38	0	0.38	0	0	294868384	XP_002765511.1
Cluster-9335.0	0	0	0	0	0	0	0	0.17	0	0	0	0	0	0.33	0.16	0.48	0.6	0.75	556985480	XP_005998462.1
Cluster-9334.0	0	0	0	0	0	0	0	0	0	0	0	0	0	0	0.86	0.29	0.19	1.58	268588965	ACZ06791.1
Cluster-9333.0	0	0	0	0	0	0	0	0	0	0	0	0	0	9.15	0.31	1.62	0.38	3.5	678315655	CDW86723.1
Cluster-9332.0	0	0	0	0	0	0	0	0	0	0	0	0	0	1.43	0.9	1.43	0	0	403371136	EJY85449.1
Cluster-9331.0	0	0	0	0	0	0	0.16	0	0	0	0	0	0	0.15	0.29	0.3	0.57	0.89	470304292	XP_004348091.1
Cluster-933.0	0	0	0	0	0	0	0	2.75	0	0	1.56	0	0	0	0	0	0	0	528234375	EPY27799.1
Cluster-9329.0	0	0	0	0	0	0	0	0	0	0	0.18	0	0	1.44	1.23	0.42	1.42	1.01	514692986	XP_004994065.1
Cluster-9328.0	0	0	0	0	0	0	0.5	0	0.04	0	0	0	0	0	0.41	0.22	0	0	836007408	XP_012771458.1
Cluster-9326.0	0	0	0	0	0	0	0	0	0	0	0	0	0	0.28	0.47	0	0	0	873219875	CEM36876.1
Cluster-9325.0	0	0	0	0	0	0	0	0	0	0	0	0	0	1.04	0.22	0.11	0	0	145550622	XP_001460989.1
Cluster-9324.0	0	0	0	0	0	0	0	0	0	0	0	0	0	0.65	1.53	0.96	1.89	2.08	646716356	KDR19636.1
Cluster-9321.0	0	0	0	0	0	0	0	0	0	0	1.89	5.22	0	0.81	0	0	0.85	0	873231005	CEM09761.1
Cluster-932.0	0	0	0	0	0	0	0	0	4.24	0	0	0	0	0	0	0	0	0	678321731	CDW83582.1
Cluster-9317.0	0	0	0	0	0	0	0	0	0	0	1.65	0	0	0.92	0	0.46	0	0.94	678342693	CDW72826.1
Cluster-9315.0	0	0	0	0	0	0	0	0	0	0	0	0	0	1.26	2.4	0	1.27	1.06	514691806	XP_004993476.1
Cluster-9312.0	0	0	0	0	0	0	0	0	0	0	0	0	0	0.8	2.27	0	1.69	0.73	156539294	ABU80575.1
Cluster-931.0	0	0	0	0	0	0	0	0	0	0	2.18	0.41	0	0	0	0	0	0	625208046	XP_007645122.1
Cluster-9308.0	0	0	0	0	0	0	0	0	0	0	0	0	0	98.7	5.39	5.79	4.58	10.02	21779960	AAM77593.1
Cluster-9306.0	0	0	0	0	0	0	0	0	0	0	0	0	0	2.96	3.37	3.59	0	5.18	694537583	XP_009495934.1
Cluster-9304.1	0	0	0	0	0	0	0	0	4.29	0.42	0	0	0	0.39	0.37	0	0	0	403346630	EJY72717.1
Cluster-9304.0	0	0	0	0	0	0	0	1.72	4.68	0	0	0	0	1.71	1.63	0	0	0	125985071	XP_001356299.1
Cluster-9303.1	0	0	0	0	0	0	0	0	0	4.42	0	0	0	0	0	0	0	0	116488176	ABJ98670.1
Cluster-9303.0	0	0	0	0	0	0	0	0	0	0	0	0	0	0	0.44	0	1.06	1.42	38146753	AAR11779.1
Cluster-9302.0	0	0	0	0	0	0	0	0	0	0	0	0	0	17.95	0	0	7.31	5.27	831285641	XP_012674097.1
Cluster-9301.0	0	0	0	0	0	0	0	0	0	0	0	0	0	0.25	0.72	1.23	2.4	3.06	675119104	AIL48447.1
Cluster-9300.1	0	0	0	0	0	0	0	0	0.27	0	0	0	0.09	0	0	0	0	0.48	160420203	NP_001104218.1
Cluster-9300.0	0	0	0	0	0	0	0	0	0	0	0	0	0	2.62	0.58	0.49	0.63	2.89	160420203	NP_001104218.1
Cluster-930.0	0	0	0	0	0	0	0	0.58	0	1.2	4.66	0	0	0	0	0	0	0	749159301	XP_011131279.1
Cluster-93.0	0	0	0	0	0	0	0	0	0	0	1.9	0	0	0	0	0	0	0	294893560	XP_002774533.1
Cluster-9298.0	0	0	0	0	0	0	0	0	0	0	0	0	0	0.55	1.05	0.27	0	1.22	470321256	XP_004348972.1
Cluster-9292.0	0	0	0	0	0	0	0	0	0.13	0	0	0	0	1.14	0.27	0.14	0.35	0.17	470455700	XP_004340986.1
Cluster-9291.0	0	0	0	0	0	0	0	0	0	0	0	0	0	0.22	1.03	0	0.26	0.98	674593471	CDS27753.1
Cluster-9290.0	0	0	0	0	0	0	0	0	0	0	0	0	0	2.16	0.29	0.92	0.73	0	124088088	XP_001346958.1
Cluster-929.0	0	0	0	0	0	0	0	0	0	0.86	2.83	2.61	0	0	0	0	0	0	857978342	CEO95756.1
Cluster-9289.0	0	0	0	0	0	0	0	1.15	1.01	0	0	0	0	0	0	0.36	0	0	145529678	XP_001450622.1
Cluster-9286.0	0	0	0	0	0	0	0	0	0	0	0	0	0	1.09	0.42	0.64	0	0.74	145510873	XP_001441364.1
Cluster-9284.0	0	0	0	0	0	0	0	0	0	0	0	0	0	1.6	0	0	0.13	0	145543659	XP_001457515.1
Cluster-9283.1	0	0	0	0	0	0	0	0	0.7	0	0.11	0	0.1	0.93	0.97	0	0	0	118353531	XP_001010031.1
Cluster-9283.0	0	0	0	0	0	0	0	0	2.01	0	0	0	0	0.73	0	0	0	0	118374967	XP_001020671.1
Cluster-928.0	0	0	0	0	0	0	0	0	0	0	0	0	0	0	0	0	0	0	20138105	P90543.3
Cluster-9279.0	0	0	0	0	0	0	0	0	0	0	0	0	0	5.79	1.1	0	0	0	532056093	XP_005370758.1
Cluster-9278.0	0	0	0	0	0	0	0	0	0	0	0	0	0	0.89	0	0.44	0	0.45	157092989	ABV22149.1
Cluster-9274.0	0	0	0	0	0	0	0	0	0	0	0	0	0	1.34	1.27	0	0	0	321443764	EFX60189.1
Cluster-9273.0	0	0	0	0	0	0	0	0	0	0	0	0	0	0.74	0	0.97	0	0.82	145486467	XP_001429240.1
Cluster-9272.0	0	0	0	0	0	0	0	0	0	0	0	0	0	0.61	0	0.62	0	1.18	556742853	XP_005966945.1
Cluster-9271.0	0	0	0	0	0	0	0	0	0.55	0.21	0	0	0	0	0.38	0	0	0	145512603	XP_001442218.1
Cluster-9270.0	0	0	0	0	0	0	0	0	0	0	0	0	0	3.08	0	0	0	0	123406127	XP_001302740.1
Cluster-9268.0	0	0	0	0	0	0	0	3.08	0	0	2.32	0	0	0	0	0	0	0	403366610	EJY83108.1
Cluster-9266.0	0	0	0	0	0	0	0	0	0	0	0.85	0	0	0.72	0.68	1.47	0.77	4.05	241754615	XP_002406268.1
Cluster-9265.0	0	0	0	0	0	0	0	0	1.67	0	0	0	0	0.4	0.19	0	0	0	694535809	XP_009495427.1
Cluster-9264.0	0	0	0	0	0	0	0	0	0	0	0	0	0	0	0	11.01	0	0	145480753	XP_001426399.1
Cluster-9261.0	0	0	0	0	0	0	0	0	0	0	0.33	0	0	1.36	1.56	0	0.32	0.9	470417093	XP_004336957.1
Cluster-9260.0	0	0	0	0	0	0.85	0	0.59	0.51	0	0	0	0	0.28	0	0	0	0	449272202	EMC82225.1
Cluster-9259.0	0	0	0	0	0	0	0	0	0	0	0	0	0	0	0.82	1.48	1.56	6.09	675861100	XP_009016110.1
Cluster-9258.0	0	0	0	0	0	0	0	0	0	0	0	0	0	0.41	0	0	0.94	0.43	526117385	NP_001267755.1
Cluster-9252.0	0	0	0	0	0	0	0	0	0	3.94	0	0	0	3.73	1.78	3.97	0	2.9	751447689	XP_011177993.1
Cluster-9251.0	0	0	0	0	0	0	0	0	0	0	0	0	0	0.47	0.45	0.47	0.28	1.06	281201592	EFA75801.1
Cluster-9250.0	0	0	0	0	0.51	0	0	0	0	0	0	0	0	0.4	0.76	0	1.84	0.42	321474219	EFX85184.1
Cluster-925.0	0	0	0	0	0	0	0	0.71	0	4.7	5.31	0	0	0	0	0	0	0	145511448	XP_001441649.1
Cluster-9249.0	0	0	0	0	0	0	0	0	0	2.59	0	0	0	1.22	0	0	3.69	0	508083271	AGN03871.1
Cluster-9248.0	0	0	0	0	0	0	0	0	0	0	0	0	0	0	0.41	0.63	1.56	0.24	399152169	CCI61367.1
Cluster-9247.0	0	0	0	0	0	0	0	0	0	0	0	0	0	1.86	0	0	0	0.39	145542692	XP_001457033.1
Cluster-9245.0	0	0	0	0	0	0	0	0	0	0	0	0	0	0.51	1.46	0	0	1.02	161362	AAA30018.1
Cluster-9244.0	0	0	0	0	0	0	0	0	0	0	0	0	0	2.2	0.35	0	0	0.39	268588965	ACZ06791.1
Cluster-9242.0	0	0	0	0	0	0	0	0	0	0	0	0	0	0	0	1.57	1.63	4.97	470412602	XP_004336491.1
Cluster-9241.0	0	0	0	0	0	0	0	0	0	0	0	0	0	2.1	0	1.43	0	0	471226715	XP_004032386.1
Cluster-9240.0	0	0	0	0	0	0	0	0	0	0	0	0	0	3.69	0	0	0	0	873234593	CEM01851.1
Cluster-9239.0	0	0	0	0	0	0	0	0	0	0	0	0	0	0.66	0.63	0.22	0	0	317575817	NP_001187807.1
Cluster-9238.0	0	0	0	0	0	0	0	3.6	1.41	0	0	0	0	2.9	0	0	0.42	0	209734284	ACI68011.1
Cluster-9237.0	0	0	0	0	0	0	0	0	0	0	0	0	0	1.02	0.48	0.29	1.4	0.12	678310545	CDW89314.1
Cluster-9234.0	0	0	0	0	0	0	0	0	14.95	0	2.07	0	0	0	0	0	0	0	353678078	P0DJ59.1
Cluster-9233.0	0	0	0	0	0	0	0	0	0	0.64	0.5	0	0	0.1	0.1	0.1	0.13	0.24	145524970	XP_001448307.1
Cluster-9232.0	0	0	0	0	0	0	0	0	0	0	0	0	0	1.51	0	0.89	0	0	1460092	CAA67848.1
Cluster-923.0	0	0	0	0	0	0	0	1.03	0	10.65	18.6	0	0	0	0	0	0	0	67469543	XP_650750.1
Cluster-9226.0	0	0	0	0	0	0	0	0	0	8.26	0	0	0	0	0	0	0	0	156389506	XP_001635032.1
Cluster-9225.0	0	0	0	0	0	0	0	0	0	0	0	0	0	1.41	0.67	1.55	0.86	4.06	857971568	CEP02062.1
Cluster-9223.0	0	0	0	0	0	0	0	0	0	3.71	5.67	0	0	0.38	0	0	0	0	403376882	EJY88427.1
Cluster-9221.0	0	0	0	0	0	0	0	0	0	0	0	0	0	0	0	0.36	0	3.84	145078962	DAA05890.1
Cluster-9220.0	0	0	0	0	0	0	0	0	0	0	0	0	0	0	0	0	0	1.29	470455616	XP_004340976.1
Cluster-922.0	0	0	0	0	0	0	0	1.17	0	6.76	8.52	0	0	0	0	0	0	0	229596389	XP_001011105.2
Cluster-9217.0	0	0	0	0	0	0	0	0	0	0	0	0	0	0.82	0	2.52	0	1.5	449102256	AGE89261.1
Cluster-9216.0	0	0	0	0	0	0	0	0.39	3.61	0	0	0	0	1.87	1.07	0	0	0	145497791	XP_001434884.1
Cluster-9214.0	0	0	0	0	0	0	0	0	0	0	0	0	0	6.13	0	0	0	0	21779945	AAM77588.1
Cluster-9213.0	0	0	0	0	0	0	0	0	0	0	0	0	0	0.08	0.24	0.98	1.17	1.83	281207997	EFA82175.1
Cluster-9210.0	0	0	0	0	0	0.44	0	0	0.4	0.46	0.52	0	0	0	0	0	0.49	0.88	873228577	CEM15500.1
Cluster-921.0	0	0	0	0	0	0	0	0	0	1.79	1.96	0	0	0	0	0	0	0	871230036	XP_005097559.2
Cluster-9207.0	0	0	0	0	0	0	0	0	0	0	0	0	0	1.85	0.32	0.49	0	0.39	470511768	XP_004352065.1
Cluster-9206.0	0	0	0	0	0	0	0	0	0	0	0	0	0	1.32	0	0.26	0.31	0	471232553	XP_004037367.1
Cluster-9205.0	0	0	0	0	0	0	0	7.31	0	0	0	0	0	0	0	0	0	0	678317926	CDW85540.1
Cluster-9204.0	0	0	0	0	1.35	0	0	1.04	0	1.08	0	0	0	0	0	0	0	0	260812002	XP_002600710.1
Cluster-9203.0	0	0	0	0	0	0	0	0	0	0	0	0	0	2.6	0	0	0.49	0	873236629	CEL98565.1
Cluster-9201.0	0	0	0	0	0	0	0	0	0	0	0	0	0	1.06	0	0	0.77	0.72	290561513	ADD38157.1
Cluster-92.0	0	0	0	0	0	0	0	0	0	0	86.2	0	0	0	0	0	0	0	71090028	AAZ23913.1
Cluster-9198.0	0	0	0	0	0	0	0	0	0	0	0	0	0	1.44	1.36	0	0	0.67	470420302	XP_004337280.1
Cluster-9197.0	0	0	0	0	0	0	0	0	0	0	0	0	0	3.16	0	0.19	0	0.9	766942683	XP_011504020.1
Cluster-9194.0	0	0	0	0	0	0	0	0	0	0	0	0	0	1.24	0	3.89	2.5	4.18	873229460	CEM13060.1
Cluster-9190.0	0	0	0	0	0	0	0	0	0.12	0	0.64	0	0	0.65	0.25	0	0.16	0.46	330805801	XP_003290866.1
Cluster-919.0	0	0	0	0	0	0	0	0.72	0	1.46	0.84	0	0	0	0	0	0	0	313236270	CBY11592.1
Cluster-9189.0	0	0	0	0	0	0	0	0	2.13	0	0	0	0	0.58	0	0	0	2.26	873238788	CEL94944.1
Cluster-9187.0	0	0	0	0	0	0	0	0	0	0	0	0	0	1.64	0	0.63	0.14	0.65	762140818	XP_011453587.1
Cluster-9185.0	0	0	0	0	0	0	0	0	0	0	0	0	0	3.01	0.2	0	0	0	873220316	CEM35934.1
Cluster-9184.0	0	0	0	0	0	0	0	0	0	0	0	0	0	0.12	0.11	0.58	0.75	1.28	22758872	AAN05595.1
Cluster-9182.0	0	0	0	0	0	0	0.19	0.77	1.85	0.2	0	0	0	0.55	1.57	0	0	0	829174409	XP_012653439.1
Cluster-918.0	0	0	0	0	0	0	0	0	0	0	4.04	0	0	0	0	0	0	0	471221014	XP_004027455.1
Cluster-9178.0	0	0	0	0	0	0	0	0	0	0	0.26	0	0	2.53	0	0.31	0	0.38	873228632	CEM15583.1
Cluster-9176.0	0	0	0	0	0	0	0	0	0	0	0.22	0	0	0.89	0.68	0.35	0.22	0	167525373	XP_001747021.1
Cluster-9173.0	0	0	0	0	0	0	0	0	0	0	0	0	0	1.21	0.87	0	0	0	154422015	XP_001584020.1
Cluster-9171.0	0	0	0	0	0	0	0	0	0	0	0	0	0	0	0	1.6	0	0.21	471220696	XP_004027302.1
Cluster-917.0	0	0	0	0	0	0	0	0.08	0	0	4.83	0	0	0	0	0	0	0	290980874	XP_002673156.1
Cluster-9169.0	0	0	0	1.06	0	0	0	0	1.89	0	0.61	0	0	0	0	0	0	0	66808203	XP_637824.1
Cluster-9167.0	0	0	0	0	0	0	0	0	0	0	0	0	0	33.86	0	0	0	0	403354590	EJY76854.1
Cluster-9165.0	0	0	0	0	0	0	0	0	0	0	0	0	0	0	1.95	2.03	0.4	0	556745914	XP_005968431.1
Cluster-9162.1	0	0	0	0	0	0	0	0	0	1.85	0	0	0	0	0	0	1.16	0.79	873228577	CEM15500.1
Cluster-9162.0	0	0	0	0	0	0	0	0	0	0	0	0	0	0	0	2.12	1.9	0	391348265	XP_003748368.1
Cluster-9160.0	0	0	0	0	0	0	0	0	0	0	0	0	0	3.03	0	0	0.44	0.82	873230156	CEM11467.1
Cluster-916.0	0	0	0	0	0	0	0	0	0	3.75	4.07	0	0	0	0	0	0	0	403361914	EJY80671.1
Cluster-9159.0	0	0	0	0	0	0	0	0	0	0	0	0	0	2.15	0	0	0	0	678311375	CDW88903.1
Cluster-9158.0	0	0	0	0	0	0	0	0	0	0	0	0	0	0.39	0	0	2.22	2.02	405113108	AFR90229.1
Cluster-9154.0	0	0	0	0	0	0	0	0	0	0	0	0	0	22.4	3.88	4.35	5.8	0	25151735	NP_498579.2
Cluster-9153.0	0	0	0	0	0	0	0	0	0	0	0	0	0	2.66	0.36	0	1.31	0	340373048	XP_003385055.1
Cluster-915.0	0	0	0	0	0	0	0	0	0	0	3.98	0	0	0	0	0	0	0	857976278	CEO97766.1
Cluster-9148.0	0	0	0	0	0	0	0	0	0	0	0	0	0	1.13	0.64	0	0	0.51	470446578	XP_004339976.1
Cluster-9146.0	0	0	0	0	0	0	0	0	0	0	0	0	0	17.72	5.66	0	0	0	196000721	XP_002110228.1
Cluster-9145.0	0	0	0	0	0	0	0	0	0	0	0.71	0	0	10.16	14.89	6.65	1.97	0.58	108885312	Q7M400.2
Cluster-9143.0	0	0	0	0	0	0	0	0	0	0	0	0	0	0.25	0.72	0.25	0	2.23	470417068	XP_004336954.1
Cluster-9142.1	0	0	0	0	0	0	0	0	0	0	0	0	0	0.37	0.36	0	2.16	1.18	734648365	XP_010753411.1
Cluster-9142.0	0	0	0	0.2	0	0	0	0	0	0	0	0	0	0.19	0.37	0	1.64	0.66	225712998	ACO12345.1
Cluster-9141.0	0	0	0	1.26	0	0	0	0	0	0	0	0	0	1.22	0	0	1.34	0	325296867	NP_001191465.1
Cluster-914.0	0	0	0	0	0	0	0	0.24	0.21	0.48	1.1	0	0	0	0	0	0	0	831224500	XP_012660106.1
Cluster-9139.0	0	0	0	0	0	0	0	0	0	0	0	0	0	0	0.66	1.72	1.61	7.37	156402375	XP_001639566.1
Cluster-9136.0	0	0	0	0	0	0	0	0	0	0	0	0	0	0	0	0	0	0	403377096	EJY88541.1
Cluster-9134.0	0	0	0	0	0	0	0	0	0	0	0	0	0	0.17	0	0.33	0.62	1.75	873220355	CEM35768.1
Cluster-9133.0	0	0	0	0	0	0	0	0	0	0	0	0	0	0.17	0.17	0.85	1.93	3.02	167517068	XP_001742875.1
Cluster-9132.0	0	0	0	0	0	0	0	0	0	0	0	0	0	2.58	0	0.73	0	0.39	403366944	EJY83280.1
Cluster-9131.0	0	0	0	0	0	0	0	0	0	0	0	0	0	0.77	0.73	0	0	0	471223156	XP_004030363.1
Cluster-9130.0	0	0	0	0	0	0	0	0	0	0	0	0	0	1.3	0	0	0.99	2.23	194332745	NP_001123670.1
Cluster-913.0	0	0	0	0	0	0	0	0.74	0	1.53	5.92	0	0	0	0	0	0	0	831775670	XP_012754569.1
Cluster-9129.0	0	0	0	0	0	0	0	0	0	0	0	0	0	0	0	0	2.11	1.42	470308974	XP_004363957.1
Cluster-9128.0	0	0	0	0	0	0	0	0	0	0	0	0	0	3.59	1.36	2.2	0	1.35	196000198	XP_002109967.1
Cluster-9127.0	0	0	0	0	0	0	0	0	0	0	0	0	0	0.81	1.54	0	0	2.11	510907960	XP_004832119.1
Cluster-9125.0	0	0	0	0	0	0	0	0	0	0	0.59	0	0	0	0.46	0	0.59	0	501290073	BAN20129.1
Cluster-9122.0	0	0	0	0	0	0	0	0	0	0	0	0	0	1.56	0	0	0	0.34	471235629	XP_004039706.1
Cluster-9121.0	0	0	0	0	0	0	0	0.8	0	0	0	0	0	1.55	0	1.59	0	0	469664477	AGH70193.1
Cluster-9119.9	0	0	0	0	0	0	0	0	0	0	0	0	0.14	5.54	0	0	0	0	873230156	CEM11467.1
Cluster-9119.8	0	0	0	0	0	0	0	0	0	0	0	0	0	0	0	0.15	0	0	873230156	CEM11467.1
Cluster-9119.7	0	0	0	0	0	0	0	0	0	0	0	0	0	8.43	0	0.2	0.73	0	873233856	CEM02552.1
Cluster-9119.6	0	0	0	0	0	0	0	0	0	0	0.13	0	0	1.64	0	0	0	0	873230156	CEM11467.1
Cluster-9119.3	0	0	0	0	0	0	0.28	0	0	0	0	0.32	0	3.06	0	0	0.41	1.39	873230156	CEM11467.1
Cluster-9119.2	0	0.18	0	0	0	0	1.06	0	0.34	0.33	0.14	0.24	0.25	12.62	0	0.69	1.64	5.13	873225056	CEM24695.1
Cluster-9119.1	0	0	0	0	0	0	0.59	0	0.48	0	0	0.14	0.39	12.39	0.23	0.82	1.64	2.17	873225056	CEM24695.1
Cluster-9119.0	0	0	0	0	0	0	0	0	0	1.05	1.03	0	0	17.94	0	3.06	2.04	6.1	873225057	CEM24697.1
Cluster-9117.0	0	0	0	0	0	0	0	0	0	0	0	0	0	0	0	7.24	0	0	697888942	XP_009689714.1
Cluster-9112.0	0	0	0	0	0	0	0	0	0.69	0	0	0	0	1	0.95	0	0	0.28	146161282	XP_977097.2
Cluster-9111.0	0	0	0	0.59	2.23	0	0	1.78	0.53	0.61	0	0	0	0.57	0	0	0	0	640800474	XP_008056490.1
Cluster-911.0	0	0	0	0	0	0	0	1.5	0.33	0.38	0.43	0	0	0	0	0	0	0	873221485	CEM33381.1
Cluster-9109.0	0	0	0	0	0	0	0	0	0	0	0	0	0	0.78	0	0.39	0.45	2.84	268588965	ACZ06791.1
Cluster-9108.0	0	0	0	0	0	0	0	0	1.94	0	0	0	0	2.1	3.33	0	0.76	0.66	145473789	XP_001462558.1
Cluster-9105.0	0	0	0	0	0	0	0	0	0	0	0	0	0	2.2	0.42	0	0	3.16	471233019	XP_004037563.1
Cluster-9104.0	0	0	0	0	0	0	0	0	0	0	0	0	0	5.36	0	0	1.72	0	145476509	XP_001424277.1
Cluster-9102.0	0	0	0	0	0	0	0	0	0	0.39	0.74	0	0	0.12	0.11	0.12	0.45	1.27	145484860	XP_001428439.1
Cluster-9101.0	0	0	0	0	0	0	0	0	0	0	0	0	0	0.18	0.17	0.35	0.56	0.32	443713391	ELU06261.1
Cluster-9100.0	0	0	0	0	0	0	0	0	0	0	0	0	0	3.16	2.4	1.92	0.69	1.82	145503192	XP_001437573.1
Cluster-910.0	0	0	0	0	0	0	0	0.15	0	0.91	1.39	0	0	0	0	0	0	0	145517720	XP_001444743.1
Cluster-9098.0	0	0	0	0	0	0	0	0	0	0	0	0	0	0.37	0.36	0	1.14	1.28	678321283	CDW83808.1
Cluster-9096.0	0	0	0	0	0	0	0	0	0	0	0	0	0	0	0	0	1.13	0	56405382	Q95VF7.3
Cluster-9094.0	0	0	0	0	0	0	0	0	0	0	0.27	0	0	0	0	0.44	1.07	0.5	410909520	XP_003968238.1
Cluster-9093.0	0	0	0	0	0	0	0	0	0	0	0	0.43	0	20.13	1.44	3.4	2.63	6.77	145476987	XP_001424516.1
Cluster-9089.0	0	0	0	0	0	0	0	0	0	0	0.23	0	0	0.93	0	0	0.68	0.21	873226497	CEM21093.1
Cluster-9085.0	0	0	0	0	0	0	0	0	0	0	0	0	0	3.31	0	0	0	0	686633057	XP_009308974.1
Cluster-9084.0	0	0	0	0	0	0	0	0	0	0	0	0	0	0.89	0	1.83	1.86	0.8	403338543	EJY68515.1
Cluster-9081.0	0	0	0	0	0	0	0	0	0	0	0	0	0	3.04	0	0	0	0	196001309	XP_002110522.1
Cluster-9078.0	0	0	0	0	0	0	0	0	1.87	2.16	0	0	0	4.07	0	0	0	0	319443381	2XZM
Cluster-9071.0	0	0	0	0	0	0	0	0	0.37	0	0	0	0	0	0	0	0.47	1.27	118378644	XP_001022496.1
Cluster-9070.0	0	0	0	0	0	0	0	0	0	0	0	0	0	0.99	2.16	2.2	0.7	1.66	145508958	XP_001440423.1
Cluster-907.0	0	0	0	0	0	0	0	1.08	0	5.53	7.41	0	0	0	0	0	0	0	145521558	XP_001446634.1
Cluster-9068.0	0	0	0	0	0	0	0	0	0	0	0	0	0	1.4	0	0	0	0	471223872	XP_004030701.1
Cluster-9065.0	0	0	0	0	0	0	0	0	0	0	0	0	0	2.8	0	0	0.62	0.55	66810045	XP_638746.1
Cluster-9064.0	0	0	0	0	0	0	0	0	0	0	0	0	0	3.69	0	0.57	0.18	1.2	873219359	CEM37815.1
Cluster-906.0	0	0	0	0	0	0	0	0	0	1.12	0	0	0	0	0	0	0	0	145518211	XP_001444983.1
Cluster-9059.0	0	0	0	0	0	0	0	0	0	0	0	0	0	1.27	0	0.31	0	0.34	145543336	XP_001457354.1
Cluster-9058.0	0	0	0	0	0	0	0	0	0	0	0	0	0	7.72	0	0.54	1.57	0.63	873230094	CEM11604.1
Cluster-9054.0	0	0	0	0	0	0	0	0	0	3.8	0	0	0	3.63	6.95	0	3.24	4.97	668450810	KFB40034.1
Cluster-9053.0	0	0	0	0	0	0	0	0	0	0	0.49	0	0	0.4	0	0.4	1.39	1.26	470510788	XP_004351577.1
Cluster-9052.0	0	0	0	0	0	0	0	0	0	0.67	0	0	0	0.94	0.3	0	0	0	145516871	XP_001444324.1
Cluster-905.0	0	0	0	0	0	0	0	0	0	2.56	1.21	0	0	0	0	0	0	0	145511143	XP_001441499.1
Cluster-9049.0	0	0	0	0	0	0	0	0	0	0	0	0	0	0.28	0.54	0.28	0.67	1.24	514688999	XP_004992075.1
Cluster-9047.0	0	0	0	0	0	0	0	1.4	0	0	0	0	0	1.38	0	0	0	1.14	873228632	CEM15583.1
Cluster-9044.0	0	0	0	0	0	0	0	0	0	0	0	0	0	0.74	0.06	1.66	0	0	118358030	XP_001012263.1
Cluster-9040.0	0	0	0	0	0	0	0	0	0	0	0	0	0	0.63	0	2.56	0	0	145497343	XP_001434660.1
Cluster-9038.0	0	0	0	0	0	0	0	0	0	0	0	0	0	0.89	0	0	0.81	0.75	37700241	NP_937786.1
Cluster-9035.0	0	0	0	0	0	0	0	0	0	0	0	0	0	3.75	0	0.08	0	0	145532180	XP_001451851.1
Cluster-9034.0	0	0	0	0.2	0	0	0	0	0	0	0	0.45	0	11.28	2.22	2.47	3.07	6.87	145476333	XP_001424189.1
Cluster-9033.0	0	0	0	0	0	0	0	0	0	0	0	0	0	0.59	0	0.58	0.35	1.91	470510752	XP_004351572.1
Cluster-9030.0	0	0	0	0	0	0	0	0	0	0	0	0	0	3.01	0.39	0	0	0	471231222	XP_004036800.1
Cluster-903.0	0	0	0	0	0	0	0	1.24	0	41.39	47.72	0	0	0	0	0	0	0	294872293	XP_002766234.1
Cluster-9028.0	0	0	0	0	0	0	0	0	0	0	0	0	0	0.15	0.56	1.58	2.55	3.96	780134041	XP_011679723.1
Cluster-9026.0	0	0	0	0	0	0	0	0	0	0	0	0	0	4.58	2.61	0	0.95	0	403340487	EJY69530.1
Cluster-9025.0	0	0	0	0	0	0	0	0	0	0	0	0	0	0	0.92	1	1.01	0	514688507	XP_004991829.1
Cluster-9024.0	0	0	0	0	0	0	0	2.55	0	0	0	0	0	12.88	0	0	0	1.88	471234066	XP_004039257.1
Cluster-9022.0	0	0	0	0	0	0	0	0	0	0	0	2.23	0	0	0	0	0	0.31	602707122	XP_007463837.1
Cluster-9021.0	0	0	0	0	0	0	0	0	0	0	0	0	0	0.35	0	0	0.4	0.74	66523683	XP_393437.2
Cluster-9020.0	0	0	0	0	0	0	0	0	0	0	0.19	0	0	3.9	0	0.15	0.38	0.72	873236629	CEL98565.1
Cluster-902.0	0	0	0	0	0	0	0	0.74	0	0	4.23	0.78	0	0	0	0	0	0	857973769	CEP00106.1
Cluster-9017.0	0	0	0	0	0	0	0.06	0.19	1.14	0.26	0	0.07	0	0.47	0.45	0	0.08	0.07	403367437	EJY83541.1
Cluster-9016.0	0	0	0	0	0	0	0	0	0	0	0	0	0	2.59	0	0.89	0.91	0	118382824	XP_001024568.1
Cluster-9014.0	0	0	0	0	0	0	0	0	0	0	0	0	0	2.58	2.45	1.31	2.11	0	539412
Cluster-9012.0	0	0	0	0	0	0	0	0	0	0	0	0	0	3.68	0	0	0	0	873230156	CEM11467.1
Cluster-9010.0	0	0	0	0	0	0	0	0	0	0	0	0	0	0	0	2.5	7.26	2.03	802659749	KKA63930.1
Cluster-901.3	0	0.12	0	0	0	0	0	0	0	0	2.22	0.16	0	0	0	0	0	0	401425272	XP_003877121.1
Cluster-901.2	0	0.51	0	0	0	0	0	0	0	0	0.66	0	0	0	0	0	0	0	213958611	ACJ54702.1
Cluster-901.1	0	0	0	0	0	0	0	0	0	0	2.24	0	0.19	0	0	0	0	0	168830545	ACA34532.1
Cluster-901.0	0	0	0	0	0	0	0	0	0	0	4.06	0	0	0	0	0	0	0	313228706	CBY17857.1
Cluster-9009.0	0	0	0	0	0	0	0	0	0	0	0	0	0	4.97	0	0	0	0	873229913	CEM11926.1
Cluster-9007.0	0	0	0	0	0	0	0	0	0	0	0	0.74	0	2.05	0	0	2.22	2.59	260785875	XP_002587985.1
Cluster-9006.0	0	0	0	0	0	0	0	0	0	0	0	0	0	1.87	0	7.94	0	0	403346630	EJY72717.1
Cluster-9005.0	0	0	0	0	0	0	0	0	0.22	0	0	0.27	0	3.32	2.03	0.93	0	0.26	506965393	AGM32087.1
Cluster-9004.0	0	0	0	0	0	0	0	0	0	0	0	0	0	5.17	1.31	2.73	2	3.67	157690748	CAL69101.1
Cluster-9003.0	0	0	0	0	0	0	0	0	0	0	0	0	0	5.14	0	0	0	1.08	290990109	XP_002677679.1
Cluster-9000.0	0	0	0	0	0	0	0	3.65	0	0	0	0	0	0	0	1.83	0	0	403365607	EJY82592.1
Cluster-900.0	0	0	0	0	0	0	0	0.65	0	1.35	1.49	1.38	0	0	0	0	0	0	340381440	XP_003389229.1
Cluster-90.0	0	0	0	0	0	0	0	0	0	0	4.23	0	0	0	0	0	0	0	705687805	XP_010121116.1
Cluster-8999.0	0	0	0	0	0	0	0	0	0	0	0	0	0	6.41	0.87	0	0.95	0	564390208	XP_225128.7
Cluster-8998.0	0	0	0	0	0	0	0	0	0	0	0	0	0	0.98	0	0.48	0	0.81	145542500	XP_001456937.1
Cluster-8995.0	0	0	0	0	0	0	0	0	0	0	0	0	0	0.64	0.12	0.62	0.63	2.71	678321283	CDW83808.1
Cluster-8994.0	0	0	0	0	0	0	0	0	0	0	0	0	0	0.53	0	0.26	1.88	0.87	62910948	AAY21190.1
Cluster-8993.0	0	0	0	0	0	0	0.49	0	0.46	0	0	0	0	2.52	2.39	1.01	1.13	1.51	237862692	ACR24971.1
Cluster-8992.0	0	0	0	0.83	0	0	0	0	0.37	0	0	0	0	1.21	0	0	0	0	556729830	XP_005960621.1
Cluster-8990.0	0	0	0	0	0	0	0	0	0	0	0	0	0	0.98	0.52	0	1.5	0.65	678327881	CDW80441.1
Cluster-899.1	0	0	0	0	0	0	0	0.06	0	1.61	1.79	0	0	0	0	0	0	0	84105347	ABC54645.1
Cluster-899.0	0	0	0	0	0	0	0	0.08	0	1.34	1.19	0	0	0	0	0	0	0	145476293	XP_001424169.1
Cluster-8988.0	0	0	0	0	0	0	0	0	0	0	0	0	0	0.3	0.86	0.89	1.07	1.96	470323323	XP_004349466.1
Cluster-8987.0	0	0	0	0	0	0	0	0	0	0	0	0	0	1.85	0.22	0	0	0.78	145488834	XP_001430420.1
Cluster-8984.0	0	0	0	0	0	0	0	0	0	0	0	0	0	0.32	1.23	0.32	0	0.69	403352888	EJY75971.1
Cluster-898.0	0	0	0	0	0	0	0	0.41	0	1.69	4.27	0	0	0	0	0	0	0	857979906	CEO94564.1
Cluster-8977.0	0	0	0	0	0	0	0	0	0	0	0	0	0	2.49	0	0	0	0	873220316	CEM35934.1
Cluster-8973.0	0	0	0	0	0	0	0	0	0	0	0	0	0	0.92	0.87	0.13	0	0.31	145513837	XP_001442829.1
Cluster-8972.0	0	0	0	0	0	0	0	0.54	1.45	0	0	0	0	0	1.99	0	0	0	748365659	KIH52035.1
Cluster-8971.0	0	0	0	0	0	0	0	0	0	0	0	0	0	1.24	0.39	1.24	0	0.43	471232438	XP_004037318.1
Cluster-8970.0	0	0	0	0	0	0	0	0	0	0	0	0	0	10.4	0.96	1.66	0.39	1.43	471219658	XP_004024375.1
Cluster-8969.0	0	0	0	0	0	0	0	0	0	0	0	0	0	0.23	0.44	0.45	1.39	0.52	229595189	XP_001019385.3
Cluster-8968.0	0	0	0	0	0	0	0	0	0	0	0.29	0	0	1.2	0	0.71	0.58	1.07	597751224	XP_007237509.1
Cluster-8967.0	0	0	0	0	0	0	0	0	0	0.09	0	0	0	1.02	0.24	0.9	0.85	0.82	203055	AAA40784.1
Cluster-8964.0	0	0	0	0	0	0	0	0	0	0	0	0	0	0.38	0.06	0.93	0.65	0.93	118363260	XP_001014663.1
Cluster-8963.0	0	0	0	0	0	0	0	0	0	0	0	0	0	0	0	0.77	0.62	2.89	694539746	XP_009496555.1
Cluster-8961.0	0	0	0	0	0	0	0	0	0	0	0	0	0	0.31	0	0.15	0.39	3.46	470423489	XP_004337603.1
Cluster-8960.0	0	0	0	0	0	0	0	0	0.54	0.31	0	0	0	3.21	1.39	3.16	1.38	2.22	260794408	XP_002592201.1
Cluster-896.0	0	0	0	0	0	0	0	0.62	0	2.55	0	0	0	0	0	0	0	0	156088723	XP_001611768.1
Cluster-8957.0	0	0	0	0	0	0	0	0	0.1	0.12	0	0	0	5.34	0	0.22	0	0.13	873235372	CEM00673.1
Cluster-8956.0	0	0	0	0	0	0	0	0	0	0	0	0	0	0.91	0.31	0.4	0	0.12	471233695	XP_004039041.1
Cluster-8955.0	0	0	0	0	0	0	0	0	0	0	0	0	0	0	0	0	0	0	873235811	CEL99805.1
Cluster-8954.0	0	0	0	0	0	0	0	0	0	0	0	0	0	0	0	0.33	1.97	2.52	514685078	XP_004990118.1
Cluster-8953.0	0	0	0	0	0	0	0	0	0	0	0	0	0	2.98	0.52	1.87	0	0	470437283	XP_004338972.1
Cluster-895.0	0	0	0	0	0	0	0	1.35	0	0	3.85	0	0	0	0	0	0	0	637291315	XP_008107154.1
Cluster-8946.0	0	0	0	0	1.72	0	0	1.31	0	5.45	1.48	0	0	1.29	0	0	0	0	403346550	EJY72674.1
Cluster-8945.0	0	0	0	0	0	0	0	0	0	0	0	0	0	0.41	1.56	0	0	0.42	118363164	XP_001014799.1
Cluster-8943.0	0	0	0	0	0	0	0	0	0	0	0	0	0	0	0	2.25	3.32	0	514650208	XP_004998787.1
Cluster-8942.0	0	0	0	0	0	0	0	0	0	0	0	0	0	1.54	0.91	0.23	1.04	0.56	678310395	CDW89397.1
Cluster-8941.0	0	0	0	0	0	0	0	0	0	0	0	0	0	0.93	0	0.18	0.23	0.85	873239015	CEL94751.1
Cluster-894.0	0	0	0	0	0	0	0	0.36	0	7.37	5	0	0	0	0	0	0	0	145494442	XP_001433215.1
Cluster-8939.0	0	0	0	0	0	0	0	0	0.11	0	0	0	0	0	0.41	0.88	0.47	1.86	16554296	AAK27413.1
Cluster-8937.0	0	0	0	0	0	0	0	0	0.19	0	0	0	0	1.02	0	0.2	0	0.23	470241712	XP_004352431.1
Cluster-8935.0	0	0	0	0	0	0	0	0	0	0	0	0	0	2.54	0	0	0	0.1	873224040	CEM27246.1
Cluster-893.0	0	0	0	0	0	0	0	0.8	2.1	0	0	0	0	0	0	0	0	0	471228715	XP_004035229.1
Cluster-8927.0	0	0	0	0	0	0	0	0	0	0	0	0	0	0.41	0.29	2.87	0	0.73	118573853	P0C233.1
Cluster-8926.0	0	0	0	0	0	0	0	0	0	0	0	0.69	0	20.77	2.9	8.74	8.98	7.27	669218990	CDW59706.1
Cluster-8920.0	0	0	0	0	0	0	0	0	0	0	0	0	0	0.81	0	0.53	1.28	0.3	873229014	CEM14666.1
Cluster-892.3	0	0	0	0	0	0	0	0	0	0	0.61	0	0	0	0	0	0	0	871218626	XP_012935428.1
Cluster-892.0	0	0	0	0	0	0	0	0.09	0	0.62	3.03	0	0	0	0	0	0	0	871218626	XP_012935428.1
Cluster-8913.0	0	0	0	0	0	0	0	0	0	0	0	0	0	1.01	0.97	1	1.82	3.37	157690762	CAL69108.1
Cluster-8912.0	0	0	0	0	0	0	0	0	0	0	0	0	0	0.35	0.34	0.35	0.41	1.88	188572389	ACD65101.1
Cluster-8911.1	0	0	0	0	0	0	0	0	0	0	0	0	0	0	18.66	0	0	0	305434754	ADM53739.1
Cluster-8911.0	0	0	0	0	0	0	0	0	0	0	0	0	0	0.64	0.86	0.75	0.32	0.91	118386388	XP_001026313.1
Cluster-8910.0	0	0	0	0	0	0	0	0	0	0	0	0	0	0.37	0.24	0.36	1.39	1.02	678314300	CDW87409.1
Cluster-891.0	0	0	0	0	0	0	0	0.85	0.37	0.43	1.47	0	0	0	0	0	0	0	678329340	CDW79695.1
Cluster-8909.0	0	0	0	0	0	0.58	0	0	0	0	0	0	0	0.57	0	1.14	0.63	0	307192002	EFN75392.1
Cluster-8908.0	0	0	0	0	0	0	0	0	0	0	0	0	0	1.14	0.36	0.38	3.5	0.8	597771605	XP_007249576.1
Cluster-8907.0	0	0	0	0	0	0	0	0	0	0	0	0	0	0.21	0.8	0.21	0	0	146181817	XP_001023435.2
Cluster-8906.0	0	0	0	0	0	0	0	0	0	0	0	0	0	0	1.85	0	0	0.7	32307594	AAP79202.1
Cluster-8905.0	0	0	0	0	0	0	0	0	0	0	0	0	0	0	0.65	0	0	1.83	229595593	XP_001032295.3
Cluster-8904.0	0	0	0	0	0	0	0	0	0	0	0	0	0	0.8	0	0	0	0.94	471225783	XP_004031952.1
Cluster-8903.0	0	0	0	0	0	0	0	0	0.04	0	0	0	0	0.19	0.55	2.72	5.51	13.38	226347407	ACO50114.1
Cluster-8900.0	0	0	0	0	0	0	0	0	0	0	0	0	0	9.01	0	3.25	0	0	871238631	XP_012939052.1
Cluster-890.0	0	0	0	0	0	0	0	0	0	1.15	1.25	0	0	0	0	0	0	0	831774121	XP_012754116.1
Cluster-8899.0	0	0	0	0	0	0	0	0	0	0	0	0	0	4.96	0	0	2.5	0	588481405	AHK23673.1
Cluster-8897.0	0	0	0	0	0	0	0	0	0	0	0	0	0	2.3	0.36	0	0.44	0	833489546	XP_012768872.1
Cluster-8895.0	0	0	0	0	0	0	0	0	0	0	0	0	0	0	0.55	0.86	0.68	0.32	118377368	XP_001021863.1
Cluster-8893.0	0	0	0	0	0	0	0	0	0	1.86	0	0	0	1.39	0	0	0	0	330690205	AEC33277.1
Cluster-8889.0	0	0	0	0	0	0	0	0	0	0	0	0	0	1.78	0	0	0	0	471231041	XP_004036721.1
Cluster-8886.0	0	0	0	0	0	0	0	0	0	0	0	0	0	4.73	0	0.8	1.47	0.56	873219359	CEM37815.1
Cluster-8884.0	0	0	0	0	0	0	0.24	0	0	0	0.29	0	0	2.35	0.22	0	0	1.05	528273620	EPY42605.1
Cluster-8881.0	0	0	0	0	0	0	0	0	0	0	1.16	0	0	0.49	0	0.49	0.54	5.87	470430884	XP_004338344.1
Cluster-8880.0	0	0	0	0	0	0	0	0	0	0	0	0	0	0.49	1.62	0.95	1.74	0.54	193627304	XP_001947010.1
Cluster-888.0	0	0	0	0	0	0	0	0.48	0	2.95	1.1	0	0	0	0	0	0	0	524930584	XP_005069489.1
Cluster-8877.0	0	0	0	0	0	0	0	0	0	0	0	0.33	0	5.3	0.82	0.7	1.06	0.67	290562527	ADD38659.1
Cluster-8876.1	0	0	0	0	0.75	0	0	0	0	0	0	0	0	1.07	0	0	0	0	599127480	AHN53418.1
Cluster-8876.0	0	0	0	0	1.79	0	0	0	0	0	0	0	0	1.13	0	0	0	0	599127480	AHN53418.1
Cluster-8875.0	0	0	0	0	0	0	0	0	0	0	3.9	0	0	0	0	0	0	0	72388980	XP_844785.1
Cluster-8873.0	0	0	0	0	0	0	0	0	0	0	0	0	0	4.57	0	0	0	0	156384958	XP_001633399.1
Cluster-8872.0	0	0	0	0	0	0	0	0	0	0	0	0	0	0	0.23	0.82	0.45	0.71	403331611	EJY64763.1
Cluster-887.0	0	0	0	0	0	0	0	1.47	0	1.51	3.34	0	0	0	0	0	0	0	762116923	XP_011441305.1
Cluster-8869.0	0	0	0	0	0	0	0	0	0	0	0	0	0	0	0	0.57	2.04	0.94	470442907	XP_004339588.1
Cluster-8867.0	0	0	0	0	0	0	0	0	0	0	0	0	0	3.76	0.77	5.28	0	1.48	118401120	XP_001032881.1
Cluster-8862.0	0	0	0	0	0	0	0	0	0	0	0	0	0	4.45	2.53	0	1.86	0	734560995	KHN87154.1
Cluster-8861.0	0	0	0	0	0	0	0	0	0	0	0	0	0	0	0	0	0	0.45	339237871	XP_003380490.1
Cluster-8860.1	0	0	0	0	0	0	0	0	0	0	0	0	0	1.5	0	0.13	0	0.32	873234593	CEM01851.1
Cluster-8860.0	0	0	0	0	0	0	0	0	0	0	0	0	0	2.51	0	0.13	0.34	0	873234593	CEM01851.1
Cluster-8855.0	0	0	0	0	0	0	0	0	0	0	0	0	0	0.37	1.06	0.74	0	0.39	156302089	XP_001617444.1
Cluster-8854.0	0	0	0	0	0	0	0	0	0	0	0	0	0	0.78	0.75	0	0	1.1	321448051	EFX61295.1
Cluster-8851.0	0	0	0	0	0	0	0	0	0	0	0	0	0	1.07	2.03	1.11	0	1.85	498973616	XP_004527606.1
Cluster-8850.0	0	0	0	0	0	0	0	0	0	0	0	0	0	0.23	0.21	0.66	1.9	1.77	196005171	XP_002112452.1
Cluster-885.0	0	0	0	0	0	0	0	0.46	0	0.7	1.34	0	0	0	0	0	0	0	118363164	XP_001014799.1
Cluster-8848.0	0	0	0	0	0	0	0	0	0	0	0	0	0	1.37	0	0.19	0.24	0	145517151	XP_001444459.1
Cluster-8843.0	0	0	0	0	0	0	0.15	0.48	3.06	0.32	0	0	0	0.3	0	0	0	0	572309125	XP_006620364.1
Cluster-8842.0	0	0	0	0	0	0	0	0	0	0	0	0	0	0	0.16	0.41	0	0.92	357623246	EHJ74479.1
Cluster-884.0	0	0	0	0	0	0	0	0.08	0	0	3.07	0.09	0	0	0	0	0	0	290983501	XP_002674467.1
Cluster-8839.0	0	0	0	0	0	0	0	0	0	0	0	0	0	12.06	0	0	0	0	873232735	CEM04545.1
Cluster-8838.0	0	0	0	0	0	0	0	0.43	0	0	0	0	0	2.5	0	0.42	0.48	0	198420685	XP_002130156.1
Cluster-8837.0	0	0	0	0	0	0	0	0	0	0	0.14	0.13	0	7.29	0	2.11	0.82	1.29	873232735	CEM04545.1
Cluster-8836.0	0	0	0	0	0	0	0	0	0.57	0	0	0	0	1.23	0	1.88	0	0	829087805	XP_012650317.1
Cluster-8834.0	0	0	0	0	0	0	0	0	0	0	0	0	0	0	0	0	1.05	2.83	72391438	XP_846013.1
Cluster-8832.0	0	0	0	0	0	0	0	0	0	0	0	0	0	3.51	0.34	0	0	0.11	873241157	CEL92743.1
Cluster-8831.0	0	0	0	0	0	0	0.16	0	0	0	0	0	0	0.95	0.3	0.15	0	0.37	817071301	XP_012257709.1
Cluster-883.0	0	0	0	0	0	0	0	0	0	0	0	0	0	0	0	0	0	0	699640175	XP_009909883.1
Cluster-8829.0	0	0	0	0	0	0	0	0	0	0	0	0	0	1.65	0.52	0	1.22	0	514686727	XP_004990941.1
Cluster-8828.0	0	0	0	0	0	0	0	0	0	0	0	0	0	3.51	0	0.63	0.37	0	115497002	NP_001069132.1
Cluster-8827.0	0	0	0	0	0	0	0.19	0	0	0	0	0	0	0.57	1.26	0.55	1.61	1.08	857973444	CEP00725.1
Cluster-8824.0	0	0	0	0	0	0	0	0	0	0	0	0	0	6.58	1.57	5.23	8	14.43	156369496	XP_001628012.1
Cluster-8822.0	0	0	0	0	0	0	0	0	0	0.89	0.98	0	0	0	0	0	0.89	2.3	471222063	XP_004029839.1
Cluster-8820.0	0	0	0	0	0	0	0	0	0	0	0	0	0	5.63	0	1.48	0	1.16	118368003	XP_001017211.1
Cluster-882.0	0	0	0	0	0	0	0	0	0.18	2.73	0.48	0	0	0	0	0	0	0	852794375	XP_012887311.1
Cluster-8819.0	0	0	0	0	0	0	0	0	0	0	0	0	0	0.43	0	0.87	2.46	0.89	256709250	ACV21004.1
Cluster-8818.0	0	0	0	0	0	0	0.3	0	0	0.32	0	0.34	0	0	0	0.88	0	0	449282651	EMC89462.1
Cluster-8817.0	0	0	0	0	0	0	0	0	0	0	0	0	0	1.68	0	0	0	1.33	471233695	XP_004039041.1
Cluster-8816.0	0	0	0	0	0	0	0	0	0	0	0	0	0	14.69	3.59	3.77	3.83	3.47	157690748	CAL69101.1
Cluster-8815.0	0	0	0	0	0	0	0	0	0	0	0	0	0	1.86	0.2	0.3	0.65	0.37	313237617	CBY12761.1
Cluster-8811.0	0	0	0	0	0	0	0	0	0	0	0	0	0	0.3	0	0.73	0.19	0.53	294893702	XP_002774604.1
Cluster-881.1	0	0.52	0	0	0.4	0	0.07	0.97	0.6	0.14	2.87	0	0.23	0.33	0	0	0	0	678317560	CDW85732.1
Cluster-8808.0	0	0	0	0	0	0	0	0	0	0	0	0	0	5.85	0	0	7.21	1.19	38512083	AAH61437.1
Cluster-8806.0	0	0	0	0	0	0	0	0	0	0	0	0	0	0.54	0.51	0.52	0.44	1.44	857976241	CEO97729.1
Cluster-8802.0	0	0	0	0	0	0	0	0	0	0	0	0	0	2.05	0.65	2.37	1.19	2.92	471226715	XP_004032386.1
Cluster-8801.0	0	0	0	0	0	0	0	0	0.75	0	0	0.16	0	4.38	0	0.27	0.34	0.32	873233280	CEM03500.1
Cluster-880.0	0	0	0	0	0	0	0	0	0	1.08	0.82	0	0	0	0	0	0	0	828213548	XP_012559347.1
Cluster-88.0	0	0	0	0	0	0	0	0	0	0	1.77	0	0	0	0	0	0	0	290975658	XP_002670559.1
Cluster-8798.0	0	0	0	0	0	0	0	0	0	0	0	0	0	1.92	2.06	1.42	0.29	0.8	118394673	XP_001029694.1
Cluster-8796.0	0	0	0	0	0	0	0	0	0	0	1.31	0	0	3.42	0	0	2.31	1.95	470326661	XP_004364753.1
Cluster-8793.0	0	0	0	0	0	0	0	0	0	0	0	0	0	1.12	0.18	0	0	0.43	829087805	XP_012650317.1
Cluster-8791.1	0	0	0	0	0	0	0	0	0	0	0	0	0	0	0	0	0	0	873230156	CEM11467.1
Cluster-8791.0	0	0	0	0	0	0	0	0	0	0	0	0	0	4.47	0	0.6	0	0.69	873224040	CEM27246.1
Cluster-8788.0	0	0	0	0	0	0	0	0	0	0	0	0	0	4.56	0	0	2.31	0	403346567	EJY72683.1
Cluster-8787.0	0	0	0	0	0	0	0	0	0	0	0	0	0	2.46	0.39	0.82	0	0	145520649	XP_001446180.1
Cluster-8785.0	0	0	0	0	0	0	0	0	0	0	0	0	0	26.14	0	0	0	0	332843135	XP_510163.3
Cluster-8784.0	0	0	0	0	0	0	0	0	0	0	0	0	0	0	0	0	4.62	0.52	678333272	CDW77668.1
Cluster-8783.1	0	0.21	0	0	0	0	0	0	0	0	0	0	0	1.33	1.15	0	0.3	0.28	86451920	ABC97355.1
Cluster-8783.0	0	0	0	0	0	0	0	0	0	0	0	0	0	1.02	0.28	0	0.54	0	873225947	CEM22487.1
Cluster-8782.0	0	0	0	0	0	0	0	0	0	0	0	0	0	9.01	0	0.78	1.65	0.85	873232567	CEM05161.1
Cluster-8780.0	0	0	0	0	0	0	0	0	0	0	0.6	0	0	1.51	0.96	0.51	0.56	0	159145748	ABW90411.1
Cluster-8779.0	0	0	0	0	0	0	0	0	0	0	0	0	0	3.42	0	1.19	0	0.98	873238788	CEL94944.1
Cluster-8778.0	0	0	0	0	0	0	0	0	0	0	0	0	0	1.75	1.67	0	0.92	0.79	403371734	EJY85751.1
Cluster-8775.0	0	0	0	0	0	0	0	0	0	0	0	0	0	1.33	0.95	0	0	0	508737352	BAN33739.1
Cluster-8774.1	0	0.01	0	0	0	0	0	0	0	0	0	0.3	0	0	0	0	0	0	743404080	CEF34389.1
Cluster-8774.0	0	0	0	0	0	0	0	0.78	0	0.38	0	0	0	0	0	0	0	0	743404080	CEF34389.1
Cluster-8770.0	0	0	0	0	0	0	0	0	0	0	0	0	0	0.55	0	0	0.65	1.5	195502999	XP_002098468.1
Cluster-877.0	0	0	0	0	0	0	0	2.97	0	0.77	0.85	0	0	0	0	0	0	0	156392184	XP_001635929.1
Cluster-8766.0	0	0	0	0	0	2.22	0	0	0	0	2.4	0	0	2.13	0	0	0	0	683931904	XP_009095569.1
Cluster-8765.0	0	0	0	0	0	0	0	0	0	0	0	0	0	5.56	7.96	44.97	0	8	145487392	XP_001429701.1
Cluster-8763.0	0	0	0	0	0	0	0	0	0	0	0	0	0	1.38	0	0	2.74	2.28	470293052	XP_004343796.1
Cluster-8762.1	0	0	0	0	0	0	0.25	0	0	0	0	0	0.57	0.37	0.47	0.24	0	0.88	257449357	ACV53651.1
Cluster-8762.0	0	0	0	0	0	0	0	0	0	0	0	0	0	2.13	1.01	0	0	0	567757496	NP_001274728.1
Cluster-8761.0	0	0	0	0	0	0	0	0	0	0	0	0	0	0	0	0	3.02	3.31	7106747	AAF36102.1
Cluster-8760.0	0	0	0	0	0	0	0	0	0	0	0	0	0	0	0	0	2.59	0	145514065	XP_001442943.1
Cluster-8754.0	0	0	0	0	0	0	0	0	0	0	0	0	0	2.63	0	0.94	0.29	0.27	145478939	XP_001425492.1
Cluster-8750.0	0	0	0	0	0	0	0	0	0	0	0	0	0	7.37	0.88	1.21	2.17	2.66	118387069	XP_001026650.1
Cluster-875.0	0	0	0	0	0	0	0	1.07	0	1.64	1.22	0	0	0	0	0	0	0	829174396	XP_012653434.1
Cluster-8749.0	0	0	0	0	0	0	0	0	0	0	0	0	0	4.46	0	0	1.12	2.06	403340518	EJY69545.1
Cluster-8747.0	0	0	0	0	0	0	0	0	0	0	0	0	0	0.54	0	0.54	0	1.6	857978414	CEO95828.1
Cluster-8746.0	0	0	0	0	0	0	0.28	0	2.08	0	0	0	0	0	0.54	0	0	0.31	146179032	XP_001020505.2
Cluster-8744.0	0	0	0	0	0	0	0	0	0	0	0	0	0	0.73	0	0	0.42	0.77	678316637	CDW86210.1
Cluster-8741.0	0	0	0	0	0	0	0	0	0	0	0	0	0	2.25	0	0	0.33	0	470304562	XP_004348149.1
Cluster-8739.0	0	0	0	0	0	0	0	0	0	0	0	0	0	0.23	0	0.22	0	1.54	754344557	XP_004348757.2
Cluster-8738.0	0	0	0	0	0	0	0	0	0	0	0	0	0	2.49	1.02	0	0	0	118386388	XP_001026313.1
Cluster-8736.0	0	0	0	0	0	0	0	0.12	0.21	0.97	0.84	0	0	0.23	0.11	0.11	0.84	0.94	118398945	XP_001031799.1
Cluster-8732.0	0	0	0	0	0	0	0	0	0	0	0	0	0	1.47	0	0	0	0.32	857974308	CEO99510.1
Cluster-8731.0	0	0	0	0	0	0	0	0	0	0	0	0	0	1.53	0.65	0.83	0.42	0	678337468	CDW75460.1
Cluster-873.0	0	0	0	0	0	0	0	0	0	0.71	11.83	0.73	0	0	0	0	0	0	198434166	XP_002128932.1
Cluster-8727.0	0	0	0	0	0	0	0	0	0	0	0	0	0	0.43	0.41	0	0.26	1.22	514650753	XP_004998828.1
Cluster-8726.1	0	0.36	0	0	0	0	0	0	0	0	0.96	0	0	0	0	0.8	0.92	0	589911248	4ODJ
Cluster-8726.0	0	0	0	0	0	0	0	0.24	0.21	0.36	0.56	0	0	0.11	0.11	0.33	0.84	0.93	118380290	XP_001023309.1
Cluster-8725.0	0	0	0	0	0	0	0	0	1.99	0	3.76	0	0	0	0	0	0	0	403376477	EJY88218.1
Cluster-8723.0	0	0	0	0	0	0	0	0	0	0	0	0	0	0.26	0.25	0.52	2.82	0.29	260833516	XP_002611703.1
Cluster-8722.0	0	0	0	0	0	0	0	0	0	0	0	0	0	1.24	4.72	2.59	0	4.18	729742	P40625.1
Cluster-872.0	0	0	0	0	0	0	0	0.31	0.68	0	0	0	0	0	0	0	0	0	511086586	BAN39158.1
Cluster-8714.0	0	0	0	0	0	0	0	0	0	0	0	0	0	1.62	0	0	1.79	1.6	674589081	CDS31970.1
Cluster-8713.0	0	0	0	0	0	0	0	0	0	0	0	0	0	3.36	0	5.34	0	1.33	470525984	XP_004356682.1
Cluster-8712.0	0	0	0	0	0	0	0	0	0	0	0	0	0	0.88	0	1.73	0.27	0.5	145551757	XP_001461555.1
Cluster-8711.0	0	0	0	0	0	0	0	0	0	0	0	0	0	9.74	1.86	0	0	0	170583718	XP_001896707.1
Cluster-8710.1	0	0	0	0	0	0	0	0	0	0	0	0	0	6.08	0	1.6	0	1.23	873224325	CEM26548.1
Cluster-8710.0	0	0	0	0	0	0	0	0	0	0	0	0	0	3.32	0	0.37	0.43	0.78	873224325	CEM26548.1
Cluster-8709.0	0	0	0	0	0	0	0	0	0.13	0	0.18	0	0	1	0.82	0.97	0.71	0.67	857971390	CEP02281.1
Cluster-8708.0	0	0	0	0	0	0	0	0	0	0	0	0	0	1.02	0	0	4.19	1.78	873240983	CEL92869.1
Cluster-8702.0	0	0	0	0	0	0	0	0	0	0	0	0	0	2.48	0.84	2.19	2.11	2.28	403338216	EJY68340.1
Cluster-8700.0	0	0	0	0	0	0	0	0	0	0	0	0	0	0.49	1.84	0	0	1.47	145508429	XP_001440164.1
Cluster-870.0	0	0	0	0	0	0	0	4.38	0.78	0	1.99	0	0	0	0	0	0	0	403340444	EJY69507.1
Cluster-87.0	0	0	0	0	0	0	0	0	0	0	1.5	0	0	0	0	0	0	0	857971401	CEP02292.1
Cluster-8694.0	0	0	0	0	0	0	0	0	0	0	0	0	0	2.44	0	0.35	0	0.74	641676714	XP_008187514.1
Cluster-8692.0	0	0	0	0	0	0	0	0	0	0	0	0	0.24	7.43	0	0.42	0.26	0.24	873229913	CEM11926.1
Cluster-8691.0	0	0	0	0	0	0	0	0	0	0	0	0	0	0	0	0	2.04	3.48	158602805	ABW74650.1
Cluster-869.0	0	0	0	0	0	0	0	0	0	0	4.79	0.34	0	0	0	0	0	0	585679858	XP_006819595.1
Cluster-8687.0	0	0	0	0	0	0	0	0	0	0	0	0	0	0.69	0	0	1.21	0	556726724	XP_005959125.1
Cluster-8684.0	0	0	0	0	0	0	0	0	0	0	0	0	0	0.33	0.15	0.47	0.8	3.39	514258342	AGO46411.1
Cluster-8683.0	0	0	0	0	0	0	0	0	1.26	0	0	0	0	0.68	1.3	6.27	9.61	18.81	831780565	XP_012756076.1
Cluster-8680.0	0	0	0	0	0	0	0	0	0	0	0	0	0	0	2.06	2.25	2.22	0	831272017	XP_012672094.1
Cluster-868.0	0	0	0	0	0	0	0	0	0	0.91	0	0	0	0	0	0	0	0	471233695	XP_004039041.1
Cluster-8677.0	0	0	0	0	0	0	0	0	0	0	0.44	0	0	0	1.72	0.72	2.09	0.38	514692485	XP_004993815.1
Cluster-8675.0	0	0	0	0	0	0	0	0	0	0	0	0	0	7	6.87	1.93	1.58	2.22	145476417	XP_001424231.1
Cluster-8671.1	0	0	0	0	0	0	0	0	0	0	0	0	0	8.94	0	0	1.72	0	403346648	EJY72727.1
Cluster-8671.0	0	0	0	0	0	0	0	0	0	0	0	0	0	1.19	0.19	0	1.21	0.45	678342887	CDW72723.1
Cluster-8670.0	0	0	0	0.67	0	0	0	0	0	0	0	0	0	1.31	0	0	1.42	0.62	119552594	ABL84200.1
Cluster-867.0	0	0	0	0	0	0	0	0	0	1.71	1.9	0	0	0	0	0	0	0	145540886	XP_001456132.1
Cluster-8669.0	0	0	0	1.65	1.05	0	1.52	0.82	0	0	0.93	0	0	1.59	0	0	2.53	2.2	443727021	ELU13959.1
Cluster-8667.0	0	0	0	0	0	0	0	0	0	0	0	0	0	0.72	0.69	1.43	0.42	0.38	873232468	CEM05456.1
Cluster-8666.0	0	0	0	0	0	0	0	0	0	0	0	0	0	0.35	0.99	0.69	0	0.74	145525719	XP_001448676.1
Cluster-8665.0	0	0	0	0	0	0	0	0	0	0	0	0	0	8.09	1.47	2.11	2.28	1.85	145503960	XP_001437952.1
Cluster-8662.0	0	0	0	0	0	0	0	0	0	5.84	0	0	0	0.92	0.87	0	0	0.82	815917551	XP_012243855.1
Cluster-866.0	0	0	0	0	0	0	0	0	0	0	0	0	0	0	0	0	0	0	157278567	NP_001098384.1
Cluster-8658.0	0	0	0	0	0	0	0	0	0	0	0	0	0	4.16	0	0.42	0.27	0	873232548	CEM05081.1
Cluster-8655.0	0	0	0	0	0	0	0	0	0	0	0	0	0	0	0	1.48	0	5.79	390346274	XP_794189.2
Cluster-8649.0	0	0	0	0	0	0	0	0	0	0	0	0	0	1.55	0	1.02	0	0.29	321442921	EFX59933.1
Cluster-8648.0	0	0	0	0	0	0	0	0	0	0	0	0	0	0.68	0.28	0.47	0.36	0.69	145516148	XP_001443968.1
Cluster-8647.0	0	0	0	0	0	0	0	0	0	0	0	0	0	3.48	1.1	0	0	0	684374414	XP_009164735.1
Cluster-8640.0	0	0	0	0	0	0	0	0	0	0	0	0.34	0	3.08	0.56	0.57	2.17	0.85	62361059	AAX81225.1
Cluster-864.0	0	0	0	0	0	0	0	0.07	0	0	2.84	0	0	0	0	0	0	0	290987403	XP_002676412.1
Cluster-8639.0	0	0	0	0	0	0	0	0	0	0	0	0	0	1.46	0	0	1.44	0	281208818	EFA82993.1
Cluster-8638.0	0	0	0	0	0	0	0	0	0	0	0	0	0	1.4	5.33	6.1	0.53	2.85	145517989	XP_001444872.1
Cluster-8637.0	0	0	0	0	0	0	0	0	0	0	0	0	0	1.03	0.65	0	0	0	145502331	XP_001437144.1
Cluster-8634.0	0	0	0	0	0	0	0	0	0	0	0	0	0	1.19	0.16	0.17	0.42	0	145502188	XP_001437073.1
Cluster-8633.0	0	0	0	0	0	0	0	0	0	0	0	0	0	0	0	0.84	0.86	3	470467441	XP_004341795.1
Cluster-8632.0	0	0	0	0	0	0	0	0	0	0	0	0	0	18.47	0.92	7.03	2.01	2.58	432920206	XP_004079889.1
Cluster-8630.0	0	0	0	0	0	0	0	0	0	0	0	0	0	1.02	0.39	0.79	0	0.23	145494320	XP_001433154.1
Cluster-8628.0	0	0	0	0	0	0	0	0	0	0	0	0	0	0.52	0.33	0.17	0.21	1.19	260826582	XP_002608244.1
Cluster-8626.0	0	0	0	0	0	0	0	0	0	0	0	0	0	1.01	0	0.79	0.49	0.46	557866469	ESS69668.1
Cluster-8625.1	0	0	0	0	0	0	0	0	0	0	0	0	0	1.99	0	0	0	4.59	321463104	EFX74122.1
Cluster-8625.0	0	0	0	0	0	0	0	0	0	0	0	0	0	0.99	0.94	0	1.02	0	156396976	XP_001637668.1
Cluster-8623.1	0	0	0	0	0	0	0	0	5.41	0	0	0	0	0.84	0	0	0	0	145541772	XP_001456574.1
Cluster-8623.0	0	0	0	0	0	0	0	0.24	1.5	0	0	0	0	0.23	0	0	0	0	145540048	XP_001455714.1
Cluster-8622.0	0	0	0	0	0	0	0	0	0.21	0	0.47	0	0	0.08	0.07	0.22	0.95	0.63	471231382	XP_004036868.1
Cluster-8621.0	0	0	0	0	0	1.09	0	0.37	0.33	0.38	0	0.4	0	0.36	0	0	0	0	694848549	XP_009465414.1
Cluster-8620.0	0	0	0	0	0	0	0	0	0	0	0	0	0	0.25	0.47	0	0.29	1.64	340384234	XP_003390619.1
Cluster-862.0	0	0	0	0	0	0	0	0	0	1.81	3.09	0	0	0	0	0	0	0	678331122	CDW78764.1
Cluster-8619.0	0	0	0	0	0	0	0	0	0	0	0	0	0	3.93	1.24	0	0	1.09	51947519	AAU14244.1
Cluster-8618.0	0	0	0	0	0	0	0	0	0	0	0	0	0	1.62	0.62	0.31	0	0.19	471219829	XP_004025000.1
Cluster-8617.0	0	0	0	0	0	0	0	0	0	0	0	0	0	0.96	0.08	0.23	0.2	0.29	348507877	XP_003441482.1
Cluster-8615.0	0	0	0	0	0	0	0	0	0	0	0	0	0	2.7	0.37	0	0	0	470531546	XP_004358082.1
Cluster-8614.0	0	0	0	0	0	0	0	0	0	0	0	0	0	7.07	0	0	0	1	565313237	ETE65633.1
Cluster-8612.0	0	0	0	0	0	0	0	0	0	0	0	0	0	0.8	1.52	0.8	2.29	2.08	313232792	CBY19463.1
Cluster-8611.0	0	0	0	0	0	0	0	0	0	0	0	0	0	0.59	0.24	0.9	0	0.41	145540960	XP_001456169.1
Cluster-861.0	0	0	0	0	0	0	0	0.2	0	0.8	0.69	0	0	0	0	0	0	0	857976485	CEO97280.1
Cluster-8606.1	0	0	0	0	0	0	0	0	0	0	0	0	0	0	0.31	0.32	0.76	0.35	156086206	XP_001610512.1
Cluster-8606.0	0	0	0	0	0	0	0	0	0	0	0	0	0	0.29	0.09	0.09	0.24	0.82	470447964	XP_004340114.1
Cluster-8604.0	0	0	0	0	0	0	0	0	0	0	0	0	0	0	0	0	0	0	514684839	XP_004989999.1
Cluster-8601.0	0	0	0	0	0	0	0	0	0	0	0	0	0	0.41	0.78	2.45	0	0	514695971	XP_004995556.1
Cluster-8600.0	0	0	0	0	0	0	0	0	0	0	0	0	0	2.38	0.22	0.44	0.14	0	145508539	XP_001440219.1
Cluster-860.0	0	0	0	0	0	0	0	1.38	0	7.04	17.93	0.37	0	0	0	0	0	0	145524465	XP_001448060.1
Cluster-86.0	0	0	0	0	0	0	0	0	0	0	7.98	0	0	0	0	0	0	0	501673483	YP_007890766.1
Cluster-8599.0	0	0	0	0	0	0	0	1.23	0	0	0.47	0	0	0.39	0	0	0	0	823473526	XP_004175389.2
Cluster-8598.0	0	0	0	0	0	0	0	0	0	0	0	0	0	3.32	0.29	0	0.71	0	401406830	XP_003882864.1
Cluster-8593.0	0	0	0	0	0	0	0	0	0	0	0	0	0	0.11	0.42	0.42	0.41	2.2	514684839	XP_004989999.1
Cluster-8591.0	0	0	0	0	0	0	0	0	0	0	0	0	0	3.09	0	0	0	0	193627304	XP_001947010.1
Cluster-8590.0	0	0	0	0	0	0	0	0.63	0.55	0	0	0	0	0.9	0.29	0	0	0	471227679	XP_004034747.1
Cluster-859.0	0	0	0	0	0	0	0	0	0	0.95	2.07	0	0	0	0	0	0	0	514688374	XP_004991763.1
Cluster-8586.0	0	0	0	0	0	0	0	0	0	0	0	0	0	3.27	0	0	0	0	672577255	KFH15204.1
Cluster-8582.0	0	0	0	0	0	0	0	0	0	0	0	0	0	0	0	0	0	0	857975799	CEO98303.1
Cluster-8580.0	0	0	0	0	0	0	0	0	0.11	0	0.07	0	0	0.3	0.58	2.01	1.62	4.19	11127915	AAG31138.1
Cluster-858.0	0	0	0	0	0	0	0	0.22	0	2.61	0.66	0	0	0	0	0	0	0	678309508	CDW89855.1
Cluster-8579.0	0	0	0	0	0	0	0	0	0	0	0	0	0	1.89	0	0	0.43	0	556745804	XP_005968376.1
Cluster-8577.0	0	0	0	0	0	0	0	0	0	0	0	0	0	1.58	0	3.34	0	6.35	145512639	XP_001442236.1
Cluster-8576.0	0	0	0	0	0	0	0	0	0	0	0	0	0	0.78	0.74	0	4.13	1.44	156380840	XP_001631975.1
Cluster-8573.0	0	0	0	0	0	0	0.92	0	0	0	0	0	0	4.86	0.92	0	1.01	4.3	899143584	NP_001297836.1
Cluster-8571.0	0	0	0	0	0	0	0	0	0	0	0	0	0	1	0.24	1.95	0	0.28	26453347	BAC43749.1
Cluster-8570.0	0	0	0	0	0	0	0	0	0	0	0	0	0	0.97	0.31	0.32	1.51	0	157128415	XP_001655110.1
Cluster-857.0	0	0	0	0	0	0	0	0.23	0	0.23	3.15	0	0	0	0	0	0	0	401409462	XP_003884179.1
Cluster-8569.0	0	0	0	0	0	0	0	0	0	0	0	0	0	3.27	0.52	0	0	0	294936907	XP_002781906.1
Cluster-8567.0	0	0	0	0	0	0	0	0	0	0	0	0	0	0.56	0.32	0.43	1.53	1.72	156550715	XP_001607539.1
Cluster-8566.0	0	0	0	0	0	0	0	0	0	0	0	0	0	5.01	0	3.11	2.07	0.88	145494480	XP_001433234.1
Cluster-8564.0	0	0	0	0	0	0	0	0	0	0	0	0	0	1.19	1.99	2.4	0.25	0.59	829188945	XP_001031587.2
Cluster-8563.0	0	0	0	0	0	0	0	0	0	0	0	0	0	1.87	1.07	0	0	0	694535809	XP_009495427.1
Cluster-8562.1	0	0	0	0	0	0	0	0	0	0	0	0	0	3.65	0	0	0	2.85	123496806	XP_001327041.1
Cluster-8562.0	0	0	0	0	0	0	0	0	0	0	0	0	0	1.95	0	0	0	0	123496806	XP_001327041.1
Cluster-8561.0	0	0	0	0	0	0	0	0	0	0	0	0	0	0.87	0.17	0.34	0	0	145544124	XP_001457747.1
Cluster-856.0	0	0	0	0	0	0	0	0.42	0	4.25	3.35	0	0	0	0	0	0	0	817211794	XP_012282052.1
Cluster-8559.0	0	0	0	0	0	0	0	0	0	0	0	0	0	14.92	0	1.61	3.04	3.35	873225056	CEM24695.1
Cluster-8558.0	0	0	0	0	0	0	0	0	0	0	0	0	0	0	0	0	0	5.65	829084927	XP_012648878.1
Cluster-8557.0	0	0	0	0	0	0	0.08	0.17	1.35	0	0	0	0	0.08	0.23	0	0	0	471222204	XP_004029906.1
Cluster-8552.0	0	0	0	0	0	0	0	0	0	0	0	0	0	1	0.48	0	0.2	0.77	678324698	CDW82062.1
Cluster-8551.0	0	0	0	0.09	0	0	0	0	0	0	0.22	0.1	0	0.53	2.44	0	0	0	357619307	EHJ71931.1
Cluster-855.0	0	0	0	0	0	0	0	0.43	0	0.44	7.94	1.39	0	0	0	0	0	0	24266986	AAN52389.1
Cluster-8546.0	0	0	0	0	0	0	0	0	0	0	0	0	0	1.81	0	1.36	0	0	145518135	XP_001444945.1
Cluster-8544.0	0	0	0	0	0	0	0	0	0.13	0	0	0	0	0.29	0.41	0.63	1.55	1.66	28200276	AAO31770.1
Cluster-8542.0	0	0	0	0	0	0	0	0	0.9	0	0	0	0	1.3	0.62	0	0	0	827560070	XP_012550976.1
Cluster-854.0	0	0	0	0	0	0	0	0.25	0	4.01	6.22	0.14	0	0	0	0	0	0	403334748	EJY66543.1
Cluster-8539.0	0	0	0	0	0	0	0	0	0	0	0	0	0	3.1	2.95	0	0	0	341881961	EGT37896.1
Cluster-8535.0	0	0	0	0	0.1	0	0	0	0.08	0.18	0.21	0	0	0	0.16	0	0.42	0.2	118355000	XP_001010761.1
Cluster-8534.1	0	0	0	0	0	0	0	0	0	0	0	0	0	8.34	0	0	0	14.86	378747923	AFC36877.1
Cluster-8534.0	0	0	0	0	0	0	0	0	0	0	0	0	0	0.8	0	0.4	0	0	119552594	ABL84200.1
Cluster-8533.0	0	0	0	0	0	0	0	0	0	0	0	0	0	2	0	0.99	0	0	145537171	XP_001454302.1
Cluster-8532.0	0	0	0	0	0	0	0	0	0	0	0	0	0	3.18	0.17	0.34	1.3	0.61	514690907	XP_004993027.1
Cluster-8530.0	0	0	0	0	0	0	0	0	0	0	0	0	0	2.42	2.3	0.83	0	0	586547556	XP_006908871.1
Cluster-8529.0	0	0	0	0	0	0	0	0	0	0	0	0	0	1.89	0	0	1.38	0	873222307	CEM31507.1
Cluster-8528.0	0	0	0	0	0	0	0	0	0	0	0	0	0	0.43	0.82	0.43	0	0.45	34536340	BAC87611.1
Cluster-8527.0	0	0	0	0	0	0	0	0	1.2	0	0	0	0	0	2.49	12.34	3.92	5.46	302595808	P0CH27.1
Cluster-8526.0	0	0	0	0	0	0	0	0	3.47	0	0	0	0	0	3.6	0	0	0	471218757	XP_004023914.1
Cluster-8524.1	0	0	0	0	0	0	0	0	0	0	3.03	0	0	0	0	0	0	5.88	281211140	EFA85306.1
Cluster-8524.0	0	0	0	0	0	0	0	0	0	0	0	0	0	0	0	0	5.16	0	4580687	AAD24476.1
Cluster-8523.0	0	0	0	0	0	0	0	0	0	0	0	0	0	3.55	2.07	4.03	0.97	1.2	118372788	XP_001019588.1
Cluster-8522.0	0	0	0	0	0	0	0	0	0	0	0	0	0	1.35	0.43	0	0	0	167533831	XP_001748594.1
Cluster-8520.0	0	0	0	0	0	0	0	0	0.11	0.2	0.61	0	0	0.06	0.12	0.06	0.85	0.82	229594165	XP_001025242.2
Cluster-852.0	0	0	0	0	0	0	0	0	0	3.37	8.95	0	0	0	0	0	0	0	353678078	P0DJ59.1
Cluster-8519.0	0	0	0	0	0	0	0	0	0	0	0	0	0	1.12	0	3.4	1.24	1.1	401400802	XP_003880861.1
Cluster-8513.0	0	0	0	0	0	0	0	0	0.34	0	0	0	0	5.76	0	0	0.45	0	873232735	CEM04545.1
Cluster-8510.0	0	0	0	0	0	0	0	0	0	0	0	0	0	2.83	0	0	0	0	145499542	XP_001435756.1
Cluster-8509.0	0	0	0	0	0	0	0	0	0	0	0	0	0	0	0	3.89	0	0	514688390	XP_004991771.1
Cluster-8508.0	0	0	0	0	0	0	0	0	0	0.68	1.81	0	0	0.42	0	0.82	3.57	2.14	294887493	XP_002772137.1
Cluster-8506.0	0	0	0	0	0	0	0	0	0	0	0	0	0	1.22	0	0.3	0.72	0.99	403376517	EJY88237.1
Cluster-8504.0	0	0	0	0	0	0	0	0	0	0	0	0.04	0	0.77	0.38	0.45	0.56	0.7	118383876	XP_001025092.1
Cluster-8502.0	0	0	0	0	0	0	0	0	0	0	0	0	0	1.33	0.48	0.32	0.61	0.38	678323265	CDW82785.1
Cluster-850.0	0	0	0	0	0	0	0	0	0	1.06	1.6	0	0	0	0	0	0	0	209876658	XP_002139771.1
Cluster-8499.0	0	0	0	0	0	0	0	2.26	7.52	3.49	0	0	0	3.81	3.1	0	0	0	145547773	XP_001459568.1
Cluster-8495.0	0	0	0	0	0	0	0	0	0	0	0	0	0	3.44	0.33	0	0	0	471232159	XP_004037198.1
Cluster-8493.0	0	0	0	0	0	0	0	0	0	0	0	0	0	0.59	0	0.87	0	0.64	221117472	XP_002154604.1
Cluster-8492.0	0	0	0	0	0	0	0	0	0	0.24	0	0	0	0.23	0	0.22	1.36	0.51	146163714	XP_001012180.2
Cluster-8491.0	0	0	0	0	0	0	0	0	0.08	0	0	0	0	0.76	0.08	0.16	0	0.51	514684839	XP_004989999.1
Cluster-8490.0	0	0	0	0	0	0	0	0	0	0	0	0	0	2.66	2.16	1.13	0	0.8	145512852	XP_001442337.1
Cluster-849.0	0	0	0	0	0	0	0	0.76	0	11.78	6.92	0	0	0	0	0	0	0	145530331	XP_001450943.1
Cluster-8487.0	0	0	0	0	0	0	0	0	0	0	0	0	0	5.98	0.57	1.21	2.62	6.39	145519551	XP_001445642.1
Cluster-8484.0	0	0	0	0	0	0	0	0	0	0	0	0	0	3.7	0	0.63	0	1.19	145487326	XP_001429668.1
Cluster-8483.0	0	0	0	0	0	0	0	0	0	0	0	0	0	1.5	0	0.37	1.3	0.39	281208967	EFA83142.1
Cluster-8482.0	0	0	0	0	0	0	0	0	0	0	0	0	0	1.24	2.06	1.83	1.45	3.34	678341754	CDW73277.1
Cluster-8480.0	0	0	0	0	0	0	0	0	0	0.66	1.46	0	0	1.23	0	0	0	0.6	506968293	AGM32490.1
Cluster-848.0	0	0	0	0	0	0	0	0.28	0	1.15	0.99	0	0	0	0	0	0	0	146167369	XP_001470800.1
Cluster-8479.0	0	0	0	0	0	0	0	0	0	0	0	0	0	2.38	4.15	1.98	2.28	1.24	470444878	XP_004339805.1
Cluster-8473.0	0	0	0	0	0	0	0	0	0	0	0	0	0	1.46	0	1.54	1.44	2.39	478253264	ENN73635.1
Cluster-8471.0	0	0	0	0	0	0	0	0	0	0	0	0	0	0.45	0	1.79	0	0	145503966	XP_001437955.1
Cluster-8470.0	0	0	0	0	0	0	0	0	0	0	0	0	0	9.44	0	1.78	1.14	1.54	873233280	CEM03500.1
Cluster-8469.0	0	0	0	0	0	0	0	0	0.22	0.25	0	0	0	1.41	0.22	0	0	0	755931473	XP_011313998.1
Cluster-8468.0	0	0	0	0	0	0	0	1.25	0	0	1.43	0	0	0	1.15	0	0	0	224046214	XP_002196979.1
Cluster-8467.0	0	0	0	0	0	0	0	0	0	0	0	0	0	5.8	1.87	2	2.72	1.97	678330300	CDW79209.1
Cluster-8464.1	0	0	0	0	0	0	0	0	0.33	0.19	0	0	0	1.77	0	0.17	0.43	0.2	873235098	CEM00928.1
Cluster-8464.0	0	0	0	0	0	0	0	0	0	0	0	0	0	3.16	1.09	1.67	1.44	4.56	873235098	CEM00928.1
Cluster-8462.2	0	0	0	0	0	0	0	0	0	0	0	0	0	0	4.34	0	0	0	403334965	EJY66653.1
Cluster-8462.1	0	0	0	0	0	0	0	0	0	0	0	0	0	0.23	3.09	0.45	0.56	0	350646623	CCD58743.1
Cluster-846.0	0	0	0	0	0	0	0	5.31	0	5.55	6.01	0	0	0	0	0	0	0	403356392	EJY77789.1
Cluster-8458.0	0	0	0	0	0	0	0	0	0	0	0	0	0	0.85	0	6.13	0	0.77	241780604	XP_002400201.1
Cluster-8456.0	0	0	0	0	0	0	0	0	0	0	0	0	0	2.22	0	0	0.59	0.82	873231678	CEM07350.1
Cluster-8455.0	0	0	0	0	0	0	0	0	0	0	0	0	0	1.02	0	1.01	0.4	0.36	762137233	XP_011451907.1
Cluster-8454.0	0	0	0	0	0	0	0	0	0	0	0	0	0	5.68	0	0.94	0.82	1.08	873236883	CEL98288.1
Cluster-8453.0	0	0	0	0	0	0	0	0	0	0	0	0	0	0.7	1.61	0.1	0.12	0.47	290997834	XP_002681486.1
Cluster-8452.0	0	0	0	0	0	0	0	0	0	0	0	0	0	2.19	0.92	2.14	0.87	3.24	289064183	ADC80505.1
Cluster-8451.0	0	0	0	0	0	0	0	0	0	0	0	0	0	0.25	0	0	0.13	0.14	118386388	XP_001026313.1
Cluster-8450.0	0	0	0	0	0	0	0	0	0	0	0	0	0	2.01	0.19	0.39	0	0.46	471204313	XP_004258957.1
Cluster-845.0	0	0	0	0	0	0	0	1.04	0	0	1.19	1.66	0	0	0	0	0	0	111226482	XP_001134543.1
Cluster-8449.0	0	0	0	0	0	0	0	0	0	0	0	0	0	1.28	0.61	0	0	1.03	678308847	CDW90200.1
Cluster-8446.0	0	0	0	0	0	0	0	0	0	0	0	0	0	2.23	0.3	0	0	1.03	145511932	XP_001441888.1
Cluster-8445.0	0	0	0	0	0	0	0	0	0	0	0	0	0	1.13	0.11	0.27	0.14	0.14	471225486	XP_004031815.1
Cluster-8444.0	0	0	0	0	0	0	0	0	0	0	0	0	0	0.29	0.28	0	1.37	0.32	401758210	AFQ01140.1
Cluster-8443.0	0	0	0	0	0	0	0	0	0	0	0	0	0	0.59	0.84	0.29	2.37	1.55	857971569	CEP02063.1
Cluster-8442.0	0	0	0	0	0	0	0	0	0	0	0	0	0	0.4	1.14	0	1.84	0.83	470529918	XP_004368153.1
Cluster-8440.0	0	0	0	0	0	0	0	0	0	0	0	0	0	3.77	0.9	0	0	0	34099638	AAQ57129.1
Cluster-8436.0	0	0	0	0	0	0	0.16	0	0	0	0	0	0	1.12	1.22	1.4	1.18	2.77	167522202	XP_001745439.1
Cluster-8432.1	0	0	0	0	0	0	0	0	0.46	0	0	0	0	5.54	0	0	0	1.01	873234593	CEM01851.1
Cluster-8432.0	0	0	0	0	0	0	0	0	0	0	0	0	0	1.99	0	0.84	0.67	0	873234593	CEM01851.1
Cluster-843.0	0	0	0	0	0	0	0	0	0	0.12	1.73	0	0	0	0	0	0	0	290981403	XP_002673420.1
Cluster-8429.0	0	0	0	0	0	0	0	0	0	0	0	0.03	0	0.61	0.53	1.08	1.41	1.23	471222377	XP_004029989.1
Cluster-8427.0	0	0	0	0	0	0	0	0	0	0	0	0	0	0	0	0	0	0	827547598	XP_004926510.2
Cluster-8425.0	0	0	0	0	0	0	0	0	0	0	0	0	0	0.96	0	0	0	0	873230156	CEM11467.1
Cluster-8420.0	0	0	0	0	0	0	0	0	0	0	0	0	0	0.99	0	0.16	0	0.57	146179021	XP_001020503.2
Cluster-842.0	0	0	0	0	0	0	0	0	0	3.91	1.47	0	0	0	0	0	0	0	237840579	XP_002369587.1
Cluster-8418.0	0	0	0	0	0	0	0	0.21	0	0.21	0	0	0	0.59	0.94	0	0	0.22	118365411	XP_001015926.1
Cluster-8415.0	0	0	0	0	0	0	0	0	0	0	0	0	0	0.72	1.02	1.07	0.42	0.76	403364522	EJY82022.1
Cluster-8414.0	0	0	0	0	0	0	0	0	0	0	0	0	0	0.5	0.72	0	0.9	0.56	470510788	XP_004351577.1
Cluster-841.0	0	0	0	0	0	0	0	0	0	0	3.88	0	0	0	0	0	0	0	340370059	XP_003383564.1
Cluster-8406.0	0	0	0	0	0	0	0	0	0	0	0	0	0	1.38	0	0	0	0	216296545	ACJ72057.1
Cluster-8405.0	0	0	0	0	0	0	0	0	0	0	0	0	0	5.04	0	0.51	0	0	873219359	CEM37815.1
Cluster-8403.0	0	0	0	0	0	0	0	0	0	0	0	0	0	2.52	0	0	2.66	0.77	13377485	AAK20731.1
Cluster-8401.0	0	0	0	0	0	0	0	0	0	0	0	0	0	0.58	1.1	0	0.64	1.13	300676722	ADK26623.1
Cluster-84.0	0	0	0	0	0	0	0	0	0	0	5.34	0	0	0	0	0	0	0	678310281	CDW89452.1
Cluster-8396.0	0	0	0	0	0	0	0	0	0	0	0	0	0	4.6	0	0	0	0	678334143	CDW77203.1
Cluster-8394.0	0	0	0	0	0	0	0	0	0	0	0	0	0	2.14	0.37	0.23	0.19	0.06	21215211	AAM43916.1
Cluster-8393.0	0	0	0	0	0	0	0	0	0	0	0	0	0	0.46	0	1.11	0	0.51	829174396	XP_012653434.1
Cluster-8392.0	0	0	0	0	0	0	0	0	0	0	0	0	0	0.6	2.27	1.21	0	1.16	145501091	XP_001436528.1
Cluster-8385.0	0	0	0	0	0	0	0	0	0	0	0	0	0	0.58	0.19	2.85	0	0.22	145510873	XP_001441364.1
Cluster-8384.0	0	0	0	0	0	0	0	0	0	0	2.26	0	0	1.94	0	0	4.02	2.58	166952317	ABZ04241.1
Cluster-8383.0	0	0	0	0	0	0	0	0	0	0	0	0	0	0.69	0.33	0.22	0.86	0	281205183	EFA79376.1
Cluster-8382.0	0	0	0	0	0	0	0.41	0	0.94	0.22	0	0	0	0.2	0.19	0	0	0	641673312	XP_008186282.1
Cluster-838.0	0	0	0	0	0	0	0	0.86	0	0.56	1.48	0	0	0	0	0	0	0	611976138	XP_007474594.1
Cluster-8378.0	0	0	0	0	0	0	0	0	0	0	0	0	0	0	5.29	0	0	1.66	471221128	XP_004027509.1
Cluster-8377.0	0	0	0	0	0	0	0	0	0	0	0	0	0	1.73	0	0.89	0	1.57	118380290	XP_001023309.1
Cluster-8376.0	0	0	0	0	0	0	0	0	0	0	0	0	0	0.63	0	0.61	0.51	0.95	237838161	XP_002368378.1
Cluster-8372.0	0	0	0	0	0	0	0	0	0	0	3.47	0	0	1.75	0	0	0	1.14	291243323	XP_002741552.1
Cluster-837.0	0	0	0	0	0	0	0	0.2	0	1.99	0.23	0	0	0	0	0	0	0	226347419	ACO50120.1
Cluster-8369.0	0	0	0	0	0	0	0	0	0	0	0	0	0	3.17	0.26	0.92	0.17	0.95	302026167	ADK90067.1
Cluster-8368.0	0	0	0	0	0	0	0	0	0	0	0	0	0	0.99	0	0	1.15	1.06	281202730	EFA76932.1
Cluster-8364.0	0	0	0	0	0	0	0.22	0.23	0.2	0	0.82	0.51	0	0.22	0.21	0	0	0.25	554884557	XP_005951949.1
Cluster-8362.0	0	0	0	0	0	0	0	0	0	0	0	0	0	2.51	0	1.42	0.42	0	514690834	XP_004992991.1
Cluster-8360.0	0	0	0	0	0	0	0	0	0	0	0	0	0	0.38	0	0.92	0.23	0.43	145479567	XP_001425806.1
Cluster-836.0	0	0	0	0	0	0	0	0.34	0	18.08	16.14	0	0	0	0	0	0	0	557765457	XP_005182429.1
Cluster-8358.0	0	0	0	0	0	0	0	0	0	0	0	0	0	4.27	0	0	0	0	873219555	CEM37393.1
Cluster-8357.0	0	0	0	0	0	0	0	0	0	0	0	0	0	0.31	0	1.54	0	0.34	410896388	XP_003961681.1
Cluster-8356.0	0	0	0	0	0	0	0	0	0	0	0	0	0	0.45	0	0.9	0	1.38	686642431	XP_009313661.1
Cluster-8355.0	0	0	0	0	0	0	0	0	0	0	0	0	0	0.78	0	0	0.89	1.22	145522496	XP_001447092.1
Cluster-8354.0	0	0	0	0	0	0	0.09	0	0	0	0	0	0	0.81	0.09	0.26	0	0.87	857978120	CEO96095.1
Cluster-8352.0	0	0	0	0	0	0	0	0	0	0	0	0	0	1.56	0	0	0	0	118371101	XP_001018750.1
Cluster-835.0	0	0	0	0	0	0	0	0.68	3.61	0	0	0	0	0	0	0	0	0	145532172	XP_001451847.1
Cluster-8347.0	0	0	0	0	0	0	0	0	0.16	0	0	0	0	0.09	0.49	1.07	0.86	1.64	112984078	NP_001037257.1
Cluster-8345.0	0	0	0	0	0	0	0	0	0	0	0	0	0	0.45	0.64	0.87	0	0.25	118373875	XP_001020130.1
Cluster-8344.0	0	0	0	0	0	0	0	0	0	0	0	0	0	8.8	1.95	2.14	4.52	5.3	62361059	AAX81225.1
Cluster-8343.0	0	0	0	0	0	0.15	0	0	0	0	0.37	0	0	0.3	0.28	0.15	0.18	0.52	665798050	XP_008546881.1
Cluster-8342.0	0	0	0	0	0	0	0	0	0	0	0	0	0	1.16	0.32	0.81	0.2	0.19	118361209	XP_001013835.1
Cluster-8340.0	0	0	0	0	0	0	0	0	0	0.39	0	0	0	0	0.35	0.37	0.43	0.39	156549881	XP_001605642.1
Cluster-8339.0	0	0	0	0	0	0	0	0	0	0	0	0	0	0.69	0.16	0.84	0	0	514693843	XP_004994493.1
Cluster-8337.0	0	0	0	0	0	0	0	0	2.35	0	0	0	0	0.64	0.61	0	0	0	321448043	EFX61291.1
Cluster-8335.0	0	0	0	0	0	0	0	0	0	0	0	0	0	0.75	0	0.37	2.28	0.43	873235877	CEL99707.1
Cluster-833.0	0	0	0	0	0	0	0	0.79	0	12.15	17.86	0	0	0	0	0	0	0	229595108	XP_001020023.3
Cluster-8328.0	0	0	0	0	0	0	0	0	0	0	0	0	0	4.21	4.17	1.81	0.83	2.14	471236675	XP_004040150.1
Cluster-8327.0	0	0	0	0	0	0	0	0	0	0	0	0	0	0	2.89	8.02	0	0	761911634	XP_011405086.1
Cluster-8325.0	0	0	0	0	0	0	0	0	0	0	0	0	0	1.16	0	4.54	0.2	1.15	145515998	XP_001443893.1
Cluster-8323.0	0	0	0	0	0	0	0	0	0	0	0	0	0	1.01	0	0.14	0	0.67	857978338	CEO95752.1
Cluster-8322.0	0	0	0	0	0	0	0	0	0	0	0	0	0	2.22	0.65	0.17	0	0.59	167537908	XP_001750621.1
Cluster-8321.0	0	0	0	0	0	0	1.59	0	0	0	0	0	0	10.5	0	0	0	0	403335261	EJY66806.1
Cluster-8320.0	0	0	0	0	0	0	0	0	0	0	0	0	0	2.58	0	1.29	0	0	470460328	XP_004341449.1
Cluster-832.0	0	0	0	0	0	0	0	0.57	0	4.69	0	0	0	0	0	0	0	0	829083399	XP_012648114.1
Cluster-8318.0	0	0	0	0	0	0	0	0	0.18	0	0	0	0	3.4	0	0.23	1.43	0.3	873240070	CEL93762.1
Cluster-8317.0	0	0	0	0	0	0	0	0	0	0	0	0	0	0.21	0.4	0.82	0	0.71	305690485	ADM64584.1
Cluster-8316.0	0	0	0	0	0	0	0	0	0	0	0	0	0	1.95	1.19	2.79	3.74	2.35	145540451	XP_001455915.1
Cluster-8312.0	0	0	0	0	0	0	0.77	0	0	0	0	0	0	0.39	0	0	0	0	678340005	CDW74162.1
Cluster-8307.0	0	0	0	0	0	0	0	0	0	0	0	0	0	0	0	11.68	0	3.92	524986178	XP_005041039.1
Cluster-8304.0	0	0	0	0	0	0	0	0	0	0	0	0	0	1.51	3.59	3.86	0	5.62	118353575	XP_001010053.1
Cluster-8303.0	0	0	0	0	0	0	0	0	0	0	0	0	0	3.09	0	0	0	0	873235656	CEL99921.1
Cluster-8300.0	0	0	0	0	0	0	0	0	0	0	0	0	0	0.37	0.24	0	0.16	0.44	873235569	CEM00011.1
Cluster-830.0	0	0	0	0	0	0	0	0	0	0.39	3.1	0	0	0	0	0	0	0	145491538	XP_001431768.1
Cluster-8297.0	0	0	0	0	0	0	0	0.4	0	0.81	0	0	0	0	0	0.38	0	0	683919885	XP_009091072.1
Cluster-8296.0	0	0	0	0	0	0	0	0	0	0	0	0	0	9.86	0	1.15	2.07	1.12	873236629	CEL98565.1
Cluster-8294.0	0	0	0	0	0	0	0	0	0	0	0	0.23	0	2.88	0	0	0.12	0.83	873225057	CEM24697.1
Cluster-8293.1	0	0	0	0	0	0	0	0	0	0	0	0	0	1.42	0	0	1.06	0.48	678341742	CDW73283.1
Cluster-8293.0	0	0	0	0	0	0	0	0	0	0	0	0	0	0.84	0	0.07	0.53	0.6	678341742	CDW73283.1
Cluster-8292.0	0	0	0	0	0	0	0	0	0	0	0	0	0	0.2	0.76	0.39	0.97	0.68	514693132	XP_004994138.1
Cluster-8291.0	0	0	0	0	0	0	0	0	0	0	0	0	0	0	0	0	0.42	0.8	145547657	XP_001459510.1
Cluster-829.0	0	0	0	0	0	0	0	1.63	0	0	7.35	0	0	0	0	0	0	0	410904821	XP_003965890.1
Cluster-8289.0	0	0	0	0	0	0	0	0	0	0	0	0	0	12.98	2.87	5.45	6.4	5.96	678329162	CDW79790.1
Cluster-8286.0	0	0	0	0	0	0	0	0	0	0	0	0	0	0.46	0.44	0.6	1.71	0.18	617411843	XP_007555685.1
Cluster-8284.0	0	0	0	0	0	0	0	0	0	0	0	0	0	0.99	0.28	0.48	1.33	1.52	47933413	AAT39329.1
Cluster-8281.0	0	0	0	0	0	0	0	0	0	0	0	0	0	0.84	0	1.44	0	0.95	321448042	EFX61290.1
Cluster-8280.0	0	0	0	0	0	0	0	0	0	0	3.88	0	0	1.12	0	4.66	1.14	0.96	768955742	XP_011616498.1
Cluster-828.0	0	0	0	0	0	0	0	0	0	8.45	7.7	0	0	0	0	0	0	0	524884624	XP_005098931.1
Cluster-8277.0	0	0	0	0	0.46	0	0	0	0.34	0	0.44	0	0	1.46	0	0	1.26	0	641665195	XP_008183285.1
Cluster-8276.0	0	0	0	0	0	0	0	0	0	0	0	0	0	1.28	0	0	0	0	470380039	XP_004333651.1
Cluster-8274.0	0	0	0	0	0	0	0	0	0	0	0	0	0	0.58	0	0	0	0.66	857973917	CEO99909.1
Cluster-8271.0	0	0	0	0	0	0	0	0	0.92	0	0	0	0	0	0.64	0	0	0	471222446	XP_004030022.1
Cluster-8269.0	0	0	0	0	0	0	0	0	0	0	0	0	0	8.01	2.69	2.45	1.74	2.73	403357945	EJY78606.1
Cluster-8268.0	0	0	0	0.26	0	0.53	0	0.82	0	0	0.95	0	0	0.26	0	0	0	0	677972844	XP_009071647.1
Cluster-8266.0	0	0	0	0	0	0	0	0.43	0.23	0.09	0	0	0	0.49	1.17	0	0.1	0	118355778	XP_001011148.1
Cluster-8264.0	0	0	0	0	0	0	0	0	0	0	0	0	0	23.17	1.1	6.04	2.35	1.98	471233681	XP_004039035.1
Cluster-8262.0	0	0	0	0	0	0	0	0	0.55	0.95	1.8	0	0	0.3	0.28	0.88	3.15	4.19	121974292	Q236T0.1
Cluster-826.0	0	0	0	0	0	0	0	0.31	0	1.91	1.44	0	0	0	0	0	0	0	449102234	AGE89250.1
Cluster-8258.0	0	0	0	0	0	0	0	0.48	0	4.87	0	0	0	0.46	0	0	0	0.46	26453347	BAC43749.1
Cluster-8256.0	0	0	0	0	0	0	0	0	0	0	0	0.57	0	5.18	0	0	0.58	0.52	768183606	KJH41095.1
Cluster-8250.0	0	0	0	0	0	0	0	2.9	0	0	0	0	0	0	0	1.95	0	0	145526755	XP_001449183.1
Cluster-825.0	0	0	0	0	0	0	0	0	0	0	0.86	0	0	0	0	0	0	0	118381659	XP_001023990.1
Cluster-8247.0	0	0	0	0	0	0	0	0	0	0	0	0	0	1.21	0	0	0.69	0.39	281206195	EFA80384.1
Cluster-8246.0	0	0	0	0	0	0	0	0	0	0	0	0	0	0.24	0	0.23	1.72	0.8	156372461	XP_001629056.1
Cluster-8245.0	0	0	0	0.49	1.22	0.49	0	0	0.44	0	0	0	0	0	0	0	0	0	401419138	XP_003874059.1
Cluster-8244.0	0	0	0	0	0	0	0	0	0	0	0	0	0	1.08	1.55	2.5	1.34	1.27	118353446	XP_001009990.1
Cluster-8243.0	0	0	0	0	0	0	0	0	0	0	0	0	0	0.33	0.74	1.61	2.35	5	815793528	XP_012217386.1
Cluster-8238.0	0	0	0	0	0	0	0	0	0	0	1.53	0	0	0.65	0	0	0	0	873219421	CEM37580.1
Cluster-8236.0	0	0	0	0	0	0	0	0	0	0	0	0	0	0	0	2.59	0.69	0.61	685835081	CEF70002.1
Cluster-8230.0	0	0	0	0	0	0	0	0	0	0	0	0	0	0.64	0.71	0	0	0.89	559177432	ESU39887.1
Cluster-8228.0	0	0	0	0	0	0	0	0	0	0	0	0	0	0	0	0	0	0	762114479	XP_011440022.1
Cluster-8226.0	0	0	0	0	0	0	0	0	0	0	0	0.39	0	2.38	1.94	1.98	3.74	4.5	118372074	XP_001019234.1
Cluster-8225.0	0	0	0	0	0	0	0	0	0	0	0	0	0	0.69	0	0	0	0	145547657	XP_001459510.1
Cluster-8224.0	0	0	0	0	0	0	0	0	0	0	0	0	0	5.6	1.78	0	0	1.45	873222307	CEM31507.1
Cluster-8223.0	0	0	0	0	0	0	0	0	0	0	0	0	0	1.39	3.43	1.91	1.31	1.82	146163174	XP_001010934.2
Cluster-8222.0	0	0	0	0	0	0	0	0	0	0	0	0	0	0	0.83	1.71	0.68	2.53	857972014	CEP01710.1
Cluster-822.0	0	0	0	0	0	0	0	0	0	0	6.48	0	0	0	0	0	0	0	556745343	XP_005968155.1
Cluster-8219.0	0	0	0	0	0	0	0	0	0	0	0	0	0	0	0	2.02	0	0	321443192	EFX60013.1
Cluster-8216.0	0	0	0	0	0	0	0	0	0	0	0	0	0	0.56	0.08	0.69	0.61	0.29	471229025	XP_004035378.1
Cluster-8214.0	0	0	0	0	0	0	0	0	0.3	0.69	1.17	0	0	0.65	0	0	0	0	403366152	EJY82869.1
Cluster-8213.0	0	0	0	0	0	0	0	0	0	0	0	0	0	4.49	0.47	0	0	0	146181449	XP_001022775.2
Cluster-8211.0	0	0	0	0	0	0	0	0	0	0	0	0	0	0.55	0.52	0	0	0.9	678308968	CDW90132.1
Cluster-821.0	0	0	0	0	0	0	0	0	0	0.47	1.79	0.17	0	0	0	0	0	0	873236302	CEL99351.1
Cluster-8209.0	0	0	0	0	0	0	0	0	0	0	0	0	0	0.57	0	0.55	0	2.95	470465084	XP_004341578.1
Cluster-8208.0	0	0	0	0	0	0	0	0	0	0	0	0	0	0	0	0	14.62	0	145488832	XP_001430419.1
Cluster-8202.0	0	0	0	0	0	0	0	0	0	0	0	0	0	1.26	0	0	0	0	873225572	CEM23401.1
Cluster-8200.0	0	0	0	0	0	0	0	0	0	0	0	0	0	0.25	1.17	0.73	0.29	0.27	159145710	ABW90392.1
Cluster-820.0	0	0	0	0	0	0	0	0	0	0.58	1.64	0	0	0	0	0	0	0	676463628	XP_009056657.1
Cluster-82.0	0	0	0	0	0	0	0	0	0	0	2.9	0	0	0	0	0	0	0	67083901	AAY66885.1
Cluster-8198.0	0	0	0	0	0	0	0	0	0	0	0	0	0	0.94	1.26	0.18	0.12	0.11	145508894	XP_001440391.1
Cluster-8197.0	0	0	0	0	0	0	0	0	0	0	0	0	0	0	1.17	0.24	1.47	3.01	470490985	XP_004345840.1
Cluster-8196.0	0	0	0	0	0	0	0	0	0	0	0	0	0	1.23	0	0.24	0.15	0.58	3929112	AAC79805.1
Cluster-8190.0	0	0	0	0	0	0	0	0.25	0	0	0	0	0	0.24	1.13	1.4	0.86	0	470363282	XP_004365566.1
Cluster-8188.0	0	0	0	0	0	0	0	0	0	0	0	0	0	0.82	3.11	0	0	0	678308544	CDW90354.1
Cluster-8187.0	0	0	0	0	0	0	0	0.13	0	0	0	0	0	0.49	0.35	0.12	0.15	0.72	2500286	Q26481.3
Cluster-8186.0	0	0	0	0	0	0	0	0	0	0	0	0	0	0.15	0.58	0.29	0.58	0.64	528517908	XP_005162229.1
Cluster-8182.0	0	0	0	0	0	0	0	0	0	0	0	0	0	0.8	0	0.31	0.39	0.55	795117138	XP_011883302.1
Cluster-8178.0	0	0	0	0	0	0	0	0	0	0	0	0	0	0.27	2.06	0	0	0.6	694836709	XP_009458850.1
Cluster-8177.0	0	0	0	0	0	0	0	0	0	0	0	0	0	1.94	1.48	0	1.34	0.81	403365607	EJY82592.1
Cluster-8176.0	0	0	0	0	0	0	0	0	0	0	0	0	0	2.08	0	4.45	0	0	156377259	XP_001630774.1
Cluster-8175.0	0	0	0	0	0	0	0	0	0	0	0.68	0	0	1.11	0.26	0.55	2.63	2.43	167516512	XP_001742597.1
Cluster-8174.0	0	0	0	0	0	0	0	0	0	0	0	0	0	2.09	3.48	0	0	0	59323843	AAW84254.1
Cluster-8172.1	0	0	0	0	0	0	0	0	0	0	0	0	0	0.97	0	0	0	0	873224325	CEM26548.1
Cluster-8171.0	0	0	0	0	0	0	0	0.72	0	0	0	0	0	0.69	0.66	0.71	2.24	0	167537844	XP_001750589.1
Cluster-817.1	0	0	0	0	0	0	0	0.68	0	0.7	0	0	0	0	0	0	0	0	873235877	CEL99707.1
Cluster-817.0	0	0	0	0	0	0	0	0	0	2.45	0	0	0	0	0	0	0	0	749155491	XP_011129374.1
Cluster-8169.2	0	0	0	0	0	0	0	0	0	0	0	0	0	0	1.04	0.4	0	0	242002550	XP_002435918.1
Cluster-8168.0	0	0	0	0	0	0	0	0	0	0	0	0	0	2.3	4.36	5.48	0.82	3.55	145547773	XP_001459568.1
Cluster-8167.0	0	0	0	0	0	0	0	0	0	0	0	0	0	0.54	0.52	1.64	0.6	2.15	470389911	XP_004334523.1
Cluster-8160.0	0	0	0	0	0	0	0	0	0	0	0	0	0	1.6	1.52	0	1.78	0	403362817	EJY81144.1
Cluster-816.0	0	0	0	0	0	0	0	0.63	0	0.32	6.2	0	0	0	0	0	0	0	470321256	XP_004348972.1
Cluster-8152.0	0	0	0	0	0	0	0	0	0	0	0	0	0	2.77	0.55	0.9	0.14	0.41	167376744	XP_001734128.1
Cluster-8146.0	0	0	0	0	0	0	0	0	0	0	0	0	0	1	2.37	2	1.12	3.5	471223280	XP_004030422.1
Cluster-8144.0	0	0	0	0	0	0	0	0	0	0	0	0	0	0.62	0.49	0.3	0.52	0.37	471232944	XP_004037530.1
Cluster-8143.0	0	0	0	0	0	0	0	0.78	5.28	0.8	0.23	0	0	1.3	1.94	0.36	0	0	145510873	XP_001441364.1
Cluster-8140.0	0	0	0	0	0	0	0	0	0	0	0	0	0	0	0	0	0	0	560968598	XP_006206669.1
Cluster-814.0	0	0	0	0	0	0	0	0.72	1.29	0.75	1.65	0	0	0	0	0	0	0	403372953	EJY86389.1
Cluster-8139.0	0	0	0	0	0	0	0	0	0	1.84	3.03	0	0	0.86	0	0	0	0	157108818	XP_001650401.1
Cluster-8138.0	0	0	0	0	0	0	0	0	0	0	0	0	0	1.24	0.24	0.49	0.59	0.83	524903522	XP_005107960.1
Cluster-8135.0	0	0	0	0	0	0	0	0	0	1.58	0	0	0	0	0	0	0	0	145537500	XP_001454461.1
Cluster-8134.0	0	0	0	0	0	0	0	0	0	0	0	0	0	1.12	0	0	0	0	188572484	ACD65148.1
Cluster-8132.0	0	0	0	0	0	0	0	0	0	0	0	0	0	2.07	0	0	2.31	1.03	829082139	XP_012647485.1
Cluster-8131.0	0	0	0	0	0	0	0	0	0	0	2.07	0	0	0.89	0	0	0	1.6	510854911	EPB70817.1
Cluster-8127.0	0	0	0	0	0	0	0	0	0	0	0	0	0	2.03	0	0	0.79	0	821595441	NP_001295790.1
Cluster-8121.0	0	0	0	0	0	0	0	0	0	0	0	0	0	0.7	0.66	2.04	3.06	4.93	665807221	XP_008551878.1
Cluster-8120.0	0	0	0	0	0	0	0	0	0	0	0	0	0	1.29	0	1.6	0	0	145515020	XP_001443415.1
Cluster-812.0	0	0	0	0	0	0	0	0	0	0	10.52	0	0	0	0	0	0	0	122050162	Q4KTI3.1
Cluster-8118.0	0	0	0	0	0	2.36	0	0	0	0.61	0	1.26	0	0.57	0	1.16	0	0	543277919	XP_005427145.1
Cluster-8111.0	0	0	0	0	0	0	0	0	0	0	0	0	0	1.87	0.89	0	1.06	0	780681669	XP_011697673.1
Cluster-811.0	0	0	0	0	0	0	0	0.41	0	0	4.68	0	0	0	0	0	0	0	330790525	XP_003283347.1
Cluster-8109.0	0	0	0	0	0	0	0	0	0	0	0	0	0	9.52	0	0.33	0	1.76	873232735	CEM04545.1
Cluster-8107.0	0	0	0	0	0	0	0	0	0	0	0	0	0	0.31	0	0.91	1.34	1.09	831792468	XP_012760053.1
Cluster-8106.0	0	0	0	0	0	0	0	0	6.56	0	0	0	0	0.51	1.45	0	0	0	471224830	XP_004031155.1
Cluster-8104.0	0	0	0	0	0	0	0	0	0	0	0	0	0	1.64	5.34	2.52	2.53	3.14	471218798	XP_004023934.1
Cluster-8101.0	0	0	0	0	0	0	0	0	0	0	0	0	0	1.73	0.41	0.87	0	0	403366186	EJY82889.1
Cluster-8100.0	0	0	0	0	0	0	0	0	0	0	0	0	0	0.77	1.22	0	0	0.28	524901394	XP_005107104.1
Cluster-810.0	0	0	0	0	0	0	0	2.47	0	15.54	10.62	0	0	0	0	0	0	0	471226715	XP_004032386.1
Cluster-8099.0	0	0	0	0	0	0	0	0	0	0	0	0	0	3.75	0	0	0	0	118371616	XP_001019006.1
Cluster-8098.0	0	0	0	0	0	0	0	0	0	0	0	0	0	0.64	0.39	1.4	1.4	1.98	145550193	XP_001460775.1
Cluster-8097.0	0	0	0	0	0	0	0	0	0	0	0	0	0	2.07	0	0	0	1.03	340718421	XP_003397666.1
Cluster-8096.0	0	0	0	0	0	0	0	0.2	0	0	0.23	0	0	0.19	0	0	0.91	1.28	470449066	XP_004340229.1
Cluster-8094.0	0	0	0	0	0	0	0	0	0	0	0	0	0	2.18	4.65	2.74	1.21	4.3	678311361	CDW88910.1
Cluster-8093.0	0	0	0	0	0	0	0	0	0	0	0	0.73	0	1.92	1.22	0	0	0.69	225713374	ACO12533.1
Cluster-8091.0	0	0	0	0	0	0	0	0	0	0	0	0	0	0.62	0	7.59	2.04	1.8	118372027	XP_001019211.1
Cluster-8090.0	0	0	0	0	0	0	0	0	0	0	0	0	0	0.47	1.34	1.38	0	1.58	471225992	XP_004032049.1
Cluster-809.0	0	0	0	0	0	0	0	0.55	0	1.12	0	0	0	0	0	0	0	0	82595964	XP_726066.1
Cluster-8088.0	0	0	0	0	0	0	0	0	0	0	0	0.27	0	1.62	1.21	1.57	0.58	1.09	471219874	XP_004025022.1
Cluster-8080.0	0	0	0	0	0	0	0	0	0	0	0	0	0	1.12	1.52	1.16	0.1	0.67	145504482	XP_001438212.1
Cluster-808.0	0	0	0	0	0	0	0	0	0	0.85	1.69	0	0	0	0	0	0	0	145526322	XP_001448972.1
Cluster-8078.0	0	0	0	0	0	0	0	0	0	0	0	0	0	0.18	1.56	1.77	1.11	1.46	321443307	EFX60049.1
Cluster-8077.0	0	0	0	0	0	0	0.82	0	0	0	0	0	0	2.59	0	1.78	3.63	3.13	196000761	XP_002110248.1
Cluster-8076.0	0	0	0	0	0	0	0	0	0	0	0	0	0	3.27	0	0	1.21	0	321456841	EFX67939.1
Cluster-8074.0	0	0	0	0	0	0	0	0	0	0	0	0	0	0	0	1.15	0	0	167518808	XP_001743744.1
Cluster-8073.0	0	0	0	0	0	0	0	0	0	0	0	0	0	0.54	0.21	0.52	1.49	0.52	403373689	EJY86764.1
Cluster-8072.0	0	0	0	0	0	0	0	0	0	0	0	0	0	0	1.65	1.17	0.64	0	694532647	XP_009494517.1
Cluster-8071.0	0	0	0	0	0	0	0	0	0	0	0	0	0	31.22	2.87	3.03	2.25	3.53	471225314	XP_004031379.1
Cluster-8070.0	0	0	0	0	0	0	0	0	0	0	0	0	0	0.63	1.81	0.63	0	0	470422038	XP_004337460.1
Cluster-807.0	0	0	0	0	0	0	0	0.75	0.66	1.15	0.43	1.21	0	0	0	0	0	0	472397258	CCL97463.1
Cluster-8066.0	0	0	0	0	0	0	0	0	0	0	0	0	0	2.11	0	0	0.56	0	873220269	CEM35850.1
Cluster-8064.0	0	0	0	0	0	0	0	0	0	0	0	0	0	0.98	0.46	0	0.55	1.97	156400186	XP_001638881.1
Cluster-8063.0	0	0	0	0	0	0	0	0	0	0	0	0	0	2.04	0	0	0	0	291000570	XP_002682852.1
Cluster-8058.0	0	0	0	0	0	0	0	0	0	0	0	0	0	0.59	0.56	0.58	0	0.32	156122946	ABU50375.1
Cluster-8057.0	0	0	0	0	0	0	0	0	0	8.18	2.95	0	0	0	0	0	0	0	403349773	EJY74328.1
Cluster-8053.0	0	0	0	0	0	0	0	0	0	0	0	0	0	0	0	0.48	2.41	1.7	470483819	XP_004344009.1
Cluster-8052.0	0	0	0	0	0	0	0	0	0	0	0	0	0	0.55	0.52	0.27	1.02	0.32	471222605	XP_004030100.1
Cluster-8051.0	0	0	0	0	0	0	0	0	0	0	0	0	0	0.47	0	0	0	2.11	754345980	XP_004364098.2
Cluster-805.0	0	0	0	0	0	0	0	0.6	0	0	2.79	0	0	0	0	0	0	0	330805273	XP_003290609.1
Cluster-8048.0	0	0	0	0	0	0.49	0	1.01	0.22	0	0.29	0.27	0	0.72	0.46	0.7	0.57	1.07	831313304	XP_012689175.1
Cluster-8047.0	0	0	0	0	0	0	0	0	0	0	0	0	0	13.95	0	0	0	0	291398579	XP_002715572.1
Cluster-8045.0	0	0	0	0	0	0	0	0	0	0	0	0	0	3.53	0	0	0	1.38	557736007	ESS32012.1
Cluster-8044.0	0	0	0	0	0	0	0	0	0	0	0	0	0	1.43	0	0	0	1.51	82594560	XP_725477.1
Cluster-8043.0	0	0	0	0	0	0	0	0	0	0	0	0	0	0	0	0	0	0.93	46517823	AAQ20043.1
Cluster-804.0	0	0	0	0	0	0	0	0.26	0	2.13	9.72	0	0	0	0	0	0	0	678344444	CDW71940.1
Cluster-8039.0	0	0	0	0	0	0	0	0	0	0	0	0	0	0.28	0	0	0.66	0.92	196003372	XP_002111553.1
Cluster-8036.0	0	0	0	0	0	0	0	0	0	0	0	0	0	0.22	0.53	0.11	0.55	2.11	61654630	AAX48841.1
Cluster-8035.0	0	0	0	0	0	0	0	0	0	0	0	0	0	0.72	0.68	0	0	0	470506208	XP_004348720.1
Cluster-8034.0	0	0	0	0	0	0	0	0	0	0	0	0	0	0.56	0	0	0.33	1.22	528232695	EPY27048.1
Cluster-8033.0	0	0	0	0	0	0	0	1.46	1.73	0.5	2.8	0	0	0.47	0	0	0	0	678337190	CDW75606.1
Cluster-8030.0	0	0	0	0	0	0	0	0	0	0	0	0	0	1.06	1.21	2.87	0.26	1.64	146165118	XP_001014441.2
Cluster-803.0	0	0	0	0	0	0	0	1.7	0	0.58	9.06	0	0	0	0	0	0	0	642927566	XP_972340.2
Cluster-8028.0	0	0	0	0	0	0	0	0	0.76	0	0	0.2	0	0.09	0.56	0	0	0	762162875	XP_011419714.1
Cluster-8026.0	0	0	0	0	0	0	0	0	0	0	0	0	0	2.67	0	0	0	0	331686267	AED87013.1
Cluster-8024.0	0	0	0	0	0	0	0	0	0	0	0	0	0	0.86	2.97	1.73	0.59	1.51	471228612	XP_004035181.1
Cluster-8023.0	0	0	0	0	0	0	0	0	0	0	0	0	0	0.3	0.86	0.3	1.07	1.96	514699609	XP_004997373.1
Cluster-8022.0	0	0	0	0	0	0	0	0	0	0	0	0	0	0.21	0.2	1.02	0	0.24	146186089	XP_001032999.2
Cluster-8021.0	0	0	0	0	0	0	0	0	1.17	0	0	0	0	0.48	0.91	0	0	0	118365411	XP_001015926.1
Cluster-802.0	0	0	0	0	0	0	0	0	0	5.65	7.64	0	0	0	0	0	0	0	471219658	XP_004024375.1
Cluster-8019.0	0	0	0	0	0	0	0	0	0	0	0	0	0	0.68	0	0.44	0.54	1.01	528234944	EPY28060.1
Cluster-8017.0	0	0	0	0	0	0	0	0	0	0	0	0	0	1.87	0	0.46	0	0.26	91085777	XP_974360.1
Cluster-8012.0	0	0	0	0	0	0	0	0	0	0	0	0	0	0.64	0.3	0.31	0	0.74	145541900	XP_001456638.1
Cluster-8011.0	0	0	0	0	0	0	0	0	0	0	0	0	0	1.94	0	0.66	0	0.23	873237378	CEL97783.1
Cluster-801.0	0	0	0	0	0	0	0	0.36	0	5.2	1.26	0	0	0	0	0	0	0	145502086	XP_001437022.1
Cluster-8008.0	0	0	0	0	0	0	0	0.24	2.97	0	0	0	0	0.92	0.88	0	0	0	146185324	XP_001031586.2
Cluster-8003.0	0	0	0	0	0	0	0	0	0	0	0	0	0	2.49	0	1.23	0	0.34	817078918	XP_012261848.1
Cluster-800.1	0	9.01	0	0	0	0	0	0	0	25.78	38.73	0	0	2.42	0	0	0	0	20141289	P80739.3
Cluster-800.0	0	0	0	0	0	0	0	9.33	0	0	0	9.5	0	0	0	0	0	0	21779945	AAM77588.1
Cluster-80.0	0	0	0	0	0	0	0	0	0	0	5.21	0	0	0	0	0	0	0	290970388	XP_002668119.1
Cluster-8.0	0	0	0	0	0	0	0	0	0	0	5.22	0	0	0	0	0	0	0	569370776	ETO11360.1
Cluster-7999.0	0	0	0	0	0	0	0	0	0	0	0	0	0	0.22	0.42	0.43	0.53	0.49	145478939	XP_001425492.1
Cluster-7995.0	0	0	0	0	0	0	0	0.22	0	0	0	0	0	1.67	0.4	0.41	0.25	2.13	313238158	CBY13255.1
Cluster-7992.0	0	0	0	0	0	0	0.22	0	0	0	0.82	0.26	0	0	0	0	0	0	873236883	CEL98288.1
Cluster-7990.0	0	0	0	0.41	0	0	0.61	0.42	0.56	0.22	0.49	0.23	0	0.2	0	0	0.24	0.23	556756897	XP_005973797.1
Cluster-799.0	0	0	0	0	0	0	0	0.97	0	4.96	5.55	0	0	0	0	0	0	0	403331722	EJY64826.1
Cluster-7989.0	0	0	0	0	0	0	0	0	0	0.26	0.2	0	0	0.08	0.15	0.08	0.5	1.25	471223457	XP_004030507.1
Cluster-7988.0	0	0	0	0	0	0	0	2.15	0	2.24	0	0	0	0	0	0	0	0	118386111	XP_001026177.1
Cluster-7986.0	0	0	0	0	0	0	0	0	0	0	0	0	0	0.82	0	0	1.73	0	765557435	KJE97711.1
Cluster-7981.0	0	0	0	0	0	0	0	0.82	0	0	0	0	0	0.8	0	0	0	0	543298352	XP_005431121.1
Cluster-7980.0	0	0	0	0	0	0	0	0	0	0	0	0	0	1.23	0	0.24	0.59	0.27	873232735	CEM04545.1
Cluster-798.0	0	0	0	0	0	0	0	0.23	0	0.23	2.89	0	0	0	0	0	0	0	820857845	XP_012345991.1
Cluster-7978.0	0	0	0	0	0	0	0	0	0	0	0	0	0	3.42	0	0	0	0	678329320	CDW79704.1
Cluster-7977.0	0	0	0	0	0	0	0	0	0	0	0	0	0	0	0	0	0	0	145515998	XP_001443893.1
Cluster-7976.0	0	0	0	0	0	0	0	0.12	0.21	0.72	0	0	0	0.11	0	0.22	0.7	0.13	145548267	XP_001459814.1
Cluster-7975.0	0	0	0	0	0	0	0	0.68	0	4.18	0.77	0	0	0	0	0.66	0	0.62	125811363	XP_001361855.1
Cluster-7971.0	0	0	0	0	0	0	0	0	0.48	0	0	0	0	4.34	0	0.26	0	0	873237378	CEL97783.1
Cluster-7970.0	0	0	0	0	0	0	0	0	0	0.37	3.8	0	0	0	0.99	0	0	0	62910948	AAY21190.1
Cluster-797.0	0	0	0	0	0	0	0	0	0	0.6	5.33	0	0	0	0	0	0	0	831770864	XP_012753129.1
Cluster-7966.1	0	0	0	1.2	0.18	0	0	0.47	0	3.01	12.22	1.67	0	0	0	0.14	0.19	0	237835921	XP_002367258.1
Cluster-7966.0	0	0	0	0	0	0	0	0	0	0	0	0	0	0	2.13	0	0	1.68	828205641	XP_012556685.1
Cluster-7965.0	0	0	0	0	0	0	0	0	0	0	0	0	0	0.49	0.23	0.97	0.88	0.82	514699149	XP_004997143.1
Cluster-7964.0	0	0	0	0	0	0	0	0	0	0	0	0	0	3.61	0	0	2.83	0	294886211	XP_002771612.1
Cluster-7963.0	0	0	0	0	0	0	0	0	0	0	0	0.07	0	1.62	0.56	1.07	1.25	1.73	678337715	CDW75338.1
Cluster-796.0	0	0	0	0	0	0	0	0	0	9.74	7.46	0	0	0	0	0	0	0	332717323	AEE99001.1
Cluster-7957.0	0	0	0	0	0	0	0	0	0	0	0	0	0	1.37	0	0.77	1.67	0	145547388	XP_001459376.1
Cluster-7956.0	0	0	0	0	0	0	0	0	0	0	0.22	0	0	0.18	0.52	1.94	1.76	1.45	470525984	XP_004356682.1
Cluster-7952.0	0	0	0	0	0	0	0	0.27	0	0	0	0	0	1.28	0.97	0.5	4.56	1.98	91080345	XP_974694.1
Cluster-795.0	0	0	0	0	0	0	0	0.32	0	1.96	2.6	0	0	0	0	0	0	0	403350904	EJY74929.1
Cluster-7949.0	0	0	0	0	0	0	0	0	0.15	0.68	0	0	0	0.16	0.75	0	0	0	391346820	XP_003747666.1
Cluster-7948.0	0	0	0	0	0	0	0	0	0	0	0	3.7	0	0	0	0	0	0	873222307	CEM31507.1
Cluster-7947.0	0	0	0	0	0	0	0	0	0	0	0	0	0	1.48	0.2	0.62	0	0	528490692	XP_683282.4
Cluster-7944.0	0	0	0	0	0	0	0	0	0	0	0	0	0	12.1	16.09	8.44	0	8.81	471223604	XP_004030576.1
Cluster-7943.0	0	0	0	0	0	0	0	0	0	0	0	0	0	18.27	0	2.45	2.14	3.41	241363986	XP_002408929.1
Cluster-794.1	0	0	0	0	0	0	0	0	0	0	3.05	0	0	0	0	0	0	0	768938814	XP_003970897.2
Cluster-794.0	0	0	0	0	0	0	0	0.34	0	1.74	4.33	0	0	0	0	0	0	0	507645282	XP_004631360.1
Cluster-7939.0	0	0	0	0	0	0	0	0	0	0	0	0	0	0	4.54	1.21	0	0	145523287	XP_001447482.1
Cluster-7935.0	0	0	0	0	0	0	0	0	0	0	0	0	0	16.09	1.7	0	0	0	831771835	XP_012753426.1
Cluster-7934.1	0	0	0	0	0	0	0	0	0.88	0	0	0	0.64	0.19	0.54	0	0	0	145482565	XP_001427305.1
Cluster-7934.0	0	0	0	0	0	0	0	0	2.92	0	0	0	0	0.53	0	0	0	0	118380639	XP_001023483.1
Cluster-7933.0	0	0	0	0	0	0	0	0	0	0	0	0	0	0.63	0.9	0.94	2.23	4.78	159145646	ABW90360.1
Cluster-7931.0	0	0	0	0	0	0	0	0	0	0	0	0	0	5.05	0	0	0	0	403330718	EJY64258.1
Cluster-7930.0	0	0	0	0	0	0	0	0	0	0	0	0	0	0.83	0	0.82	0	0	387165937	AFJ64431.1
Cluster-793.0	0	0	0	0	0	0	0	0.39	0	0.4	1.81	0	0	0	0	0	0	0	90991367	BAE93065.1
Cluster-7928.0	0	0	0	0	0	0	0	0	0	0	0	0	0	0.98	0.27	0.14	0.24	0.17	873231449	CEM08121.1
Cluster-7924.0	0	0	0	0	0	0	0	0	0	0	0	0	0	1.93	0	0.19	0	0	873241754	CEL92262.1
Cluster-7922.0	0	0	0	0	0	0	0	0.84	0	0	0.48	0.45	0	0	0.76	0	0	0	224055485	XP_002192336.1
Cluster-7919.0	0	0	0	0	1.03	0	0	0	0.37	0	0	0	0	0.4	0.38	0	0	0	759032813	XP_011346942.1
Cluster-7918.0	0	0	0	0	0	0	0	0	0	0	0	0	0	0.95	0	0	1.07	0.48	556751907	XP_005971351.1
Cluster-7915.0	0	0	0	0	0	0	0	0	0	0	0	0	0	0.97	0.13	0	0.17	0	145549378	XP_001460368.1
Cluster-7914.0	0	0	0	0	0.12	0	0	0	0.09	2.05	0.5	0	0	0.2	0.29	0.29	2.52	1.92	827542956	XP_012544500.1
Cluster-7913.0	0	0	0	0	0	0	0	0	0	0	0	0	0	1.81	0	0	0	1.15	145490791	XP_001431395.1
Cluster-7911.0	0	0	0	0	0	0	0	0	0	0	0	0	0	3.95	0	0	0	0.87	678318186	CDW85404.1
Cluster-7909.0	0	0	0	0	0	0	1.68	0.17	0.15	0	0	0	0	0	0.16	0	0	0	762095730	XP_011430375.1
Cluster-7906.0	0	0	0	0	0	0	0	0	0	0	0	0	0	2.35	0.98	0.57	0.47	0.28	4100824	AAD00995.1
Cluster-7905.0	0	0	0	0	0	0	0	0	0	0	0	0	0	0	0.56	2.96	5.79	5.13	67467176	XP_649708.1
Cluster-7904.0	0	0	0	0	0	0	0	0	0	0.93	2.05	0	0	1.75	0	0	0	0	118395149	XP_001029928.1
Cluster-7903.0	0	0	0	0	0	0	0	0	0	0	0	0	0	1.26	0.4	0	0	1.3	470249713	XP_004367088.1
Cluster-790.1	0	0	0	0	0.14	0	0	0	0	0	1.61	0	0	0	0	0	0	0	857975726	CEO98230.1
Cluster-790.0	0	0	0	0	0	0	0	0	0	0	2.59	0.3	0	0	0	0	0	0	290978529	XP_002671988.1
Cluster-79.0	0	0	0	0	0	0	0	0	0	0	3.45	0	0	0	0	0	0	0	166157781	NP_001107328.1
Cluster-7898.0	0	0	0	0	0	0	0	0	0	0	0	0	0	0	1.29	0	0	1.12	403330718	EJY64258.1
Cluster-7897.0	0	0	0	0	0	0	0	0	0	0	0	0	0	8.95	0	0.65	0.84	0.35	873219359	CEM37815.1
Cluster-7896.0	0	0	0	0	0	0	0	0	0	0	0	0	0	0	0	0	0	2.93	678334732	CDW76899.1
Cluster-7895.0	0	0	0	0	0	0	0	0	0.9	0	0.15	0	0	8.21	0	1.43	1.52	0.43	873230156	CEM11467.1
Cluster-7894.0	0	0	0	0	0	0	0	0	0	0	0	0	0	0	0.99	0.34	0	0.41	873230061	CEM11630.1
Cluster-7893.0	0	0	0	0	0	0	0	0.12	0	0.25	0.29	0	0	0.12	0.11	0	0.43	0.27	873225904	CEM22667.1
Cluster-7891.0	0	0	0	0	0	0	0	1.03	1.37	0	0	0	0	0	0	0	0	0	677295257	KFP77685.1
Cluster-789.1	0	0	0	0	0	0	0	0	0	0	2.27	0	0	0	0	0	0	0	160420203	NP_001104218.1
Cluster-789.0	0	0	0	0	0	0	0	0.77	0	0.26	6.26	0.84	0	0	0	0	0	0	160420203	NP_001104218.1
Cluster-7889.0	0	0	0	0	0	0	0	0	0	0	0	0	0	0	0	0	2.31	0.84	734639909	XP_010748767.1
Cluster-7887.0	0	0	0	0	0	0	0	0	0.25	0	0	0	0	0.54	0	0	0.64	0.89	676464366	XP_009056899.1
Cluster-7886.0	0	0	0	0	0	0	0	0	0	0	0	0	0	1.56	0	0	0.38	0.91	873226497	CEM21093.1
Cluster-7885.0	0	0	0	0	0	0	0	0	0	0	0	0	0	2.18	5.17	9.32	1.21	4.3	657781118	XP_008318264.1
Cluster-7883.0	0	0	0	0	0	0	0	0	0	0	0	0	0	0	7.7	0	13.24	9.61	524903608	XP_005108000.1
Cluster-7882.0	0	0	0	0	0	0	0	0	0	0	0	0	0	1.14	0.14	0.14	0.53	0.5	678334143	CDW77203.1
Cluster-7881.0	0	0	0	0	0	0	0	0	0	0	0	0	0	0.29	0.14	0.29	0.91	1.55	470236318	XP_004350112.1
Cluster-788.0	0	0	0	0	0	0	0	0	0	2.71	0.87	0	0	0	0	0	0	0	118399503	XP_001032076.1
Cluster-7877.0	0	0	0	0	0	0	0	0	0	0	0	0.59	0	5.13	0.65	2.33	2.72	3.54	829087805	XP_012650317.1
Cluster-7873.0	0	0	0	0	0	0	0	0	0	0	0	0	0	2.4	1.14	0	0	1.02	471225450	XP_004031798.1
Cluster-7871.0	0	0	0	0	0	0	0	0	0	0	0	0	0	0	1.74	0	0	1.18	857975431	CEO98532.1
Cluster-7870.0	0	0	0	0	0	0	0	0	0	0	0	0	0	0.84	0.53	0	0.66	0	821408435	XP_012391946.1
Cluster-787.0	0	0	0	0	0	0	0	0	0	0	4.47	0	0	0	0	0	0	0	685827974	CEF62896.1
Cluster-7869.0	0	0	0	0	0	0	0	0	0	0	0	0	0	2.53	0	1.92	0	0	557242175	CDJ53325.1
Cluster-7865.0	0	0	0	0	0	0	0	0	0	0	0	0	0	2.55	1.21	1.3	4.86	5.52	145524465	XP_001448060.1
Cluster-7864.0	0	0	0	0	0	0	0	0	0.43	0	0	0	0	0.93	0	0.93	0.52	1.41	765527267	AJS10722.1
Cluster-7860.1	0	0	0	0	0	0	0	0	0	0	0	0	0	1.08	0	0.26	0.5	0	145475769	XP_001423907.1
Cluster-7860.0	0	0	0	0	0	0	0	0	0	0	0	0	0	1.01	0	0.39	0.49	0	145475769	XP_001423907.1
Cluster-786.0	0	0	0	0	0	0	0	5.76	0	0	0	0	0	0	0	0	0	0	403344947	EJY71830.1
Cluster-7859.0	0	0	0	0	0	0	0	0	0	0	0	0	0	3.54	0	1.62	2.27	0.79	857971568	CEP02062.1
Cluster-7858.0	0	0	0	0	0	0	0	0	0	0	0	0	0	0	0	0.86	3.54	0.77	66804533	XP_635999.1
Cluster-7856.0	0	0	0	0	0	0	0	0	0	0	0	0	0	3.78	0	0	0.81	0	751779541	XP_011198860.1
Cluster-7852.1	0	0	0	0	0	0	0	0	0	0	0	0	0	2.74	0	0.7	0.74	0	225733887	1VSU
Cluster-7852.0	0	0	0	0	0	0	0	0	0	0	0	0	0	2.77	0	0.21	0	0.24	403361021	EJY80207.1
Cluster-7851.1	0	0	0	0	0	0	0	0	0	0	0	0	0	0	0	0	0	0	602627443	XP_007420669.1
Cluster-7851.0	0	0	0	0	0	0	0	0	0	0	0	0	0	1.34	0	0.66	0.39	0.72	873229831	CEM12039.1
Cluster-785.0	0	0	0	0	0	0	0	0	0	0.16	1.27	0.51	0	0	0	0	0	0	56754595	AAW25485.1
Cluster-7849.1	0	0	0	0	0	0	0	0	0	0	0	0	0	0.36	0.69	0	1.25	0.76	118383876	XP_001025092.1
Cluster-7849.0	0	0	0	0	0	0	0	0	0	0	0	0	0	1.24	0	0.52	0.65	0.2	118383876	XP_001025092.1
Cluster-7848.0	0	0	0	0	0	0	0	0	0	0	0	0	0	0.47	0	0.15	1.35	0	751224585	XP_011165643.1
Cluster-7847.0	0	0	0	0	0	0	0	0	0	0.38	0	0	0	1.06	0	0.52	0.22	1.42	528214487	EPY18934.1
Cluster-7846.0	0	0	0	0	0	0	0	0	0	0	0	0	0	0.89	0.85	0	0	0	291240754	XP_002740267.1
Cluster-7845.1	0	0	0	0	0	0	0	0	0	0	0	0	0.17	1.51	0.29	0.29	0.74	0.53	281209544	EFA83712.1
Cluster-7843.0	0	0	0	0	0	0	0	0	0	0	0	0	0	2.99	0	0	1.6	2.09	873229291	CEM13742.1
Cluster-784.0	0	0	0	0	0	0	0	0.47	0	1.93	14.08	0	0	0	0	0	0	0	762114419	XP_011439989.1
Cluster-7839.0	0	0	0	0	0.7	0.38	0	0.6	0.17	0	0.93	0	0	0.38	0.36	0	0	0	694527571	XP_009493046.1
Cluster-7837.1	0	0	0	0	0	0	0	0	0	0	0	0	0	0.36	0.17	0.17	0.87	1.02	685432788	AIO08848.1
Cluster-7837.0	0	0	0	0	0	0	0	0	0	0	0	0	0	0.52	0	0.77	1.55	1.15	528232436	EPY26945.1
Cluster-7836.0	0	0	0	0	0	0	0	0	0	0	0	0	0	0.68	0	1.33	0	0	118376486	XP_001021425.1
Cluster-7835.0	0	0	0	0	0	0	0	0	0	0	0	0	0	1.12	0.85	0.22	0	0.25	471227679	XP_004034747.1
Cluster-7834.0	0	0	0	0	0	0	1.26	0	0	0	0	0	0	0.85	0.41	0.43	1.46	1.32	664780545	XP_008509585.1
Cluster-7832.0	0	0	0	0	0	0	0	0	0	0	0	0	0	0	0	0.61	2.65	0	198437704	XP_002119507.1
Cluster-7830.0	0	0	0	0	0	0	0	0	0	0	0	0	0	0.54	1.14	2.31	0.41	0.77	861651336	KMQ97725.1
Cluster-7829.0	0	0	0	0	0	0	0	0	0	0	0	0	0	1.17	0	0.77	0.45	0.81	145548766	XP_001460063.1
Cluster-7824.0	0	0	0	0	0	0	0	0	0.17	0	0	0	0	0.19	0.18	0.63	0.7	1.23	470449066	XP_004340229.1
Cluster-7821.0	0	0	0	0	0	0	0	0.36	0.63	0	0	0	0	0.68	0.65	0	0	0	471220195	XP_004025172.1
Cluster-782.0	0	0	0	0	0	0	0	0.21	0	4.3	0.49	0	0	0	0	0	0	0	678321283	CDW83808.1
Cluster-7818.1	0	0	0	0	0	0	0	0	0	0	0	0.1	0	0.98	0.32	0.31	0.6	0.55	403366299	EJY82949.1
Cluster-7818.0	0	0	0	0	0	0	0	0	0	0	0	0.09	0	1.5	0.51	0.42	0.53	0.44	403366299	EJY82949.1
Cluster-7816.0	0	0	0	0	0	0	0	0	0	0	0	0	0	0.35	2.32	1.02	0.21	0.8	118384398	XP_001025347.1
Cluster-7815.0	0	0	0	0	0	0	0	0	0	0.67	0	0	0	0.63	0	1.28	2.06	2.43	762164977	XP_011420810.1
Cluster-7814.0	0	0	0	0	0	0	0	0	0	0	0	0	0	1.51	0	0	1.07	0	145843742	ABP96885.1
Cluster-7810.0	0	0	0	0	0	0	0	0	0	0	0	0	0	0.87	0	0.29	0	0.95	857973686	CEP00157.1
Cluster-781.0	0	0	0	0	0	0	0	0.38	0	0	2.01	0	0	0	0	0	0	0	290981700	XP_002673568.1
Cluster-7802.0	0	0	0	0	0	0	0	0	0	0	0	0	0	0.84	0	0	0	0	470532050	XP_004358287.1
Cluster-7801.0	0	0	0	0	0	0	0	0	0	0	0	0	0	0	0	15.18	0	2.41	118353575	XP_001010053.1
Cluster-7800.1	0	0	0	0	0	0	0	0	0	0	0	0	0	0	0	0	0	1.18	873219359	CEM37815.1
Cluster-7800.0	0	0	0	0	0	0	0	0	0.21	0.12	0.29	0	0	2.33	0	0.34	0.43	0.14	873219359	CEM37815.1
Cluster-780.0	0	0	0	0	0	0	0	0.49	0	3.53	6.21	0	0	0	0	0	0	0	145534696	XP_001453092.1
Cluster-78.0	0	0	0	0	0	0	0	0	0	0	11.23	0	0	0	0	0	0	0	754342327	XP_004365637.2
Cluster-7799.0	0	0	0	0	0	0	0	0	0	0	0	0	0	1.17	0.37	0	0	1.23	145522073	XP_001446886.1
Cluster-7798.0	0	0	0	0	0	0	0	0	0	0	0	0	0	0.3	0	0.58	3.29	0.17	72124473	XP_787854.1
Cluster-7794.1	0	0	0	0	0	0	0	0	0	0	0	0	0	0	0	0	0	0	833490903	XP_012769303.1
Cluster-7794.0	0	0	0	0	0	0	0	0	0	0	0	0	0	0.44	0.42	0.44	1	0.45	730372470	KHJ43870.1
Cluster-7793.0	0	0	0	0	0	0	0	0	0	0	0	0	0	0	0	0	2.31	0	676420271	KFO62890.1
Cluster-7792.0	0	0	0	0	0	0	0.77	0	2.15	0	0	0	0	0.39	1.11	0.39	0	0	762114419	XP_011439989.1
Cluster-7790.0	0	0	0	0	0	0	0	0	0	0	0	0.27	0	12.33	1.8	4.88	3.98	3.71	118362161	XP_001014308.1
Cluster-779.0	0	0	0	0	0	0	0	0.51	0.15	1.55	0.4	0	0	0	0	0	0	0	471226381	XP_004032231.1
Cluster-7787.0	0	0	0	0	0	0	0	0	0	0	0	0	0	1.36	0	1.07	1.61	3.88	675365222	KFM58124.1
Cluster-7786.0	0	0	0	0	1.08	0	0	0.3	0	1.53	3.14	0	0	0.57	0.54	2.26	2.71	5.32	145493411	XP_001432701.1
Cluster-7784.0	0	0	0	0	0	0	0	0	0	0	0	0	0	0.73	0.69	0	0	0	557201067	CDI86234.1
Cluster-7782.0	0	0	0	0	0	0	0	0	0	0	0	0	0	0	7.94	0	0	0	145490032	XP_001431017.1
Cluster-7781.0	0	0	0	0	0	0	0	0	0	0	0	0	0	0.15	0	0.58	1.28	2.42	290981700	XP_002673568.1
Cluster-778.0	0	0	0	0	0	0	0	0.33	0	0.34	3.09	0.72	0	0	0	0	0	0	403346976	EJY72898.1
Cluster-7779.0	0	0	0	0	0	0	0	0	0	0	0	0	0	1.02	0	0	2.84	0.51	403334739	EJY66538.1
Cluster-7773.0	0	0	0	0	0	0	0	0.07	0.13	0	0.09	0	0	7.18	0.78	2.57	1.3	2.82	313230258	CBY07962.1
Cluster-7771.0	0	0	0	0	0	0	0	0	0	0.37	0	0	0	0.35	0	0	0	0	765555113	KJE95734.1
Cluster-7770.0	0	0	0	0	0	0	0	0	0	0	0	0	0	5.7	2.16	0	0	0	762116923	XP_011441305.1
Cluster-7769.0	0	0	0	0	0	0	0	0	0	0	0	0.58	0	5.84	1.27	1.3	1.43	0.77	321448042	EFX61290.1
Cluster-7766.1	0	0	0	0	0	0	0	0	0	0	0	0	0	0	0	0	0.85	0	678307546	CDW90876.1
Cluster-7766.0	0	0	0	0	0	0	0	0	0	0	0	0	0	3.31	0	0	1.12	0.95	678307546	CDW90876.1
Cluster-7763.1	0	0	0	0	0	0	0	0	0	0	0	0	0	1.36	1.42	3.43	1.18	3.35	471227037	XP_004032540.1
Cluster-7763.0	0	0	0	0	0	0	0	0.41	0	0	0	0	0	1.17	0	1.17	0	0	471220696	XP_004027302.1
Cluster-7760.0	0	0	0	0	0	0	0	0	0	0	0	0	0	4.24	0	0.69	0.43	0.41	873237378	CEL97783.1
Cluster-776.0	0	0	0	0	0	0	0	0	0	0	43.43	0	0	0	0	0	0	0	678329963	CDW79386.1
Cluster-7759.0	0	0	0	0	0	0	0.09	0	0.08	0	0	0.1	0	2.39	0.08	0	0.11	0.92	873241544	CEL92441.1
Cluster-7758.0	0	0	0	0	0	0	0	0	0	0	0	0	0	0	0	0	1.72	0	514697723	XP_004996431.1
Cluster-7756.0	0	0	0	0	0	0	0	0	0	0	0	0.36	0	14.48	2.39	1.56	1.11	1.36	672259234	KFG34074.1
Cluster-7755.0	0	0	0	0	0	0	0	0	0	0	0	0	0	3.44	0	0	0	0	330790328	XP_003283249.1
Cluster-7753.0	0	0	0	0	0	0	0	0	1.45	0	0	0	0	0.31	2.69	0	0	0.68	471225783	XP_004031952.1
Cluster-7751.0	0	0	0	0	0	0	0	0	0.18	0	0	0	0	1.34	0.54	0.19	0	0	677804106	XP_009067476.1
Cluster-7749.0	0	0	0	0	0	0	0	0	0	0	0	0	0	4.07	5.58	3.17	1.54	2.77	145506645	XP_001439283.1
Cluster-7743.0	0	0	0	0	0	0	0	3.33	2.54	0.64	0	0	0	4.94	5.64	0	0	0	471202851	XP_004258254.1
Cluster-774.0	0	0	0	0	0	0	0	17.72	0	3.8	0	0	0	0	0	0	0	0	156306236	XP_001617568.1
Cluster-7739.0	0	0	0	0	0	0	0	0	0	0	0	0.23	0	1.49	0.09	0.19	0.12	0.59	403371460	EJY85611.1
Cluster-7738.0	0	0	0	0	0	0	0	0	0	0	0	0	0	0.68	0	0.27	0.68	0.96	805765105	XP_012134914.1
Cluster-7728.2	0	0	0	0.04	0	0	0.17	0	0.18	0.16	0	0	0.15	0.2	0	0	0.09	0.05	507711806	XP_004717781.1
Cluster-7728.1	0	0	0	0	0	0.13	0.13	0	0	0	0	0	0.75	0.4	0	0.13	0.37	0.13	568286939	ETN75637.1
Cluster-7727.0	0	0	0	0	0	0	0	0	0	0	0	0	0	2.47	0	0	0.62	0	403374445	EJY87176.1
Cluster-7724.0	0	0	0	0	0	0	0	0	0	0	0	0	0	3.11	0.13	1.1	0.87	2.15	118354487	XP_001010506.1
Cluster-7723.0	0	0	0	0	0	0	0	0.19	0.33	0.38	0.88	0	0	1.97	2.9	0	0.22	0.62	471221022	XP_004027459.1
Cluster-7721.0	0	0	0	0	0	0	0	0	0	0	0	0	0	1.62	0	0.91	0.84	0.52	873237378	CEL97783.1
Cluster-7718.0	0	0	0	0	0	0	0	0	7.14	0	0	0	0	0	0	0	0	0	290988323	XP_002676871.1
Cluster-7716.0	0	0	0	0	0	0	0	0	0.1	0	0	0	0	3.5	0	0.32	1.23	0.6	873230141	CEM11523.1
Cluster-7712.0	0	0	0	0	0	0	0	0	0	0	0	0	0	1.15	1.09	0.8	0.2	0.19	357606695	EHJ65171.1
Cluster-7711.0	0	0	0	0	0	0	0	0	0	0	0	0	0	1.73	0	0	0	3.13	471228417	XP_004035090.1
Cluster-771.0	0	0	0	0	0	0	0	0	0	0.59	0.66	0	0	0	0	0	0	0	678306480	CDW91415.1
Cluster-7704.0	0	0	0	0	0	0	0	0	0	0	0	0	0	0	0	2.18	2.48	0	145519888	XP_001445805.1
Cluster-7702.1	0	0	0	0	0	0	0	0	0	0	0	0	0	4.45	0	0.92	3.72	0.8	157690656	CAL69054.1
Cluster-7702.0	0	0	0	0	0	0	0	0	0	0	0	0	0	4.23	1	1.06	0	2.62	873233048	CEM04123.1
Cluster-770.0	0	0	0	0	0	0	0	0.63	0	5.86	6.5	0	0	0	0	0	0	0	510859688	EPB75203.1
Cluster-7698.0	0	0	0	0	0	0	0.81	0	0	0	0	0	0	2.56	0.81	1.75	2.69	0.77	22203726	AAM94275.1
Cluster-7697.0	0	0	0	0	0	0	0	0	0	0	0	0	0	0.55	0.52	1.11	0	2.71	46517823	AAQ20043.1
Cluster-7695.1	0	0	0	0	0	0	0	0	0	0	1.6	0	0	0	0	0.55	0	1.73	118384050	XP_001025178.1
Cluster-7695.0	0	0	0	0	0	0	0	0.16	0.21	0.9	0	0	0	0.15	0	0	1.82	0	118384050	XP_001025178.1
Cluster-7694.0	0	0	0	0	0	0	0	0.44	2.31	0.11	0	0	0	0.42	0.2	0	0	0	118396261	XP_001030472.1
Cluster-7693.0	0	0	0	0	0	0	0	0	0	0	0	0	0	0.68	1.6	0	1.57	1.08	340367911	XP_003382496.1
Cluster-7691.0	0	0	0	0	0	0	0	0	0	0	0	0	0	1.14	0.33	0	0.29	0	145537630	XP_001454526.1
Cluster-7690.0	0	0	0	0	0	0	0	0	0	0	2.46	0	0	10.9	0	0	0	0	470385426	XP_004334124.1
Cluster-769.0	0	0	0	0	0	0	0	0.41	0	1.25	2.34	0	0	0	0	0	0	0	118387069	XP_001026650.1
Cluster-7689.0	0	0	0	0	0	0	0	0	0	0	1.42	0	0.85	0.39	0.37	0.39	0.45	0.82	294930021	XP_002779465.1
Cluster-7687.0	0	0	0	0	0	0	0	0	0	0	0	0	0	7.02	0	0	0	1.74	118389862	XP_001027976.1
Cluster-7686.0	0	0	0	0	0	0	0	0	0	0	0	0	0	1.27	0.6	0.63	0.37	1.36	294875217	XP_002767227.1
Cluster-7685.0	0	0	0	0	0	0	0	0	0	0	0	0	0	0.32	0.3	1.26	0.75	1.71	196013468	XP_002116595.1
Cluster-7682.0	0	0	0	0	0	0	0	0	0	0	0	0	0	0	0.47	0.48	1.01	0	734562599	KHN88506.1
Cluster-768.0	0	0	0	0	0	0	0	0.28	0	0.56	3.85	0	0	0	0	0	0	0	470301747	XP_004347433.1
Cluster-7679.0	0	0	0	0	0	0	0	0.31	0.53	1.09	1.79	0	0	0.14	0.69	0.56	3.04	1.86	71032323	XP_765803.1
Cluster-7677.0	0	0	0	0	0	0	0	0	0	0	0	0	0	1.15	1.09	1.14	0.88	0	403330767	EJY64287.1
Cluster-7676.0	0	0	0	0	0	0	0.12	0	0	0	0	0	0	0.34	0.32	0.55	0.99	1.07	290974166	XP_002669817.1
Cluster-767.0	0	0	0	0	0	0	0	0	0	0.6	1.12	0.15	0	0	0	0	0	0	558143600	XP_006119048.1
Cluster-7669.0	0	0	0	0	0	0	0	0	0	0	0.63	0	0	1.71	0	0.17	0.84	0	403346506	EJY72651.1
Cluster-7667.0	0	0	0	0	0	0	0	0	0	0	0	0	0	0.88	0	0.44	0	0.45	697516018	XP_009684676.1
Cluster-7665.1	0	0	0	0	0	0	0	0	0	0	0	0	0	0.5	0.12	0.36	0.46	1.18	678321240	CDW83833.1
Cluster-7665.0	0	0	0	0	0	0	0	0	0	0	0	0	0	3.58	3.41	5.7	1.72	2.8	678326860	CDW80962.1
Cluster-7664.0	0	0	0	0	0	0	0	0	0	0	0	1.27	0	23.73	1.65	11.69	10.83	7.92	117067248	ABK32080.1
Cluster-7663.0	0	0	0	0	0	0	0	0	0	0	0	0	0	1.09	0	1.39	0	0	831318801	XP_012692162.1
Cluster-7660.0	0	0	0	0	0	0	0	0	0	0	0	0	0	0.82	2.34	0.41	0	0	568280657	ETN73540.1
Cluster-766.0	0	0	0	0	0	0	0	0.32	0	4.23	3.32	0	0	0	0	0	0	0	318086974	ADV40079.1
Cluster-7659.0	0	0	0	0	0	0	0	0	0	0	0	0	0	0	0	0.45	0.27	1.53	736208616	XP_010776552.1
Cluster-7657.1	0	0	0	0	0	0	0	0	0	0	0	0	0	0	5.18	0	4.98	1.96	470398428	XP_004335318.1
Cluster-7657.0	0	0	0	0	0	0	0	0	0	0.21	0.24	0	0	1.55	0.18	0.19	1.18	0.44	857971300	CEP02402.1
Cluster-7654.0	0	0	0	0	0	0	0	0	0	0	0	0	0	0.76	1.38	1.27	0.7	0.84	658869394	XP_008417614.1
Cluster-7652.0	0	0	0	0	0	0	0	0	0	0	0	0	0	13.01	3.11	0	0	2.27	150984652	ABR87581.1
Cluster-765.0	0	0	0	0	0	0	0	0	0	0	3.92	0	0	0	0	0	0	0	321455316	EFX66452.1
Cluster-7649.0	0	0	0	0	0	0	0	0	0.22	0	0	0	0	2.89	2.06	0	0.58	0.27	86171769	XP_966275.1
Cluster-7648.0	0	0	0	0	0.4	0	0	0	0	0	0.77	0	0	0.32	0.9	0.94	1.11	4.09	675874776	XP_009022948.1
Cluster-7647.0	0	0	0	0	0	0	0	0	0	0	0	0	0	2.4	0.36	0	0	0.15	118379333	XP_001022833.1
Cluster-7646.1	0	0.11	0.14	0	0.16	0.26	0.13	0	0.7	0	0.32	0.3	0.14	0.13	0.36	0.25	0	0	751214420	XP_011160063.1
Cluster-7646.0	0	0	0	0.27	0.11	0	0	0	0	0.48	0	0.53	0	0.09	0	0.09	0	0	826436914	XP_012529504.1
Cluster-7644.0	0	0	0	0	0	0	0	0	0	0	0	0	0	7.76	0	0	0	13.99	339759384	BAK52319.1
Cluster-7643.1	0	0	0	0	0	0	0	0	0	0	0	0	0	0	0	0	0	0	471226715	XP_004032386.1
Cluster-7643.0	0	0	0	0	0	0	0.91	0.97	0	0	0	0	0	1.39	0.44	0.46	2.62	0.94	471226715	XP_004032386.1
Cluster-764.0	0	0	0	0	0	0	0	0.72	0.65	0.75	12.38	1.52	0	0	0	0	0	0	873222842	CEM30261.1
Cluster-7636.0	0	0	0	0	0	0	0	0	0	0	0	0	0	0.6	0	0	0.71	0.65	498976605	XP_004528362.1
Cluster-7632.0	0	0	0	0	0	0	0	0	0	0	0	0	0	0.74	0.71	0.73	0.89	0.55	66812656	XP_640507.1
Cluster-7630.0	0	0	0	0	0	0	0	0	0	0	0	0	0	0.44	0.28	0.42	0.9	2.04	557124983	CDI77661.1
Cluster-763.0	0	0	0	0	0	0	0	0.19	0	0.57	6.8	1.24	0	0	0	0	0	0	121543945	ABM55637.1
Cluster-7629.0	0	0	0	0	0	0	0	0	0	0	0	0	0	1.43	0	0.23	0.57	1.59	873236629	CEL98565.1
Cluster-7628.0	0	0	0	0	0	0	0	0	0	0	0	0	0	1.46	0	0	2.34	1.36	678322529	CDW83169.1
Cluster-7626.0	0	0	0	0	0	0	0	0	0	0	0.19	0	0	0.32	0.6	0.61	0.78	1.64	14585879	AAK67641.1
Cluster-7625.0	0	0	0	0	0	0	0	0	0	0	0	0	0	2.77	0.53	0	0.99	0.91	470510788	XP_004351577.1
Cluster-7619.0	0	0	0	0	0	0	0	0	0	0	1.77	0	0	1.55	1.47	1.64	3.04	1.25	31340417	Q9BHU1.1
Cluster-7618.0	0	0	0	0	0	0	0	0	0	0	0	0	0	0.52	0.33	0.34	0.84	1.99	470268044	XP_004362235.1
Cluster-7617.0	0	0	0	0	0	0	0	0	0	0	0	0	0	1.4	0.67	0	0.76	3.31	145539107	XP_001455248.1
Cluster-7616.0	0	0	0	0	0	0	0	0	0	0	0	0	0	0.47	0	0	1.58	1.42	761920191	XP_011408998.1
Cluster-7614.0	0	0	0	0	0	0	0	0	0	0	0	0	0	3.7	1.17	0	0	0.6	471228382	XP_004035073.1
Cluster-7611.1	0	0	0	0	0	0	0	0	0	0	0.39	0	0	2.04	0.15	0.61	0.39	0.36	873219170	CEM38227.1
Cluster-7611.0	0	0	0	0	0	0	0	0	0	0	0	0	0	0.9	0	0.29	0.18	0	209880429	XP_002141654.1
Cluster-7610.0	0	0	0	0	0	0	0	0	0	0	0	0	0	1.24	0	0	0.73	0	829163823	XP_001013810.2
Cluster-761.0	0	0	0	0	0	0	0	0.39	0	14.42	11.74	0	0	0	0	0	0	0	145491051	XP_001431525.1
Cluster-7609.0	0	0	0	0	0	0	0	0	0	0	0	0	0	0.24	1.36	1.17	1.14	0.27	569386409	ETO16925.1
Cluster-7608.0	0	0	0	0	0	0	0	0	0	0	1.56	0	0	0	0.61	0.96	1.51	3.12	470242043	XP_004354655.1
Cluster-7604.0	0	0	0	0	0	0	0	0	0	0	0.41	0	0	0.17	0	0.33	0.2	0.39	567757496	NP_001274728.1
Cluster-7600.0	0	0	0	0	0	0	0	0	0	0	0	0.14	0	1.32	0.33	0.39	0.44	0.84	145488199	XP_001430104.1
Cluster-760.0	0	0	0	0	0	0	0	1.38	0	2.88	18.67	0	0	0	0	0	0	0	72011326	AAZ66131.1
Cluster-76.0	0	0	0	0	0	0	0	0	0	0	2.82	0	0	0	0	0	0	0	694659065	XP_009485033.1
Cluster-7598.0	0	0	0	0	0	0	0	0	0	0	0	0	0	9.09	1.95	2.71	5.43	3.42	471219197	XP_004024128.1
Cluster-7597.0	0	0	0	0	0	0.1	0.29	0.2	0.09	0	0	0	0	1.43	0.27	0.09	0.12	0	478254738	ENN74975.1
Cluster-7595.0	0	0	0	0	0	0	0.15	0	0	0	0	0	0	1.47	0	0	0	0	678342887	CDW72723.1
Cluster-7593.0	0	0	0	0	0	0	0	0	0	0	0	0	0	0	0	6.76	0	0	145495898	XP_001433941.1
Cluster-7590.0	0	0	0	0	0	0	0	0	0	0	0	0	0	0	0	4.89	0.66	0	678338892	CDW74740.1
Cluster-7589.0	0	0	0	0	0	0	0	0	0	0	0	0	0	0.62	1.47	0	0	0.67	66814402	XP_641380.1
Cluster-7586.0	0	0	0	0	0	0	0	0	0	0	0	0	0	1.88	0.49	0.33	0	0.2	514686845	XP_004991000.1
Cluster-7585.0	0	0	0	0	0	0	0	0	0	0	0	0	0	9.68	0	0	0	0	873225057	CEM24697.1
Cluster-758.0	0	0	0	0	0	0	0	1.35	0	5.52	1.55	0	0	0	0	0	0	0	694535379	XP_009495305.1
Cluster-7576.0	0	0	0	0	0	0	0	0	0	0	0	0	0	3.1	1.47	0	0	0	242012371	XP_002426906.1
Cluster-7575.0	0	0	0	0	0	0	0	0	0	0	0	0	0	3.73	0	0	0	0	678333245	CDW77679.1
Cluster-7571.0	0	0	0	0	0	0	0	0	0	0	0	0	0	0	1.86	0	3.72	0	145546081	XP_001458724.1
Cluster-757.0	0	0	0	0	0	0	0	0	0	0	2.55	1.17	0	0	0	0	0	0	831771570	XP_012753341.1
Cluster-7569.1	0	0	0	0	0	0	0	0	0	0	0	0	0	1.12	0	0	0	1.93	857970779	CEP02640.1
Cluster-7569.0	0	0	0	0	0	0	0	0	0	0.89	0	0	0	2.91	0	1.25	0.48	0.86	857970779	CEP02640.1
Cluster-7568.0	0	0	0	0	0	0	0	0	0	0	0	0	0	3.25	0	1.13	0	0	294937156	XP_002781986.1
Cluster-7564.0	0	0	0	0	0	0	0.07	0.21	2.17	1.02	0	0	0	0.88	1.29	0.26	0	0	857975288	CEO98669.1
Cluster-7562.0	0	0	0	0	0	0	0	0	0	0	0	0	0	0.5	0.37	0	0.2	0.65	683933171	XP_009096014.1
Cluster-7555.0	0	0	0	0	0	0	0	0	0	0	0	0	0	0	0	0	0	0	470363887	XP_004365739.1
Cluster-7554.0	0	0	0	0	0	0	0	0	0	0	0	0	0	0.5	0.47	0.97	0	0	873230736	CEM10131.1
Cluster-7551.0	0	0	0	0	0	0	0	0	0	0	0	0	0	2.93	1.39	3.08	1.44	5.97	820975971	XP_004636945.2
Cluster-755.0	0	0	0	0	0	0	0	1.07	0	24.11	21.4	0	0	0	0	0	0	0	66362084	XP_628006.1
Cluster-7548.0	0	0	0	0	0	0	0	0	0	0	0	0	0	0.16	0.63	0.79	0.62	0.3	443705891	ELU02201.1
Cluster-7544.0	0	0	0	0	0	0	0	0	7.06	0.91	14.93	0.92	0	0.85	0	0	0	0	857971568	CEP02062.1
Cluster-754.0	0	0	0	0	0	0	0	0	0	1.53	5.07	0	0	0	0	0	0	0	820147784	KKX14463.1
Cluster-7537.0	0	0	0	0	0	0	0	0	0	5.79	0	0	0	1.83	0	0	0	0	795468059	XP_011890426.1
Cluster-7534.0	0	0	0	0	0	0	0	0	0	0	0.32	0	0	0.8	0	0.26	0	1.17	873228632	CEM15583.1
Cluster-7531.1	0	0	0	0	0	0	0	0	0.98	0.38	0	0.4	0	0.71	0	1.41	2.07	3.02	16554296	AAK27413.1
Cluster-7531.0	0	0	0	0	0	0	0	0	0.06	0	0	0	0	0.06	0.29	1.25	2.03	2.02	167522635	XP_001745655.1
Cluster-753.1	0	0	0	0	0	0	0	0	0	0	3.75	0	0	0	0	0	0	0	290976468	XP_002670962.1
Cluster-753.0	0	0	0	0	0	0	0	0	0	1.08	2.03	0	0	0	0	0	0	0	632981658	XP_007907713.1
Cluster-7528.0	0	0	0	0	0	1.46	0	0	0.87	0	0.56	1.05	0	0	0	0	0	0	543374391	XP_005530410.1
Cluster-7527.0	0	0	0	0	0	0	0	0	0	0	0	0	0	0.36	0	0.36	0	0.76	281209819	EFA83987.1
Cluster-7526.0	0	0	0	0.09	0	0	0	0.2	0	0	0	0	0	0	0	0	0.68	0.48	62083451	AAX62450.1
Cluster-7522.0	0	0	0	0	0	0	0	0	0	0	0	0	0	0.75	1.83	0.08	0	0.2	308459870	XP_003092247.1
Cluster-7521.2	0	0	0	0	0	0	0.12	0	1.87	0	0	0	0.26	0.28	0.05	0	0	0	678336381	CDW76006.1
Cluster-7521.1	0	0	0	0	0	0	0	0	1.18	0	0	0	0	0	0	0	0	0	403366220	EJY82909.1
Cluster-7521.0	0	0	0	0	0	0	0	0	1.31	0	0	0	0	0.28	0	0	0	0	145516132	XP_001443960.1
Cluster-752.0	0	0	0	0	0	0	0	0	0	0.57	1.93	0.3	0	0	0	0	0	0	167519388	XP_001744034.1
Cluster-7518.0	0	0	0	0	0	0	0	0	0	0	0	0	0	0.79	1.12	0	0.45	0	118377631	XP_001021993.1
Cluster-7517.0	0	0	0	0	0	0	0	0	0	0	0	0	0	3.59	0	0	0	1.37	755529296	XP_011240935.1
Cluster-7516.0	0	0	0	0	0	0	0	0	0.16	0	0	0	0	7.46	0	0.85	1.32	0.32	873241754	CEL92262.1
Cluster-7515.0	0	0	0	0	0	0	0	0	0	0	0	0	0	2.52	0	0	1.69	0	471233019	XP_004037563.1
Cluster-7507.0	0	0	0	0	0	0	0	0.94	0	0	0	0	0	0.45	0	0	1.54	0.92	28200284	AAO31774.1
Cluster-7506.0	0	0	0	0	0	0	0	0	0	0	0	0	0	1.46	5.56	0	1.44	0	678335073	CDW76726.1
Cluster-7504.0	0	0	0	0	0	0	0	0	0	0	0	0	0	0	0	0.4	0.46	0.84	873231869	CEM06947.1
Cluster-750.0	0	0	0	0	0	0	0	0.73	0	13.88	18.37	0.16	0	0	0	0	0	0	403364720	EJY82133.1
Cluster-75.0	0	0	0	0	0	0	0	0	0	0	6.3	0	0	0	0	0	0	0	873234570	CEM01828.1
Cluster-7499.0	0	0	0	0	0	0	0	0	0	0	0	0	0	0	0	0	0	3.25	585669579	XP_006817704.1
Cluster-7498.0	0	0	0	0	0	0	0	0	0	0	0	0	0	2.03	0.64	0	0	1.28	341897256	EGT53191.1
Cluster-7494.0	0	0	0	0	0	0	0	0	0	0	0	0	0	1.72	0.23	0.24	0.29	0	471222068	XP_004029841.1
Cluster-7493.0	0	0	0	0	0	0.96	0	0	0	0	0	0	0	0	0	0	0.37	1.01	66811306	XP_639361.1
Cluster-7490.0	0	0	0	0	0	0	0	0	0	0	0	0	0	1.07	1.69	0.35	0	0.38	118354355	XP_001010440.1
Cluster-7488.0	0	0	0	0	0	0	0	0	0	0	0	0	0	0	1.73	1.37	0.52	0.46	831317612	XP_012691503.1
Cluster-748.0	0	0	0	0	0	0	0	0.36	0	0	18.74	0	0	0	0	0	0	0	762111100	XP_011438258.1
Cluster-7479.0	0	0	0	0	0	0.44	0	0	0.4	0	0.26	0	0	0	0.21	0	0	0	688618253	XP_009296546.1
Cluster-7476.0	0	0	0	0	0	0	0	0	0	0	0	0	0	0.14	0	0.54	1.54	1.95	665792299	XP_008543745.1
Cluster-7473.0	0	0	0	0	0	0	0	0	0	0	0	0	0	1.51	0.43	0.73	0	0.53	118376326	XP_001021345.1
Cluster-7472.0	0	0	0	0	0	0	0	0	0	0.99	0	0	0	0.46	0	0.46	1.05	0.47	146183651	XP_001026727.2
Cluster-7470.0	0	0	0	0	0	0	0	0	0	2.48	0	0	0	0.32	0	0	0	0	471233695	XP_004039041.1
Cluster-747.0	0	0	0	0	0	0	0	0.88	0	4.04	5.04	0	0	0	0	0	0	0	145524465	XP_001448060.1
Cluster-7469.0	0	0	0	0	0	0	0	0	0	4.02	0	0	0	0	0	0	6.81	0	159145782	ABW90428.1
Cluster-7466.0	0	0	0	0	0	0	0	0	0.16	0	0	0	0	0.17	0.32	0.99	1.24	3.31	678329162	CDW79790.1
Cluster-7463.0	0	0	0	0	0	0	0	0	0	0	0	0	0	1.68	1.07	1.38	0.33	3.68	146185324	XP_001031586.2
Cluster-7462.0	0	0	0	0	0	0	0	0	0	0.34	0	0	0.25	0.42	0	0	0	0	162945361	ABY20727.1
Cluster-7460.0	0	0	0	0	0	0	0	0	0	0	0	0	0	0.56	3.73	0	0	0	146163404	XP_001011369.2
Cluster-746.0	0	0	0	0	0	0	0	0.86	0	5.37	1.96	0	0	0	0	0	0	0	291241754	XP_002740774.1
Cluster-7458.0	0	0	0	4.12	0	0	0	0	0	8.41	0	0	0	0	0	0	0	0	471233681	XP_004039035.1
Cluster-7457.0	0	0	0	0	0	0	0	0	0	0	0	0	0	2.31	0	0	0	0.94	403333051	EJY65592.1
Cluster-7456.0	0	0	0	0	0	0	0	0	0	0	0	0	0	0.68	0	0	2.19	2.57	685830785	CEF65706.1
Cluster-7452.0	0	0	0	0	0	0	0	3.27	4.9	1.13	0	0	0	1.07	1.01	0	0	0	124088503	XP_001347123.1
Cluster-7451.0	0	0	0	0	0	0	0	0	0	0	0	0	0	1.33	0.3	0.12	0.24	0	403354968	EJY77044.1
Cluster-745.0	0	0	0	0	0	0	0	0.8	0.12	0.95	4.23	0.59	0	0	0	0	0	0	857978167	CEO96142.1
Cluster-7447.0	0	0	0	0	0	0	0	0	0	0	0	0.32	0	7.61	2.14	0.56	2.34	3.7	514691520	XP_004993333.1
Cluster-7439.0	0	0	0	0	0	0	0	0.24	0	0	0	0	0	3.17	0.22	0.22	2.45	0.76	562869923	XP_006162964.1
Cluster-7438.0	0	0	0	0	0	0	0	1.68	0	0	0	0	0	1.14	0.43	0.67	1.92	1.02	339242873	XP_003377362.1
Cluster-7434.0	0	0	0	0	0	0	1.71	0	0	0	0	0	0	0	0	0	1.89	2.43	514700572	XP_004997854.1
Cluster-7433.0	0	0	0	0	0	0	0	0	0.39	0	0	0.17	0	1.98	0	0.83	0.18	0	873219359	CEM37815.1
Cluster-7430.0	0	0	0	0	0	0	0	0	0	0	0	0	0	1.58	0.6	0	1.48	0.34	678325559	CDW81618.1
Cluster-743.0	0	0	0	0	0	0	0	0	0	1.47	3.85	0	0	0	0	0	0	0	470391888	XP_004334720.1
Cluster-7422.0	0	0	0	0	0	0	0	0	0	0	0.11	0	0	0.75	0.57	0.09	0.86	1.18	678337511	CDW75439.1
Cluster-7421.1	0	0	0	0	0	0	0	0	0	0	0	0	0	1.17	0	0.38	0	0.22	294715508	ADF30845.1
Cluster-7421.0	0	0	0	0	0	0	0	0	0	0	0	0	0	4.34	0	0	0	0	145520491	XP_001446101.1
Cluster-7419.0	0	0	0	0	0	0	0	0	0	0	0	0	0	0.52	0	0	0.86	1.21	148237794	NP_001079800.1
Cluster-7415.0	0	0	0	0.23	0	0	0	0	0	0	0	0	0	0.72	0	0	0	0	193631961	XP_001948782.1
Cluster-7414.1	0	0	0	0	0	0	0	0	0	0	0	0	0	2.01	3.17	0	0.72	0	514700028	XP_004997582.1
Cluster-7414.0	0	0	0	0	0	0	0	0.28	0.91	0.35	0	0	0	0.92	1.32	0.06	0	0.08	167538317	XP_001750823.1
Cluster-741.0	0	0	0	0	0	0	0	0	0	5.14	1.15	0.53	0	0	0	0	0	0	857970438	CEP03461.1
Cluster-7409.0	0	0	0	0	0	0	0	0	0	0	0	0	0	0	0	1.86	0	8.27	857970642	CEP03007.1
Cluster-7408.0	0	0	0	0	0	0	0	0	0	0	0	0	0	4.94	0.1	0.42	1.08	1.02	873241754	CEL92262.1
Cluster-7401.0	0	0	0	0	0	0	0	0	0	0	0	0	0	1.34	0	0	0	0.72	48374350	AAT09100.1
Cluster-7400.0	0	0	0	0	0	0	0	0	0	0	0	0	0	1.59	0.22	0.45	0.27	0.26	321448042	EFX61290.1
Cluster-740.0	0	0	0	0	0	0	0	0.24	0	0	2.2	0	0	0	0	0	0	0	291001517	XP_002683325.1
Cluster-74.0	0	0	0	0	0	0	0	0	0	0	7.9	0	0	0	0	0	0	0	470241959	XP_004354613.1
Cluster-7399.0	0	0	0	0	0	0	0	0	0.08	0	0	0	0	0.08	0.16	1.38	1.06	2.22	457867033	CCQ18627.1
Cluster-7398.0	0	0	0	0	0	0	0	0	0	0	0	0	0	1.82	0.25	0.26	0	0	873236925	CEL98235.1
Cluster-7396.0	0	0	0	0	0	0	0	0	0	0	0	0	0	0	3.11	0	2.59	0.75	403359020	EJY79167.1
Cluster-7395.0	0	0	0	0	0	0	0	0	0	0	0	0	0	0	0.27	0.28	0	0.92	514701337	XP_004998236.1
Cluster-7392.0	0	0	0	0	0	0	0	0	0	0	0	0	0	0	0	0.36	0.42	3.48	514753069	XP_005021272.1
Cluster-739.0	0	0	0	0	0	0	0	0.37	0	3.38	1.7	0	0	0	0	0	0	0	145536604	XP_001454024.1
Cluster-7388.0	0	0	0	0	0	0	0	0	0	0	0	0	0	27.08	13.9	33.38	7.89	12.68	471225170	XP_004031317.1
Cluster-7387.0	0	0	0	0	0	0	0	0	0	0	0	0	0	1.85	0	3.13	0	0	145520491	XP_001446101.1
Cluster-7383.0	0	0	0	0	0	0	0	0	1.76	0	0	0	0	0.19	0.36	0	0	0	321448042	EFX61290.1
Cluster-738.0	0	0	0	0	0	0	0	1.03	0	2.11	1.18	0	0	0	0	0	0	0	145491051	XP_001431525.1
Cluster-7378.0	0	0	0	0	0	0	0	0	0	0	0	0	0	4.54	0	0	0	0.7	802681916	KKA69662.1
Cluster-7377.0	0	0	0	0	0	0	0	0	0	0	0	0	0	0.55	0.35	0.18	0	0	678342684	CDW72832.1
Cluster-7376.0	0	0	0	0	0	0	0	0	0	0	0	0	0	7.79	2.08	2.39	2.62	3.18	290561513	ADD38157.1
Cluster-7373.0	0	0	0	0	0	0	0	0	0	0	0	0	0	1.51	0	2.53	0.56	1.51	330798983	XP_003287528.1
Cluster-7372.0	0	0	0	0	0	0	0	0	0	0	0	0	0	0.94	0	2.92	0	4.2	146180829	XP_001021558.2
Cluster-7368.0	0	0	0	0	0	0	0	0	0	0	0	0	0	2.3	1.45	0	0	0	471231322	XP_004036843.1
Cluster-7365.0	0	0	0	0	0	0	0	0	0	0	0	0	0	10.59	11.12	1.48	0.23	1.67	4100824	AAD00995.1
Cluster-7363.0	0	0	0	0	0	0	0	0	0	0	0	0	0	1.27	0.75	1.23	0.97	0.74	873233601	CEM03258.1
Cluster-7362.0	0	0	0	0	0	0	0	0	0	0.14	0	0	0	0.94	0.26	0.26	0.83	2.53	470441553	XP_004339426.1
Cluster-7361.1	0	0	0	0	0	0	0	0	0	0	0	0	0	0	1.56	0	2.81	2.55	167516410	XP_001742546.1
Cluster-7361.0	0	0	0	0	0	0	0	0	0	0	0	0	0	0	0	1.5	1.58	2.75	167516410	XP_001742546.1
Cluster-736.0	0	0	0	0	0	0	0	0	0	1.75	4.36	0	0	0	0	0	0	0	126697404	ABO26659.1
Cluster-7358.0	0	0	0	0	0	0	0	0	0	0	0	0	0	0.48	0.45	0.96	1.61	0.48	610559659	AHW80376.1
Cluster-7357.0	0	0	0	0	0	0	0	4.99	0	5.16	0	0	0	0.81	0	0	0	0	145491051	XP_001431525.1
Cluster-7354.0	0	0	0	0	0	0	0	0	0	0	0	0	0	16.23	0	1.11	3.62	1.94	873225057	CEM24697.1
Cluster-7353.0	0	0	0	0	0	0	0	0	0	0	0	0	0	1.55	0	0.25	0	0.28	256709260	ACV21009.1
Cluster-7350.1	0.35	0	0	0	0	0	0.34	0	0	0	0	0	0	0.34	0	0.34	0	0	762108606	XP_011436930.1
Cluster-7348.0	0	0	0	0	0	0	0	0	0	0	0	0	0	0.2	0.19	1.97	0	0.23	471218771	XP_004023921.1
Cluster-7346.0	0	0	0	0	0	0	0	0	0	0	0	0	0	0.81	1.74	0.4	0.74	1.84	145516871	XP_001444324.1
Cluster-7343.0	0	0	0	0	0	0	0	0	0	0	0.35	0	0	0.14	0.14	0.55	0.18	0.66	32307586	AAP79198.1
Cluster-7342.0	0	0	0	0	0	0	0	0	0.19	0	0	0	0	0.41	1.95	5.42	4.48	9.54	694539746	XP_009496555.1
Cluster-734.0	0	0	0	0	0	0	0	0	0	0	5.81	0	0	0	0	0	0	0	294949789	XP_002786341.1
Cluster-7338.0	0	0	0	0	0	0	0.24	0	0	0	0	0.28	0	0.24	0	0.24	0.58	0.54	678317891	CDW85556.1
Cluster-7337.0	0	0	0	0	0	0	0	0	0	0	0	0	0	0	0.37	0.78	2.25	1.63	167524515	XP_001746593.1
Cluster-7336.0	0	0	0	0	0	0	0	0	0	0	0	0	0	0	10	0	0	0	145508339	XP_001440119.1
Cluster-7335.0	0	0	0	0	0	0	0	0	0	0	0	0	0	1.4	0	0	0	0	501299283	BAN21484.1
Cluster-7334.0	0	0	0	0	0	0	0	0	0	0	0	0	0	0	0	0	0	0	470239307	XP_004351419.1
Cluster-7333.0	0	0	0	0	0	0	0	0	0	0	0	0	0	0.49	0.31	0.48	0.2	0.95	240849453	NP_001155476.1
Cluster-7331.0	0	0	0	0	0	0	0	0	0	0	0	0	0	23.39	0	0	0	0	403344943	EJY71828.1
Cluster-7330.0	0	0	0	0	0	0	0	0	0	0	0	0	0	0	0	0	0	0	156744485	ABU93616.1
Cluster-733.0	0	0	0	0	0	0	0	0.13	0	1.86	1.53	0	0	0	0	0	0	0	229595466	XP_001017127.3
Cluster-7329.0	0	0	0	0	0	0	0	0	0	0	0	0	0	2.83	0	0	0.98	0	291230121	XP_002735015.1
Cluster-7328.0	0	0	0	0	0	0	0	0	0	0	0	0	0	0	0	3.69	0	3.01	514699175	XP_004997156.1
Cluster-7326.0	0	0	0	0	0	0	0	0	0	0	0	0	0	0.62	0.98	0.15	0.37	0.43	118386388	XP_001026313.1
Cluster-7323.0	0	0	0	0	0	0	0	0	1.21	0.47	0.52	0	0	2.19	0	0	0	0	343952704	AEM68312.1
Cluster-7321.1	0	0	0	0	0	0	0	0	0	0	0	0	0	1.5	0.71	0	0	1.92	873235383	CEM00684.1
Cluster-7321.0	0	0	0	0	0	0	0	0	0	0	0	0	0	4.84	0	0	0	0	349585014	BAL03264.1
Cluster-732.0	0	0	0	0	0	0	0	0.63	0	1.3	7.23	0	0	0	0	0	0	0	160420203	NP_001104218.1
Cluster-7318.0	0	0	0	0	0	0	0	0	2.35	0	0	0	0	3.41	0.81	0	1.79	2.32	90819972	ABD98743.1
Cluster-7315.0	0	0	0	0	0	0	0	0	0	0	0	0	0	2.06	0	0	0	0	342184672	CCC94154.1
Cluster-7314.0	0	0	0	0	0	0	0	0	0	0	0	0	0	1.44	0.91	0	0	0.54	145490433	XP_001431217.1
Cluster-7311.0	0	0	0	0	0	0	0	0	0	0	0	0	0	5.79	0	0	0	0	678321358	CDW83774.1
Cluster-731.0	0	0	0	0	0	0	0	0.51	0	12.12	12.18	0	0	0	0	0	0	0	160550213	ABX44811.1
Cluster-7306.0	0	0	0	0	0	0	0	0	0.11	0	0	0	0	0.59	0.11	0.69	1.63	0.7	471218785	XP_004023928.1
Cluster-7303.0	0	0	0	0	0	0	0	0	0	0	0	0	0	3.08	0	0.28	0	0	641680810	XP_008189200.1
Cluster-7302.0	0	0	0	1.31	1.69	0	0	0	0	0	0	0	0	1.26	0	0	0	0	799541145	AKA66300.1
Cluster-7301.0	0	0	0	0	0	0	0	0	0	0	0	0	0	1.49	0	0	0	0	831760715	XP_012750039.1
Cluster-730.0	0	0	0	0	0	0	0	0.93	0	0.48	3.76	0	0	0	0	0	0	0	295443946	BAJ06408.1
Cluster-73.0	0	0	0	0	0	0	0	0	0	0	7.64	0	0	0	0	0	0	0	359318421	AET10307.2
Cluster-7299.0	0	0	0	0	0	0	0	0	0.3	0	0	0	0	0.99	0.1	0.85	0.69	2.74	126657014	ABO26242.1
Cluster-7295.0	0	0	0	0	0	0	0	0	0	0	0	0	0	0.25	1.18	0.49	0	0.55	118360723	XP_001013593.1
Cluster-7293.0	0	0	0	0	0	0	0	0	0	0	0	0	0	1	0.63	0	0	0	145524503	XP_001448079.1
Cluster-7292.0	0	0	0	0	0	0	0	0	0	0	0	0	0	1.19	0	0.4	0	0	762116592	XP_011441136.1
Cluster-7290.0	0	0	0	0	0	0	2.46	0	0	0	0	0	0	2.66	0	0	1.33	2.22	556952735	XP_005988360.1
Cluster-729.0	0	0	0	0	0	0	0	0	0	0	3.17	0	0	0	0	0	0	0	589933688	XP_006979629.1
Cluster-7289.0	0	0	0	0	0	0	0	0	0	0	0	0	0	0.81	0	0	0	2.22	873233048	CEM04123.1
Cluster-7288.0	0	0	0	0	0	0	0	0	0	0	0	0	0	3.83	2.85	2.98	1.07	2.49	330690205	AEC33277.1
Cluster-7285.0	0	0	0	0	0	0	0	0	0	0	0	0	0	4.79	2.05	3.29	4.88	2.94	126697388	ABO26651.1
Cluster-7284.0	0	0	0	0	0	0	0	0	0	0	0	0	0	0.14	0.79	0.4	1.89	0.33	378747923	AFC36877.1
Cluster-7283.0	0	0	0	0	0	0	0	0	0	0	0	0	0	7.93	0	0	12.18	0	196008409	XP_002114070.1
Cluster-7282.0	0	0	0	0	0	0	0	0	0	0	0	0	0	1.87	0.15	0	0	0	118386388	XP_001026313.1
Cluster-728.0	0	0	0	0	0	0	0	0.82	0	1.7	1.87	0	0	0	0	0	0	0	146163404	XP_001011369.2
Cluster-7275.0	0	0	0	0	0	0	0.37	0	0.11	0.26	0	0	0.14	14.79	0	0.19	0.3	0.81	873230156	CEM11467.1
Cluster-7274.0	0	0	0	0	0	0	0	0	0	0	0	0	0	3.98	0	0	0	0	557143761	CDI74554.1
Cluster-7273.0	0	0	0	0	0	0	0	0	0	0	0	0	0	0.19	0.74	0.38	0.47	1.33	313228706	CBY17857.1
Cluster-727.2	0	0	0	0	0	0	0	0	0	2.2	4.55	0	0	0	0	0	0	0	258617510	ACV83772.1
Cluster-727.1	0	0	0	0	0	0	0	0	0	11.73	0	0	0	0	0	0	0	0	258617510	ACV83772.1
Cluster-727.0	0	0	0	0	0	0	0	0	0	2.14	0.79	0	0	0	0	0	0	0	642122141	CDQ63749.1
Cluster-7269.0	0	0	0	0	0	0	0	0	0	0	0	0	0	2.72	0.52	1.64	0.6	1.61	145518480	XP_001445112.1
Cluster-7266.0	0	0	0	0	0	0	0	0	0	0	0	0	0	0.3	0.86	0.89	3.53	3.25	444522353	ELV13371.1
Cluster-7264.0	0	0	0	0	0	0	0	0	0	0.87	0	0	0	7.36	1.55	1.68	11.24	3	159145744	ABW90409.1
Cluster-7263.0	0	0	0	0	0	0	0	0	0	0	0	0	0	0.79	0.75	0.19	0.24	0.67	145518714	XP_001445229.1
Cluster-7260.0	0	0	0	0.3	0	0	0	0.92	0	1.57	0	0	0	0.88	0	0	0	0	145510873	XP_001441364.1
Cluster-726.0	0	0	0	0	0	0	0	0.68	0	2.78	2.99	0	0	0	0	0	0	0	557227934	CDJ50108.1
Cluster-7257.0	0	0	0	0	0	0	0	0	0	0	0	0	0	1.03	0	0.5	0	0.28	147905308	NP_001090480.1
Cluster-7256.0	0	0	0	0	0	0	0	0	0	0	0	0	0	0.86	1.18	2.12	0.36	1.71	145499397	XP_001435684.1
Cluster-7252.0	0	0	0	0	0	0	0	0	0	0	0	0	0	1.55	0	1.59	0	5.02	471232946	XP_004037531.1
Cluster-725.0	0	0	0	0	0	0	0	0.14	0	1.04	0.81	0	0	0	0	0	0	0	145480149	XP_001426097.1
Cluster-7247.0	0	0	0	0	0	0	0	0	0	0	0	0	0	0.16	0.31	0.63	0.99	0.37	221116053	XP_002156934.1
Cluster-7243.0	0	0	0	0	0	0	0.18	0	0	0	0	0	0	2.81	0	0	0	0.4	873233280	CEM03500.1
Cluster-7242.0	0	0	0	0	0	0	0	1.53	0	0	0	0	0	1.7	1.39	0	0	1.35	330690205	AEC33277.1
Cluster-7241.0	0	0	0	0	0	0	0	0	0	0	0	0	0	0	0	0	2.18	2.78	281203291	EFA77491.1
Cluster-7240.0	0	0	0	0	0	0	0	0.53	0.47	1.1	0	0	0	0.51	0	0	0	0	403370174	EJY84949.1
Cluster-7239.1	0	0	0	0	0	0	0	0	0	0	0	0	0.46	1.03	0	0	0.75	0.93	470465084	XP_004341578.1
Cluster-7239.0	0	0	0	0	0	0	0	0	0	0	0	0	0	0.84	0	0.55	0	0	470465084	XP_004341578.1
Cluster-7237.0	0	0	0	0	0	0	0	0	0	0	0	0	0	3.3	0	0.93	0.28	1.32	471227037	XP_004032540.1
Cluster-7236.0	0	0	0	0	0	0	0	0	0	0	0	0	0	0.54	0	0	0	1.08	145526755	XP_001449183.1
Cluster-7235.0	0	0	0	0	0	0	0	0	0	0	0	0	0	0.49	0.7	0.48	0	0.27	146175708	XP_001019693.2
Cluster-7234.0	0	0	0	0	0	0	0	0	0	0	0	0	0	11.57	0	0	1.29	3.23	823409360	XP_012414079.1
Cluster-7233.0	0	0	0	0	0	0	0	0	0	0	0	0	0	0.83	0	0.42	0.48	0	675847098	XP_009009109.1
Cluster-7232.0	0	0	0	0	0.37	0	0.3	0	0	0	0.36	0	0	0	0	0.29	0.35	0	828225835	XP_012563443.1
Cluster-7231.0	0	0	0	0	0	0	0	0	0	0	0	0	0	0.51	0	0	0.62	0.39	470526296	XP_004356732.1
Cluster-7230.0	0	0	0	0	0	0	0	0	0	0	0	0	0	0.23	1.12	1.15	0	2.1	145492132	XP_001432064.1
Cluster-7229.0	0	0	0	0	0	0	0	0	0	0	0	0	0	1.99	0	0	0	0	147905308	NP_001090480.1
Cluster-7228.0	0	0	0	0	0	0	0	0	0.12	0	0.16	0	0	5.07	0	0.61	0	0.75	873226497	CEM21093.1
Cluster-7222.0	0	0	0	0	0	0	0	0	0	0	0	0	0	1.15	0.55	1.14	0.34	0	145510873	XP_001441364.1
Cluster-7221.0	0	0	0	0	0	0	0	0.74	7.12	0	0	0	0	1.41	1.34	0	0.41	0	471233681	XP_004039035.1
Cluster-7220.0	0	0	0	0	0	0.63	0	0	0	0	0	0	0	0.61	1.16	1.85	0	0.59	66818921	XP_643120.1
Cluster-722.0	0	0	0	0	0	0	0	0	0	0	2.95	0	0	0	0	0	0	0	510908977	XP_004832627.1
Cluster-7219.0	0	0	0	0	0	0	0	0	0	0	0	0	0	2.15	2.05	3.99	2.01	1.07	357606695	EHJ65171.1
Cluster-7213.0	0	0	0	0	0	0	0	0	0	0	0	0	0	0	6.1	4.56	2.01	4.84	340370973	XP_003384020.1
Cluster-7212.0	0	0	0	0	0	0	0	0	0	0	0	0	0	4.01	0	0	0	0.88	873219977	CEM36615.1
Cluster-7211.0	0	0	0	0	0	0	0	0.61	2.69	0.62	0	0	0	0.58	0	0	0	0	118353575	XP_001010053.1
Cluster-7210.1	0	0	0	0	0	0	0	0	0	0	0	0	0	2.21	0.7	0.75	2.37	0.69	766941838	XP_011503568.1
Cluster-7210.0	0	0	0	0	0	0	0	0	0	0	0	0	0	0.74	0	0.73	0.3	0	321460806	EFX71844.1
Cluster-721.0	0	0	0	0	0	0	0	0	0	2.81	0	0	0	0	0	0	0	0	150984423	ABR87467.1
Cluster-7206.0	0	0	0	0	0	0	0	0	0.21	0	0	0	0	1.71	0	0.11	0.28	0.14	873228632	CEM15583.1
Cluster-7201.0	0	0	0	0	0	0	0	0	0	0	0	0	0	1.45	0.83	1.43	0	1.26	754341910	XP_004365052.2
Cluster-7200.0	0	0	0	0	0	0	0	0	0	0	0	0	0	1.63	1.24	0.32	0	0.35	281209819	EFA83987.1
Cluster-720.0	0	0	0	0	0	0	0	0.59	0.53	34.22	25.14	0	0	0	0	0	0	0	336087615	CBM82449.1
Cluster-72.0	0	0	0	0	0	0	0	0	0	0	2.49	0	0	0	0	0	0	0	471198404	XP_004256105.1
Cluster-7199.0	0	0	0	0	0	0	0	0	0	0	0	0	0	1.13	0	0.57	0	0.56	541041278	ERG80579.1
Cluster-7198.0	0	0	0	0	0	0	0	0	0	0	0	0	0	0	0.83	0	1.84	2.38	167518822	XP_001743751.1
Cluster-7197.0	0	0	0	0	0	0	0	0	0	0	0	0	0	1.29	1.22	4.04	3.86	0	678330414	CDW79144.1
Cluster-7194.0	0	0	0	0	0	0	0	0	0	0	0	0	0	18.99	0	0	0	0	159145730	ABW90402.1
Cluster-7193.0	0	0	0	0	0	0	0	0	0	0	0.27	0	0	0.44	0	0.21	0.53	0.49	498937566	XP_004520692.1
Cluster-7191.1	0	0	0	0	0	0	0	0	0	0	0	0	0	4.83	0.63	0	0	1.17	330690205	AEC33277.1
Cluster-7191.0	0	0	0	0	0	0	0	0	0	0	0	0	0	2.64	0	0	0	0	330690205	AEC33277.1
Cluster-719.0	0	0	0	0	0	0	0	0.33	0	0.67	1.14	0.71	0	0	0	0	0	0	470504166	XP_004348353.1
Cluster-7188.0	0	0	0	0	0	0	0	0	0	0	0	0	0	0	2.16	0	0	3.91	873226167	CEM21907.1
Cluster-7187.0	0	0	0	0	0	0	0	0	0	0	0.75	0	0	0	0	0	0	0	403351307	EJY75142.1
Cluster-7183.0	0	0	0	0	0.51	0	0	1.09	0.76	2.21	3.04	0	0	0.21	0.39	0.2	1.75	3.97	167516512	XP_001742597.1
Cluster-7182.0	0	0	0	0	0.56	0.45	0	0.45	0.8	0	0	0	0	0	0	0	0	0	556756885	XP_005973791.1
Cluster-7180.0	0	0	0	0	0	0	0	0	0	0	0	0	0	0.66	1.25	0	0	1.89	857979321	CEO94840.1
Cluster-718.0	0	0	0	0	0	0	0	0.49	0	0.5	2.28	0	0	0	0	0	0	0	686586142	XP_009286195.1
Cluster-7179.0	0	0	0	0	0	0	0	0	0	0	0	0	0	0.36	0	0.36	1.25	1.15	470374500	XP_004333102.1
Cluster-7174.0	0	0	0	0	0	0	0	0.42	0	0	0	0	0	0.8	0	0.8	0	1.67	260802857	XP_002596308.1
Cluster-7173.0	0	0	0	0	0	0	0	0	0	0	0	0	0	0	0	12.18	0	0	471236307	XP_004039982.1
Cluster-7171.0	0	0	0	0	0	0	0	1.79	0	0	0	0	0	1.71	0.33	0.34	0	1.09	401404664	XP_003881782.1
Cluster-7170.0	0	0	0	0	0	0	0	0.11	1.55	0.34	0.13	0	0	0.53	0.3	0	0	0.38	145480149	XP_001426097.1
Cluster-7169.0	0	0	0	0	0	0	0	0	0	0	0	0	0	1.35	0	0	1.02	0.92	403374354	EJY87123.1
Cluster-7168.0	0	0	0	0	0	0	0.48	0	0	0	0	0	0	0.49	0.47	0	0	1.49	762167139	XP_011421890.1
Cluster-7167.0	0	0	0	0	0	0	0	0	0	0	0	0	0	0	0.76	0	1.69	0.73	618801423	AHX84160.1
Cluster-7166.0	0	0	0	0	0	0	0	0	0	0	0.32	0	0	0.65	0.86	0.25	0.8	0.92	557194511	CDJ67453.1
Cluster-7165.0	0	0	0	0	0	0	0	0	0	0	0	0	0	2.01	0.3	0.44	0.17	0.17	66362634	XP_628283.1
Cluster-7161.0	0	0	0	0	0	0	0	0	0.19	0	0	0	0	0.83	0.59	0	0.25	0	471225374	XP_004031405.1
Cluster-716.0	0	0	0	0	0	0	0	0.78	0	3.22	1.77	0	0	0	0	0	0	0	802733828	KKA73718.1
Cluster-7159.0	0	0	0	0	0	0	0	0	0	0	0	0	0	0.56	0	0	0	4.37	313230258	CBY07962.1
Cluster-7157.0	0	0	0	0	0	0	0	0	0	0	0	0	0	5.25	2.99	0	2.15	0.92	194894787	XP_001978118.1
Cluster-7156.0	0	0	0	0	0	0	0	0	5.06	0	0	0	0	1.38	1.31	0	0	0	118385169	XP_001025722.1
Cluster-7155.0	0	0	0	0	0	0	0	0	0	0	0	0	0	0.33	0	0	0	0	146185506	XP_001031981.2
Cluster-7154.0	0	0	0	0	0	0	0	0	0	0	0	0	0	0	0	0	0	0	470441724	XP_004339447.1
Cluster-7153.0	0	0	0	0	0	0	0	0	0	0	0	0	0	0	0	0	0	16.84	237838161	XP_002368378.1
Cluster-7152.0	0	0	0	0	0	0	0	0	0	0	0	0	0	4.74	0.07	0.14	0	0.6	514684362	XP_004989761.1
Cluster-715.0	0	0	0	0	0	0	0	0	0	0.96	0	0	0	0	0	0	0	0	678337330	CDW75533.1
Cluster-7147.0	0	0	0	0	0	0	0	0	0	0	0	0	0	2.14	0	0.3	0.36	0.99	762114419	XP_011439989.1
Cluster-7145.0	0	0	0	0	0	0	0	0	0	0	0	0	0	0	0.25	0.62	0.96	1.82	642089598	CDQ82511.1
Cluster-7144.0	0	0	0	0	0	0	0	0	0	7.2	0	0	0	3.43	3.28	0	0	0	403334966	EJY66654.1
Cluster-7142.0	0	0	0	0	0	0	0	0	1.3	0	0	0	0	0.35	1.34	0	0	0	146163174	XP_001010934.2
Cluster-7141.0	0	0	0	0	0	0	0	0	0	0	0	0.08	0	3.25	0.27	0.2	0.36	0.86	678336802	CDW75798.1
Cluster-714.0	0	0	0	0	0	0	0	0	0.36	4.12	1.39	0	0	0	0	0	0	0	321443192	EFX60013.1
Cluster-7138.0	0	0	0	0	0	0	0	0	0	0	0	0	0	1.37	0.65	0	1.37	0.77	126697458	ABO26686.1
Cluster-7136.0	0	0	0	0	0	0	0	1.9	0	0	0.88	0	0	0.73	0	0	0	0	678345499	CDW71392.1
Cluster-7131.0	0	0	0	0	0	0	0	0	0	0	0	0	0	0.1	0.67	0.59	1.42	1.18	167536079	XP_001749712.1
Cluster-7130.0	0	0	0	0	0	0	0	0.21	0	0	0	0	0	1.22	1.16	0.2	0	0.23	820137673	KKX09682.1
Cluster-7129.0	0	0	0	0	0	0	0	0.22	1.01	0.11	0	0	0	0.79	0.85	0	0.13	0.06	145477525	XP_001424785.1
Cluster-7128.0	0	0	0	0	0	0	0	0	0	0	0	0	0	0	0	0	0	2.28	145519788	XP_001445755.1
Cluster-7126.0	0	0	0	0	0	0	0	0	0	0	0	0	0	0	2.06	4.51	0	0	196007616	XP_002113674.1
Cluster-7125.0	0	0	0	0	0	0	0	0	0	0	0	0	0	0.64	0.46	0.63	0.59	0.75	873230736	CEM10131.1
Cluster-7123.0	0	0	0	0	0	0	0	0	0	0	0	0	0	0.14	0.27	0.14	1.06	1.51	156401458	XP_001639308.1
Cluster-7122.0	0	0	0	0	0	0	0.09	0	0	0	0	0	0	0.53	1.5	0.59	0.77	1.26	514690268	XP_004992708.1
Cluster-7121.0	0	0	0	0	0	0	0	0	0	0	0	0	0	0.96	0.13	1.74	0	0.48	145506266	XP_001439099.1
Cluster-7120.1	0	0	0	0	0	0	0	0	0.21	0.85	1.26	0	0	0	0	0	0	0	260809835	XP_002599710.1
Cluster-7120.0	0	0	0	0	0	0	0	0	0	0.72	1.59	0	0	0	0	0	0	0	470530880	XP_004368325.1
Cluster-712.0	0	0	0	0	0	0	0	0	1.18	0	0	1.35	0	0	0	0	0	0	193875800	ACF24536.1
Cluster-7119.0	0	0	0	0	0	0	0	0	0	0	1.59	0	0	0	0	0	1.46	1.93	403351309	EJY75144.1
Cluster-7118.0	0	0	0	0	0	0	0	0	0	0	0	1.3	0	3.55	0	0	0	0.58	157110004	XP_001650915.1
Cluster-7113.0	0	0	0	0.23	0.14	0	0	0	0.2	0	0.82	0.39	0	0.44	0	0	0	0.13	873230156	CEM11467.1
Cluster-711.0	0	0	0	0	0	0	0	0	0.68	1.57	0.87	0	0	0	0	0	0	0	123477706	XP_001322019.1
Cluster-7108.0	0	0	0	0	0	0	0	0	0	0	0	0	0	1.26	0.2	0.62	0	0.71	861630639	KMQ90113.1
Cluster-7103.0	0	0	0	0	0	0	0	0	0	0	0	0	0	2.15	0.91	0	0	0	528210687	EPY17095.1
Cluster-7102.0	0	0	0	0	0	0	0	0	0	0	0	0	0	0.23	0.45	0.23	0.15	0.28	71987143	NP_001022623.1
Cluster-7101.0	0	0	0	0	0	0	0	0	0.44	0	0	0	0	1.43	0	0	0	1.45	147905308	NP_001090480.1
Cluster-7097.0	0	0	0	0	0	0.27	0	0.56	0	0.28	0	0	0	0	0.25	0.26	0	0	704233904	XP_010157331.1
Cluster-7096.0	0	0	0	0	0	0	0	0	0	0	0	0	0	1.74	0.19	0.32	0	0.57	678328603	CDW80076.1
Cluster-7090.0	0	0	0	0	0	0	0	0	0	0	0	0	0	0.29	0	1.12	0.71	0.51	290991141	XP_002678194.1
Cluster-7087.0	0	0	0	0	0	0	0	0	1.64	0	0	0	0	0.36	0	0	0	0	145540098	XP_001455739.1
Cluster-7086.0	0	0	0	0	0	0	0	0	0	0	0	1.02	0	2.28	0.43	0	0	1.39	857976319	CEO97807.1
Cluster-7084.0	0	0	0	0	0	0	0	0	0	0	0	0	0	0.78	0.21	0.58	0.17	0.64	470532006	XP_004358280.1
Cluster-7082.0	0	0	0	0	0	0	0	0	0	0	0	0	0	0.69	0.75	0.29	0.37	0.47	193610901	XP_001949785.1
Cluster-7081.0	0	0	0	0	0	0	0	0	0	0	0	0	0	0.78	0	0.38	1.43	0.45	734553350	KHN80715.1
Cluster-7080.0	0	0	0	0	0	0	0	0	0	0	0	0	0	0.71	0	0	2.29	0.67	145491544	XP_001431771.1
Cluster-7079.0	0	0	0	0	0	0	0	0	0	0	0	0	0	1.69	0.27	0	2.34	0.31	403343435	EJY71046.1
Cluster-7077.1	0	0	0	0	0	0	0	2.81	0	0	0	0	0	0	0	0	10.43	2.04	443695240	ELT96182.1
Cluster-7076.0	0	0	0	0	0	0	0	0	0	0	0	0	0	3.16	0	0	0	0	118365307	XP_001015874.1
Cluster-7074.0	0	0	0	0	0	0	0	0	0	0	0	0	0	0.28	0.54	1.67	0	0	471222699	XP_004030146.1
Cluster-7072.0	0	0	0	0	0	0	0	0	0	0	0	0	0	2.79	0	0	0	0	514684362	XP_004989761.1
Cluster-7070.1	0	0	0	0	0	0	0	0.09	1.08	0.18	0	0	0.19	0.34	1.68	0.08	0	0.1	118358030	XP_001012263.1
Cluster-7070.0	0	0	0	0	0	0	0	0.2	0.87	0	0	0	0	0.38	0	0.55	0	0	118358030	XP_001012263.1
Cluster-707.0	0	0	0	0	0	0	0	0	0.34	0	2.64	0	0	0	0	0	0	0	408474500	AFU72274.1
Cluster-7069.1	0	0	0	0	0	0	0	0	0	0	0	0	0	0	0	0	1.26	1.12	260801623	XP_002595695.1
Cluster-7069.0	0	0	0	0	0	0	0	0	0	0	0	0	0	0.46	2.18	1.38	1.04	3.74	196000424	XP_002110080.1
Cluster-7068.0	0	0	0	0	0	0	0	0	0.32	0	0	0	0	1.03	1.31	0	0	0.37	145504911	XP_001438422.1
Cluster-7065.0	0	0	0	0	0	0.85	0	0	0	0	0	0	0	0.42	0	1.25	0	3.01	237832833	XP_002365714.1
Cluster-7064.0	0	0	0	0	0	0	0	0	0	0	0	0	0	5.29	0	0	0	0	678344910	CDW71697.1
Cluster-7060.1	0	0	0	0	0	0	0	0	0	0	0.26	0.12	0	0.63	0.1	0	1.04	1.24	156367463	XP_001627436.1
Cluster-7060.0	0	0	0	0	0	0	0	0	0	0	0	0	0	3.9	3.71	0	0	0	676457874	XP_009054792.1
Cluster-706.0	0	0	0	0	0	0	0	0	0.56	0	3.1	0	0	0	0	0	0	0	2808476	CAA76133.1
Cluster-7059.0	0	0	0	0	0	0	0	0	0	0	0	0	0	1.49	0	0	0.31	0.29	873236883	CEL98288.1
Cluster-7058.0	0	0	0	0	0	0	0.49	0	1.84	1.6	0	0	0	2	0	0	0	0	321447968	EFX61265.1
Cluster-7056.0	0	0	0	0	0	0	0	0	0.46	2.14	1.83	0	0	0.25	0.71	2.45	2.99	5.83	121974292	Q236T0.1
Cluster-7055.0	0	0	0	0	0	0	0	0	0	0	0	0	0	0	0	2.71	0	0.79	403371136	EJY85449.1
Cluster-7053.0	0	0	0	0	0	0	0	0	0	0	0	0	0	4.51	0.86	0	0	0	754341910	XP_004365052.2
Cluster-7052.0	0	0	0	0	0	0	0	0	0	0	0	0	0	5.33	0	0	1.33	0	403338789	EJY68638.1
Cluster-7050.0	0	0	0	0	0	0	0	0	0	0	0	0	0	0.65	0	0.32	2.27	0	294874492	XP_002766983.1
Cluster-7044.0	0	0	0	0	0	0	0	0	0	0	0	0	0	2.85	8.17	0	0	0	471218851	XP_004023960.1
Cluster-7043.0	0	0	0	0	0	0	0	0	0	0.11	0	0	0	4.2	0	0.1	0	0	873236629	CEL98565.1
Cluster-7036.0	0	0	0	0	0	0	0	0	0	0	0	0	0	3.66	5.79	0	1.23	0	470459157	XP_004341325.1
Cluster-7034.0	0	0	0	0	0	0	0	0	0	0	0	0	0	1.24	0	0.61	0	0	873220269	CEM35850.1
Cluster-7033.1	0	0	0	0	0	0	0	0	0	0	0	0	0	8.94	0	0	0	1.4	873228632	CEM15583.1
Cluster-7033.0	0	0	0	0	0	0	0.1	0	0	0	0	0	0	3.23	0	0.2	0.25	0.12	873228632	CEM15583.1
Cluster-7032.0	0.3	0	0	0	0	0	0.84	0	0	0	0.34	0	0	0	0.8	0	0.33	0	542209776	XP_005477940.1
Cluster-7031.0	0	0	0	0	0	0	0	0	0	0	0.31	0	0	0	0	0	0.6	0.56	857976485	CEO97280.1
Cluster-7030.0	0	0	0	0	0	0	0	0	0	0	0	0	0	0.23	0.87	0.22	0	0	118402051	XP_001033345.1
Cluster-7028.0	0	0	0	0	0	0	0	0	0	0	0	0	0	2.55	0	0	0.3	0	669198997	XP_008624508.1
Cluster-7027.0	0	0	0	0	0	0	0	0	0	0	0	0	0	3.08	0	0.52	0.57	0	672198215	XP_008817302.1
Cluster-7024.0	0	0	0	0	0	0	0	0	0	0	0	0	0	0.24	0.38	1.3	0	0	145529383	XP_001450480.1
Cluster-7023.0	0	0	0	0	0	0	0	0	0	0	0	0	0	0.66	0	0	0	0	873241754	CEL92262.1
Cluster-7020.0	0	0	0	0	0	0	0	0	0	0	0	0	0	0.39	0.37	0.19	0.23	0.22	145549532	XP_001460445.1
Cluster-7017.0	0	0	0	0	0	0	0	0	0	0	0	0	0	1.11	0.53	0	0.61	0	470389612	XP_004334493.1
Cluster-7014.1	0.67	0	0	0	0	0	0	0	0	0	0.26	0	0	0.42	0	0.21	1.02	0.24	146185860	XP_001032631.2
Cluster-7014.0	0	0	0	0	0	0	0	0	0	0	0	0.4	0	0.35	0.17	0	1.49	0.6	145503262	XP_001437608.1
Cluster-7012.0	0	0	0	0	0	0	0	0	0	0	0	0	0	3.15	0	0.56	1.02	0.31	873232567	CEM05161.1
Cluster-7011.0	0	0	0	0	0	0	0	0	0	0	0	0	0	1.28	0	0	0.29	0	762132000	XP_011449182.1
Cluster-7009.0	0	0	0	0.14	0	0	0	0	0.12	0.14	0.83	0.79	0	0.4	0	0.13	0	0.32	637283841	XP_008105778.1
Cluster-7008.0	0	0	0	0	0	0	0	0	0	0	0	0.22	0	1.5	0	0.18	0.92	0.43	225712988	ACO12340.1
Cluster-7005.0	0	0	0	0	0	0	0	0	0	0	0	0	0	2.51	0.33	0.3	0.69	0.38	145523559	XP_001447616.1
Cluster-70.0	0	0	0	0	0	0	0	0	0	0	2.26	0	0	0	0	0	0	0	873235193	CEM00847.1
Cluster-7.0	0	0	0	0	0	0	0	0	0	0	3	0	0	0	0	0	0	0	820692762	CEL68504.1
Cluster-6996.0	0	0	0	0	0	0	0	0	0	0	0	0	0	3.22	1.39	1.16	0.69	0.32	675384628	KFM77525.1
Cluster-6995.0	0	0	0	0	0	0	0	0	0	0	0	0	0	4.23	0.57	0	0	0	676433787	XP_009047014.1
Cluster-6993.0	0	0	0	0	0	0	0.2	0	3.45	0	0	0.23	0	0	0.19	0	0	0	118384398	XP_001025347.1
Cluster-6992.0	0	0	0	0	0	0.15	0	0	0.28	0.16	0	0	0	0.46	0	1.54	0.95	0	321470660	EFX81635.1
Cluster-699.0	0	0	0	0	0	0	0	0	2.42	0	6.14	0	0	0	0	0	0	0	569420470	ETO28616.1
Cluster-6989.0	0	0	0	0	0	0	0	0	0	0	0	0	0	1.77	0	0.12	0.31	3.12	167538286	XP_001750808.1
Cluster-6983.0	0	0	0	0	0	0	0	0	0	0	0	0	0	0.85	0	0.43	0	0	330794437	XP_003285285.1
Cluster-6982.0	0	0	0	0	0	0	0	0.6	0	0.15	0.87	0	0	0.42	0.13	0.27	1.57	0.99	471227411	XP_004034619.1
Cluster-6979.0	0	0	0	0	0	0	0	0	0	0	0	0	0	0.76	1.17	0.59	0.29	1.29	145499514	XP_001435742.1
Cluster-6976.0	0	0	0	0	0	0	0	0	0	0	0	0	0	4.47	1.42	1.57	0	0	694535896	XP_009495451.1
Cluster-6975.0	0	0	0	0	0	0	0	0	0	0	0	0	0	9.81	7.03	0	0	0	145535993	XP_001453724.1
Cluster-6974.0	0	0	0	0	0	0	0	0	0	0	0	0	0	0.65	0.47	0.16	0.8	1.14	857978167	CEO96142.1
Cluster-6972.0	0	0	0	0	0	0	0	0	0	0	0	0	0	0.89	2.54	0.88	0	0	471236675	XP_004040150.1
Cluster-6968.0	0	0	0	0	0	0	0	0	0	0	0	0	0	0.87	0.14	0.98	0	0	857975014	CEO98907.1
Cluster-6965.0	0	0	0	0.15	0	0	0	0	0.27	0	0	0	0	1.16	0	0.42	0.54	0	669327207	KFD67411.1
Cluster-6964.0	0	0	0	0	0	0	0	0	0	0	0	0	0	1.28	0.3	0.93	0	0.37	145475803	XP_001423924.1
Cluster-6963.0	0	0	0	0	0	0	0	0	0	0	0	0	0	1.4	0	0.23	0.14	1.24	135434	P04105.2
Cluster-6962.0	0	0	0	0	0	1.6	0	1.08	0	0	0	0	0	0	0	0	0	0.52	874460499	XP_012950654.1
Cluster-6957.0	0	0	0	0	0	0	0	0	0	0	0	0	0	0	0	0.23	0.28	0.77	470529918	XP_004368153.1
Cluster-6956.0	0	0	0	0	0	0	0	0	0	0	0.25	0	0	0.1	0.19	0.1	1.14	1.08	145500310	XP_001436138.1
Cluster-6953.0	0	0	0	0	0	0	0	0	0	0	0	0	0	0.34	0.32	0	1.04	0.59	44969159	AAS49601.1
Cluster-6952.0	0	0	0	0	0	0	0	0	0	0	0	0	0	4.58	0	0	0	0	678330646	CDW79023.1
Cluster-6950.0	0	0	0	0	0	0	0	0.51	0	0	1.18	0	0	0.99	0	0	0.55	0.99	470490985	XP_004345840.1
Cluster-6949.0	0	0	0	0	0	0	0	0	0	0	0	0	0	1.16	1.65	0	1.91	0	20140137	Q967G1.3
Cluster-6947.0	0	0	0	0	0	0	0	0	0	0	0	0	0	0.34	0	0.45	0.56	0.78	321448042	EFX61290.1
Cluster-6942.0	0	0	0	0	0	0	0	0	0	0	0	0	0	0	0	108.43	0	12.71	254028687	ACT53273.1
Cluster-6940.0	0	0	0	0	0	0	0	0	0	0	0	0	0	0	0	0	0	0	449102256	AGE89261.1
Cluster-6938.0	0	0	0	0	0	0	0	0	0	0	0	0	0	2	0	0.99	0.39	0.36	48106363	XP_393059.1
Cluster-6936.0	0	0	0	0	0	1.72	0	1.66	0	0	0	0	0	3.29	0	0	1.6	2.62	32967444	AAP49570.1
Cluster-6935.0	0	0	0	0	0	0	0	0	0	0	0	0.09	0	16.37	1.94	1.63	3.34	3.43	557153712	CDI79193.1
Cluster-6933.0	0	0	0	0	0	0	0	0	0	0	0	0	0	2.48	0	2.59	0	1.05	229595912	XP_001014258.3
Cluster-6930.0	0	0	0	0	0	0	0	0	0	0	0	0	0	0	3.88	0	0.86	0.75	71411570	XP_808028.1
Cluster-693.0	0	0	0	0	0	0	0	0	0	0	2.98	0	0	0	0	0	0	0	193875926	ACF24599.1
Cluster-6929.0	0	0	0	0	0	0	0	0	0	0	0	0	0	0.19	0.36	1.01	1.42	2.26	470460222	XP_004341437.1
Cluster-6924.0	0	0	0	0	0	0	0	0	0	0	0	0	0	8.14	0	0	0	13.65	241244292	XP_002402270.1
Cluster-6921.0	0	0	0	0	0	0	0	0	0	0	0	0	0	0.24	0.23	0.7	1.79	3.68	700589146	AIU94834.1
Cluster-6920.0	0	0	0	0	0	0	0	0	0	0	0	0	0	0	1.23	1.97	0	0	471236496	XP_004040066.1
Cluster-692.0	0	0	0	0	0	0	0	0	1.11	0	0.89	0	0	0	0	0	0	0	873222602	CEM31018.1
Cluster-6918.0	0	0	0	0	0	0	0	0	0	0	0	0	0	1.01	0.24	0.25	0	0.84	118380211	XP_001023270.1
Cluster-6915.0	0	0	0	0	0	0	0	0	0	0	0	0	0	0.49	0.28	0.66	0	0.58	14971015	BAB62106.1
Cluster-6914.0	0	0	0	0	0	0	0	0	0	0	0	0	0	0	0	0	0	0	440896903	ELR48704.1
Cluster-6912.0	0	0	0	0	0	0	0	0	0.25	0	0	0	0	2.95	0	0.53	0.32	0	548492040	XP_005688829.1
Cluster-6911.0	0	0	0	0	0	0	0	0	0	0	0	0	0	1.89	0	0	0	0	873236809	CEL98385.1
Cluster-6910.0	0	0	0	0	0	0	0	0	0	0	0.25	0	0	0	0	0	0	0	678336953	CDW75723.1
Cluster-691.0	0	0	0	0	0	0	0	0	0	0	0.87	0	0	0	0	0	0	0	569381053	ETO15182.1
Cluster-6909.0	0	0	0	0	0	0	0	0	0	0	0	0	0	0	0.65	0	0.63	1.57	470510788	XP_004351577.1
Cluster-6908.0	0	0	0	0	0	0	0	0	0	0	0	0	0	0.74	0.12	0.48	0	0	118376816	XP_001021589.1
Cluster-6906.0	0	0	0	0	0	0	0	0	0	0	0	0	0	1.11	0	0.31	0.39	0.18	403332118	EJY65052.1
Cluster-6905.0	0	0	0	0	0	0	0	0	0	0	0	0	0	1.46	0.44	0.09	0	0.55	857975159	CEO98802.1
Cluster-6904.0	0	0	0	0	0	0	0	0	0	0	0	0	0	8.15	0	0	0	0	873224455	CEM26305.1
Cluster-6903.0	0	0	0	0	0	0	0	0	0	0	0	0	0	0.63	0.6	0.2	0	0.24	1703112	P53466.1
Cluster-6902.0	0	0	0	0	0	0	0	0	0	0.39	0	0.42	0	0	0	0.37	0.43	0.78	470509002	XP_004349662.1
Cluster-6900.0	0	0	0	0	0	0	0	0	0	0	0	0	0	0.86	0.55	0	0	2.51	294932730	XP_002780413.1
Cluster-69.0	0	0	0	0	0	0	0	0	0	0	5.04	0	0	0	0	0	0	0	291001267	XP_002683200.1
Cluster-6896.0	0	0	0	0	0	0	0	0	0	0	0	0	0	0.32	0.3	0	0.75	1.37	470302204	XP_004347560.1
Cluster-6895.0	0	0	0	0	0	0	0	0	0	0	0	0	0	2.24	0	0	0	0	225712988	ACO12340.1
Cluster-6894.0	0	0	0	0	0	0	0	0	0	0	0	0	0	1.08	0	1.06	0	0	471222530	XP_004030064.1
Cluster-6893.0	0	0	0	0	0	0	0	0	0	0	0	0	0	1.67	0	0.56	0.61	0.55	221110784	XP_002163765.1
Cluster-6892.0	0	0	0	0	0	0	0	0	0.95	0.55	0	0	0	1.03	0	0	0	0	755981277	XP_011309529.1
Cluster-6890.1	0	0	0	0	0.45	0	0	0	0	0	0	0	0	0.71	0	0	0	0.38	281210211	EFA84379.1
Cluster-6890.0	0	0	0	0	0	0	2.91	0	0	0	0	0	0	1.03	0	0	0	0	330840367	XP_003292188.1
Cluster-689.0	0	0	0	0	0	0	0	0	0.49	0	5.66	0	0	0	0	0	0	0	569393480	ETO18475.1
Cluster-6888.0	0	0	0	0	0	0	0.45	0	0	0	0	0	0	4.56	0	0	0	0	678341409	CDW73454.1
Cluster-6886.0	0	0	0	0	0	0	0	0	0	0	0	0	0	2.34	0.56	0	0.64	1.14	196002635	XP_002111185.1
Cluster-6884.0	0	0	0	0	0	0	0	0	0	0	0	0	0	1.09	0	0.11	0	0.39	169643685	BAG12566.1
Cluster-6883.0	0	0	0	0	0	0	0	0	0	0	0	0	0	0.94	0	0.31	0.37	0	471231382	XP_004036868.1
Cluster-688.0	0	0	0	0	0	0	0	0	0	0	2.57	0	0	0	0	0	0	0	237842873	XP_002370734.1
Cluster-6877.0	0	0	0	0	0	0	0	0	0	0	0	0	0	15.88	1.44	5.41	6.45	3.51	449102250	AGE89258.1
Cluster-6876.0	0	0	0	0	0	0	0	0.32	0	0	0	0	0	0	0	0	0.71	0	145488103	XP_001430056.1
Cluster-6872.0	0	0	0	0.44	0	0	0	0.92	0.3	2.92	11.19	0.38	0	0.11	0	0	0	0	66815425	XP_641729.1
Cluster-6871.0	0	0	0	0	0	0	0	0	0	0	0	0	0	0.59	0	0.97	0	2.7	167676	AAA33171.1
Cluster-687.0	0	0	0	0	0	0	0	0	0.94	0	2.19	0	0	0	0	0	0	0	193875926	ACF24599.1
Cluster-6869.0	0	0	0	0	0	0	0	0	4.23	0	0	0	0	0	0	0	0	0	145499383	XP_001435677.1
Cluster-6868.0	0	0	0	0	0	0	0	0	0	0	0	0	0	1.14	0	0.89	0.82	2.55	71028548	XP_763917.1
Cluster-6862.0	0	0	0	0	0	0	0	0	0.3	0	0	0	0	0	1.52	0	0	0	145528710	XP_001450149.1
Cluster-6861.0	0	0	0	0	0	0	0	0	0	0	0	0	0	1.4	0	0.69	0	0	471229810	XP_004035743.1
Cluster-686.0	0	0	0	0	0	0	0	0	0	0	7.83	0	0	0	0	0	0	0	403376986	EJY88486.1
Cluster-6856.0	0	0	0	0	0	0	0	0	0	0	0	0	0	2.07	0.98	0	1.06	0	556751983	XP_005971389.1
Cluster-6854.0	0	0	0	0	0	0	0	0	0	0	0	0	0	1.19	0.23	0.47	0	1.32	826415186	XP_012522307.1
Cluster-6853.0	0	0	0	0	0	0	0	0	0	0	0	0	0	0.82	0.78	0	3.46	0.75	514686044	XP_004990600.1
Cluster-6851.0	0	0	0	0	0	0	0	0	0	0	0	0	0	0.25	0.72	1.73	0.9	1.39	734561771	KHN87786.1
Cluster-6850.0	0	0	0	0	0	0	0	0	0	0	0	0	0	5.31	1.68	2.11	1.64	0.75	145502086	XP_001437022.1
Cluster-685.0	0	0	0	0	0	0	0	0	0.83	0	11.3	0.97	0	0	0	0	0	0	21542071	Q9U7D0.3
Cluster-6849.0	0	0	0	0	0	0	0	0	0	0	0	0	0	5.97	0	0.88	0	1.55	829082139	XP_012647485.1
Cluster-6848.0	0	0	0	0	0	0	0	0	0	0	0	0	0	4.48	0	0	0	1.93	156546898	XP_001599736.1
Cluster-6847.0	0	0	0	0	0	0	0	0	0	0	0	0	0	1.56	0	1.23	0	0.34	311334482	CBN08622.1
Cluster-6846.0	0	0	0	0	0	0	0	0	0	0	0	0	0	0.74	0.71	1.11	3.86	1.17	675304795	AIL82402.1
Cluster-6844.0	0	0	0	0	0	0	0	0.4	0	0	0	0	0	0.38	0	1.89	0.88	2.39	166952337	ABZ04251.1
Cluster-6842.0	0	0	0	0	0	0	0	0	0	0	0	0	0	3.61	0.43	0.17	0.11	0.11	873230266	CEM11286.1
Cluster-6841.1	0	0	0	0	0	0	0	0	0	0	0	0	0	3.43	0	0	6.16	4.75	157365961	ABV45179.1
Cluster-6841.0	0	0	0	0	0	0	0	0	0	0	0	0	0	0	0	0	2.16	1.26	167537922	XP_001750628.1
Cluster-684.0	0	0	0	0	0	0	0	0	0	0	0	0	0	0	0	0	0	0	223273
Cluster-6839.0	0	0	0	0	0	0	0	0	0	0	0	0	0	0	3.24	1.75	0.9	0	157690656	CAL69054.1
Cluster-6836.0	0	0	0	0	0.06	0	0	0	0	0.16	0	0	0	0.05	0.23	0.51	0.87	0.59	145521174	XP_001446442.1
Cluster-6835.0	0	0	0	0	0	0	0	0	0	0	0	0	0	0.44	0.62	0.43	1.85	1.48	470509255	XP_004349731.1
Cluster-6834.0	0	0	0	0	0	0	0	0	0	0	0	0	0	0	0	0	0	0	543381621	XP_005534003.1
Cluster-6833.0	0	0	0	0	0	0	0	0	0	0	0	0	0	1.75	0	0	0	0	146164447	XP_001013140.2
Cluster-6830.0	0	0	0	0	0	0	0	0.28	2.5	0	0	0	0	0.54	0.55	0	0	0	118379843	XP_001023087.1
Cluster-6829.0	0	0	0	0	0	0	0	0	0	0	0	0	0	0.58	0.55	0.32	0	0.5	471222923	XP_004030253.1
Cluster-6828.0	0	0	0	0	0	0	0	0	0	0	0	0	0	9.8	10.33	8.77	0	2.69	699639126	XP_009894230.1
Cluster-6826.0	0	0	0	0	0	0	0	0	0	0	0	0	0	1.11	0	0	0	0.75	471228038	XP_004034911.1
Cluster-6824.1	0	0	0	0	0	0	0	0	0	0	0	0	0	0	0.3	0	1.13	0.34	759093062	XP_011363629.1
Cluster-6824.0	0	0	0	0	0	0	0	0	0	0	0	0	0	1.59	0	0.32	0.37	0.69	678318681	CDW85139.1
Cluster-6820.0	0	0	0	0	0	0	0	0	0	0	0	0	0	0.58	0	2.34	0	0.57	145476333	XP_001424189.1
Cluster-6816.0	0	0	0	0	0	0	0	0	0	0	0	0	0	0.5	0	1.5	0	2.5	556983442	XP_005997826.1
Cluster-6813.0	0	0	0	0	0.64	0	0	0.81	0	2.75	5	0	0	1.03	2.19	2.52	9.48	4.82	145476987	XP_001424516.1
Cluster-6812.0	0	0	0	0	0	0	0	0	0.36	0	0	0	0	3.24	0	0.76	1.29	0	873237378	CEL97783.1
Cluster-6811.0	0	0	0	0.54	0	0	0	0	0	0	0	0	0	2.64	0	0	1.18	0.52	857978042	CEO96017.1
Cluster-681.0	0	0	0	0	0	0	0	0	0.26	0.6	2.39	0.32	0	0	0	0	0	0	857971401	CEP02292.1
Cluster-6809.0	0	0	0	0	0	0	0	0	0	0	0	0	0	0.64	0	0	0	2.17	632795137	AHZ34260.1
Cluster-6808.0	0	0	0	0	0	0	0	0	0	0	0	0	0	1.4	0.58	0.72	0.48	0.34	857974771	CEO99453.1
Cluster-6806.0	0	0	0	0	0	0	0	0	0	0	0	0	0	1.19	0	0	0	0.83	66819635	XP_643477.1
Cluster-6804.0	0	0	0	0	0	0	0	0	0	0	0	0	0	0.71	0	0	6.11	0	332105544	AEE01386.1
Cluster-6803.0	0	0	0	0	0	0	0	0	0	0	0	0	0	1.4	0	0	0	0	558595887	EST42851.1
Cluster-6800.0	0	0	0	0	0	0	0	0	0	0	0	0	0	0.33	0.63	0.16	0.6	0.95	198435228	XP_002131561.1
Cluster-680.0	0	0	0	0	0	0	0	0	0	0	2.71	0	0	0	0	0	0	0	569408081	ETO23321.1
Cluster-68.0	0	0	0	0	0	0	0	0	0	0	12.41	0	0	0	0	0	0	0	678336659	CDW75870.1
Cluster-6798.0	0	0	0	0	0	0	0	1.64	6.63	0.67	0	0	0	3.75	5.35	1.24	0.37	0	471220280	XP_004025212.1
Cluster-6796.0	0	0	0	0	0	0	0	0	0	0	0	0	0	2.23	0.35	0.74	0.43	1.56	470483819	XP_004344009.1
Cluster-6795.0	0	0	0	0	0	0	0	0	0	0	0	0	0	1.47	0	0	0	0.64	321448042	EFX61290.1
Cluster-6792.0	0	0	0	0	0	0	0	0	0	0	0	0	0	2.12	0	0.21	0.53	0.38	873225056	CEM24695.1
Cluster-6790.1	0	0	0	0	0	0	0	0	0	0	0	0	0	2.14	0	0.47	0	0	873235098	CEM00928.1
Cluster-6790.0	0	0	0	0	0	0	0	0	0	0	0	0	0	1.21	0.43	1.32	0.19	0.18	873235098	CEM00928.1
Cluster-6789.0	0	0	0	0	0	0	0	0	0	0	0	0	0	1.12	0	0.41	0.17	0.16	146183614	XP_001026590.2
Cluster-6787.0	0	0	0	0	0	0	0	0	0	0	0	0	0	0.14	0.27	0.82	1.04	0.82	159145754	ABW90414.1
Cluster-6786.0	0	0	0	0	0	0	0	0	0	0	0	0	0	0.99	0.15	0.59	0.77	0.74	145484350	XP_001428185.1
Cluster-6782.0	0	0	0	0	0	0	0	0	0	0	0	0	0	1.62	0.48	0.85	0.47	0.29	195432528	XP_002064275.1
Cluster-6781.0	0	0	0	0	0	0	0	0	0	0	0	0	0	0	0	0	0	0.55	537231075	ERE84098.1
Cluster-678.0	0	0	0	0	0	0	0	0	0	0	1.9	0	0	0	0	0	0	0	330800965	XP_003288502.1
Cluster-6778.0	0	0	0	0	0	0	0	0	0	0	0	0	0	0.86	0	1.13	0.34	0.31	124506087	XP_001351641.1
Cluster-6775.0	0	0	0	0	0	0	0	0	0	0	0	0	0	9.68	0	0.31	0.39	1	873233280	CEM03500.1
Cluster-6774.0	0	0	0	0	0	0	0	0	0	0	0	0	0	0	0.85	1.18	0	0	281206471	EFA80657.1
Cluster-6773.0	0	0	0	0	0	0	0	0	0	0	0	0	0	3.47	0.37	0	0.44	1.61	403340518	EJY69545.1
Cluster-6771.0	0	0	0	0	0	0	1.35	0	0	0	0	0	0	0	0	0	0	0	336455141	NP_001229615.1
Cluster-677.0	0	0	0	0	0	0	0	0	1	0	2.14	0	0	0	0	0	0	0	745794605	AJD73557.1
Cluster-6769.0	0	0	0	0	0	0	0	0	0	0	0	0	0	1.46	0	1.46	0	1.47	118351857	XP_001009203.1
Cluster-6766.0	0	0	0	0	0	0	0	0	0	0	0	0	0	2.34	0.4	0.42	1.03	0.24	146172717	XP_001018576.2
Cluster-6765.0	0	0	0	0	0	0	0	0	0	0	0	0	0	0.23	0	0.58	0	0.44	471233695	XP_004039041.1
Cluster-6764.0	0	0	0	0	0	0	0	0	0	0	0	0	0	0.89	0	0	2.02	0.45	470530662	XP_004368291.1
Cluster-6757.0	0	0	0	0	0	0	0	1.18	0	0	0	0	0	0	0	0	0	0.99	543273356	XP_005425613.1
Cluster-6754.0	0	0	0	0	0	0	0	0.27	0.24	0.28	0	0	0	0.26	0.25	0	0	0.29	471230971	XP_004036696.1
Cluster-6753.0	0	0	0	0	0	0	0	0.59	0	0	0	0	0	1.72	1.09	1.73	0.63	1.68	556763156	XP_005976862.1
Cluster-6743.0	0	0	0	0	0	0	0	0	0	0	0	0	0	0.75	0	0	1.3	0	471219435	XP_004024241.1
Cluster-6742.0	0	0	0	0	0	0	0	0	0	0	0	0.21	0	11.58	1.14	2.6	1.68	2.19	147905648	NP_001091149.1
Cluster-6740.0	0	0	0	0	0	0	0	0	0	0	0	0	0	0	1.15	3.06	0.66	0.59	831564148	XP_012732603.1
Cluster-674.0	0	0	0	0	0	0	0	0	0	2.56	0.83	0	0	0	0	0	0	0	146185506	XP_001031981.2
Cluster-6739.0	0	0	0	0	0	0	0	0	0	0	0	0	0	1.57	1.49	1.61	0.83	0.73	347943485	AEP27210.1
Cluster-6734.0	0	0	0	0	1.68	0	0	0.69	0.31	2.13	5.21	0	0	0.99	0.31	1.31	3.09	9.21	470512797	XP_004352543.1
Cluster-6732.0	0	0	0	0	0	0	0	0	0	0	0	0	0	0.35	0.66	0.69	1.22	0	265141846	ACY74454.1
Cluster-6730.0	0	0	0	0	0	0	0	0.18	0	0	0.21	0	0	0.52	0	0.17	1.28	0.8	74902098	Q5I5J1.1
Cluster-6727.0	0	0	0	0	0	0	0.88	0	1.24	0	0	0	0	0.45	0	1.34	2.03	2.75	157125883	XP_001654435.1
Cluster-6725.0	0	0	0	0	0	0	0	0	0	0	0	0	0	4.14	1.12	0.6	0.65	1.73	145474283	XP_001423164.1
Cluster-6721.0	0	0	0	0	0	0	0.61	0.65	0.58	0	0	0	0	0	0	0	0	0	471227383	XP_004034606.1
Cluster-6720.0	0	0	0	0	0	0	0	0	0	0	0	0	0	0.88	0.21	0.86	2.91	1.48	291243688	XP_002741732.1
Cluster-6719.0	0	0	0	0.21	0	0	0.41	0	0.19	0	1.5	0.24	0	0.2	0	0	0	0	873241754	CEL92262.1
Cluster-6718.0	0	0	0	0	0	0	0	0	0	0	0	0	0	7.91	0	0	0	0	291000887	XP_002683010.1
Cluster-6717.0	0	0	0	0	0	0	0	0	0	0	0	0	0	1.37	0	0.24	0.62	0.29	857976304	CEO97792.1
Cluster-6712.0	0	0	0	0	0	0	0	0	0	0	0	0	0	1.38	0.17	0.71	0.81	0.44	154420153	XP_001583092.1
Cluster-671.0	0	0	0	0	0	0	0	0	0.69	6.36	0	0	0	0	0	0	0	0	294890831	XP_002773336.1
Cluster-6706.0	0	0	0	0	0	0	0	0	0	0	0	0.35	0	6.46	0.42	0.5	0.94	0.99	157112848	XP_001657644.1
Cluster-6705.0	0	0	0	0	0	0	0	0	0	0	0	0	0	5.09	0.32	0.64	1.11	1.45	471199101	XP_004256435.1
Cluster-6703.0	0	0	0	0	0	0	0	0	0.38	0.15	0	0	0	3.04	0	0	0.17	0.65	873233280	CEM03500.1
Cluster-6702.0	0	0	0	0	0	0	0	0	0	0	0	0	0	7.93	0	0	0	5.76	857970321	CEP03344.1
Cluster-6701.0	0	0	0	0	0	0	0	0	0.15	0	0	0	0	0.64	0.15	0.16	0.2	0.19	470413777	XP_004336616.1
Cluster-670.0	0	0	0	0	0	0	0	0	0.16	0	1.53	0	0	0	0	0	0	0	569388511	ETO17361.1
Cluster-67.0	0	0	0	0	0	0	0	0	0	0	4.28	0.57	0	0	0	0	0	0	304376314	NP_001182078.1
Cluster-6696.0	0	0	0	0	0	0	0	0	0	0	0	0	0	1.41	0	0	0	0	641675383	XP_008187020.1
Cluster-6695.0	0	0	0	0	0	0	0	0	0	0	0	0	0	0	0	0	0	0.73	514688915	XP_004992033.1
Cluster-6694.0	0	0	0	0.24	0	0	0	0.37	0	0	0	0	0	0.12	0.77	0	1.45	0.41	226347407	ACO50114.1
Cluster-6691.0	0	0	0	0	0	0	0	0	0.62	0	0	0	0	4.68	0	0.68	0	0	556764045	XP_005977300.1
Cluster-669.0	0	0	0	0	0	0	0	0	0.27	0	2.52	0.34	0	0	0	0	0	0	46517823	AAQ20043.1
Cluster-6685.0	0	0	0	0	0	0	0	0	0	0	0	0	0	2.4	0.34	0.09	0.56	0.11	170043901	XP_001849606.1
Cluster-6684.0	0	0	0	0	0	0	0	0	0	0	0	0	0	1.05	0	0	1.22	1.12	345447318	AEN92269.1
Cluster-6683.0	0	0	0	0	0	0	0	0	0	0	0	0	0	2.83	0	0	0	0	13359321	BAB33386.1
Cluster-6682.0	0	0	0	0	0	0	0	0	0	0	0	0	0	8.16	0.83	0.57	0.69	3.17	145497019	XP_001434499.1
Cluster-6680.0	0	0	0	0	0	0	0	0	0	0	0	2.27	0	2.23	0	0	4.19	13.4	209863016	NP_001129424.1
Cluster-668.0	0	0	0	0	0	0	0	0	2.2	0	3.73	0	0	0	0	0	0	0	569379732	ETO14727.1
Cluster-6674.1	0	0	0	0	0	0	0	0	0	0	0	0	0	0.97	1.08	0.23	0.32	0	471233695	XP_004039041.1
Cluster-6674.0	0	0	0	0	0	0	0	0	0	0	0	0	0	0.5	1.48	0.98	0.21	2.02	829169822	XP_012653036.1
Cluster-6673.0	0	0	0	0	0	0	0	0	0	0	0	0	0	0	0	0.88	0.37	0.88	118389642	XP_001027904.1
Cluster-6671.0	0	0	0	0	0	0	0	0	0	0	0	0	0	0.49	0	0.8	0	1.33	470406901	XP_004336000.1
Cluster-667.0	0	0	0	0	0	0	0	0	0	0.64	2.19	0.34	0	0	0	0	0	0	470307154	XP_004363593.1
Cluster-6667.0	0	0	0	0	0	0	0	0	0	0	0	0	0	4.79	0	0.58	0.15	0.42	873232735	CEM04545.1
Cluster-666.0	0	0	0	0	0	0	0	0	0	0.98	1.1	0.04	0	0	0	0	0	0	697738792	AIT58612.1
Cluster-6657.0	0	0	0	0	0	0	0	0.98	1.94	0.25	0	0	0	0.23	2.67	0	0	0	471218798	XP_004023934.1
Cluster-6655.0	0	0	0	0	0	0	0	0	0	0	0	0	0	0	0	0	1.81	0	514683293	XP_004989228.1
Cluster-6652.0	0	0	0	0	0	0	0	0	0	0	0	0	0	0.5	0	2.53	0	0	145540431	XP_001455905.1
Cluster-6651.0	0	0	0	0	0	0	0	0	0	0	0	0	0	0.27	0.51	0.26	0	0	558597308	EST44242.1
Cluster-6650.0	0	0	0	0	0	0	0	0	0	0	0	0	0	0	2.11	0.31	0.74	0.34	145482819	XP_001427432.1
Cluster-665.0	0	0	0	0	0	0	0	0	0	1.3	0	0	0	0	0	0	0	0	768420602	XP_011551072.1
Cluster-6649.0	0	0	0	0	0	0	0	0	0	0	0	0	0	1.85	0	0	0.31	0	313222448	CBY39365.1
Cluster-6648.0	0	0	0	0	0	0	0	0	0	0	0	0	0	3.41	0	0	0	0	676490017	XP_009065133.1
Cluster-6646.0	0	0	0	0	0	1.12	0.36	0.38	0	0	0	0	0	0.36	1.04	0.36	0	0	543381217	XP_005533802.1
Cluster-6643.0	0	0	0	0	0	0	0	0	0	0	0	0	0	0.72	0.68	0.73	0	2.02	157690684	CAL69069.1
Cluster-6641.2	0	0	0	0	0	0.15	0.08	0.08	0.07	0.08	0.18	0.17	0.25	0.37	0	0.43	0.09	0	189310188	CAP20051.1
Cluster-6641.0	0	0	0	0	0	0	0	0.93	0	0	0.36	0	0	0.59	0	1.46	0.35	0	189310193	CAP20054.1
Cluster-6640.0	0	0	0	0	0	0	0	0	0	0	0	0	0	3.81	0	0.09	0	0	873233856	CEM02552.1
Cluster-6639.0	0	0	0	0	0	0	0	0	0	0	0	0	0	1.74	0.41	0.21	0.26	0.73	145514243	XP_001443032.1
Cluster-6638.0	0	0	0	0	0	0	0.22	0.23	1.97	0	0	0	0	0.21	1.22	0	0	0	471225992	XP_004032049.1
Cluster-6632.0	0	0	0	0	0	0	0	0	0	0	0	0	0	3.1	0	0.43	0.53	0.25	873225056	CEM24695.1
Cluster-6629.0	0	0	0	0	0	0	0	0	0	0	0	0	0	0	0.38	0.19	0.96	0.68	470532050	XP_004358287.1
Cluster-6628.0	0	0	0	0	0	0	0	0	0	0	0	0.57	0	1.04	0.49	0	0	1.55	470528558	XP_004367925.1
Cluster-6626.0	0	0	0	0	0	0	0	0	0	0	0	0	0	1.85	0.33	0	0	0	588481383	AHK23662.1
Cluster-6623.0	0	0	0	0	0	0	0	0	0	0	0	0	0	0	0	1.32	0	0	403353098	EJY76084.1
Cluster-6622.0	0	0	0	0	0	0	0	0	0	0	0	0	0	1.65	0	0	0.85	0	294877040	XP_002767877.1
Cluster-6620.0	0	0	0	0	0	0	0	0	0	0	0.26	0	0	1.28	0.41	0.21	0.52	1.21	751220812	XP_011163555.1
Cluster-662.0	0	0	0	0	0	0	0	0	0	2.04	3.02	0	0	0	0	0	0	0	678341624	CDW73345.1
Cluster-6614.0	0	0	0	0	0	0	0	0	1.56	0	0	0	0	0	0	0	0	0	145475633	XP_001423839.1
Cluster-661.0	0	0	0	0	0	0	0	0	0	5.91	2.45	0	0	0	0	0	0	0	118375500	XP_001020934.1
Cluster-6609.0	0	0	0	0	0	0	0	0	0	0	0	0	0	0.77	0	0	0	0.85	401409300	XP_003884098.1
Cluster-6605.0	0	0	0	0	0	0	0	0	0.15	0	0	0.19	0	1.33	0.16	0.16	0	0.38	408474500	AFU72274.1
Cluster-6604.0	0	0	0	0	0	0	0	0	2.72	0	0	0	0	5.92	0	0	0	0.87	260802857	XP_002596308.1
Cluster-6603.4	0	0	0	0	0	0	0	0	0	0	0	0.29	0	0.91	0	0	3.34	3.15	229596051	XP_001013456.3
Cluster-6603.3	0	0	0	0	0	0	0	0	0	0	0	0	0	0.32	0.15	0.79	0.4	0	118366325	XP_001016381.1
Cluster-6603.2	0	0	0	0	0	0	0	0	0	0	0	0	0	0.16	0	0	0	0.73	118366325	XP_001016381.1
Cluster-6603.1	0	0	0	0	0	0	0	0	0	0	0	0.42	0	3.23	2.74	4.35	5.4	5.42	229596051	XP_001013456.3
Cluster-6600.0	0	0	0	0	0	0.85	0	0	0.38	0	0.5	0.46	0	0.41	0	0	0	0	449507758	XP_004175224.1
Cluster-660.0	0	0	0	0	0	0	0	0	0	3.15	2.1	0	0	0	0	0	0	0	123477706	XP_001322019.1
Cluster-66.0	0	0	0	0	0	0	0	0	0	0	1.27	0	0	0	0	0	0	0	290976633	XP_002671044.1
Cluster-6599.0	0	0	0	0	0	0	0	0	0	0	0	0	0	0.87	0	0.43	0	0.89	403338404	EJY68439.1
Cluster-6596.0	0	0	0	0	0	0	0	0	0	0	0	0	0	1.24	0	0	0	0.58	194748527	XP_001956696.1
Cluster-6591.0	0	0	0	0	0	0	0	0	0.04	0	0	0	0	0.09	0.13	0.63	0.84	1.96	470420396	XP_004337289.1
Cluster-659.0	0	0	0	0	0	0	0	0	0	0.21	1.44	0.45	0	0	0	0	0	0	291001537	XP_002683335.1
Cluster-6589.0	0	0	0	0	0	0	0	0	0	0	0	0	0	0.72	0.34	0.18	0.22	1.24	471231161	XP_004036774.1
[truncated: 76,619 more rows]
