# Supplementary material for: Whole-body transcriptome analysis provides insights into the cascade of sequential expression events involved in growth, immunity, and metabolism during the molting cycle in Scylla paramamosain
Source: Sci Rep. 2022 Jul 6;12:11395. doi: 10.1038/s41598-022-14783-w (PMC9259733; doi:10.1038/s41598-022-14783-w)
Supplement: Supplementary file 9 — Supplementary Information 9. [file 41598_2022_14783_MOESM9_ESM.xlsx]

## Sheet: cluster1_GO_GOEnrichment
GO_accession	Description	Term_type	Over_represented_pValue	Corrected_pValue	DEG_item	DEG_list	Bg_item	Bg_list	Gene_names
GO:0003735	structural constituent of ribosome	molecular_function	7.4772e-47	4.5274e-43	112	487	4362	97051	Cluster-3905.0,Cluster-11097.0,Cluster-12660.0,Cluster-5253.0,Cluster-42168.20005,Cluster-42168.150695,Cluster-11640.0,Cluster-7598.0,Cluster-18985.0,Cluster-11055.0,Cluster-42168.152951,Cluster-5357.0,Cluster-10268.0,Cluster-8244.0,Cluster-7399.0,Cluster-42168.170936,Cluster-3560.0,Cluster-8544.0,Cluster-9431.0,Cluster-10695.1,Cluster-10398.0,Cluster-42168.153843,Cluster-6469.0,Cluster-42168.170…
GO:0005840	ribosome	cellular_component	1.7005e-45	5.1483e-42	120	487	5224	97051	Cluster-5757.0,Cluster-9133.0,Cluster-14414.0,Cluster-5332.0,Cluster-42168.77068,Cluster-10611.0,Cluster-42168.150866,Cluster-6300.0,Cluster-7122.0,Cluster-8436.0,Cluster-11946.0,Cluster-9583.0,Cluster-42168.170873,Cluster-6349.0,Cluster-6166.0,Cluster-12576.0,Cluster-7824.0,Cluster-8243.0,Cluster-42168.170139,Cluster-8926.0,Cluster-42168.153632,Cluster-8289.0,Cluster-14719.0,Cluster-8269.0,Clust…
GO:0043043	peptide biosynthetic process	biological_process	6.0462e-43	1.0997e-39	122	487	5733	97051	Cluster-15761.0,Cluster-5253.0,Cluster-42168.20005,Cluster-42168.150695,Cluster-11640.0,Cluster-11097.0,Cluster-3905.0,Cluster-12660.0,Cluster-11055.0,Cluster-18985.0,Cluster-42168.170833,Cluster-7598.0,Cluster-7399.0,Cluster-8244.0,Cluster-42168.170936,Cluster-3560.0,Cluster-42168.152951,Cluster-10268.0,Cluster-42168.171251,Cluster-5357.0,Cluster-10637.0,Cluster-42168.170874,Cluster-10398.0,Clus…
GO:0006412	translation	biological_process	7.2648e-43	1.0997e-39	121	487	5647	97051	Cluster-11072.0,Cluster-12621.0,Cluster-19293.0,Cluster-42168.20164,Cluster-10372.0,Cluster-12169.0,Cluster-42168.21917,Cluster-7466.0,Cluster-6226.0,Cluster-11841.0,Cluster-3929.0,Cluster-9259.0,Cluster-42168.17220,Cluster-5263.0,Cluster-42168.78806,Cluster-4107.0,Cluster-6328.0,Cluster-42168.31183,Cluster-42168.16376,Cluster-4585.0,Cluster-13820.0,Cluster-6921.0,Cluster-10298.0,Cluster-15392.0,…
GO:0030529	ribonucleoprotein complex	cellular_component	2.0343e-42	2.4113e-39	129	487	6499	97051	Cluster-7824.0,Cluster-9583.0,Cluster-6349.0,Cluster-11946.0,Cluster-7122.0,Cluster-9133.0,Cluster-42168.24190,Cluster-9652.0,Cluster-42168.169471,Cluster-11749.0,Cluster-8030.0,Cluster-8269.0,Cluster-42168.153632,Cluster-8243.0,Cluster-11640.0,Cluster-42168.150695,Cluster-3905.0,Cluster-11097.0,Cluster-18985.0,Cluster-42168.170833,Cluster-3560.0,Cluster-6119.0,Cluster-6469.0,Cluster-8544.0,Clust…
GO:0042254	ribosome biogenesis	biological_process	2.3894e-42	2.4113e-39	113	487	4959	97051	Cluster-9028.0,Cluster-16370.0,Cluster-42168.168340,Cluster-13325.0,Cluster-11115.0,Cluster-3684.0,Cluster-6217.0,Cluster-7956.0,Cluster-42168.152277,Cluster-6201.0,Cluster-8121.0,Cluster-8665.0,Cluster-11936.0,Cluster-8344.0,Cluster-42168.171060,Cluster-7131.0,Cluster-11965.0,Cluster-6929.0,Cluster-11882.0,Cluster-11922.0,Cluster-12158.0,Cluster-11499.0,Cluster-12645.0,Cluster-4113.0,Cluster-524…
GO:0022613	ribonucleoprotein complex biogenesis	biological_process	5.2802e-42	4.5674e-39	113	487	5001	97051	Cluster-11841.0,Cluster-9259.0,Cluster-3929.0,Cluster-42168.17220,Cluster-6226.0,Cluster-12169.0,Cluster-10372.0,Cluster-42168.21917,Cluster-7466.0,Cluster-11072.0,Cluster-12621.0,Cluster-42168.20164,Cluster-19293.0,Cluster-13820.0,Cluster-6921.0,Cluster-10298.0,Cluster-6328.0,Cluster-42168.31183,Cluster-42168.16376,Cluster-4585.0,Cluster-4107.0,Cluster-5263.0,Cluster-42168.171060,Cluster-11965.0…
GO:0043604	amide biosynthetic process	biological_process	5.2258e-41	3.9553e-38	124	487	6195	97051	Cluster-12645.0,Cluster-4113.0,Cluster-11499.0,Cluster-6929.0,Cluster-11922.0,Cluster-11882.0,Cluster-12158.0,Cluster-42168.171060,Cluster-7131.0,Cluster-11965.0,Cluster-7376.0,Cluster-6439.0,Cluster-14379.0,Cluster-4248.0,Cluster-15392.0,Cluster-10377.0,Cluster-5246.0,Cluster-11115.0,Cluster-13325.0,Cluster-42168.168340,Cluster-9028.0,Cluster-16370.0,Cluster-42168.150053,Cluster-8665.0,Cluster-8…
GO:0006518	peptide metabolic process	biological_process	6.7707e-41	4.5552e-38	124	487	6211	97051	Cluster-10611.0,Cluster-5721.0,Cluster-42168.150866,Cluster-5332.0,Cluster-42168.77068,Cluster-5757.0,Cluster-9133.0,Cluster-14414.0,Cluster-7824.0,Cluster-42168.170873,Cluster-9583.0,Cluster-6349.0,Cluster-12576.0,Cluster-6166.0,Cluster-11946.0,Cluster-8436.0,Cluster-6300.0,Cluster-7122.0,Cluster-11749.0,Cluster-42168.169471,Cluster-8030.0,Cluster-8269.0,Cluster-8926.0,Cluster-8289.0,Cluster-147…
GO:0043603	cellular amide metabolic process	biological_process	8.4802e-39	5.1348e-36	127	487	6833	97051	Cluster-5332.0,Cluster-42168.77068,Cluster-5721.0,Cluster-42168.150866,Cluster-10611.0,Cluster-5757.0,Cluster-14414.0,Cluster-9133.0,Cluster-42168.170873,Cluster-9583.0,Cluster-6166.0,Cluster-6349.0,Cluster-12576.0,Cluster-7824.0,Cluster-6300.0,Cluster-7122.0,Cluster-11946.0,Cluster-8436.0,Cluster-8269.0,Cluster-11749.0,Cluster-42168.169471,Cluster-8030.0,Cluster-42168.170139,Cluster-8243.0,Clust…
GO:1901566	organonitrogen compound biosynthetic process	biological_process	5.7878e-34	3.1859e-31	144	487	9636	97051	Cluster-42168.100832,Cluster-42168.6301,Cluster-13820.0,Cluster-42168.19347,Cluster-7466.0,Cluster-12169.0,Cluster-42168.20164,Cluster-19293.0,Cluster-42168.17220,Cluster-9259.0,Cluster-11841.0,Cluster-42168.27519,Cluster-6226.0,Cluster-6270.0,Cluster-42168.95145,Cluster-42168.156402,Cluster-6217.0,Cluster-8344.0,Cluster-11936.0,Cluster-42168.150053,Cluster-8665.0,Cluster-8121.0,Cluster-42168.168…
GO:0005198	structural molecule activity	molecular_function	3.1856e-32	1.6074e-29	125	487	7740	97051	Cluster-9028.0,Cluster-16370.0,Cluster-4301.0,Cluster-42168.168340,Cluster-13325.0,Cluster-11115.0,Cluster-3684.0,Cluster-6217.0,Cluster-7956.0,Cluster-6201.0,Cluster-42168.152277,Cluster-8121.0,Cluster-8665.0,Cluster-11936.0,Cluster-8344.0,Cluster-42168.171060,Cluster-7131.0,Cluster-11965.0,Cluster-6929.0,Cluster-11922.0,Cluster-11882.0,Cluster-12158.0,Cluster-11499.0,Cluster-12645.0,Cluster-411…
GO:0043232	intracellular non-membrane-bounded organelle	cellular_component	6.0507e-29	2.7472e-26	147	487	11150	97051	Cluster-11115.0,Cluster-16370.0,Cluster-23171.0,Cluster-3612.2,Cluster-7956.0,Cluster-3684.0,Cluster-6201.0,Cluster-42168.152277,Cluster-4113.0,Cluster-10933.0,Cluster-13088.0,Cluster-11922.0,Cluster-12158.0,Cluster-6929.0,Cluster-10377.0,Cluster-15392.0,Cluster-7376.0,Cluster-42168.25197,Cluster-6328.0,Cluster-4585.0,Cluster-42168.31183,Cluster-42168.16376,Cluster-6921.0,Cluster-42168.47226,Clus…
GO:0043228	non-membrane-bounded organelle	cellular_component	6.352e-29	2.7472e-26	148	487	11286	97051	Cluster-6217.0,Cluster-8121.0,Cluster-11936.0,Cluster-8344.0,Cluster-42168.150053,Cluster-8665.0,Cluster-9028.0,Cluster-4276.7,Cluster-42168.35759,Cluster-42168.168340,Cluster-7877.0,Cluster-13325.0,Cluster-5246.0,Cluster-42168.68058,Cluster-4248.0,Cluster-14379.0,Cluster-6439.0,Cluster-11965.0,Cluster-7131.0,Cluster-42168.171060,Cluster-11882.0,Cluster-11499.0,Cluster-12645.0,Cluster-42168.10905…
GO:0044085	cellular component biogenesis	biological_process	1.2875e-24	5.1971e-22	126	487	9512	97051	Cluster-42168.153843,Cluster-6469.0,Cluster-9431.0,Cluster-10695.1,Cluster-8544.0,Cluster-10398.0,Cluster-42168.170874,Cluster-10637.0,Cluster-5357.0,Cluster-10268.0,Cluster-42168.141415,Cluster-42168.152951,Cluster-8244.0,Cluster-3560.0,Cluster-7399.0,Cluster-42168.170936,Cluster-7598.0,Cluster-42168.151546,Cluster-6060.0,Cluster-4917.1,Cluster-18985.0,Cluster-11055.0,Cluster-10974.0,Cluster-126…
GO:0019538	protein metabolic process	biological_process	5.2756e-22	1.9965e-19	168	487	16170	97051	Cluster-9899.0,Cluster-7994.0,Cluster-3684.0,Cluster-7956.0,Cluster-42168.152277,Cluster-42168.119274,Cluster-6201.0,Cluster-6571.0,Cluster-42168.154380,Cluster-11115.0,Cluster-11200.0,Cluster-16370.0,Cluster-15392.0,Cluster-10377.0,Cluster-7724.0,Cluster-7376.0,Cluster-42168.90301,Cluster-42168.114114,Cluster-4113.0,Cluster-42168.151758,Cluster-6929.0,Cluster-11922.0,Cluster-12158.0,Cluster-5263…
GO:0044267	cellular protein metabolic process	biological_process	1.5006e-21	5.3446e-19	142	487	12531	97051	Cluster-42168.170139,Cluster-8926.0,Cluster-8289.0,Cluster-14719.0,Cluster-10001.0,Cluster-8816.0,Cluster-9984.0,Cluster-6326.0,Cluster-7790.0,Cluster-42168.167109,Cluster-11631.0,Cluster-4819.0,Cluster-5332.0,Cluster-42168.77068,Cluster-42168.150866,Cluster-10611.0,Cluster-5757.0,Cluster-14414.0,Cluster-42168.170873,Cluster-12576.0,Cluster-6166.0,Cluster-6300.0,Cluster-8436.0,Cluster-42168.17087…
GO:0044444	cytoplasmic part	cellular_component	2.209e-20	7.4309e-18	148	487	13775	97051	Cluster-8344.0,Cluster-11936.0,Cluster-8665.0,Cluster-42168.150053,Cluster-8121.0,Cluster-6217.0,Cluster-13325.0,Cluster-7877.0,Cluster-42168.168340,Cluster-9028.0,Cluster-4248.0,Cluster-14379.0,Cluster-6439.0,Cluster-5246.0,Cluster-42168.68058,Cluster-12645.0,Cluster-11499.0,Cluster-11882.0,Cluster-42168.73196,Cluster-11965.0,Cluster-7131.0,Cluster-42168.171060,Cluster-9860.0,Cluster-42168.19347…
GO:0005737	cytoplasm	cellular_component	2.9634e-17	9.4439e-15	155	487	15995	97051	Cluster-5263.0,Cluster-4107.0,Cluster-42168.78806,Cluster-6328.0,Cluster-4585.0,Cluster-42168.16376,Cluster-42168.108160,Cluster-42168.31183,Cluster-6921.0,Cluster-10298.0,Cluster-12621.0,Cluster-11072.0,Cluster-42168.7067,Cluster-42168.9172,Cluster-42168.21917,Cluster-10372.0,Cluster-3929.0,Cluster-42168.61502,Cluster-7956.0,Cluster-3684.0,Cluster-42168.152277,Cluster-6201.0,Cluster-6436.0,Clust…
GO:1901564	organonitrogen compound metabolic process	biological_process	3.8254e-17	1.1581e-14	161	487	16973	97051	Cluster-13820.0,Cluster-42168.6301,Cluster-42168.19511,Cluster-42168.19347,Cluster-42168.100832,Cluster-10942.0,Cluster-11841.0,Cluster-42168.27519,Cluster-42168.17220,Cluster-9259.0,Cluster-6226.0,Cluster-12169.0,Cluster-7466.0,Cluster-5825.0,Cluster-42168.20164,Cluster-19293.0,Cluster-9028.0,Cluster-42168.168340,Cluster-42168.35759,Cluster-13325.0,Cluster-6217.0,Cluster-42168.156402,Cluster-421…
GO:0032991	macromolecular complex	cellular_component	4.4918e-16	1.2951e-13	201	487	24026	97051	Cluster-42168.168340,Cluster-8347.0,Cluster-4276.7,Cluster-9028.0,Cluster-7877.0,Cluster-13325.0,Cluster-8967.0,Cluster-42168.72267,Cluster-6217.0,Cluster-11936.0,Cluster-8344.0,Cluster-42168.172218,Cluster-42168.150053,Cluster-8665.0,Cluster-8121.0,Cluster-11882.0,Cluster-7131.0,Cluster-11965.0,Cluster-42168.171060,Cluster-12645.0,Cluster-11144.0,Cluster-42168.76212,Cluster-11499.0,Cluster-42168…
GO:0071840	cellular component organization or biogenesis	biological_process	1.7982e-13	4.9493e-11	149	487	16737	97051	Cluster-11882.0,Cluster-7131.0,Cluster-11965.0,Cluster-42168.171060,Cluster-12645.0,Cluster-11144.0,Cluster-11499.0,Cluster-5246.0,Cluster-42168.68058,Cluster-4248.0,Cluster-14379.0,Cluster-6439.0,Cluster-42168.168340,Cluster-4276.7,Cluster-9028.0,Cluster-13325.0,Cluster-6217.0,Cluster-11936.0,Cluster-8344.0,Cluster-8665.0,Cluster-8121.0,Cluster-42168.17220,Cluster-9259.0,Cluster-11841.0,Cluster-…
GO:0044271	cellular nitrogen compound biosynthetic process	biological_process	2.7328e-13	7.1944e-11	177	487	21435	97051	Cluster-42168.166389,Cluster-42168.24190,Cluster-42168.168298,Cluster-9652.0,Cluster-42168.69639,Cluster-8030.0,Cluster-11749.0,Cluster-42168.169471,Cluster-8269.0,Cluster-42168.153632,Cluster-8243.0,Cluster-7824.0,Cluster-42168.21522,Cluster-42168.150303,Cluster-6349.0,Cluster-42168.34946,Cluster-9583.0,Cluster-11946.0,Cluster-7122.0,Cluster-5721.0,Cluster-9133.0,Cluster-3560.0,Cluster-42168.153…
GO:0044249	cellular biosynthetic process	biological_process	1.794e-11	4.5262e-09	198	487	26164	97051	Cluster-7466.0,Cluster-12169.0,Cluster-19293.0,Cluster-42168.20164,Cluster-5825.0,Cluster-42168.17220,Cluster-9259.0,Cluster-42168.27519,Cluster-11841.0,Cluster-6226.0,Cluster-42168.87971,Cluster-8316.0,Cluster-42168.100832,Cluster-13820.0,Cluster-42168.6301,Cluster-42168.19347,Cluster-42168.68058,Cluster-7005.0,Cluster-5246.0,Cluster-6439.0,Cluster-14379.0,Cluster-4248.0,Cluster-11882.0,Cluster-…
GO:0005622	intracellular	cellular_component	1.9702e-10	4.7718e-08	245	487	35538	97051	Cluster-9963.0,Cluster-42168.153843,Cluster-42168.170418,Cluster-42168.82903,Cluster-9431.0,Cluster-10398.0,Cluster-42168.170874,Cluster-42168.170416,Cluster-10637.0,Cluster-42168.152545,Cluster-42168.93384,Cluster-5357.0,Cluster-42168.171251,Cluster-10268.0,Cluster-42168.152951,Cluster-42168.170936,Cluster-8244.0,Cluster-7399.0,Cluster-42168.108485,Cluster-42168.38130,Cluster-7598.0,Cluster-4216…
GO:1901576	organic substance biosynthetic process	biological_process	2.3977e-10	5.584e-08	197	487	26752	97051	Cluster-42168.87971,Cluster-42168.100832,Cluster-8316.0,Cluster-42168.6301,Cluster-13820.0,Cluster-42168.19347,Cluster-12169.0,Cluster-7466.0,Cluster-5825.0,Cluster-19293.0,Cluster-42168.20164,Cluster-11841.0,Cluster-42168.27519,Cluster-9259.0,Cluster-42168.17220,Cluster-6226.0,Cluster-42168.156402,Cluster-42168.72267,Cluster-6217.0,Cluster-6270.0,Cluster-42168.95145,Cluster-8121.0,Cluster-11936.…
GO:0009058	biosynthetic process	biological_process	2.7846e-10	6.2447e-08	199	487	27157	97051	Cluster-8316.0,Cluster-42168.100832,Cluster-42168.87971,Cluster-42168.19347,Cluster-13820.0,Cluster-42168.6301,Cluster-19293.0,Cluster-42168.20164,Cluster-5825.0,Cluster-7466.0,Cluster-12169.0,Cluster-6226.0,Cluster-9259.0,Cluster-42168.17220,Cluster-11841.0,Cluster-42168.27519,Cluster-8665.0,Cluster-42168.150053,Cluster-11936.0,Cluster-8344.0,Cluster-8121.0,Cluster-42168.95145,Cluster-6270.0,Clu…
GO:0010467	gene expression	biological_process	3.9534e-10	8.5493e-08	168	487	21797	97051	Cluster-6328.0,Cluster-4585.0,Cluster-42168.31183,Cluster-42168.16376,Cluster-6921.0,Cluster-42168.48153,Cluster-12090.0,Cluster-10298.0,Cluster-5263.0,Cluster-4107.0,Cluster-42168.78806,Cluster-42168.149519,Cluster-42168.31694,Cluster-3929.0,Cluster-12621.0,Cluster-11072.0,Cluster-9308.0,Cluster-42168.21917,Cluster-6808.0,Cluster-10372.0,Cluster-11115.0,Cluster-5655.0,Cluster-16370.0,Cluster-231…
GO:0034645	cellular macromolecule biosynthetic process	biological_process	4.1644e-10	8.695e-08	170	487	22158	97051	Cluster-10377.0,Cluster-15392.0,Cluster-42168.171551,Cluster-7376.0,Cluster-12158.0,Cluster-11922.0,Cluster-6929.0,Cluster-4113.0,Cluster-10933.0,Cluster-7956.0,Cluster-3684.0,Cluster-6201.0,Cluster-42168.152277,Cluster-9225.0,Cluster-42168.74030,Cluster-16370.0,Cluster-23171.0,Cluster-42168.169259,Cluster-5655.0,Cluster-11115.0,Cluster-6808.0,Cluster-42168.21917,Cluster-10372.0,Cluster-12621.0,C…
GO:0009059	macromolecule biosynthetic process	biological_process	7.1335e-10	1.4398e-07	170	487	22315	97051	Cluster-42168.65404,Cluster-8289.0,Cluster-14719.0,Cluster-8926.0,Cluster-42168.170139,Cluster-42168.106029,Cluster-7790.0,Cluster-42168.152393,Cluster-8816.0,Cluster-9984.0,Cluster-10001.0,Cluster-4819.0,Cluster-11631.0,Cluster-10322.0,Cluster-42168.167109,Cluster-10611.0,Cluster-42168.150866,Cluster-42168.77068,Cluster-5332.0,Cluster-14414.0,Cluster-5757.0,Cluster-6166.0,Cluster-12576.0,Cluster…

## Sheet: cluster2_GO_GOEnrichment
GO_accession	Description	Term_type	Over_represented_pValue	Corrected_pValue	DEG_item	DEG_list	Bg_item	Bg_list	Gene_names
GO:0042302	structural constituent of cuticle	molecular_function	7.4995e-20	4.541e-16	23	219	759	97051	Cluster-42168.160088,Cluster-42168.167615,Cluster-42168.39887,Cluster-1590.0,Cluster-42168.98493,Cluster-42168.110334,Cluster-42168.9630,Cluster-42168.8861,Cluster-42168.9526,Cluster-42168.166494,Cluster-42168.166402,Cluster-42168.167616,Cluster-42168.9512,Cluster-42168.9645,Cluster-42168.168299,Cluster-42168.170494,Cluster-42168.137109,Cluster-42168.8495,Cluster-42168.9628,Cluster-42168.166467,C…
GO:0006030	chitin metabolic process	biological_process	5.2834e-09	8.5894e-06	13	219	630	97051	Cluster-42168.9040,Cluster-42168.110170,Cluster-42168.7305,Cluster-42168.141401,Cluster-42168.14619,Cluster-3130.0,Cluster-42168.117999,Cluster-42168.9627,Cluster-1554.0,Cluster-42168.109165,Cluster-42168.163032,Cluster-42168.8221,Cluster-28092.0
GO:1901071	glucosamine-containing compound metabolic process	biological_process	5.2834e-09	8.5894e-06	13	219	630	97051	Cluster-42168.163032,Cluster-1554.0,Cluster-42168.9627,Cluster-42168.109165,Cluster-42168.8221,Cluster-28092.0,Cluster-42168.9040,Cluster-42168.110170,Cluster-42168.7305,Cluster-42168.141401,Cluster-42168.117999,Cluster-3130.0,Cluster-42168.14619
GO:0008061	chitin binding	molecular_function	5.6742e-09	8.5894e-06	13	219	635	97051	Cluster-42168.14619,Cluster-42168.117999,Cluster-3130.0,Cluster-42168.110170,Cluster-42168.9040,Cluster-42168.7305,Cluster-42168.141401,Cluster-42168.8221,Cluster-28092.0,Cluster-1554.0,Cluster-42168.9627,Cluster-42168.109165,Cluster-42168.163032
GO:0006040	amino sugar metabolic process	biological_process	9.615e-09	1.1644e-05	13	219	662	97051	Cluster-42168.141401,Cluster-42168.110170,Cluster-42168.9040,Cluster-42168.7305,Cluster-42168.14619,Cluster-3130.0,Cluster-42168.117999,Cluster-42168.109165,Cluster-42168.9627,Cluster-1554.0,Cluster-42168.163032,Cluster-28092.0,Cluster-42168.8221
GO:0006022	aminoglycan metabolic process	biological_process	1.1367e-07	0.00011471	14	219	945	97051	Cluster-42168.14619,Cluster-42168.57853,Cluster-3130.0,Cluster-42168.117999,Cluster-42168.7305,Cluster-42168.9040,Cluster-42168.110170,Cluster-42168.141401,Cluster-42168.8221,Cluster-28092.0,Cluster-42168.9627,Cluster-1554.0,Cluster-42168.109165,Cluster-42168.163032
GO:0005198	structural molecule activity	molecular_function	1.4408e-06	0.0012463	37	219	7740	97051	Cluster-42168.9630,Cluster-42168.8861,Cluster-42168.166402,Cluster-42168.9547,Cluster-42168.167615,Cluster-42168.39887,Cluster-42168.54982,Cluster-42168.45225,Cluster-42168.167616,Cluster-42168.8974,Cluster-42168.95396,Cluster-42168.8495,Cluster-42168.166467,Cluster-1590.0,Cluster-42168.98493,Cluster-42168.5381,Cluster-42168.110334,Cluster-2793.0,Cluster-42168.9526,Cluster-42168.166494,Cluster-42…
GO:0005780	extrinsic component of intraperoxisomal membrane	cellular_component	2.9409e-05	0.017807	3	219	26	97051	Cluster-42168.170277,Cluster-42168.8063,Cluster-42168.168433
GO:0031312	extrinsic component of organelle membrane	cellular_component	2.9409e-05	0.017807	3	219	26	97051	Cluster-42168.168433,Cluster-42168.8063,Cluster-42168.170277
GO:0045033	peroxisome inheritance	biological_process	2.9409e-05	0.017807	3	219	26	97051	Cluster-42168.168433,Cluster-42168.170277,Cluster-42168.8063
GO:0006611	protein export from nucleus	biological_process	8.4916e-05	0.042847	3	219	37	97051	Cluster-42168.154499,Cluster-42168.9089,Cluster-42168.166624
GO:0006998	nuclear envelope organization	biological_process	8.4916e-05	0.042847	3	219	37	97051	Cluster-42168.9089,Cluster-42168.166624,Cluster-42168.154499
GO:1901135	carbohydrate derivative metabolic process	biological_process	0.00022471	0.089943	28	219	5757	97051	Cluster-3130.0,Cluster-42168.117999,Cluster-42168.14619,Cluster-42168.88811,Cluster-42168.57853,Cluster-42168.9585,Cluster-42168.141401,Cluster-42168.167599,Cluster-42168.110170,Cluster-42168.95913,Cluster-28092.0,Cluster-42168.74080,Cluster-42168.167541,Cluster-42168.129722,Cluster-42168.9627,Cluster-42168.166467,Cluster-42168.9474,Cluster-42168.9040,Cluster-42168.7305,Cluster-42168.6180,Cluster…
GO:0001533	cornified envelope	cellular_component	0.0002523	0.089943	3	219	49	97051	Cluster-42168.167541,Cluster-42168.9474,Cluster-42168.9585
GO:0005778	peroxisomal membrane	cellular_component	0.00026738	0.089943	4	219	138	97051	Cluster-42168.8063,Cluster-42168.170277,Cluster-42168.59318,Cluster-42168.168433
GO:0031903	microbody membrane	cellular_component	0.00026738	0.089943	4	219	138	97051	Cluster-42168.59318,Cluster-42168.168433,Cluster-42168.8063,Cluster-42168.170277
GO:0044438	microbody part	cellular_component	0.00026738	0.089943	4	219	138	97051	Cluster-42168.8063,Cluster-42168.170277,Cluster-42168.59318,Cluster-42168.168433
GO:0044439	peroxisomal part	cellular_component	0.00026738	0.089943	4	219	138	97051	Cluster-42168.170277,Cluster-42168.8063,Cluster-42168.59318,Cluster-42168.168433
GO:0098805	whole membrane	cellular_component	0.00029077	0.092665	9	219	889	97051	Cluster-42168.34185,Cluster-42168.168433,Cluster-42168.74080,Cluster-42168.132522,Cluster-42168.9089,Cluster-42168.166624,Cluster-42168.8063,Cluster-42168.170277,Cluster-42168.59318
GO:0098588	bounding membrane of organelle	cellular_component	0.00031238	0.09443	19	219	3349	97051	Cluster-42168.170277,Cluster-42168.7040,Cluster-42168.101243,Cluster-42168.34185,Cluster-42168.168433,Cluster-42168.154499,Cluster-42168.30115,Cluster-42168.132522,Cluster-42168.8063,Cluster-42168.9089,Cluster-42168.166666,Cluster-42168.166624,Cluster-42168.59318,Cluster-42168.52744,Cluster-42168.160668,Cluster-42168.9630,Cluster-4090.0,Cluster-42168.74080,Cluster-42168.20456
GO:0048308	organelle inheritance	biological_process	0.0003275	0.09443	3	219	59	97051	Cluster-42168.170277,Cluster-42168.8063,Cluster-42168.168433
GO:0032039	integrator complex	cellular_component	0.00047038	0.12946	2	219	12	97051	Cluster-42168.8494,Cluster-42168.168997
GO:0006997	nucleus organization	biological_process	0.00053498	0.14084	3	219	72	97051	Cluster-42168.154499,Cluster-42168.9089,Cluster-42168.166624
GO:0004190	aspartic-type endopeptidase activity	molecular_function	0.0010407	0.25205	11	219	1543	97051	Cluster-42168.160668,Cluster-42168.168588,Cluster-42168.138111,Cluster-42168.34185,Cluster-42168.143109,Cluster-42168.166386,Cluster-42168.9191,Cluster-42168.166666,Cluster-42168.168641,Cluster-42168.9256,Cluster-42168.7040
GO:0070001	aspartic-type peptidase activity	molecular_function	0.0010407	0.25205	11	219	1543	97051	Cluster-42168.166666,Cluster-42168.168641,Cluster-42168.9256,Cluster-42168.7040,Cluster-42168.9191,Cluster-42168.34185,Cluster-42168.143109,Cluster-42168.166386,Cluster-42168.168588,Cluster-42168.160668,Cluster-42168.138111
GO:0050840	extracellular matrix binding	molecular_function	0.0012152	0.28301	3	219	98	97051	Cluster-2793.0,Cluster-42168.98493,Cluster-42168.5381
GO:0007031	peroxisome organization	biological_process	0.0013019	0.28614	4	219	206	97051	Cluster-42168.168433,Cluster-42168.59318,Cluster-42168.8063,Cluster-42168.170277
GO:0006406	mRNA export from nucleus	biological_process	0.001396	0.28614	3	219	91	97051	Cluster-42168.9089,Cluster-42168.166624,Cluster-42168.154499
GO:0071427	mRNA-containing ribonucleoprotein complex export from nucleus	biological_process	0.001396	0.28614	3	219	91	97051	Cluster-42168.166624,Cluster-42168.9089,Cluster-42168.154499
GO:0071166	ribonucleoprotein complex localization	biological_process	0.001465	0.28614	3	219	93	97051	Cluster-42168.9089,Cluster-42168.166624,Cluster-42168.154499

## Sheet: cluster3_GO_GOEnrichment
GO_accession	Description	Term_type	Over_represented_pValue	Corrected_pValue	DEG_item	DEG_list	Bg_item	Bg_list	Gene_names
GO:0016459	myosin complex	cellular_component	4.8793e-10	2.9544e-06	33	2139	315	97051	Cluster-42168.87986,Cluster-42168.84795,Cluster-42168.104557,Cluster-42168.61857,Cluster-42168.84250,Cluster-42168.77023,Cluster-42168.82674,Cluster-42168.77028,Cluster-42168.77027,Cluster-42168.76442,Cluster-42168.83723,Cluster-42168.88039,Cluster-42168.63940,Cluster-42168.88042,Cluster-42168.80629,Cluster-42168.121387,Cluster-42168.81001,Cluster-42168.101314,Cluster-42168.82422,Cluster-42168.79…
GO:0003774	motor activity	molecular_function	2.8175e-08	8.53e-05	47	2139	610	97051	Cluster-42168.83723,Cluster-42168.75830,Cluster-42168.77228,Cluster-42168.88039,Cluster-42168.63940,Cluster-42168.88042,Cluster-42168.80350,Cluster-42168.83297,Cluster-42168.80629,Cluster-42168.121387,Cluster-42168.81001,Cluster-42168.101314,Cluster-42168.87986,Cluster-42168.84795,Cluster-42168.62161,Cluster-42168.104557,Cluster-42168.29613,Cluster-42168.61857,Cluster-42168.86295,Cluster-42168.84…
GO:0005488	binding	molecular_function	2.2025e-07	0.00044453	1332	2139	48901	97051	Cluster-42168.68463,Cluster-42168.97023,Cluster-42168.119946,Cluster-42168.82360,Cluster-42168.75089,Cluster-42168.106064,Cluster-42168.78124,Cluster-42168.90294,Cluster-42168.173579,Cluster-42168.63940,Cluster-42168.79480,Cluster-42168.83904,Cluster-42168.80512,Cluster-42168.87478,Cluster-42168.121780,Cluster-42168.64461,Cluster-42168.104540,Cluster-42168.87986,Cluster-42168.82162,Cluster-42168.…
GO:0015629	actin cytoskeleton	cellular_component	6.6344e-07	0.00070331	39	2139	668	97051	Cluster-42168.121387,Cluster-42168.80629,Cluster-42168.69476,Cluster-42168.101314,Cluster-42168.81001,Cluster-42168.72295,Cluster-42168.88042,Cluster-42168.63940,Cluster-42168.88039,Cluster-42168.83723,Cluster-42168.77023,Cluster-42168.76442,Cluster-42168.77027,Cluster-42168.78727,Cluster-42168.82674,Cluster-42168.77028,Cluster-42168.61857,Cluster-42168.84250,Cluster-42168.104557,Cluster-42168.87…
GO:0005515	protein binding	molecular_function	7.3002e-07	0.00070331	710	2139	22384	97051	Cluster-42168.35919,Cluster-42168.65878,Cluster-42168.157426,Cluster-42168.90630,Cluster-42168.82674,Cluster-42168.84671,Cluster-42168.121873,Cluster-42168.81296,Cluster-42168.84250,Cluster-42168.88403,Cluster-42168.83015,Cluster-42168.105130,Cluster-42168.36714,Cluster-42168.86198,Cluster-42168.91862,Cluster-42168.87128,Cluster-42168.116177,Cluster-42168.64186,Cluster-42168.45426,Cluster-42168.1…
GO:0005326	neurotransmitter transporter activity	molecular_function	8.1308e-07	0.00070331	19	2139	174	97051	Cluster-42168.75053,Cluster-42168.65906,Cluster-42168.81980,Cluster-42168.94155,Cluster-42168.42861,Cluster-42168.87081,Cluster-42168.53674,Cluster-42168.85891,Cluster-42168.88864,Cluster-42168.84691,Cluster-42168.45936,Cluster-42168.76213,Cluster-42168.73759,Cluster-42168.41148,Cluster-42168.92534,Cluster-42168.71755,Cluster-42168.87251,Cluster-42168.102357,Cluster-42168.90302
GO:0005328	neurotransmitter:sodium symporter activity	molecular_function	8.1308e-07	0.00070331	19	2139	174	97051	Cluster-42168.88864,Cluster-42168.85891,Cluster-42168.53674,Cluster-42168.87081,Cluster-42168.42861,Cluster-42168.94155,Cluster-42168.81980,Cluster-42168.65906,Cluster-42168.75053,Cluster-42168.90302,Cluster-42168.102357,Cluster-42168.87251,Cluster-42168.92534,Cluster-42168.71755,Cluster-42168.41148,Cluster-42168.73759,Cluster-42168.76213,Cluster-42168.45936,Cluster-42168.84691
GO:0042601	endospore-forming forespore	cellular_component	2.601e-06	0.0017499	7	2139	33	97051	Cluster-42168.52795,Cluster-42168.106064,Cluster-42168.98374,Cluster-42168.98373,Cluster-42168.59833,Cluster-42168.52794,Cluster-42168.106063
GO:0042763	intracellular immature spore	cellular_component	2.601e-06	0.0017499	7	2139	33	97051	Cluster-42168.106063,Cluster-42168.59833,Cluster-42168.52794,Cluster-42168.106064,Cluster-42168.98373,Cluster-42168.98374,Cluster-42168.52795
GO:0023051	regulation of signaling	biological_process	7.0894e-06	0.0039554	51	2139	941	97051	Cluster-42168.68354,Cluster-42168.48192,Cluster-42168.93131,Cluster-42168.89035,Cluster-42168.145771,Cluster-42168.100786,Cluster-42168.75516,Cluster-42168.109211,Cluster-42168.97610,Cluster-42168.75980,Cluster-42168.106004,Cluster-42168.68790,Cluster-42168.70866,Cluster-42168.83882,Cluster-42168.113989,Cluster-42168.123764,Cluster-42168.98859,Cluster-42168.106002,Cluster-42168.88445,Cluster-4216…
GO:0006468	protein phosphorylation	biological_process	7.1857e-06	0.0039554	95	2139	1986	97051	Cluster-42168.76531,Cluster-42168.79835,Cluster-42168.73138,Cluster-42168.84002,Cluster-42168.91180,Cluster-42168.70540,Cluster-42168.94302,Cluster-42168.94090,Cluster-42168.91026,Cluster-42168.75830,Cluster-42168.92662,Cluster-42168.83259,Cluster-42168.104638,Cluster-42168.99136,Cluster-42168.76508,Cluster-42168.97701,Cluster-42168.56913,Cluster-42168.110482,Cluster-42168.98348,Cluster-42168.731…
GO:0006836	neurotransmitter transport	biological_process	8.4066e-06	0.0042418	19	2139	208	97051	Cluster-42168.73759,Cluster-42168.41148,Cluster-42168.76213,Cluster-42168.84691,Cluster-42168.45936,Cluster-42168.102357,Cluster-42168.90302,Cluster-42168.87251,Cluster-42168.71755,Cluster-42168.92534,Cluster-42168.94155,Cluster-42168.81980,Cluster-42168.75053,Cluster-42168.65906,Cluster-42168.88864,Cluster-42168.85891,Cluster-42168.53674,Cluster-42168.42861,Cluster-42168.87081
GO:0005667	transcription factor complex	cellular_component	1.2671e-05	0.0059019	172	2139	4841	97051	Cluster-42168.59296,Cluster-42168.73270,Cluster-42168.156774,Cluster-42168.95180,Cluster-42168.94644,Cluster-42168.98786,Cluster-42168.79627,Cluster-42168.82566,Cluster-42168.86818,Cluster-42168.91190,Cluster-42168.84002,Cluster-42168.106460,Cluster-42168.73172,Cluster-42168.96675,Cluster-42168.83297,Cluster-42168.80683,Cluster-42168.121387,Cluster-42168.89264,Cluster-42168.82457,Cluster-42168.74…
GO:0007154	cell communication	biological_process	2.8872e-05	0.012287	346	2139	10666	97051	Cluster-42168.106463,Cluster-42168.91576,Cluster-42168.92066,Cluster-42168.106708,Cluster-42168.91524,Cluster-42168.58005,Cluster-42168.122884,Cluster-42168.53432,Cluster-42168.60044,Cluster-42168.155342,Cluster-42168.82973,Cluster-42168.84638,Cluster-42168.92373,Cluster-42168.106460,Cluster-42168.85626,Cluster-42168.111887,Cluster-42168.83517,Cluster-42168.59296,Cluster-42168.67536,Cluster-42168…
GO:0048583	regulation of response to stimulus	biological_process	3.0437e-05	0.012287	57	2139	1172	97051	Cluster-42168.103649,Cluster-42168.94090,Cluster-42168.63966,Cluster-42168.105866,Cluster-42168.117393,Cluster-42168.72132,Cluster-42168.117396,Cluster-42168.93489,Cluster-42168.108230,Cluster-42168.99568,Cluster-42168.91422,Cluster-42168.51407,Cluster-42168.48193,Cluster-42168.136521,Cluster-42168.90829,Cluster-42168.92097,Cluster-42168.97734,Cluster-42168.100472,Cluster-42168.85014,Cluster-4216…
GO:0023052	signaling	biological_process	3.4229e-05	0.012527	341	2139	10522	97051	Cluster-42168.86818,Cluster-42168.90835,Cluster-42168.76199,Cluster-42168.42216,Cluster-42168.79445,Cluster-42168.81597,Cluster-42168.94644,Cluster-42168.70700,Cluster-42168.86785,Cluster-42168.29800,Cluster-42168.91796,Cluster-42168.46704,Cluster-42168.110498,Cluster-42168.69009,Cluster-42168.82457,Cluster-42168.74386,Cluster-42168.121387,Cluster-42168.80683,Cluster-42168.51135,Cluster-42168.789…
GO:0098687	chromosomal region	cellular_component	3.6181e-05	0.012527	51	2139	1173	97051	Cluster-42168.68988,Cluster-42168.118490,Cluster-42168.89737,Cluster-42168.73427,Cluster-42168.108862,Cluster-42168.114945,Cluster-42168.76223,Cluster-42168.128925,Cluster-58576.0,Cluster-42168.149451,Cluster-42168.73541,Cluster-42168.102527,Cluster-42168.35666,Cluster-42168.141267,Cluster-42168.91313,Cluster-42168.93131,Cluster-42168.94317,Cluster-42168.75569,Cluster-42168.56319,Cluster-42168.89…
GO:0065009	regulation of molecular function	biological_process	3.7239e-05	0.012527	61	2139	1227	97051	Cluster-42168.91796,Cluster-42168.91576,Cluster-42168.46704,Cluster-42168.115381,Cluster-42168.97484,Cluster-42168.94695,Cluster-42168.67177,Cluster-42168.65944,Cluster-42168.48193,Cluster-42168.136521,Cluster-42168.97734,Cluster-42168.100472,Cluster-42168.101314,Cluster-42168.98798,Cluster-42168.108230,Cluster-42168.84638,Cluster-42168.99568,Cluster-42168.51392,Cluster-42168.87228,Cluster-42168.…
GO:0005856	cytoskeleton	cellular_component	4.0098e-05	0.012779	110	2139	2845	97051	Cluster-42168.62161,Cluster-42168.89721,Cluster-42168.29613,Cluster-42168.87986,Cluster-42168.76215,Cluster-42168.84795,Cluster-42168.76442,Cluster-42168.138134,Cluster-42168.78727,Cluster-42168.77028,Cluster-42168.95078,Cluster-42168.60421,Cluster-42168.69858,Cluster-42168.67901,Cluster-42168.83723,Cluster-42168.80629,Cluster-42168.140280,Cluster-42168.102319,Cluster-42168.90693,Cluster-42168.81…
GO:0010646	regulation of cell communication	biological_process	4.6186e-05	0.013983	48	2139	932	97051	Cluster-42168.94090,Cluster-42168.83517,Cluster-42168.54287,Cluster-42168.105866,Cluster-42168.72132,Cluster-42168.117393,Cluster-42168.93489,Cluster-42168.117396,Cluster-42168.108230,Cluster-42168.99568,Cluster-42168.91422,Cluster-42168.48193,Cluster-42168.136521,Cluster-42168.97734,Cluster-42168.92097,Cluster-42168.100472,Cluster-42168.87259,Cluster-42168.94695,Cluster-42168.97484,Cluster-42168…
GO:0000775	chromosome, centromeric region	cellular_component	5.3789e-05	0.015096	49	2139	1130	97051	Cluster-42168.99299,Cluster-42168.98505,Cluster-42168.86295,Cluster-42168.61857,Cluster-42168.49388,Cluster-42168.24051,Cluster-42168.48421,Cluster-42168.113737,Cluster-42168.104522,Cluster-42168.84437,Cluster-42168.74073,Cluster-42168.104896,Cluster-42168.84522,Cluster-42168.62161,Cluster-42168.90294,Cluster-42168.73172,Cluster-42168.79776,Cluster-42168.58005,Cluster-42168.80683,Cluster-42168.90…
GO:0015370	solute:sodium symporter activity	molecular_function	5.4849e-05	0.015096	21	2139	296	97051	Cluster-42168.92534,Cluster-42168.71755,Cluster-42168.88409,Cluster-42168.87251,Cluster-42168.102357,Cluster-42168.90302,Cluster-42168.45936,Cluster-42168.84691,Cluster-42168.76213,Cluster-42168.73759,Cluster-42168.41148,Cluster-42168.87081,Cluster-42168.42861,Cluster-42168.53674,Cluster-42168.85891,Cluster-42168.50137,Cluster-42168.88864,Cluster-42168.65906,Cluster-42168.75053,Cluster-42168.8198…
GO:0044700	single organism signaling	biological_process	6.5902e-05	0.015757	338	2139	10509	97051	Cluster-42168.123825,Cluster-42168.62398,Cluster-42168.126427,Cluster-42168.68711,Cluster-42168.89951,Cluster-42168.112576,Cluster-42168.125369,Cluster-42168.61294,Cluster-42168.95976,Cluster-42168.44195,Cluster-42168.85083,Cluster-42168.95132,Cluster-42168.88691,Cluster-42168.142967,Cluster-42168.109211,Cluster-42168.117306,Cluster-42168.93871,Cluster-42168.108240,Cluster-42168.100786,Cluster-42…
GO:0042597	periplasmic space	cellular_component	6.6581e-05	0.015757	15	2139	169	97051	Cluster-42168.84295,Cluster-42168.36714,Cluster-42168.106460,Cluster-42168.106463,Cluster-42168.78399,Cluster-42168.87734,Cluster-42168.67658,Cluster-42168.64461,Cluster-42168.89593,Cluster-42168.101594,Cluster-42168.106471,Cluster-42168.83297,Cluster-42168.89594,Cluster-42168.83904,Cluster-42168.115409
GO:0004672	protein kinase activity	molecular_function	6.8664e-05	0.015757	100	2139	2296	97051	Cluster-42168.82239,Cluster-42168.51407,Cluster-42168.85507,Cluster-42168.86380,Cluster-42168.38933,Cluster-42168.90294,Cluster-42168.78898,Cluster-42168.69853,Cluster-42168.118664,Cluster-42168.58360,Cluster-42168.87103,Cluster-42168.69858,Cluster-42168.81511,Cluster-42168.72888,Cluster-42168.80510,Cluster-42168.97817,Cluster-42168.75700,Cluster-42168.75709,Cluster-42168.91179,Cluster-42168.1258…
GO:0050790	regulation of catalytic activity	biological_process	6.9836e-05	0.015757	57	2139	1152	97051	Cluster-42168.75980,Cluster-42168.125104,Cluster-42168.88445,Cluster-42168.123764,Cluster-42168.113989,Cluster-42168.98859,Cluster-42168.73456,Cluster-42168.96198,Cluster-42168.92503,Cluster-42168.96023,Cluster-42168.49213,Cluster-43970.0,Cluster-42168.85538,Cluster-42168.93901,Cluster-42168.95715,Cluster-42168.66279,Cluster-42168.90710,Cluster-42168.109915,Cluster-42168.48192,Cluster-42168.68354…
GO:0015291	secondary active transmembrane transporter activity	molecular_function	7.0261e-05	0.015757	34	2139	651	97051	Cluster-42168.65083,Cluster-42168.87251,Cluster-42168.91909,Cluster-42168.92534,Cluster-42168.88409,Cluster-42168.71755,Cluster-42168.77104,Cluster-42168.76213,Cluster-42168.45936,Cluster-42168.114239,Cluster-42168.73759,Cluster-42168.89517,Cluster-42168.42861,Cluster-42168.88864,Cluster-42168.65235,Cluster-42168.50137,Cluster-42168.94155,Cluster-42168.90302,Cluster-42168.102357,Cluster-42168.812…
GO:0015293	symporter activity	molecular_function	0.0001161	0.024242	22	2139	338	97051	Cluster-42168.90302,Cluster-42168.102357,Cluster-42168.92534,Cluster-42168.71755,Cluster-42168.88409,Cluster-42168.87251,Cluster-42168.73759,Cluster-42168.41148,Cluster-42168.45936,Cluster-42168.84691,Cluster-42168.76213,Cluster-42168.84979,Cluster-42168.85891,Cluster-42168.50137,Cluster-42168.88864,Cluster-42168.87081,Cluster-42168.42861,Cluster-42168.53674,Cluster-42168.81980,Cluster-42168.9415…
GO:0015294	solute:cation symporter activity	molecular_function	0.0001161	0.024242	22	2139	338	97051	Cluster-42168.102357,Cluster-42168.90302,Cluster-42168.88409,Cluster-42168.92534,Cluster-42168.71755,Cluster-42168.87251,Cluster-42168.41148,Cluster-42168.73759,Cluster-42168.45936,Cluster-42168.84691,Cluster-42168.76213,Cluster-42168.84979,Cluster-42168.85891,Cluster-42168.50137,Cluster-42168.88864,Cluster-42168.87081,Cluster-42168.42861,Cluster-42168.53674,Cluster-42168.81980,Cluster-42168.9415…
GO:0007165	signal transduction	biological_process	0.0001448	0.028101	333	2139	10456	97051	Cluster-42168.97610,Cluster-42168.62998,Cluster-42168.79695,Cluster-42168.80089,Cluster-42168.68849,Cluster-42168.73804,Cluster-42168.74108,Cluster-42168.52353,Cluster-42168.48192,Cluster-42168.104059,Cluster-42168.139794,Cluster-42168.71764,Cluster-42168.92503,Cluster-42168.78970,Cluster-42168.71273,Cluster-42168.96380,Cluster-42168.89772,Cluster-45143.0,Cluster-42168.65399,Cluster-42168.84028,C…

## Sheet: cluster4_GO_GOEnrichment
GO_accession	Description	Term_type	Over_represented_pValue	Corrected_pValue	DEG_item	DEG_list	Bg_item	Bg_list	Gene_names
GO:0042302	structural constituent of cuticle	molecular_function	3.8859e-54	2.3529e-50	50	268	759	97051	Cluster-42168.167377,Cluster-42168.128296,Cluster-42168.111615,Cluster-42168.9145,Cluster-42168.85953,Cluster-42168.9305,Cluster-42168.58765,Cluster-42168.122496,Cluster-42168.38470,Cluster-42168.167171,Cluster-42168.9647,Cluster-42168.178236,Cluster-61359.0,Cluster-42168.9231,Cluster-42168.81601,Cluster-42168.166356,Cluster-42168.33104,Cluster-42168.9642,Cluster-42168.34934,Cluster-42168.137905,…
GO:0005198	structural molecule activity	molecular_function	7.4182e-18	2.2459e-14	65	268	7740	97051	Cluster-42168.44366,Cluster-42168.8203,Cluster-42168.98498,Cluster-47806.0,Cluster-42168.7494,Cluster-42168.91756,Cluster-42168.9422,Cluster-42168.8719,Cluster-42168.116334,Cluster-42168.9649,Cluster-42168.44630,Cluster-42168.96210,Cluster-42168.125097,Cluster-42168.63337,Cluster-42168.44364,Cluster-55224.1,Cluster-42168.166530,Cluster-42168.82062,Cluster-42168.137905,Cluster-42168.63105,Cluster-…
GO:0008061	chitin binding	molecular_function	4.6795e-07	0.00094447	12	268	635	97051	Cluster-42168.66310,Cluster-42168.37538,Cluster-42168.34934,Cluster-42168.73449,Cluster-42168.107900,Cluster-42168.46644,Cluster-42168.83450,Cluster-42168.161017,Cluster-42168.59808,Cluster-42168.166228,Cluster-42168.167786,Cluster-42168.166607
GO:0006030	chitin metabolic process	biological_process	3.0563e-06	0.0037012	11	268	630	97051	Cluster-42168.166228,Cluster-42168.59808,Cluster-42168.166607,Cluster-42168.167786,Cluster-42168.161017,Cluster-42168.83450,Cluster-42168.73449,Cluster-42168.46644,Cluster-42168.107900,Cluster-42168.37538,Cluster-42168.66310
GO:1901071	glucosamine-containing compound metabolic process	biological_process	3.0563e-06	0.0037012	11	268	630	97051	Cluster-42168.37538,Cluster-42168.66310,Cluster-42168.73449,Cluster-42168.46644,Cluster-42168.107900,Cluster-42168.161017,Cluster-42168.83450,Cluster-42168.166228,Cluster-42168.59808,Cluster-42168.166607,Cluster-42168.167786
GO:0006040	amino sugar metabolic process	biological_process	4.9526e-06	0.004998	11	268	662	97051	Cluster-42168.73449,Cluster-42168.46644,Cluster-42168.107900,Cluster-42168.37538,Cluster-42168.66310,Cluster-42168.166228,Cluster-42168.59808,Cluster-42168.166607,Cluster-42168.167786,Cluster-42168.161017,Cluster-42168.83450
GO:0009251	glucan catabolic process	biological_process	1.6423e-05	0.0099443	3	268	20	97051	Cluster-42168.34934,Cluster-42168.58767,Cluster-42168.112073
GO:0030245	cellulose catabolic process	biological_process	1.6423e-05	0.0099443	3	268	20	97051	Cluster-42168.58767,Cluster-42168.34934,Cluster-42168.112073
GO:0044247	cellular polysaccharide catabolic process	biological_process	1.6423e-05	0.0099443	3	268	20	97051	Cluster-42168.34934,Cluster-42168.58767,Cluster-42168.112073
GO:0051275	beta-glucan catabolic process	biological_process	1.6423e-05	0.0099443	3	268	20	97051	Cluster-42168.112073,Cluster-42168.34934,Cluster-42168.58767
GO:0008810	cellulase activity	molecular_function	4.6498e-05	0.025595	3	268	26	97051	Cluster-42168.112073,Cluster-42168.58767,Cluster-42168.34934
GO:0006022	aminoglycan metabolic process	biological_process	0.00014053	0.070907	11	268	945	97051	Cluster-42168.46644,Cluster-42168.107900,Cluster-42168.73449,Cluster-42168.37538,Cluster-42168.66310,Cluster-42168.167786,Cluster-42168.166607,Cluster-42168.166228,Cluster-42168.59808,Cluster-42168.161017,Cluster-42168.83450
GO:0044275	cellular carbohydrate catabolic process	biological_process	0.00020832	0.097029	3	268	41	97051	Cluster-42168.34934,Cluster-42168.58767,Cluster-42168.112073
GO:0000314	organellar small ribosomal subunit	cellular_component	0.00037107	0.14979	3	268	45	97051	Cluster-42168.9623,Cluster-42168.9600,Cluster-42168.9603
GO:0005763	mitochondrial small ribosomal subunit	cellular_component	0.00037107	0.14979	3	268	45	97051	Cluster-42168.9623,Cluster-42168.9600,Cluster-42168.9603
GO:0051920	peroxiredoxin activity	molecular_function	0.00052618	0.19913	3	268	56	97051	Cluster-42168.62878,Cluster-42168.106927,Cluster-42168.62880
GO:0051273	beta-glucan metabolic process	biological_process	0.00065839	0.2345	4	268	143	97051	Cluster-42168.58767,Cluster-42168.110354,Cluster-42168.34934,Cluster-42168.112073
GO:0000272	polysaccharide catabolic process	biological_process	0.00080495	0.27078	3	268	62	97051	Cluster-42168.58767,Cluster-42168.34934,Cluster-42168.112073
GO:0000313	organellar ribosome	cellular_component	0.0018653	0.56471	3	268	77	97051	Cluster-42168.9623,Cluster-42168.9600,Cluster-42168.9603
GO:0005761	mitochondrial ribosome	cellular_component	0.0018653	0.56471	3	268	77	97051	Cluster-42168.9603,Cluster-42168.9600,Cluster-42168.9623
GO:0009297	pilus assembly	biological_process	0.0021339	0.5873	9	268	1009	97051	Cluster-42168.84986,Cluster-42168.76228,Cluster-42168.13633,Cluster-42168.167374,Cluster-42168.56926,Cluster-42168.84790,Cluster-42168.79378,Cluster-42168.83655,Cluster-42168.142147
GO:0043711	pilus organization	biological_process	0.0021339	0.5873	9	268	1009	97051	Cluster-42168.76228,Cluster-42168.84986,Cluster-42168.13633,Cluster-42168.167374,Cluster-42168.56926,Cluster-42168.84790,Cluster-42168.79378,Cluster-42168.83655,Cluster-42168.142147
GO:0005746	mitochondrial respiratory chain	cellular_component	0.0028897	0.76073	4	268	210	97051	Cluster-42168.9363,Cluster-42168.7515,Cluster-42168.170617,Cluster-42168.166776
GO:0005751	mitochondrial respiratory chain complex IV	cellular_component	0.0033389	0.83893	2	268	33	97051	Cluster-42168.170617,Cluster-42168.7515
GO:0030243	cellulose metabolic process	biological_process	0.0034638	0.83893	3	268	112	97051	Cluster-42168.58767,Cluster-42168.34934,Cluster-42168.112073
GO:0015385	sodium:proton antiporter activity	molecular_function	0.004114	0.88913	2	268	39	97051	Cluster-42168.9611,Cluster-42168.9612
GO:0005982	starch metabolic process	biological_process	0.0042356	0.88913	7	268	753	97051	Cluster-42168.112073,Cluster-42168.80268,Cluster-42168.97527,Cluster-42168.34934,Cluster-42168.166408,Cluster-42168.110354,Cluster-42168.58767
GO:0005985	sucrose metabolic process	biological_process	0.0042356	0.88913	7	268	753	97051	Cluster-42168.110354,Cluster-42168.166408,Cluster-42168.34934,Cluster-42168.58767,Cluster-42168.80268,Cluster-42168.112073,Cluster-42168.97527
GO:0015935	small ribosomal subunit	cellular_component	0.0042584	0.88913	3	268	130	97051	Cluster-42168.9603,Cluster-42168.9623,Cluster-42168.9600
GO:0030031	cell projection assembly	biological_process	0.0047864	0.96605	9	268	1130	97051	Cluster-42168.83655,Cluster-42168.142147,Cluster-42168.84986,Cluster-42168.13633,Cluster-42168.76228,Cluster-42168.167374,Cluster-42168.79378,Cluster-42168.56926,Cluster-42168.84790

## Sheet: cluster5_GO_GOEnrichment
GO_accession	Description	Term_type	Over_represented_pValue	Corrected_pValue	DEG_item	DEG_list	Bg_item	Bg_list	Gene_names
GO:0031360	intrinsic component of thylakoid membrane	cellular_component	6.766e-05	0.18131	2	389	5	97051	Cluster-42168.17163,Cluster-42168.148862
GO:0031361	integral component of thylakoid membrane	cellular_component	6.766e-05	0.18131	2	389	5	97051	Cluster-42168.17163,Cluster-42168.148862
GO:0005789	endoplasmic reticulum membrane	cellular_component	0.00011797	0.18131	23	389	2326	97051	Cluster-42168.50774,Cluster-18378.0,Cluster-42168.91466,Cluster-42168.146231,Cluster-42168.33811,Cluster-42168.29263,Cluster-42168.48409,Cluster-42168.96035,Cluster-42168.81535,Cluster-42168.154508,Cluster-42168.60208,Cluster-42168.28035,Cluster-42168.93201,Cluster-42168.94449,Cluster-42168.40196,Cluster-42168.98382,Cluster-42168.33380,Cluster-42168.105915,Cluster-42168.96514,Cluster-42168.106325…
GO:0042175	nuclear outer membrane-endoplasmic reticulum membrane network	cellular_component	0.00013612	0.18131	23	389	2344	97051	Cluster-42168.96035,Cluster-42168.154508,Cluster-42168.81535,Cluster-42168.28035,Cluster-42168.60208,Cluster-42168.29263,Cluster-42168.48409,Cluster-42168.33811,Cluster-42168.50774,Cluster-18378.0,Cluster-42168.91466,Cluster-42168.146231,Cluster-42168.61791,Cluster-42168.23471,Cluster-42168.147318,Cluster-42168.96514,Cluster-42168.106325,Cluster-42168.98382,Cluster-42168.33380,Cluster-42168.10591…
GO:0005198	structural molecule activity	molecular_function	0.00015348	0.18131	46	389	7740	97051	Cluster-42168.58065,Cluster-43122.0,Cluster-42168.110883,Cluster-42168.115818,Cluster-23302.0,Cluster-49222.0,Cluster-42168.116416,Cluster-19738.0,Cluster-18755.0,Cluster-18378.0,Cluster-42168.9395,Cluster-42168.56800,Cluster-42168.126526,Cluster-17702.0,Cluster-42168.85836,Cluster-42168.80234,Cluster-42168.28035,Cluster-42168.151946,Cluster-42168.96035,Cluster-42168.128194,Cluster-42168.76823,Cl…
GO:0044432	endoplasmic reticulum part	cellular_component	0.00017966	0.18131	25	389	2791	97051	Cluster-42168.96514,Cluster-42168.106325,Cluster-42168.23471,Cluster-42168.61791,Cluster-42168.147318,Cluster-42168.93201,Cluster-42168.94449,Cluster-42168.40196,Cluster-42168.33380,Cluster-42168.98382,Cluster-42168.105915,Cluster-42168.74119,Cluster-42168.29263,Cluster-42168.48409,Cluster-42168.96035,Cluster-42168.60208,Cluster-42168.28035,Cluster-42168.81535,Cluster-42168.154508,Cluster-42168.9…
GO:0045017	glycerolipid biosynthetic process	biological_process	0.00028747	0.18142	9	389	446	97051	Cluster-42168.149258,Cluster-42168.136350,Cluster-42168.98382,Cluster-42168.105915,Cluster-42168.33811,Cluster-42168.40196,Cluster-42168.128194,Cluster-42168.61791,Cluster-42168.106325
GO:0004619	phosphoglycerate mutase activity	molecular_function	0.0003646	0.18142	3	389	35	97051	Cluster-42168.78942,Cluster-42168.51680,Cluster-42168.111152
GO:0003989	acetyl-CoA carboxylase activity	molecular_function	0.00036936	0.18142	3	389	29	97051	Cluster-42168.51991,Cluster-42168.128194,Cluster-42168.134510
GO:0016421	CoA carboxylase activity	molecular_function	0.00036936	0.18142	3	389	29	97051	Cluster-42168.134510,Cluster-42168.128194,Cluster-42168.51991
GO:0006497	protein lipidation	biological_process	0.00040321	0.18142	8	389	378	97051	Cluster-42168.106325,Cluster-42168.61791,Cluster-42168.40196,Cluster-42168.33811,Cluster-42168.98382,Cluster-42168.105915,Cluster-42168.136350,Cluster-42168.149258
GO:0006506	GPI anchor biosynthetic process	biological_process	0.00040321	0.18142	8	389	378	97051	Cluster-42168.40196,Cluster-42168.149258,Cluster-42168.136350,Cluster-42168.98382,Cluster-42168.105915,Cluster-42168.33811,Cluster-42168.106325,Cluster-42168.61791
GO:0006661	phosphatidylinositol biosynthetic process	biological_process	0.00040321	0.18142	8	389	378	97051	Cluster-42168.61791,Cluster-42168.106325,Cluster-42168.105915,Cluster-42168.98382,Cluster-42168.33811,Cluster-42168.149258,Cluster-42168.136350,Cluster-42168.40196
GO:0005783	endoplasmic reticulum	cellular_component	0.00043695	0.18142	27	389	3311	97051	Cluster-42168.147318,Cluster-42168.23471,Cluster-42168.61791,Cluster-42168.106325,Cluster-42168.96514,Cluster-42168.101588,Cluster-42168.74119,Cluster-42168.98382,Cluster-42168.33380,Cluster-42168.105915,Cluster-42168.40196,Cluster-42168.93201,Cluster-42168.94449,Cluster-42168.60208,Cluster-42168.28035,Cluster-42168.81535,Cluster-42168.154508,Cluster-42168.96035,Cluster-42168.122716,Cluster-42168…
GO:0042158	lipoprotein biosynthetic process	biological_process	0.00045327	0.18142	8	389	385	97051	Cluster-42168.61791,Cluster-42168.106325,Cluster-42168.98382,Cluster-42168.105915,Cluster-42168.33811,Cluster-42168.149258,Cluster-42168.136350,Cluster-42168.40196
GO:0044444	cytoplasmic part	cellular_component	0.0004794	0.18142	74	389	13775	97051	Cluster-42168.154462,Cluster-42168.89410,Cluster-42168.98382,Cluster-42168.33380,Cluster-42168.77359,Cluster-42168.99799,Cluster-42168.38518,Cluster-42168.65995,Cluster-42168.77638,Cluster-42168.93972,Cluster-42168.147318,Cluster-60860.0,Cluster-42168.91466,Cluster-42168.58756,Cluster-42168.34948,Cluster-22733.0,Cluster-17248.0,Cluster-42168.73200,Cluster-42168.51991,Cluster-42168.9339,Cluster-19…
GO:0005737	cytoplasm	cellular_component	0.00061277	0.21826	85	389	15995	97051	Cluster-42168.33811,Cluster-42168.146231,Cluster-42168.28035,Cluster-42168.154508,Cluster-42168.80234,Cluster-17702.0,Cluster-23302.0,Cluster-42168.105915,Cluster-42168.96909,Cluster-42168.78286,Cluster-43122.0,Cluster-42168.40196,Cluster-42168.23471,Cluster-42168.33645,Cluster-42168.148862,Cluster-42168.101588,Cluster-49222.0,Cluster-42168.106325,Cluster-17671.0,Cluster-18484.0,Cluster-42168.602…
GO:0042157	lipoprotein metabolic process	biological_process	0.00070114	0.23585	10	389	608	97051	Cluster-42168.136350,Cluster-42168.149258,Cluster-42168.6247,Cluster-42168.33811,Cluster-42168.105915,Cluster-42168.98382,Cluster-42168.40196,Cluster-42168.61791,Cluster-42168.7036,Cluster-42168.106325
GO:0016868	intramolecular transferase activity, phosphotransferases	molecular_function	0.00086653	0.26141	4	389	89	97051	Cluster-42168.51680,Cluster-42168.111152,Cluster-42168.109572,Cluster-42168.78942
GO:0009317	acetyl-CoA carboxylase complex	cellular_component	0.0009742	0.26141	3	389	37	97051	Cluster-42168.51991,Cluster-42168.128194,Cluster-42168.134510
GO:0016885	ligase activity, forming carbon-carbon bonds	molecular_function	0.0009742	0.26141	3	389	37	97051	Cluster-42168.51991,Cluster-42168.128194,Cluster-42168.134510
GO:0046474	glycerophospholipid biosynthetic process	biological_process	0.00098322	0.26141	8	389	425	97051	Cluster-42168.40196,Cluster-42168.149258,Cluster-42168.136350,Cluster-42168.98382,Cluster-42168.105915,Cluster-42168.33811,Cluster-42168.106325,Cluster-42168.61791
GO:0006505	GPI anchor metabolic process	biological_process	0.00099296	0.26141	8	389	432	97051	Cluster-42168.106325,Cluster-42168.61791,Cluster-42168.40196,Cluster-42168.136350,Cluster-42168.149258,Cluster-42168.33811,Cluster-42168.98382,Cluster-42168.105915
GO:0098588	bounding membrane of organelle	cellular_component	0.0011477	0.28956	27	389	3349	97051	Cluster-42168.106325,Cluster-42168.96514,Cluster-42168.147318,Cluster-42168.23471,Cluster-42168.61791,Cluster-42168.40196,Cluster-42168.93201,Cluster-42168.94449,Cluster-42168.154462,Cluster-42168.99799,Cluster-42168.98382,Cluster-42168.105915,Cluster-42168.33380,Cluster-42168.48409,Cluster-42168.82243,Cluster-42168.29263,Cluster-42168.28035,Cluster-42168.60208,Cluster-42168.154508,Cluster-42168.…
GO:0031090	organelle membrane	cellular_component	0.0015771	0.34347	34	389	4727	97051	Cluster-42168.40196,Cluster-42168.94449,Cluster-42168.8730,Cluster-42168.96909,Cluster-42168.105915,Cluster-42168.106325,Cluster-42168.170417,Cluster-42168.96514,Cluster-42168.33645,Cluster-42168.61791,Cluster-42168.23471,Cluster-42168.146231,Cluster-42168.50774,Cluster-18378.0,Cluster-42168.33811,Cluster-42168.82243,Cluster-42168.147181,Cluster-42168.154508,Cluster-42168.28035,Cluster-42168.9603…
GO:0002115	store-operated calcium entry	biological_process	0.0016706	0.34347	5	389	235	97051	Cluster-42168.33380,Cluster-42168.98382,Cluster-42168.60208,Cluster-42168.81535,Cluster-42168.50774
GO:2001256	regulation of store-operated calcium entry	biological_process	0.0016706	0.34347	5	389	235	97051	Cluster-42168.50774,Cluster-42168.33380,Cluster-42168.98382,Cluster-42168.81535,Cluster-42168.60208
GO:0009247	glycolipid biosynthetic process	biological_process	0.0016907	0.34347	8	389	473	97051	Cluster-42168.61791,Cluster-42168.106325,Cluster-42168.33811,Cluster-42168.105915,Cluster-42168.98382,Cluster-42168.136350,Cluster-42168.149258,Cluster-42168.40196
GO:0046467	membrane lipid biosynthetic process	biological_process	0.0016907	0.34347	8	389	473	97051	Cluster-42168.98382,Cluster-42168.105915,Cluster-42168.33811,Cluster-42168.149258,Cluster-42168.136350,Cluster-42168.40196,Cluster-42168.61791,Cluster-42168.106325
GO:0051924	regulation of calcium ion transport	biological_process	0.0017017	0.34347	5	389	236	97051	Cluster-42168.81535,Cluster-42168.60208,Cluster-42168.33380,Cluster-42168.98382,Cluster-42168.50774

## Sheet: cluster6_GO_GOEnrichment
GO_accession	Description	Term_type	Over_represented_pValue	Corrected_pValue	DEG_item	DEG_list	Bg_item	Bg_list	Gene_names
GO:0004252	serine-type endopeptidase activity	molecular_function	0.00060217	1	15	301	1698	97051	Cluster-42168.163028,Cluster-42168.176662,Cluster-42168.156898,Cluster-42168.132032,Cluster-42168.6578,Cluster-42168.63109,Cluster-42168.85255,Cluster-42168.152119,Cluster-42168.99345,Cluster-42168.7586,Cluster-42168.167221,Cluster-42168.33868,Cluster-42168.127504,Cluster-42168.48727,Cluster-42168.95311
GO:0008233	peptidase activity	molecular_function	0.00097186	1	38	301	6747	97051	Cluster-42168.118314,Cluster-42168.91514,Cluster-42168.166754,Cluster-42168.152119,Cluster-42168.85255,Cluster-42168.6578,Cluster-42168.114306,Cluster-42168.9511,Cluster-42168.68244,Cluster-42168.95147,Cluster-42168.156898,Cluster-42168.56486,Cluster-42168.93567,Cluster-42168.140605,Cluster-42168.95311,Cluster-42168.99345,Cluster-42168.110996,Cluster-42168.79473,Cluster-42168.176662,Cluster-42168…
GO:0044702	single organism reproductive process	biological_process	0.0010228	1	10	301	860	97051	Cluster-42168.130006,Cluster-42168.122282,Cluster-42168.118314,Cluster-42168.127504,Cluster-42168.39673,Cluster-42168.66229,Cluster-42168.64399,Cluster-42168.51846,Cluster-42168.161353,Cluster-42168.71323
GO:0006508	proteolysis	biological_process	0.0017851	1	28	301	4373	97051	Cluster-42168.55415,Cluster-42168.140605,Cluster-42168.95311,Cluster-42168.127504,Cluster-42168.48727,Cluster-42168.56487,Cluster-42168.7586,Cluster-42168.167221,Cluster-42168.53141,Cluster-42168.99345,Cluster-42168.63109,Cluster-42168.79473,Cluster-42168.163028,Cluster-42168.55573,Cluster-42168.118314,Cluster-42168.166754,Cluster-42168.152119,Cluster-42168.85255,Cluster-42168.72434,Cluster-42168…
GO:0032504	multicellular organism reproduction	biological_process	0.0027098	1	9	301	831	97051	Cluster-42168.39673,Cluster-42168.66229,Cluster-42168.64399,Cluster-42168.25497,Cluster-42168.130006,Cluster-42168.118314,Cluster-42168.161353,Cluster-42168.71323,Cluster-42168.51846
GO:0022414	reproductive process	biological_process	0.0030157	1	11	301	1170	97051	Cluster-42168.64399,Cluster-42168.66229,Cluster-42168.39673,Cluster-42168.25497,Cluster-42168.127504,Cluster-42168.118314,Cluster-42168.130006,Cluster-42168.122282,Cluster-42168.71323,Cluster-42168.161353,Cluster-42168.51846
GO:0008236	serine-type peptidase activity	molecular_function	0.0030713	1	15	301	1976	97051	Cluster-42168.176662,Cluster-42168.163028,Cluster-42168.156898,Cluster-42168.132032,Cluster-42168.85255,Cluster-42168.6578,Cluster-42168.63109,Cluster-42168.152119,Cluster-42168.99345,Cluster-42168.48727,Cluster-42168.127504,Cluster-42168.7586,Cluster-42168.167221,Cluster-42168.33868,Cluster-42168.95311
GO:0017171	serine hydrolase activity	molecular_function	0.0030713	1	15	301	1976	97051	Cluster-42168.176662,Cluster-42168.163028,Cluster-42168.156898,Cluster-42168.132032,Cluster-42168.85255,Cluster-42168.6578,Cluster-42168.63109,Cluster-42168.152119,Cluster-42168.99345,Cluster-42168.127504,Cluster-42168.48727,Cluster-42168.7586,Cluster-42168.167221,Cluster-42168.33868,Cluster-42168.95311
GO:0019953	sexual reproduction	biological_process	0.0031489	1	10	301	1004	97051	Cluster-42168.51846,Cluster-42168.161353,Cluster-42168.71323,Cluster-42168.130006,Cluster-42168.122282,Cluster-42168.118314,Cluster-42168.25497,Cluster-42168.66229,Cluster-42168.39673,Cluster-42168.64399
GO:0044703	multi-organism reproductive process	biological_process	0.0038342	1	10	301	1027	97051	Cluster-42168.51846,Cluster-42168.71323,Cluster-42168.161353,Cluster-42168.118314,Cluster-42168.122282,Cluster-42168.130006,Cluster-42168.25497,Cluster-42168.64399,Cluster-42168.39673,Cluster-42168.66229
GO:0042302	structural constituent of cuticle	molecular_function	0.0040624	1	7	301	759	97051	Cluster-42168.18005,Cluster-42168.166977,Cluster-42168.58768,Cluster-42168.82698,Cluster-42168.94661,Cluster-42168.46507,Cluster-42168.159365
GO:0044815	DNA packaging complex	cellular_component	0.005222	1	5	301	422	97051	Cluster-42168.64399,Cluster-42168.90211,Cluster-42168.93567,Cluster-42168.118314,Cluster-42168.130006
GO:0070011	peptidase activity, acting on L-amino acid peptides	molecular_function	0.0057175	1	32	301	5998	97051	Cluster-42168.176662,Cluster-42168.95311,Cluster-42168.93567,Cluster-42168.140605,Cluster-42168.99345,Cluster-42168.9511,Cluster-42168.114306,Cluster-42168.6578,Cluster-42168.85255,Cluster-42168.56486,Cluster-42168.156898,Cluster-42168.95147,Cluster-42168.118314,Cluster-42168.152119,Cluster-42168.175692,Cluster-42168.63109,Cluster-42168.163028,Cluster-42168.167221,Cluster-42168.56487,Cluster-4216…
GO:0006353	DNA-templated transcription, termination	biological_process	0.0073578	1	3	301	101	97051	Cluster-42168.70827,Cluster-42168.70824,Cluster-42168.96508
GO:0004175	endopeptidase activity	molecular_function	0.007752	1	27	301	4983	97051	Cluster-42168.152119,Cluster-42168.10400,Cluster-42168.55573,Cluster-42168.118314,Cluster-42168.20430,Cluster-42168.95147,Cluster-42168.156898,Cluster-42168.56486,Cluster-42168.85255,Cluster-42168.6578,Cluster-42168.9511,Cluster-42168.132032,Cluster-42168.99345,Cluster-42168.114488,Cluster-42168.93567,Cluster-42168.95311,Cluster-42168.48727,Cluster-42168.127504,Cluster-42168.58598,Cluster-42168.7…
GO:0000105	histidine biosynthetic process	biological_process	0.0094607	1	3	301	111	97051	Cluster-42168.94253,Cluster-42168.48727,Cluster-42168.94248
GO:0060478	acrosomal vesicle exocytosis	biological_process	0.010072	1	2	301	48	97051	Cluster-42168.39673,Cluster-42168.161353
GO:0000786	nucleosome	cellular_component	0.010406	1	4	301	311	97051	Cluster-42168.90211,Cluster-42168.64399,Cluster-42168.130006,Cluster-42168.118314
GO:0006547	histidine metabolic process	biological_process	0.010561	1	3	301	119	97051	Cluster-42168.48727,Cluster-42168.94248,Cluster-42168.94253
GO:0052803	imidazole-containing compound metabolic process	biological_process	0.010561	1	3	301	119	97051	Cluster-42168.48727,Cluster-42168.94248,Cluster-42168.94253
GO:0015459	potassium channel regulator activity	molecular_function	0.011975	1	2	301	48	97051	Cluster-44370.0,Cluster-42168.71113
GO:0019870	potassium channel inhibitor activity	molecular_function	0.011975	1	2	301	48	97051	Cluster-44370.0,Cluster-42168.71113
GO:0009245	lipid A biosynthetic process	biological_process	0.012046	1	2	301	50	97051	Cluster-42168.135626,Cluster-42168.33803
GO:0046493	lipid A metabolic process	biological_process	0.012046	1	2	301	50	97051	Cluster-42168.135626,Cluster-42168.33803
GO:1901269	lipooligosaccharide metabolic process	biological_process	0.012046	1	2	301	50	97051	Cluster-42168.135626,Cluster-42168.33803
GO:1901271	lipooligosaccharide biosynthetic process	biological_process	0.012046	1	2	301	50	97051	Cluster-42168.33803,Cluster-42168.135626
GO:0003964	RNA-directed DNA polymerase activity	molecular_function	0.012839	1	2	301	47	97051	Cluster-42168.136695,Cluster-42168.118093
GO:0006278	RNA-dependent DNA replication	biological_process	0.012839	1	2	301	47	97051	Cluster-42168.118093,Cluster-42168.136695
GO:0032993	protein-DNA complex	cellular_component	0.012942	1	4	301	329	97051	Cluster-42168.64399,Cluster-42168.90211,Cluster-42168.118314,Cluster-42168.130006
GO:0048609	multicellular organismal reproductive process	biological_process	0.013442	1	7	301	719	97051	Cluster-42168.118314,Cluster-42168.130006,Cluster-42168.51846,Cluster-42168.64399,Cluster-42168.66229,Cluster-42168.25497,Cluster-42168.71323

## Sheet: cluster7_GO_GOEnrichment
GO_accession	Description	Term_type	Over_represented_pValue	Corrected_pValue	DEG_item	DEG_list	Bg_item	Bg_list	Gene_names
GO:0005198	structural molecule activity	molecular_function	2.8732e-07	0.0017397	49	336	7740	97051	Cluster-42168.48732,Cluster-25477.0,Cluster-60347.0,Cluster-42168.84099,Cluster-42168.4548,Cluster-42168.49992,Cluster-29581.0,Cluster-42168.1279,Cluster-42168.177036,Cluster-42168.44227,Cluster-42168.65374,Cluster-42168.86581,Cluster-34796.0,Cluster-42168.61486,Cluster-42168.854,Cluster-42168.509,Cluster-42168.177972,Cluster-42168.101270,Cluster-29125.0,Cluster-42168.11515,Cluster-42168.93686,Cl…
GO:0031386	protein tag	molecular_function	5.9733e-07	0.0018084	6	336	61	97051	Cluster-42168.101264,Cluster-42168.101158,Cluster-42168.101270,Cluster-42168.65374,Cluster-42168.112309,Cluster-42168.101266
GO:0016567	protein ubiquitination	biological_process	1.7491e-06	0.0031238	14	336	676	97051	Cluster-42168.142612,Cluster-42168.101158,Cluster-42168.65374,Cluster-42168.101266,Cluster-42168.112309,Cluster-42168.62530,Cluster-42168.102951,Cluster-42168.77585,Cluster-42168.100902,Cluster-42168.136688,Cluster-42168.101264,Cluster-42168.77576,Cluster-42168.102949,Cluster-42168.101270
GO:0032446	protein modification by small protein conjugation	biological_process	2.0636e-06	0.0031238	14	336	687	97051	Cluster-42168.101270,Cluster-42168.102949,Cluster-42168.77576,Cluster-42168.101264,Cluster-42168.136688,Cluster-42168.100902,Cluster-42168.77585,Cluster-42168.62530,Cluster-42168.102951,Cluster-42168.112309,Cluster-42168.101266,Cluster-42168.65374,Cluster-42168.142612,Cluster-42168.101158
GO:0006897	endocytosis	biological_process	3.3054e-06	0.0040028	6	336	103	97051	Cluster-42168.65374,Cluster-42168.112309,Cluster-42168.101266,Cluster-42168.101270,Cluster-42168.101158,Cluster-42168.101264
GO:0019538	protein metabolic process	biological_process	5.9298e-06	0.0059842	89	336	16170	97051	Cluster-42168.91712,Cluster-42168.51072,Cluster-31926.0,Cluster-23946.0,Cluster-42168.139223,Cluster-42168.1624,Cluster-17274.0,Cluster-42168.141509,Cluster-42168.1045,Cluster-42168.101264,Cluster-42168.61869,Cluster-42168.83543,Cluster-42168.115941,Cluster-42168.92532,Cluster-42168.63621,Cluster-42168.123419,Cluster-42168.102951,Cluster-42168.83013,Cluster-25611.0,Cluster-42168.1279,Cluster-4216…
GO:0070647	protein modification by small protein conjugation or removal	biological_process	8.1209e-06	0.0070246	15	336	864	97051	Cluster-42168.77576,Cluster-42168.101270,Cluster-42168.102949,Cluster-42168.100902,Cluster-42168.136688,Cluster-42168.101264,Cluster-42168.65374,Cluster-42168.101266,Cluster-42168.112309,Cluster-42168.102951,Cluster-42168.62530,Cluster-42168.77585,Cluster-42168.34757,Cluster-42168.101158,Cluster-42168.142612
GO:0042254	ribosome biogenesis	biological_process	4.5844e-05	0.030947	28	336	4959	97051	Cluster-28650.0,Cluster-42168.23703,Cluster-34796.0,Cluster-42168.63621,Cluster-25611.0,Cluster-42168.56456,Cluster-29125.0,Cluster-27352.0,Cluster-35104.0,Cluster-42168.1045,Cluster-42168.135431,Cluster-42168.83543,Cluster-42168.509,Cluster-42168.854,Cluster-42168.177972,Cluster-36545.0,Cluster-21902.0,Cluster-23946.0,Cluster-42168.46557,Cluster-20796.0,Cluster-25477.0,Cluster-42168.174203,Clust…
GO:0016881	acid-amino acid ligase activity	molecular_function	5.016e-05	0.030947	7	336	218	97051	Cluster-42168.101264,Cluster-42168.101158,Cluster-42168.114673,Cluster-42168.101270,Cluster-42168.65374,Cluster-42168.112309,Cluster-42168.101266
GO:0022613	ribonucleoprotein complex biogenesis	biological_process	5.72e-05	0.030947	28	336	5001	97051	Cluster-29125.0,Cluster-27352.0,Cluster-35104.0,Cluster-42168.1045,Cluster-42168.135431,Cluster-42168.83543,Cluster-42168.854,Cluster-42168.509,Cluster-42168.177972,Cluster-28650.0,Cluster-42168.23703,Cluster-34796.0,Cluster-42168.63621,Cluster-25611.0,Cluster-42168.56456,Cluster-26047.0,Cluster-42168.174203,Cluster-42168.1279,Cluster-42168.123986,Cluster-42168.177036,Cluster-29581.0,Cluster-4216…
GO:0019031	viral envelope	cellular_component	7.0512e-05	0.030947	24	336	2876	97051	Cluster-42168.4548,Cluster-42168.91712,Cluster-42168.92612,Cluster-42168.95459,Cluster-42168.86873,Cluster-42168.46898,Cluster-42168.112309,Cluster-42168.47993,Cluster-42168.80353,Cluster-42168.101158,Cluster-42168.57673,Cluster-42168.60060,Cluster-42168.85423,Cluster-42168.77576,Cluster-42168.159408,Cluster-42168.42228,Cluster-42168.101270,Cluster-42168.101264,Cluster-42168.73880,Cluster-42168.6…
GO:0036338	viral membrane	cellular_component	7.0512e-05	0.030947	24	336	2876	97051	Cluster-42168.65374,Cluster-42168.101266,Cluster-42168.76036,Cluster-42168.61486,Cluster-42168.86181,Cluster-42168.85423,Cluster-42168.77576,Cluster-42168.101270,Cluster-42168.159408,Cluster-42168.42228,Cluster-42168.73880,Cluster-42168.101264,Cluster-42168.112309,Cluster-42168.80353,Cluster-42168.47993,Cluster-42168.57673,Cluster-42168.101158,Cluster-42168.60060,Cluster-42168.4548,Cluster-42168.…
GO:0000152	nuclear ubiquitin ligase complex	cellular_component	7.6664e-05	0.030947	9	336	425	97051	Cluster-42168.77585,Cluster-42168.62530,Cluster-42168.102951,Cluster-42168.142612,Cluster-42168.125509,Cluster-42168.77576,Cluster-42168.102949,Cluster-42168.102107,Cluster-42168.136688
GO:0005680	anaphase-promoting complex	cellular_component	7.6664e-05	0.030947	9	336	425	97051	Cluster-42168.136688,Cluster-42168.125509,Cluster-42168.77576,Cluster-42168.102949,Cluster-42168.102107,Cluster-42168.142612,Cluster-42168.77585,Cluster-42168.62530,Cluster-42168.102951
GO:0031461	cullin-RING ubiquitin ligase complex	cellular_component	7.6664e-05	0.030947	9	336	425	97051	Cluster-42168.77576,Cluster-42168.125509,Cluster-42168.102107,Cluster-42168.102949,Cluster-42168.136688,Cluster-42168.102951,Cluster-42168.62530,Cluster-42168.77585,Cluster-42168.142612
GO:0000151	ubiquitin ligase complex	cellular_component	0.0001016	0.037953	9	336	442	97051	Cluster-42168.77585,Cluster-42168.102951,Cluster-42168.62530,Cluster-42168.142612,Cluster-42168.102949,Cluster-42168.102107,Cluster-42168.125509,Cluster-42168.77576,Cluster-42168.136688
GO:0042302	structural constituent of cuticle	molecular_function	0.00010656	0.037953	10	336	759	97051	Cluster-42168.85018,Cluster-42168.87989,Cluster-42168.84099,Cluster-60347.0,Cluster-42168.87237,Cluster-42168.85387,Cluster-42168.86581,Cluster-42168.105421,Cluster-42168.85017,Cluster-42168.51601
GO:0005840	ribosome	cellular_component	0.00015038	0.050586	28	336	5224	97051	Cluster-25611.0,Cluster-34796.0,Cluster-42168.63621,Cluster-28650.0,Cluster-42168.509,Cluster-42168.854,Cluster-42168.177972,Cluster-42168.83543,Cluster-42168.135431,Cluster-35104.0,Cluster-29125.0,Cluster-42168.1045,Cluster-27352.0,Cluster-20796.0,Cluster-25477.0,Cluster-23946.0,Cluster-21902.0,Cluster-31926.0,Cluster-36545.0,Cluster-42168.52716,Cluster-30287.0,Cluster-42168.135931,Cluster-29581…
GO:0008158	hedgehog receptor activity	molecular_function	0.0001755	0.055756	5	336	114	97051	Cluster-42168.93299,Cluster-42168.85958,Cluster-42168.87642,Cluster-42168.94653,Cluster-42168.91638
GO:0044267	cellular protein metabolic process	biological_process	0.00018417	0.055756	66	336	12531	97051	Cluster-25477.0,Cluster-42168.77585,Cluster-42168.142612,Cluster-42168.177804,Cluster-42168.4548,Cluster-42168.60607,Cluster-42168.177036,Cluster-42168.1279,Cluster-34796.0,Cluster-42168.34757,Cluster-42168.77576,Cluster-42168.102949,Cluster-42168.63486,Cluster-42168.136688,Cluster-29125.0,Cluster-42168.141509,Cluster-17274.0,Cluster-23946.0,Cluster-31926.0,Cluster-42168.91712,Cluster-25611.0,Clu…
GO:0043604	amide biosynthetic process	biological_process	0.00023594	0.065912	33	336	6195	97051	Cluster-42168.114673,Cluster-42168.83013,Cluster-25611.0,Cluster-28650.0,Cluster-42168.63621,Cluster-42168.83543,Cluster-42168.1045,Cluster-27352.0,Cluster-35104.0,Cluster-42168.135431,Cluster-23946.0,Cluster-20796.0,Cluster-36545.0,Cluster-42168.52716,Cluster-31926.0,Cluster-21902.0,Cluster-42168.46898,Cluster-26047.0,Cluster-42168.174203,Cluster-34796.0,Cluster-42168.509,Cluster-42168.854,Clust…
GO:0003735	structural constituent of ribosome	molecular_function	0.00023948	0.065912	23	336	4362	97051	Cluster-29581.0,Cluster-42168.177036,Cluster-42168.1279,Cluster-42168.174203,Cluster-26047.0,Cluster-25477.0,Cluster-20796.0,Cluster-23946.0,Cluster-21902.0,Cluster-36545.0,Cluster-42168.177972,Cluster-42168.854,Cluster-42168.509,Cluster-42168.83543,Cluster-42168.135431,Cluster-35104.0,Cluster-27352.0,Cluster-29125.0,Cluster-42168.1045,Cluster-25611.0,Cluster-42168.63621,Cluster-34796.0,Cluster-2…
GO:0016879	ligase activity, forming carbon-nitrogen bonds	molecular_function	0.00025694	0.067642	8	336	409	97051	Cluster-42168.101158,Cluster-42168.101266,Cluster-42168.112309,Cluster-42168.65374,Cluster-42168.114673,Cluster-42168.101264,Cluster-42168.101270,Cluster-42168.30110
GO:0043043	peptide biosynthetic process	biological_process	0.00029964	0.074525	30	336	5733	97051	Cluster-42168.114673,Cluster-25611.0,Cluster-28650.0,Cluster-34796.0,Cluster-42168.63621,Cluster-42168.83543,Cluster-42168.854,Cluster-42168.509,Cluster-42168.177972,Cluster-42168.11515,Cluster-42168.1045,Cluster-27352.0,Cluster-35104.0,Cluster-29125.0,Cluster-42168.135431,Cluster-23946.0,Cluster-20796.0,Cluster-25477.0,Cluster-36545.0,Cluster-30287.0,Cluster-42168.52716,Cluster-21902.0,Cluster-3…
GO:0009401	phosphoenolpyruvate-dependent sugar phosphotransferase system	biological_process	0.0003077	0.074525	6	336	262	97051	Cluster-42168.101264,Cluster-42168.101158,Cluster-42168.101270,Cluster-42168.65374,Cluster-42168.112309,Cluster-42168.101266
GO:0006518	peptide metabolic process	biological_process	0.00041648	0.095838	32	336	6211	97051	Cluster-42168.98381,Cluster-30287.0,Cluster-25477.0,Cluster-42168.177036,Cluster-42168.1279,Cluster-29581.0,Cluster-42168.107079,Cluster-42168.135931,Cluster-34796.0,Cluster-42168.11515,Cluster-29125.0,Cluster-42168.177972,Cluster-42168.854,Cluster-42168.509,Cluster-21902.0,Cluster-31926.0,Cluster-42168.52716,Cluster-36545.0,Cluster-20796.0,Cluster-23946.0,Cluster-26047.0,Cluster-42168.174203,Clu…
GO:0030529	ribonucleoprotein complex	cellular_component	0.00043059	0.095838	33	336	6499	97051	Cluster-42168.80005,Cluster-42168.135431,Cluster-27352.0,Cluster-42168.1045,Cluster-35104.0,Cluster-42168.83543,Cluster-42168.63621,Cluster-28650.0,Cluster-25611.0,Cluster-42168.174203,Cluster-26047.0,Cluster-42168.44853,Cluster-31926.0,Cluster-21902.0,Cluster-42168.60060,Cluster-36545.0,Cluster-42168.52716,Cluster-20796.0,Cluster-23946.0,Cluster-42168.173951,Cluster-29125.0,Cluster-42168.854,Clu…
GO:0006412	translation	biological_process	0.00044318	0.095838	29	336	5647	97051	Cluster-42168.177036,Cluster-42168.1279,Cluster-42168.174203,Cluster-26047.0,Cluster-29581.0,Cluster-42168.135931,Cluster-42168.107079,Cluster-31926.0,Cluster-21902.0,Cluster-30287.0,Cluster-42168.52716,Cluster-36545.0,Cluster-25477.0,Cluster-20796.0,Cluster-23946.0,Cluster-42168.135431,Cluster-29125.0,Cluster-42168.11515,Cluster-27352.0,Cluster-35104.0,Cluster-42168.1045,Cluster-42168.177972,Clu…
GO:0008643	carbohydrate transport	biological_process	0.0005265	0.10993	7	336	400	97051	Cluster-42168.101270,Cluster-42168.65374,Cluster-42168.112309,Cluster-42168.143086,Cluster-42168.101266,Cluster-42168.101264,Cluster-42168.101158
GO:0043603	cellular amide metabolic process	biological_process	0.00056034	0.1131	35	336	6833	97051	Cluster-42168.98381,Cluster-30287.0,Cluster-25477.0,Cluster-42168.177036,Cluster-42168.1279,Cluster-42168.107079,Cluster-42168.135931,Cluster-29581.0,Cluster-34796.0,Cluster-42168.11515,Cluster-29125.0,Cluster-42168.44749,Cluster-42168.177972,Cluster-42168.509,Cluster-42168.854,Cluster-21902.0,Cluster-31926.0,Cluster-42168.52716,Cluster-36545.0,Cluster-20796.0,Cluster-23946.0,Cluster-42168.46898,…

## Sheet: cluster8_GO_GOEnrichment
GO_accession	Description	Term_type	Over_represented_pValue	Corrected_pValue	DEG_item	DEG_list	Bg_item	Bg_list	Gene_names
GO:0042302	structural constituent of cuticle	molecular_function	6.0666e-46	3.6733e-42	58	652	759	97051	Cluster-42168.9417,Cluster-42168.111766,Cluster-42168.50441,Cluster-42168.106416,Cluster-42168.143483,Cluster-42168.84813,Cluster-42168.93888,Cluster-42168.165369,Cluster-42168.45365,Cluster-42168.96644,Cluster-42168.9432,Cluster-42168.112367,Cluster-42168.78782,Cluster-42168.166263,Cluster-42168.82353,Cluster-42168.98492,Cluster-42168.113176,Cluster-42168.78935,Cluster-42168.61118,Cluster-42168.…
GO:0005198	structural molecule activity	molecular_function	2.289e-09	6.9299e-06	86	652	7740	97051	Cluster-42168.61965,Cluster-42168.166713,Cluster-42168.9409,Cluster-42168.60859,Cluster-42168.64441,Cluster-42168.146388,Cluster-42168.39278,Cluster-42168.52570,Cluster-42168.62149,Cluster-42168.94581,Cluster-42168.64437,Cluster-42168.50302,Cluster-42168.98501,Cluster-42168.34476,Cluster-42168.112435,Cluster-42168.49804,Cluster-42168.91268,Cluster-60347.2,Cluster-42168.168395,Cluster-42168.9646,C…
GO:0006030	chitin metabolic process	biological_process	1.0424e-05	0.013123	17	652	630	97051	Cluster-42168.73408,Cluster-42168.114580,Cluster-42168.37275,Cluster-42168.95265,Cluster-42168.77659,Cluster-42168.96509,Cluster-42168.85625,Cluster-42168.95354,Cluster-42168.98102,Cluster-42168.87983,Cluster-42168.75902,Cluster-42168.88958,Cluster-42168.160876,Cluster-42168.85757,Cluster-42168.111147,Cluster-42168.137111,Cluster-42168.84275
GO:1901071	glucosamine-containing compound metabolic process	biological_process	1.0424e-05	0.013123	17	652	630	97051	Cluster-42168.114580,Cluster-42168.37275,Cluster-42168.95265,Cluster-42168.77659,Cluster-42168.73408,Cluster-42168.85757,Cluster-42168.160876,Cluster-42168.137111,Cluster-42168.84275,Cluster-42168.111147,Cluster-42168.95354,Cluster-42168.96509,Cluster-42168.85625,Cluster-42168.75902,Cluster-42168.88958,Cluster-42168.98102,Cluster-42168.87983
GO:0008061	chitin binding	molecular_function	1.0836e-05	0.013123	17	652	635	97051	Cluster-42168.77659,Cluster-42168.37275,Cluster-42168.95265,Cluster-42168.114580,Cluster-42168.8726,Cluster-42168.73408,Cluster-42168.84275,Cluster-42168.111147,Cluster-42168.85757,Cluster-42168.160876,Cluster-42168.88958,Cluster-42168.75902,Cluster-42168.87983,Cluster-42168.98102,Cluster-42168.95354,Cluster-42168.96509,Cluster-42168.85625
GO:0006040	amino sugar metabolic process	biological_process	2.0347e-05	0.020533	17	652	662	97051	Cluster-42168.114580,Cluster-42168.37275,Cluster-42168.95265,Cluster-42168.77659,Cluster-42168.73408,Cluster-42168.85757,Cluster-42168.160876,Cluster-42168.111147,Cluster-42168.137111,Cluster-42168.84275,Cluster-42168.85625,Cluster-42168.96509,Cluster-42168.95354,Cluster-42168.98102,Cluster-42168.87983,Cluster-42168.75902,Cluster-42168.88958
GO:0008915	lipid-A-disaccharide synthase activity	molecular_function	6.9332e-05	0.059972	4	652	32	97051	Cluster-42168.64464,Cluster-42168.9409,Cluster-42168.68681,Cluster-42168.51246
GO:0009245	lipid A biosynthetic process	biological_process	0.00046248	0.25458	4	652	50	97051	Cluster-42168.9409,Cluster-42168.64464,Cluster-42168.68681,Cluster-42168.51246
GO:0046493	lipid A metabolic process	biological_process	0.00046248	0.25458	4	652	50	97051	Cluster-42168.64464,Cluster-42168.9409,Cluster-42168.68681,Cluster-42168.51246
GO:1901269	lipooligosaccharide metabolic process	biological_process	0.00046248	0.25458	4	652	50	97051	Cluster-42168.68681,Cluster-42168.64464,Cluster-42168.9409,Cluster-42168.51246
GO:1901271	lipooligosaccharide biosynthetic process	biological_process	0.00046248	0.25458	4	652	50	97051	Cluster-42168.64464,Cluster-42168.9409,Cluster-42168.68681,Cluster-42168.51246
GO:0098772	molecular function regulator	molecular_function	0.00057553	0.2904	48	652	3728	97051	Cluster-42168.147134,Cluster-29562.1,Cluster-42168.80129,Cluster-42168.39278,Cluster-42168.93303,Cluster-42168.99220,Cluster-42168.140469,Cluster-42168.70829,Cluster-42168.119990,Cluster-42168.50704,Cluster-42168.94409,Cluster-42168.73408,Cluster-42168.60335,Cluster-42168.136922,Cluster-42168.159339,Cluster-42168.56297,Cluster-42168.69992,Cluster-42168.95723,Cluster-42168.96742,Cluster-42168.3971…
GO:0006022	aminoglycan metabolic process	biological_process	0.00080238	0.37372	18	652	945	97051	Cluster-42168.77659,Cluster-42168.37275,Cluster-42168.95265,Cluster-42168.114580,Cluster-42168.92913,Cluster-42168.73408,Cluster-42168.111147,Cluster-42168.84275,Cluster-42168.137111,Cluster-42168.85757,Cluster-42168.160876,Cluster-42168.87983,Cluster-42168.98102,Cluster-42168.88958,Cluster-42168.75902,Cluster-42168.85625,Cluster-42168.96509,Cluster-42168.95354
GO:0016286	small conductance calcium-activated potassium channel activity	molecular_function	0.0010255	0.39215	4	652	50	97051	Cluster-42168.109818,Cluster-42168.82853,Cluster-42168.87800,Cluster-42168.85249
GO:0004829	threonine-tRNA ligase activity	molecular_function	0.0010362	0.39215	2	652	12	97051	Cluster-42168.83813,Cluster-42168.63304
GO:0006435	threonyl-tRNA aminoacylation	biological_process	0.0010362	0.39215	2	652	12	97051	Cluster-42168.83813,Cluster-42168.63304
GO:0005342	organic acid transmembrane transporter activity	molecular_function	0.0016857	0.52086	9	652	399	97051	Cluster-42168.86919,Cluster-42168.61429,Cluster-42168.116775,Cluster-42168.109428,Cluster-42168.9432,Cluster-42168.72751,Cluster-42168.94721,Cluster-42168.62921,Cluster-42168.80538
GO:0046943	carboxylic acid transmembrane transporter activity	molecular_function	0.0016857	0.52086	9	652	399	97051	Cluster-42168.86919,Cluster-42168.116775,Cluster-42168.61429,Cluster-42168.72751,Cluster-42168.94721,Cluster-42168.109428,Cluster-42168.9432,Cluster-42168.62921,Cluster-42168.80538
GO:0016782	transferase activity, transferring sulfur-containing groups	molecular_function	0.001711	0.52086	9	652	349	97051	Cluster-42168.137472,Cluster-42168.10034,Cluster-42168.46674,Cluster-42168.46673,Cluster-42168.81441,Cluster-42168.168842,Cluster-42168.108010,Cluster-42168.57496,Cluster-42168.121922
GO:0042626	ATPase activity, coupled to transmembrane movement of substances	molecular_function	0.001737	0.52086	12	652	631	97051	Cluster-42168.109496,Cluster-42168.109497,Cluster-42168.104055,Cluster-42168.39711,Cluster-42168.108064,Cluster-42168.58218,Cluster-42168.73077,Cluster-42168.58217,Cluster-42168.109498,Cluster-42168.88692,Cluster-42168.122157,Cluster-42168.78317
GO:0043492	ATPase activity, coupled to movement of substances	molecular_function	0.0018065	0.52086	12	652	633	97051	Cluster-42168.109498,Cluster-42168.88692,Cluster-42168.58217,Cluster-42168.122157,Cluster-42168.78317,Cluster-42168.109497,Cluster-42168.104055,Cluster-42168.109496,Cluster-42168.73077,Cluster-42168.39711,Cluster-42168.108064,Cluster-42168.58218
GO:0030234	enzyme regulator activity	molecular_function	0.0020295	0.55857	32	652	2439	97051	Cluster-42168.74235,Cluster-42168.166287,Cluster-42168.99222,Cluster-42168.93564,Cluster-42168.96805,Cluster-42168.54251,Cluster-42168.75890,Cluster-42168.83813,Cluster-42168.70701,Cluster-42168.79580,Cluster-42168.87488,Cluster-42168.71979,Cluster-42168.82574,Cluster-42168.109019,Cluster-42168.128393,Cluster-42168.119897,Cluster-42168.69992,Cluster-42168.39711,Cluster-42168.96742,Cluster-42168.7…
GO:0019867	outer membrane	cellular_component	0.0028382	0.71412	25	652	1903	97051	Cluster-42168.142114,Cluster-42168.60178,Cluster-42168.45454,Cluster-42168.60139,Cluster-42168.109496,Cluster-42168.119990,Cluster-42168.71568,Cluster-42168.129022,Cluster-42168.121592,Cluster-42168.25453,Cluster-42168.51485,Cluster-42168.113264,Cluster-42168.71979,Cluster-42168.112114,Cluster-42168.109497,Cluster-42168.44166,Cluster-42168.108010,Cluster-42168.88898,Cluster-42168.46673,Cluster-42…
GO:0015399	primary active transmembrane transporter activity	molecular_function	0.0029485	0.71412	13	652	788	97051	Cluster-42168.88692,Cluster-42168.109498,Cluster-42168.79648,Cluster-42168.58217,Cluster-42168.122157,Cluster-42168.78317,Cluster-42168.109497,Cluster-42168.104055,Cluster-42168.109496,Cluster-42168.73077,Cluster-42168.39711,Cluster-42168.108064,Cluster-42168.58218
GO:0015405	P-P-bond-hydrolysis-driven transmembrane transporter activity	molecular_function	0.0029485	0.71412	13	652	788	97051	Cluster-42168.58217,Cluster-42168.79648,Cluster-42168.109498,Cluster-42168.88692,Cluster-42168.78317,Cluster-42168.122157,Cluster-42168.109496,Cluster-42168.104055,Cluster-42168.109497,Cluster-42168.58218,Cluster-42168.39711,Cluster-42168.108064,Cluster-42168.73077
GO:0008514	organic anion transmembrane transporter activity	molecular_function	0.0031452	0.71461	9	652	434	97051	Cluster-42168.86919,Cluster-42168.80538,Cluster-42168.62921,Cluster-42168.116775,Cluster-42168.61429,Cluster-42168.72751,Cluster-42168.94721,Cluster-42168.109428,Cluster-42168.9432
GO:0008146	sulfotransferase activity	molecular_function	0.0031865	0.71461	8	652	309	97051	Cluster-42168.121922,Cluster-42168.57496,Cluster-42168.108010,Cluster-42168.168842,Cluster-42168.81441,Cluster-42168.46673,Cluster-42168.46674,Cluster-42168.10034
GO:0051262	protein tetramerization	biological_process	0.004349	0.92204	4	652	68	97051	Cluster-42168.109496,Cluster-42168.109498,Cluster-42168.109497,Cluster-42168.78317
GO:0005267	potassium channel activity	molecular_function	0.0044161	0.92204	15	652	837	97051	Cluster-42168.174433,Cluster-42168.45186,Cluster-42168.137472,Cluster-42168.124213,Cluster-42168.119194,Cluster-42168.85249,Cluster-42168.62921,Cluster-42168.83147,Cluster-42168.82853,Cluster-42168.131604,Cluster-42168.121331,Cluster-42168.109818,Cluster-42168.61429,Cluster-42168.107647,Cluster-42168.87800
GO:0015079	potassium ion transmembrane transporter activity	molecular_function	0.0047632	0.96138	16	652	943	97051	Cluster-42168.85249,Cluster-42168.119194,Cluster-42168.137472,Cluster-42168.82853,Cluster-42168.121331,Cluster-42168.131604,Cluster-42168.109818,Cluster-42168.62921,Cluster-42168.61429,Cluster-42168.87800,Cluster-42168.45186,Cluster-42168.174433,Cluster-42168.124213,Cluster-42168.83147,Cluster-42168.107647,Cluster-42168.39711

## Sheet: cluster9_GO_GOEnrichment
GO_accession	Description	Term_type	Over_represented_pValue	Corrected_pValue	DEG_item	DEG_list	Bg_item	Bg_list	Gene_names
GO:0003735	structural constituent of ribosome	molecular_function	9.8669e-07	0.0059744	26	271	4362	97051	Cluster-42168.171005,Cluster-42168.48514,Cluster-27035.0,Cluster-33718.0,Cluster-28335.0,Cluster-42168.39806,Cluster-42168.18724,Cluster-35013.0,Cluster-42168.1052,Cluster-37388.0,Cluster-23239.0,Cluster-35024.0,Cluster-42168.32880,Cluster-31045.0,Cluster-44037.0,Cluster-30141.0,Cluster-25439.0,Cluster-54639.0,Cluster-23817.0,Cluster-36385.0,Cluster-42168.146303,Cluster-42168.5678,Cluster-24330.0…
GO:0005840	ribosome	cellular_component	3.412e-06	0.01033	29	271	5224	97051	Cluster-54639.0,Cluster-36385.0,Cluster-23817.0,Cluster-42168.146303,Cluster-42168.5678,Cluster-24330.0,Cluster-30242.0,Cluster-23644.0,Cluster-42168.153635,Cluster-42168.32880,Cluster-31045.0,Cluster-44037.0,Cluster-30141.0,Cluster-25439.0,Cluster-42168.53417,Cluster-28335.0,Cluster-42168.11787,Cluster-42168.39806,Cluster-42168.1052,Cluster-42168.18724,Cluster-35013.0,Cluster-42168.148768,Cluste…
GO:0030529	ribonucleoprotein complex	cellular_component	6.4871e-06	0.011031	34	271	6499	97051	Cluster-25439.0,Cluster-42168.32880,Cluster-31045.0,Cluster-42168.153635,Cluster-42168.38703,Cluster-42168.96275,Cluster-36385.0,Cluster-23817.0,Cluster-54639.0,Cluster-42168.5678,Cluster-24330.0,Cluster-42168.146303,Cluster-42168.24212,Cluster-42168.48514,Cluster-33718.0,Cluster-42168.171005,Cluster-42168.176622,Cluster-42168.11787,Cluster-42168.39806,Cluster-28335.0,Cluster-42168.148768,Cluster…
GO:0006518	peptide metabolic process	biological_process	7.2872e-06	0.011031	33	271	6211	97051	Cluster-42168.153635,Cluster-42168.1534,Cluster-42168.106074,Cluster-42168.146303,Cluster-24330.0,Cluster-42168.5678,Cluster-54639.0,Cluster-23817.0,Cluster-36385.0,Cluster-25439.0,Cluster-31045.0,Cluster-42168.32880,Cluster-35013.0,Cluster-42168.148768,Cluster-28335.0,Cluster-42168.11787,Cluster-33718.0,Cluster-42168.171005,Cluster-42168.122904,Cluster-30242.0,Cluster-23644.0,Cluster-36382.0,Clu…
GO:0044085	cellular component biogenesis	biological_process	1.0232e-05	0.012391	46	271	9512	97051	Cluster-42168.147047,Cluster-42168.39806,Cluster-28335.0,Cluster-35013.0,Cluster-42168.65572,Cluster-42168.48514,Cluster-42168.145335,Cluster-42168.170733,Cluster-33718.0,Cluster-42168.112087,Cluster-45468.0,Cluster-42168.171005,Cluster-49114.0,Cluster-42168.153635,Cluster-42168.70643,Cluster-42168.71496,Cluster-23817.0,Cluster-42168.24153,Cluster-36385.0,Cluster-54639.0,Cluster-24330.0,Cluster-4…
GO:0043043	peptide biosynthetic process	biological_process	1.5462e-05	0.015357	30	271	5733	97051	Cluster-30242.0,Cluster-42168.153635,Cluster-42168.1534,Cluster-23644.0,Cluster-54639.0,Cluster-36385.0,Cluster-23817.0,Cluster-42168.146303,Cluster-42168.106074,Cluster-24330.0,Cluster-42168.5678,Cluster-30141.0,Cluster-25439.0,Cluster-42168.32880,Cluster-44037.0,Cluster-31045.0,Cluster-37388.0,Cluster-35024.0,Cluster-23239.0,Cluster-28335.0,Cluster-42168.116701,Cluster-42168.11787,Cluster-35013…
GO:0043603	cellular amide metabolic process	biological_process	1.9335e-05	0.015357	35	271	6833	97051	Cluster-42168.122904,Cluster-23644.0,Cluster-30242.0,Cluster-36382.0,Cluster-42168.9629,Cluster-30141.0,Cluster-44037.0,Cluster-23239.0,Cluster-35024.0,Cluster-37388.0,Cluster-42168.1052,Cluster-42168.18724,Cluster-42168.116701,Cluster-27035.0,Cluster-42168.67344,Cluster-42168.153635,Cluster-42168.1534,Cluster-42168.5678,Cluster-24330.0,Cluster-42168.106074,Cluster-42168.146303,Cluster-23817.0,Cl…
GO:0043604	amide biosynthetic process	biological_process	2.2492e-05	0.015357	32	271	6195	97051	Cluster-42168.171005,Cluster-33718.0,Cluster-35013.0,Cluster-42168.148768,Cluster-28335.0,Cluster-42168.11787,Cluster-31045.0,Cluster-42168.32880,Cluster-42168.119548,Cluster-42168.28383,Cluster-25439.0,Cluster-42168.146303,Cluster-42168.106074,Cluster-24330.0,Cluster-42168.5678,Cluster-54639.0,Cluster-23817.0,Cluster-36385.0,Cluster-42168.153635,Cluster-42168.1534,Cluster-42168.67344,Cluster-270…
GO:0042254	ribosome biogenesis	biological_process	2.2826e-05	0.015357	26	271	4959	97051	Cluster-31045.0,Cluster-44037.0,Cluster-42168.32880,Cluster-30141.0,Cluster-25439.0,Cluster-42168.146303,Cluster-42168.5678,Cluster-24330.0,Cluster-54639.0,Cluster-23817.0,Cluster-36385.0,Cluster-30242.0,Cluster-42168.153635,Cluster-23644.0,Cluster-42168.171005,Cluster-33718.0,Cluster-27035.0,Cluster-42168.48514,Cluster-35013.0,Cluster-42168.18724,Cluster-42168.1052,Cluster-28335.0,Cluster-42168.…
GO:0006412	translation	biological_process	2.6896e-05	0.015423	29	271	5647	97051	Cluster-23239.0,Cluster-35024.0,Cluster-37388.0,Cluster-42168.18724,Cluster-35013.0,Cluster-42168.1052,Cluster-42168.148768,Cluster-28335.0,Cluster-42168.116701,Cluster-42168.11787,Cluster-33718.0,Cluster-27035.0,Cluster-42168.171005,Cluster-42168.67344,Cluster-30242.0,Cluster-42168.153635,Cluster-23644.0,Cluster-42168.1534,Cluster-42168.146303,Cluster-42168.5678,Cluster-24330.0,Cluster-54639.0,C…
GO:0022613	ribonucleoprotein complex biogenesis	biological_process	2.8019e-05	0.015423	26	271	5001	97051	Cluster-31045.0,Cluster-44037.0,Cluster-42168.32880,Cluster-30141.0,Cluster-25439.0,Cluster-42168.146303,Cluster-24330.0,Cluster-42168.5678,Cluster-54639.0,Cluster-36385.0,Cluster-23817.0,Cluster-30242.0,Cluster-42168.153635,Cluster-23644.0,Cluster-42168.171005,Cluster-33718.0,Cluster-27035.0,Cluster-42168.48514,Cluster-35013.0,Cluster-42168.18724,Cluster-42168.1052,Cluster-28335.0,Cluster-42168.…
GO:0005737	cytoplasm	cellular_component	5.1687e-05	0.02608	68	271	15995	97051	Cluster-42168.171005,Cluster-42168.97715,Cluster-33718.0,Cluster-42168.65572,Cluster-42168.148768,Cluster-42168.156817,Cluster-35013.0,Cluster-42168.11787,Cluster-42168.39806,Cluster-42168.147047,Cluster-42168.19576,Cluster-42168.113174,Cluster-31045.0,Cluster-42168.32880,Cluster-42168.39785,Cluster-42168.135906,Cluster-42168.81178,Cluster-25439.0,Cluster-42168.146303,Cluster-42168.121475,Cluster…
GO:1901566	organonitrogen compound biosynthetic process	biological_process	6.4506e-05	0.030045	45	271	9636	97051	Cluster-25439.0,Cluster-42168.130878,Cluster-42168.28383,Cluster-42168.119548,Cluster-42168.143476,Cluster-42168.32880,Cluster-42168.138462,Cluster-31045.0,Cluster-42168.70643,Cluster-42168.1534,Cluster-42168.153635,Cluster-36385.0,Cluster-23817.0,Cluster-54639.0,Cluster-24330.0,Cluster-42168.5678,Cluster-42168.106074,Cluster-42168.146303,Cluster-42168.13030,Cluster-33718.0,Cluster-42168.171005,C…
GO:0005198	structural molecule activity	molecular_function	0.00020557	0.08891	36	271	7740	97051	Cluster-42168.32880,Cluster-31045.0,Cluster-42168.19576,Cluster-25439.0,Cluster-54639.0,Cluster-42168.24153,Cluster-36385.0,Cluster-23817.0,Cluster-42168.146303,Cluster-24330.0,Cluster-42168.5678,Cluster-42168.153635,Cluster-42168.171005,Cluster-42168.48514,Cluster-42168.170733,Cluster-33718.0,Cluster-28335.0,Cluster-42168.39806,Cluster-35013.0,Cluster-42168.38794,Cluster-42168.9643,Cluster-44037…
GO:0000314	organellar small ribosomal subunit	cellular_component	0.00049054	0.18564	3	271	45	97051	Cluster-42168.53417,Cluster-42168.48514,Cluster-42168.39806
GO:0005763	mitochondrial small ribosomal subunit	cellular_component	0.00049054	0.18564	3	271	45	97051	Cluster-42168.39806,Cluster-42168.53417,Cluster-42168.48514
GO:0016814	hydrolase activity, acting on carbon-nitrogen (but not peptide) bonds, in cyclic amidines	molecular_function	0.00084136	0.29967	4	271	116	97051	Cluster-42168.114785,Cluster-42168.69308,Cluster-42168.132881,Cluster-42168.25155
GO:0005525	GTP binding	molecular_function	0.00089928	0.30251	15	271	1958	97051	Cluster-42168.55019,Cluster-42168.150080,Cluster-17153.0,Cluster-30355.1,Cluster-42168.167552,Cluster-42168.1534,Cluster-42168.19526,Cluster-36703.0,Cluster-42168.5981,Cluster-45611.0,Cluster-42168.19576,Cluster-42168.28132,Cluster-42168.170733,Cluster-42168.45204,Cluster-42168.83027
GO:0032561	guanyl ribonucleotide binding	molecular_function	0.000968	0.30849	15	271	1973	97051	Cluster-30355.1,Cluster-42168.167552,Cluster-42168.55019,Cluster-17153.0,Cluster-42168.150080,Cluster-42168.19526,Cluster-36703.0,Cluster-42168.1534,Cluster-42168.19576,Cluster-45611.0,Cluster-42168.5981,Cluster-42168.83027,Cluster-42168.28132,Cluster-42168.170733,Cluster-42168.45204
GO:0019001	guanyl nucleotide binding	molecular_function	0.0011035	0.32034	15	271	2000	97051	Cluster-30355.1,Cluster-42168.167552,Cluster-42168.55019,Cluster-17153.0,Cluster-42168.150080,Cluster-42168.19526,Cluster-36703.0,Cluster-42168.1534,Cluster-42168.19576,Cluster-45611.0,Cluster-42168.5981,Cluster-42168.83027,Cluster-42168.170733,Cluster-42168.28132,Cluster-42168.45204
GO:0034464	BBSome	cellular_component	0.001111	0.32034	3	271	40	97051	Cluster-42168.146050,Cluster-42168.81178,Cluster-42168.71496
GO:0003924	GTPase activity	molecular_function	0.0013308	0.3505	12	271	1474	97051	Cluster-42168.167552,Cluster-42168.150080,Cluster-36703.0,Cluster-42168.147047,Cluster-42168.170600,Cluster-42168.1534,Cluster-42168.19576,Cluster-42168.83027,Cluster-42168.170729,Cluster-42168.45204,Cluster-42168.170733,Cluster-42168.28132
GO:0019538	protein metabolic process	biological_process	0.0014256	0.3505	66	271	16170	97051	Cluster-42168.105932,Cluster-30141.0,Cluster-42168.118495,Cluster-39343.0,Cluster-42168.122904,Cluster-42168.105581,Cluster-3768.1,Cluster-42168.67344,Cluster-27035.0,Cluster-42168.1052,Cluster-42168.18724,Cluster-42168.133170,Cluster-23239.0,Cluster-42168.73981,Cluster-42168.138462,Cluster-42168.63961,Cluster-42168.5678,Cluster-24330.0,Cluster-42168.93715,Cluster-42168.99056,Cluster-42168.1534,C…
GO:0044444	cytoplasmic part	cellular_component	0.0014393	0.3505	54	271	13775	97051	Cluster-42168.32880,Cluster-42168.39785,Cluster-42168.113174,Cluster-31045.0,Cluster-42168.130878,Cluster-42168.170788,Cluster-25439.0,Cluster-42168.143476,Cluster-42168.81178,Cluster-42168.137238,Cluster-54639.0,Cluster-36385.0,Cluster-23817.0,Cluster-42168.146303,Cluster-42168.106074,Cluster-42168.121475,Cluster-24330.0,Cluster-42168.5678,Cluster-42168.71496,Cluster-42168.38703,Cluster-42168.15…
GO:0030076	light-harvesting complex	cellular_component	0.0014472	0.3505	4	271	143	97051	Cluster-42168.38794,Cluster-42168.113174,Cluster-42168.48514,Cluster-42168.140072
GO:1901564	organonitrogen compound metabolic process	biological_process	0.0015972	0.37197	67	271	16973	97051	Cluster-42168.90923,Cluster-42168.70907,Cluster-42168.116701,Cluster-42168.94250,Cluster-35024.0,Cluster-42168.140072,Cluster-42168.99318,Cluster-37388.0,Cluster-42168.47141,Cluster-42168.44384,Cluster-44037.0,Cluster-42168.9629,Cluster-42168.45204,Cluster-42168.119181,Cluster-42168.113826,Cluster-42168.60374,Cluster-42168.150080,Cluster-36382.0,Cluster-42168.167168,Cluster-42168.147522,Cluster-2…
GO:0030193	regulation of blood coagulation	biological_process	0.0021112	0.4067	2	271	19	97051	Cluster-42168.43765,Cluster-42168.71025
GO:0050818	regulation of coagulation	biological_process	0.0021112	0.4067	2	271	19	97051	Cluster-42168.71025,Cluster-42168.43765
GO:0061041	regulation of wound healing	biological_process	0.0021112	0.4067	2	271	19	97051	Cluster-42168.71025,Cluster-42168.43765
GO:1900046	regulation of hemostasis	biological_process	0.0021112	0.4067	2	271	19	97051	Cluster-42168.43765,Cluster-42168.71025

## Sheet: cluster10_GO_GOEnrichment
GO_accession	Description	Term_type	Over_represented_pValue	Corrected_pValue	DEG_item	DEG_list	Bg_item	Bg_list	Gene_names
GO:0042302	structural constituent of cuticle	molecular_function	7.9366e-21	4.8056e-17	41	920	759	97051	Cluster-42168.99141,Cluster-42168.62023,Cluster-42168.64596,Cluster-42168.37440,Cluster-42168.108569,Cluster-42168.84662,Cluster-42168.84504,Cluster-42168.89412,Cluster-42168.80053,Cluster-42168.80670,Cluster-42168.85119,Cluster-42168.96151,Cluster-42168.79705,Cluster-42168.90338,Cluster-42168.78658,Cluster-42168.85039,Cluster-42168.88396,Cluster-42168.85946,Cluster-42168.78656,Cluster-42168.8868…
GO:0006030	chitin metabolic process	biological_process	3.2413e-16	5.759e-13	36	920	630	97051	Cluster-42168.86298,Cluster-42168.96245,Cluster-42168.13116,Cluster-42168.87462,Cluster-42168.59002,Cluster-42168.87083,Cluster-42168.131579,Cluster-42168.22797,Cluster-42168.84080,Cluster-42168.49192,Cluster-42168.86351,Cluster-42168.83033,Cluster-42168.118417,Cluster-42168.83765,Cluster-42168.84083,Cluster-42168.78005,Cluster-42168.23664,Cluster-42168.79715,Cluster-42168.95385,Cluster-42168.828…
GO:1901071	glucosamine-containing compound metabolic process	biological_process	3.2413e-16	5.759e-13	36	920	630	97051	Cluster-42168.96245,Cluster-42168.86298,Cluster-42168.13116,Cluster-42168.59002,Cluster-42168.87462,Cluster-42168.131579,Cluster-42168.87083,Cluster-42168.22797,Cluster-42168.86351,Cluster-42168.49192,Cluster-42168.84080,Cluster-42168.83033,Cluster-42168.84083,Cluster-42168.78005,Cluster-42168.83765,Cluster-42168.118417,Cluster-42168.23664,Cluster-42168.79715,Cluster-42168.82808,Cluster-42168.953…
GO:0008061	chitin binding	molecular_function	3.8045e-16	5.759e-13	36	920	635	97051	Cluster-42168.93033,Cluster-42168.98110,Cluster-42168.87965,Cluster-42168.95764,Cluster-42168.87477,Cluster-42168.82919,Cluster-42168.125307,Cluster-42168.94100,Cluster-42168.73253,Cluster-42168.114878,Cluster-42168.75899,Cluster-42168.98324,Cluster-42168.95264,Cluster-42168.91988,Cluster-42168.96561,Cluster-42168.106300,Cluster-42168.79715,Cluster-42168.95385,Cluster-42168.82808,Cluster-42168.83…
GO:0006040	amino sugar metabolic process	biological_process	1.5933e-15	1.9295e-12	36	920	662	97051	Cluster-42168.98324,Cluster-42168.91988,Cluster-42168.95264,Cluster-42168.114878,Cluster-42168.75899,Cluster-42168.73253,Cluster-42168.94100,Cluster-42168.106300,Cluster-42168.96561,Cluster-42168.79715,Cluster-42168.82808,Cluster-42168.95385,Cluster-42168.98110,Cluster-42168.93033,Cluster-42168.95764,Cluster-42168.87477,Cluster-42168.87965,Cluster-42168.125307,Cluster-42168.82919,Cluster-42168.87…
GO:0006022	aminoglycan metabolic process	biological_process	3.457e-15	3.4887e-12	43	920	945	97051	Cluster-42168.98110,Cluster-42168.93033,Cluster-42168.125307,Cluster-42168.82919,Cluster-42168.87477,Cluster-42168.95764,Cluster-42168.76273,Cluster-42168.85989,Cluster-42168.87965,Cluster-42168.106300,Cluster-42168.96561,Cluster-42168.95264,Cluster-42168.98324,Cluster-42168.91988,Cluster-42168.73253,Cluster-42168.94100,Cluster-42168.114878,Cluster-42168.75899,Cluster-42168.82808,Cluster-42168.95…
GO:0000413	protein peptidyl-prolyl isomerization	biological_process	7.7598e-07	0.00052206	11	920	187	97051	Cluster-42168.81846,Cluster-42168.84553,Cluster-42168.62551,Cluster-42168.74201,Cluster-42168.88489,Cluster-42168.59854,Cluster-42168.89125,Cluster-42168.82779,Cluster-42168.80576,Cluster-42168.81847,Cluster-42168.89007
GO:0003755	peptidyl-prolyl cis-trans isomerase activity	molecular_function	7.7598e-07	0.00052206	11	920	187	97051	Cluster-42168.82779,Cluster-42168.89125,Cluster-42168.88489,Cluster-42168.59854,Cluster-42168.62551,Cluster-42168.74201,Cluster-42168.84553,Cluster-42168.81846,Cluster-42168.89007,Cluster-42168.81847,Cluster-42168.80576
GO:0016859	cis-trans isomerase activity	molecular_function	7.7598e-07	0.00052206	11	920	187	97051	Cluster-42168.81846,Cluster-42168.84553,Cluster-42168.74201,Cluster-42168.62551,Cluster-42168.59854,Cluster-42168.88489,Cluster-42168.89125,Cluster-42168.82779,Cluster-42168.80576,Cluster-42168.81847,Cluster-42168.89007
GO:0004026	alcohol O-acetyltransferase activity	molecular_function	1.2518e-06	0.00068908	7	920	46	97051	Cluster-42168.63147,Cluster-42168.63141,Cluster-42168.68892,Cluster-42168.77619,Cluster-42168.73632,Cluster-42168.51509,Cluster-42168.97104
GO:0034318	alcohol O-acyltransferase activity	molecular_function	1.2518e-06	0.00068908	7	920	46	97051	Cluster-42168.73632,Cluster-42168.77619,Cluster-42168.51509,Cluster-42168.97104,Cluster-42168.63147,Cluster-42168.63141,Cluster-42168.68892
GO:0016413	O-acetyltransferase activity	molecular_function	2.3934e-06	0.0012077	7	920	53	97051	Cluster-42168.51509,Cluster-42168.77619,Cluster-42168.73632,Cluster-42168.97104,Cluster-42168.63141,Cluster-42168.63147,Cluster-42168.68892
GO:0018208	peptidyl-proline modification	biological_process	4.5839e-06	0.0021351	11	920	214	97051	Cluster-42168.84553,Cluster-42168.74201,Cluster-42168.62551,Cluster-42168.81846,Cluster-42168.89125,Cluster-42168.82779,Cluster-42168.88489,Cluster-42168.59854,Cluster-42168.89007,Cluster-42168.80576,Cluster-42168.81847
GO:0016747	transferase activity, transferring acyl groups other than amino-acyl groups	molecular_function	2.4732e-05	0.010696	25	920	926	97051	Cluster-42168.84553,Cluster-42168.80318,Cluster-42168.66925,Cluster-42168.59636,Cluster-42168.73632,Cluster-42168.51509,Cluster-42168.97104,Cluster-42168.68585,Cluster-42168.80576,Cluster-42168.40722,Cluster-42168.39194,Cluster-28001.0,Cluster-62012.0,Cluster-42168.63141,Cluster-42168.120317,Cluster-42168.73801,Cluster-42168.77619,Cluster-42168.83017,Cluster-42168.88776,Cluster-42168.77720,Cluste…
GO:0004356	glutamate-ammonia ligase activity	molecular_function	7.6651e-05	0.030941	5	920	49	97051	Cluster-42168.88652,Cluster-42168.82250,Cluster-42168.85990,Cluster-42168.85989,Cluster-42168.82965
GO:0016211	ammonia ligase activity	molecular_function	0.00012123	0.043178	5	920	54	97051	Cluster-42168.85989,Cluster-42168.82965,Cluster-42168.88652,Cluster-42168.82250,Cluster-42168.85990
GO:0016880	acid-ammonia (or amide) ligase activity	molecular_function	0.00012123	0.043178	5	920	54	97051	Cluster-42168.82250,Cluster-42168.88652,Cluster-42168.85990,Cluster-42168.85989,Cluster-42168.82965
GO:0006457	protein folding	biological_process	0.00014233	0.047877	16	920	621	97051	Cluster-42168.88489,Cluster-42168.74201,Cluster-42168.62551,Cluster-42168.89007,Cluster-42168.59854,Cluster-42168.89125,Cluster-42168.102043,Cluster-42168.82779,Cluster-42168.81846,Cluster-42168.119010,Cluster-42168.89404,Cluster-42168.84553,Cluster-42168.81847,Cluster-42168.80576,Cluster-42168.86705,Cluster-42168.82427
GO:0004312	fatty acid synthase activity	molecular_function	0.00025501	0.077204	4	920	36	97051	Cluster-42168.80576,Cluster-62012.0,Cluster-28001.0,Cluster-42168.84553
GO:0005835	fatty acid synthase complex	cellular_component	0.00025501	0.077204	4	920	36	97051	Cluster-62012.0,Cluster-42168.80576,Cluster-42168.84553,Cluster-28001.0
GO:0042967	acyl-carrier-protein biosynthetic process	biological_process	0.00047109	0.13583	17	920	598	97051	Cluster-42168.63141,Cluster-62012.0,Cluster-42168.120317,Cluster-42168.40722,Cluster-28001.0,Cluster-42168.63147,Cluster-42168.68892,Cluster-42168.80360,Cluster-42168.48979,Cluster-42168.77619,Cluster-42168.84553,Cluster-42168.66925,Cluster-42168.80576,Cluster-42168.51509,Cluster-42168.73632,Cluster-42168.68585,Cluster-42168.97104
GO:0044036	cell wall macromolecule metabolic process	biological_process	0.0005176	0.14039	9	920	218	97051	Cluster-42168.85989,Cluster-42168.115483,Cluster-42168.82965,Cluster-42168.76273,Cluster-42168.85990,Cluster-42168.88051,Cluster-42168.88652,Cluster-42168.82250,Cluster-42168.22797
GO:0003824	catalytic activity	molecular_function	0.00053328	0.14039	418	920	35937	97051	Cluster-42168.73801,Cluster-42168.97030,Cluster-42168.83647,Cluster-42168.88652,Cluster-42168.89267,Cluster-42168.82071,Cluster-42168.130995,Cluster-42168.111803,Cluster-42168.41453,Cluster-42168.94547,Cluster-42168.28889,Cluster-42168.85415,Cluster-42168.164056,Cluster-42168.118039,Cluster-42168.82779,Cluster-42168.100157,Cluster-42168.81280,Cluster-42168.124349,Cluster-42168.80318,Cluster-42168…
GO:0018193	peptidyl-amino acid modification	biological_process	0.00068716	0.17336	14	920	507	97051	Cluster-42168.81847,Cluster-42168.80576,Cluster-42168.105483,Cluster-42168.89007,Cluster-42168.59854,Cluster-42168.88489,Cluster-42168.120317,Cluster-42168.89125,Cluster-42168.82779,Cluster-42168.172445,Cluster-42168.81846,Cluster-42168.74201,Cluster-42168.62551,Cluster-42168.84553
GO:0008374	O-acyltransferase activity	molecular_function	0.00072792	0.1763	8	920	161	97051	Cluster-42168.63141,Cluster-42168.97104,Cluster-42168.73632,Cluster-42168.77619,Cluster-42168.51509,Cluster-42168.68892,Cluster-42168.48979,Cluster-42168.63147
GO:0016407	acetyltransferase activity	molecular_function	0.00108	0.25152	12	920	374	97051	Cluster-42168.77619,Cluster-42168.73632,Cluster-42168.51509,Cluster-42168.68585,Cluster-42168.97104,Cluster-42168.63147,Cluster-42168.80360,Cluster-42168.68892,Cluster-42168.40722,Cluster-42168.66925,Cluster-42168.120317,Cluster-42168.63141
GO:0044038	cell wall macromolecule biosynthetic process	biological_process	0.001419	0.3022	7	920	156	97051	Cluster-42168.88051,Cluster-42168.82250,Cluster-42168.88652,Cluster-42168.85990,Cluster-42168.82965,Cluster-42168.85989,Cluster-42168.115483
GO:0070589	cellular component macromolecule biosynthetic process	biological_process	0.001419	0.3022	7	920	156	97051	Cluster-42168.82965,Cluster-42168.85989,Cluster-42168.115483,Cluster-42168.88051,Cluster-42168.82250,Cluster-42168.88652,Cluster-42168.85990
GO:0061630	ubiquitin protein ligase activity	molecular_function	0.0014973	0.3022	9	920	224	97051	Cluster-42168.82102,Cluster-42168.70628,Cluster-42168.96421,Cluster-42168.49844,Cluster-42168.82094,Cluster-42168.22427,Cluster-42168.153423,Cluster-42168.76909,Cluster-42168.57454
GO:0061659	ubiquitin-like protein ligase activity	molecular_function	0.0014973	0.3022	9	920	224	97051	Cluster-42168.49844,Cluster-42168.96421,Cluster-42168.70628,Cluster-42168.82102,Cluster-42168.82094,Cluster-42168.57454,Cluster-42168.76909,Cluster-42168.22427,Cluster-42168.153423

[truncated: 12 more sheets: cluster11_GO_GOEnrichment, cluster12_GO_GOEnrichment, cluster13_GO_GOEnrichment, cluster14_GO_GOEnrichment, cluster15_GO_GOEnrichment, cluster16_GO_GOEnrichment, cluster17_GO_GOEnrichment, cluster18_GO_GOEnrichment, cluster19_GO_GOEnrichment, cluster20_GO_GOEnrichment, cluster21_GO_GOEnrichment, cluster22_GO_GOEnrichment]
