# Supplementary material for: Whole-body transcriptome analysis provides insights into the cascade of sequential expression events involved in growth, immunity, and metabolism during the molting cycle in Scylla paramamosain
Source: Sci Rep. 2022 Jul 6;12:11395. doi: 10.1038/s41598-022-14783-w (PMC9259733; doi:10.1038/s41598-022-14783-w)
Supplement: Supplementary file 10 — Supplementary Information 10. [file 41598_2022_14783_MOESM10_ESM.xlsx]

## Sheet: Sheet1
Table S6. Expression levels of carapace, muscle, and hemolymph-related molting genes.
Factor name	Gene Number	Average FPKM value
		PoM	InM-Ⅰ	InM-Ⅱ	InM-Ⅲ	InM-Ⅳ	PrM
Carapace
Arthrodial cuticle protein	23	180.01	295.92	318.88	305.36	105.33	210.27
BCS-1	30	2.69	1.89	0.77	0.3	0.11	152.75
Calcified cuticle protein	38	964.13	1062.33	1539.6	1647.34	337.25	41.86
Chitin binding peritrophin-A	2	182.72	174.85	138.95	54.01	25.03	57.85
Chitin binding protein-1	9	16.24	7.83	1.58	1.99	0.09	96.17
Chitin deacetylase 1 precursor	7	219.78	190.6	77.53	18.7	10.43	49.65
Chitin deacetylase 4	4	94.38	31.87	43.42	1.78	2.61	10.96
Chitin deacetylase 9 precursor	1	0.33	0.16	0.22	0.28	0.51	1.4
Chitin synthase	3	65.01	44.06	36.94	5.8	6.3	8.62
Chitinase	5	189.24	163.82	195.94	216.37	34.51	21.2
Chitinase 1	7	49.65	83.76	227.83	297.75	103.36	27.4
Chitinase 2	2	0.28	0.41	0.43	0.38	36.71	0.53
Chitinase 3	2	38.69	40.69	86.1	122.44	45.79	271.32
Chitinase 4	7	50.12	44.74	39.82	16.77	4.69	10.41
Chitinase 5	1	0.5	0.06	0.47	0.05	0.17	0.01
Cuticle proprotein proCP	49	4941.49	6435.35	7016.03	5764.07	1163.86	13.67
Cuticle protein	15	3.63	3.13	3.73	3.05	3.3	36.34
Cuticle protein 19	5	11.11	5.32	0.82	0.48	0	94.38
Cuticle protein 19.8	5	1.47	1.96	0.91	0.15	0.07	27.11
Cuticle protein 6	2	4.72	5.81	8.66	0.84	2.28	17.97
Cuticle protein 7	11	7.53	4.75	2.03	0.7	1.46	117.8
Cuticle protein 8	2	16.01	18.83	12.11	2.9	0.46	2354.32
Cuticle protein AM1239	3	62.68	91.21	76.12	89.91	24.3	3.01
Cuticle protein AMP	6	366.01	610.65	991.85	1369.2	702.14	392.23
Cuticle protein BD1	2	3683.55	3366.82	1882.5	785.89	202.75	5.8
Cuticle protein CB5	3	40.18	35.96	33.41	21.54	0.11	55.53
Cuticle protein CB6	46	6.31	4.98	0.43	0.22	0.05	443.36
Cuticle protein CUT2	3	11523.7	12540.5	22623.3	12243.1	1145.52	0
Cuticle protein CUT5	1	1.23	1.86	0.55	0.64	145.83	0.46
Cuticlin 1	2	6.39	7.06	11.38	0.67	2.13	2.08
Cuticular protein	6	11.54	15.58	33.97	28	4.63	62.88
Cuticular protein 15	2	539.13	2145.49	4054.25	3704.62	370.98	0.88
Early cuticle protein 2	11	2.69	0.77	0.6	0.45	0	292.64
Early cuticle protein 3	16	5.71	3.5	1.53	1.62	0.19	829.86
Early cuticle protein 5	5	0.09	0.02	0.02	0.01	0	238.07
Early cuticle protein 6	13	1.87	1.57	1.27	0.86	0.14	162.58
Gastrolith protein	2	3481.04	3394.12	1242.4	373.16	141.77	1159.36
Gastrolith protein 10	3	2770.05	1522.79	606.51	274.01	180.67	6.8
Gastrolith protein 30	1	4773.74	4287.93	3622.48	503.81	11.52	1294.13
Muscle and skelemin
Alpha tubulin	21	11.54	2.96	6.82	6.24	4.91	6.49
Beta tubulin	17	13.16	6.72	6.76	2.8	6.54	4.22
Titin	10	4.87	3.16	4.77	1.35	5.05	1.73
aquaporin-3	6	19.64	12.81	9.46	3.71	7.74	7.69
aquaporin-12	11	1.35	0.64	2.12	0.72	1.26	0.5
aquaporin	9	64.03	85.23	41.95	18.49	33.73	15.49
Actin	26	5.52	6.13	5.81	5.11	8.63	19.87
Actin, cytoplasmic	1	33.05	37.55	38.11	17.66	41.05	62.7
Actin, muscle-like isoform	2	487.66	580.1	467.8	715.96	364.22	124.11
Actin-binding protein anillin	2	0	0.15	0.04	0.07	0.72	0.26
Actin-related protein 5	2	0.17	0.44	0.12	0.24	0.22	0.2
Beta-actin	17	114.94	139.16	115.52	100.68	109.08	141.14
Cardiac muscle actin	1	4.8	4.61	7.28	2.84	1.29	0.07
Muscle LIM protein	1	24.75	19.45	17.12	8.05	23.75	13.68
Muscle and skeletal receptor tyrosine protein kinase	1	3.82	3.02	3.43	0.69	1.11	0.65
troponin C	3	17.18	18.38	7.64	10.12	33.65	40.37
tropomyosin	14	0.29	0.14	0.2	0.12	0.13	0.24
Muscle-specific calpain	3	1.51	2.96	2.79	7.02	6.47	4.66
Myostatin-like protein	4	11.79	4.06	4.33	0.77	0.58	0.39
Myosin	13	2.76	2.31	2	0.85	0.96	1.5
Myosin H	2	8.89	8.47	10.94	8.49	22.94	36.62
Myosin heavy chain	26	167.19	106.64	83.48	41.63	60.38	52.32
Myosin light chain	1	682.33	512.57	391.75	195.35	168.86	190.14
Myosin light chain kinase	2	18.51	13.86	4.81	3.29	4.84	3.13
Hemolymph
Cryptocyanin 1	1	0.45	2.63	0.53	0.27	1070.55	29.25
Hemocyte kazal-type proteinase inhibitor	1	94.07	38.16	27.73	4.01	29.41	5.37
Hemocyte homeostasis associated protein	1	4.62	2.33	4.59	1.12	1.4	1
Hemocyanin subunit	10	63.16	67.5	201.55	132.2	1105.81	264.94
Hemocyanin	3	63.81	53.01	514.09	314.22	2377.74	579.84
Spz3	2	29.84	31.3	34.99	10.3	0.46	32.27
