# Supplementary material for: Whole-body transcriptome analysis provides insights into the cascade of sequential expression events involved in growth, immunity, and metabolism during the molting cycle in Scylla paramamosain
Source: Sci Rep. 2022 Jul 6;12:11395. doi: 10.1038/s41598-022-14783-w (PMC9259733; doi:10.1038/s41598-022-14783-w)
Supplement: Supplementary file 11 — Supplementary Information 11. [file 41598_2022_14783_MOESM11_ESM.xlsx]

## Sheet: Metabolism related
Table S7. Gene expression data and descriptions of immune system and metabolism-related DEGs in the molting cycle.
Gene ID	FPKM value						NR GI	NR ID	NR Score	NR Evalue	NR Description	NT GI	NT ID	NT Score	NT Evalue	NT Description	PFAM ID	PFAM description	KOG ID	KOG Description	UP_DOWN_REGULATION(PrMvsInM-Ⅲ)	log2FC(PrMvsInM-Ⅲ)	q value(PrMvsInM-Ⅲ)	UP_DOWN_REGULATION(PrMvsPoM)	log2FC(PrMvsPoM)	q value(PrMvsPoM)	UP_DOWN_REGULATION(InM-ⅢvsPoM)	log2FC(InM-ⅢvsPoM)	q value(InM-ⅢvsPoM)	UP_DOWN_REGULATION(PrMvsInM-Ⅱ)	log2FC(PrMvsInM-Ⅱ)	q value(PrMvsInM-Ⅱ)	UP_DOWN_REGULATION(PrMvsInM-Ⅰ)	log2FC(PrMvsInM-Ⅰ)	q value(PrMvsInM-Ⅰ)	UP_DOWN_REGULATION(InM-ⅢvsInM-Ⅰ)	log2FC(InM-ⅢvsInM-Ⅰ)	q value(InM-ⅢvsInM-Ⅰ)	UP_DOWN_REGULATION(InM-ⅣvsPoM)	log2FC(InM-ⅣvsPoM)	q value(InM-ⅣvsPoM)	UP_DOWN_REGULATION(InM-ⅢvsInM-Ⅱ)	log2FC(InM-ⅢvsInM-Ⅱ)	q value(InM-ⅢvsInM-Ⅱ)	UP_DOWN_REGULATION(InM-ⅡvsInM-Ⅰ)	log2FC(InM-ⅡvsInM-Ⅰ)	q value(InM-ⅡvsInM-Ⅰ)	UP_DOWN_REGULATION(InM-ⅣvsInM-Ⅰ)	log2FC(InM-ⅣvsInM-Ⅰ)
	PoM	InM-Ⅰ	InM-Ⅱ	InM-Ⅲ	InM-Ⅳ	PrM
Cluster-42168.72316	1.50333	0.796667	0.526667	0.41	37.0767	32.4867	646721423	KDR22771.1	818	1.9e-84	UDP-glucuronosyltransferase 2C1, partial [Zootermopsis nevadensis]	--	--	--	--	--	PF04101//PF00201//PF03445	Glycosyltransferase family 28 C-terminal domain//UDP-glucoronosyl and UDP-glucosyl transferase//Putative nucleotidyltransferase DUF294	--	--	UP	6.5929	6.3431e-07	UP	4.2095	0.015913	FALSE	-2.3165	0.15972	UP	6.139	5.8048e-06	UP	5.2998	0.00074846	FALSE	-1.2018	0.95523	UP	4.1312	0.042532	FALSE	-0.41054	0.97664	FALSE	-0.83542	0.98674	UP	5.2168
Cluster-42168.68210	0.176667	0	0.32	1.07333	0.636667	0.34	242013333	XP_002427365.1	792	2.5e-81	UDP-glucuronosyltransferase 1-8 precursor, putative [Pediculus humanus corporis]>gi|212511724|gb|EEB14627.1| UDP-glucuronosyltransferase 1-8 precursor, putative [Pediculus humanus corporis]	--	--	--	--	--	PF04101//PF00201	Glycosyltransferase family 28 C-terminal domain//UDP-glucoronosyl and UDP-glucosyl transferase	--	--	FALSE	-1.4969	0.98063	FALSE	0.85116	0.95175	FALSE	2.3473	0.94961	FALSE	0.2262	0.97174	FALSE	6.2326	0.38353	UP	7.7767	0.010235	FALSE	1.56	0.97247	FALSE	1.7214	0.97664	UP	6.0257	0.018809	UP	6.9678
Cluster-42168.101619	0.823333	0.08	1.25667	3.76667	6.41	0.476667	242013333	XP_002427365.1	792	2.4e-81	UDP-glucuronosyltransferase 1-8 precursor, putative [Pediculus humanus corporis]>gi|212511724|gb|EEB14627.1| UDP-glucuronosyltransferase 1-8 precursor, putative [Pediculus humanus corporis]	--	--	--	--	--	PF00201//PF04101	UDP-glucoronosyl and UDP-glucosyl transferase//Glycosyltransferase family 28 C-terminal domain	--	--	FALSE	-2.8047	0.66632	FALSE	-1.0191	0.95175	FALSE	1.7707	0.94961	FALSE	-1.2633	0.97174	FALSE	2.471	0.95011	FALSE	5.3125	0.095451	FALSE	2.4549	0.91288	FALSE	1.5153	0.97664	FALSE	3.7597	0.98674	UP	5.9676
Cluster-42168.64410	0	1.05	2.71667	0.176667	2.85333	1.58333	646698590	KDR09682.1	996	2.4e-105	UDP-glucuronic acid decarboxylase 1 [Zootermopsis nevadensis]	731196920	XM_010645030.1	157	2.75183e-74	PREDICTED: Fukomys damarensis UDP-glucuronate decarboxylase 1 (Uxs1), transcript variant X2, mRNA	PF01073//PF00106//PF00884//PF01370	3-beta hydroxysteroid dehydrogenase/isomerase family//short chain dehydrogenase//Sulfatase//NAD dependent epimerase/dehydratase family	KOG1429	dTDP-glucose 4-6-dehydratase/UDP-glucuronic acid decarboxylase	FALSE	3.5285	NA	FALSE	7.1275	NA	FALSE	3.7705	0.94961	FALSE	-0.47716	0.97174	FALSE	0.59984	0.95011	FALSE	-2.747	0.95592	UP	7.6349	0.001672	FALSE	-3.8791	0.64424	FALSE	1.0914	0.98674	FALSE	1.0996
Cluster-42168.64409	5.04333	3.34	2.25333	1.6	0.0266667	0.146667	646698590	KDR09682.1	996	2.2e-105	UDP-glucuronic acid decarboxylase 1 [Zootermopsis nevadensis]	731196920	XM_010645030.1	157	2.4247e-74	PREDICTED: Fukomys damarensis UDP-glucuronate decarboxylase 1 (Uxs1), transcript variant X2, mRNA	PF01370//PF00884//PF00106//PF01073	NAD dependent epimerase/dehydratase family//Sulfatase//short chain dehydrogenase//3-beta hydroxysteroid dehydrogenase/isomerase family	KOG1429	dTDP-glucose 4-6-dehydratase/UDP-glucuronic acid decarboxylase	FALSE	-3.3164	0.98063	DOWN	-5.3716	0.021513	FALSE	-2.1001	0.82167	FALSE	-4.0389	0.88453	FALSE	-4.6373	0.19093	FALSE	-1.335	0.95592	DOWN	-7.1845	5.2865e-06	FALSE	-0.76746	0.97664	FALSE	-0.60884	0.98674	DOWN	-6.4288
Cluster-42168.53365	1.49	2.05333	0.146667	0.146667	0.0333333	0.0233333	646697089	KDR08974.1	1265	4.2e-136	UDP-glucose 4-epimerase [Zootermopsis nevadensis]	--	--	--	--	--	PF01370//PF01113//PF00106//PF01073	NAD dependent epimerase/dehydratase family//Dihydrodipicolinate reductase, N-terminus//short chain dehydrogenase//3-beta hydroxysteroid dehydrogenase/isomerase family	KOG1371	UDP-glucose 4-epimerase/UDP-sulfoquinovose synthase	FALSE	-2.5395	0.98063	DOWN	-6.2705	0.0010764	DOWN	-3.7021	0.0027785	FALSE	-2.6434	0.97174	DOWN	-6.6286	8.1473e-05	DOWN	-4.0246	9.0783e-05	DOWN	-5.8269	7.1572e-06	FALSE	-0.090772	0.98823	DOWN	-3.9859	0.027797	DOWN	-6.1617
Cluster-42168.87111	6.49	5.77333	0.876667	0.493333	0.143333	0.0966667	646697089	KDR08974.1	1380	2e-149	UDP-glucose 4-epimerase [Zootermopsis nevadensis]	--	--	--	--	--	PF01113//PF00106//PF01073//PF01370	Dihydrodipicolinate reductase, N-terminus//short chain dehydrogenase//3-beta hydroxysteroid dehydrogenase/isomerase family//NAD dependent epimerase/dehydratase family	KOG1371	UDP-glucose 4-epimerase/UDP-sulfoquinovose synthase	FALSE	-2.1376	0.98063	DOWN	-6.2539	0.031738	DOWN	-4.12	0.00016939	FALSE	-3.1683	0.91996	DOWN	-5.9418	0.029948	DOWN	-3.7756	3.9078e-06	DOWN	-5.8881	8.8779e-06	FALSE	-1.0252	0.97664	FALSE	-2.8032	0.76686	DOWN	-5.5593
Cluster-42168.144204	0.226667	0.0533333	0.0733333	0.0366667	0.156667	2.00333	443693152	ELT94583.1	480	9e-45	hypothetical protein CAPTEDRAFT_217086 [Capitella teleta]	--	--	--	--	--	PF00162	Phosphoglycerate kinase	--	--	UP	5.9611	7.8258e-05	UP	2.9605	0.025481	FALSE	-3.0111	0.22749	UP	4.9095	2.8034e-07	UP	5.2022	4.54e-08	FALSE	-0.72763	0.95592	FALSE	-0.99637	0.97247	FALSE	-1.0754	0.97664	FALSE	0.3148	0.98674	FALSE	1.2576
Cluster-42168.73061	0.37	0	0.426667	0.243333	1.99667	5.03667	817222692	XP_012286697.1	459	6.1e-43	PREDICTED: 6-phosphogluconolactonase [Orussus abietinus]>gi|817222695|ref|XP_012286699.1| PREDICTED: 6-phosphogluconolactonase [Orussus abietinus]	--	--	--	--	--	PF01182	Glucosamine-6-phosphate isomerases/6-phosphogluconolactonase	KOG3147	6-phosphogluconolactonase - like protein	FALSE	4.6251	0.32165	FALSE	3.6308	0.24187	FALSE	-1.0663	0.94961	FALSE	3.8428	0.65821	UP	9.2982	1.6234e-05	FALSE	4.65	0.95592	FALSE	2.0561	0.91702	FALSE	-0.85688	0.97664	FALSE	5.4649	0.98674	UP	7.7367
Cluster-42168.46675	0	0	0.126667	0	0	3.61667	817222692	XP_012286697.1	323	3.8e-27	PREDICTED: 6-phosphogluconolactonase [Orussus abietinus]>gi|817222695|ref|XP_012286699.1| PREDICTED: 6-phosphogluconolactonase [Orussus abietinus]	--	--	--	--	--	PF01182	Glucosamine-6-phosphate isomerases/6-phosphogluconolactonase	KOG3147	6-phosphogluconolactonase - like protein	UP	9.0097	0.00064749	UP	8.8583	0.00089739	FALSE	NA	NA	FALSE	5.0639	0.22567	UP	8.8745	0.00053954	FALSE	NA	NA	FALSE	NA	NA	FALSE	-3.985	0.97664	FALSE	3.9109	0.98674	FALSE	NA
Cluster-42168.56776	0.44	0.373333	0.383333	1.25667	1.43333	0	817222692	XP_012286697.1	323	3.8e-27	PREDICTED: 6-phosphogluconolactonase [Orussus abietinus]>gi|817222695|ref|XP_012286699.1| PREDICTED: 6-phosphogluconolactonase [Orussus abietinus]	--	--	--	--	--	PF01182	Glucosamine-6-phosphate isomerases/6-phosphogluconolactonase	KOG3147	6-phosphogluconolactonase - like protein	DOWN	-7.0573	0.0018898	FALSE	-6.0202	0.05671	FALSE	1.0915	0.91784	FALSE	-5.4565	0.15734	FALSE	-5.639	0.44628	FALSE	1.489	0.95592	FALSE	1.2696	0.97247	FALSE	1.6351	0.88421	FALSE	-0.1888	0.98674	FALSE	1.6449
Cluster-42168.111481	0	0.0866667	0.82	1.1	0.363333	0.83	242015626	XP_002428454.1	1197	5.2e-128	sugar transporter, putative [Pediculus humanus corporis]>gi|212513066|gb|EEB15716.1| sugar transporter, putative [Pediculus humanus corporis]	--	--	--	--	--	PF00083//PF07690	Sugar (and other) transporter//Major Facilitator Superfamily	KOG0254	Predicted transporter (major facilitator superfamily)	FALSE	-0.2416	0.98063	FALSE	8.5419	0.095068	UP	8.7826	0.0025313	FALSE	0.05577	0.99004	FALSE	3.1649	0.95011	FALSE	3.4463	0.81734	FALSE	7.043	0.30508	FALSE	0.2968	0.97664	FALSE	3.1064	0.98674	FALSE	1.6844
Cluster-42168.69657	5.97333	6.02667	2.57	1.63667	1.01	0.87	291461575	BAI83422.1	168	5e-09	sugar transporter 8 [Nilaparvata lugens]	--	--	--	--	--	PF08395//PF00083//PF07690	7tm Chemosensory receptor//Sugar (and other) transporter//Major Facilitator Superfamily	--	--	FALSE	-0.63023	0.98063	DOWN	-2.9227	2.366e-05	DOWN	-2.2533	0.00019854	FALSE	-1.4127	0.52155	DOWN	-2.8158	4.1155e-07	DOWN	-2.1183	2.7108e-07	DOWN	-2.9657	1.7893e-05	FALSE	-0.7506	0.97664	FALSE	-1.4034	0.34801	DOWN	-2.8551
Cluster-42168.1438	0.0733333	0.223333	0.263333	0	0	0.03	568248150	ETN58035.1	422	1.9e-38	sugar transporter [Anopheles darlingi]	--	--	--	--	--	PF00083//PF07690	Sugar (and other) transporter//Major Facilitator Superfamily	KOG0255	Synaptic vesicle transporter SVOP and related transporters (major facilitator superfamily)	FALSE	3.0104	0.98063	FALSE	-1.3008	0.95175	FALSE	-4.1902	0.94961	FALSE	-3.1497	0.97174	FALSE	-2.8466	0.49344	DOWN	-5.7712	0.01204	FALSE	-4.3973	0.97247	FALSE	-6.033	0.86337	FALSE	0.19288	0.98674	DOWN	-6.0016
Cluster-42168.106767	1.26333	0.956667	0.81	0.223333	0.0966667	1.45333	568248150	ETN58035.1	624	4.8e-62	sugar transporter [Anopheles darlingi]	--	--	--	--	--	PF07690//PF00083	Major Facilitator Superfamily//Sugar (and other) transporter	--	--	FALSE	3.1018	0.98063	FALSE	0.14783	0.99116	FALSE	-2.8831	0.18736	FALSE	0.94659	0.97174	FALSE	0.60979	0.95011	FALSE	-2.3974	0.53631	DOWN	-4.117	0.0058509	FALSE	-2.0788	0.97664	FALSE	-0.38418	0.98674	FALSE	-3.6572
Cluster-42168.96198	16.6667	28.86	15.7767	9.91667	8.19333	7.27	677484976	KFQ74381.1	1299	3.5e-140	Sugar phosphate exchanger 2, partial [Phaethon lepturus]	768938719	XM_003970820.2	42	4.60475e-10	PREDICTED: Takifugu rubripes sugar phosphate exchanger 2-like (LOC101067853), mRNA	PF01111//PF07690//PF07525	Cyclin-dependent kinase regulatory subunit//Major Facilitator Superfamily//SOCS box	KOG2533	Permease of the major facilitator superfamily	FALSE	-0.16443	0.98063	FALSE	-1.3243	0.27467	FALSE	-1.1209	0.45117	FALSE	-0.96585	0.96438	DOWN	-2.0017	0.0025906	DOWN	-1.7682	0.019562	FALSE	-1.4277	0.29249	FALSE	-0.77014	0.97664	FALSE	-1.0303	0.98674	DOWN	-2.0974
Cluster-42168.83097	791.76	1177.29	837.553	1070.65	6134.51	3241.2	25453078	Q9GYX1.1	1818	1.6e-200	Arginine kinase [Pachygrapsus marmoratus]	388267610	JQ031765.1	1442	0	Scylla paramamosain arginine kinase mRNA, complete cds	PF02807//PF00217	ATP:guanido phosphotransferase, N-terminal domain//ATP:guanido phosphotransferase, C-terminal catalytic domain	KOG3581	Creatine kinases	UP	1.8663	0.0021496	FALSE	1.9532	0.21632	FALSE	0.1127	0.96966	UP	2.1851	0.034767	FALSE	1.4427	0.081002	FALSE	-0.3616	0.95592	FALSE	2.6118	0.1643	FALSE	0.33065	0.97664	FALSE	-0.69588	0.98674	FALSE	2.1145
Cluster-42168.88652	567.71	1127.97	1425.32	676.85	257.38	362.55	380307262	AFD52981.1	1041	1.3e-110	glutamine synthetase 2 [Procambarus clarkii]	171921199	EU428821.1	247	2.21609e-124	Fenneropenaeus chinensis glutamine synthetase mRNA, complete cds	PF00120//PF03951	Glutamine synthetase, catalytic domain//Glutamine synthetase, beta-Grasp domain	KOG0683	Glutamine synthetase	FALSE	-0.53896	0.98063	FALSE	-0.73233	0.95175	FALSE	-0.10474	0.95124	FALSE	-1.7872	0.64229	FALSE	-1.6118	0.53457	FALSE	-0.96352	0.3076	FALSE	-1.5224	0.13545	FALSE	-1.1717	0.68136	FALSE	0.17975	0.98674	DOWN	-2.402
Cluster-42168.86454	3.52	5.90667	2.13667	3.41667	0.49	1.12667	409711824	AFV39703.1	763	1.7e-78	glutamine synthetase 2 [Pacifastacus leniusculus]	194889626	XM_001977087.1	118	8.95364e-53	Drosophila erecta GG18416 (Dere\GG18416), mRNA	--	--	KOG0683	Glutamine synthetase	FALSE	-1.2597	0.91574	FALSE	-1.675	0.37576	FALSE	-0.37498	0.94961	FALSE	-0.69216	0.97174	DOWN	-2.3415	0.014371	FALSE	-1.0126	0.54363	DOWN	-3.1878	0.0067908	FALSE	0.6028	0.97664	FALSE	-1.6506	0.34039	DOWN	-3.8471
Cluster-42168.82965	42.8433	64.07	52.41	38.2733	7.90333	9.77	409711824	AFV39703.1	817	1e-84	glutamine synthetase 2 [Pacifastacus leniusculus]	171921199	EU428821.1	205	4.21387e-101	Fenneropenaeus chinensis glutamine synthetase mRNA, complete cds	PF00120	Glutamine synthetase, catalytic domain	KOG0683	Glutamine synthetase	DOWN	-1.6664	0.04443	DOWN	-2.2444	0.042186	FALSE	-0.53009	0.94961	DOWN	-2.251	0.037056	DOWN	-2.7011	3.1702e-08	FALSE	-0.96195	0.043898	DOWN	-2.8143	0.01068	FALSE	-0.54698	0.97664	FALSE	-0.44655	0.98674	DOWN	-3.2681
Cluster-42168.85990	521.647	1110.49	1009.36	514.667	160.313	407.46	409711824	AFV39703.1	971	1.1e-102	glutamine synthetase 2 [Pacifastacus leniusculus]	194889626	XM_001977087.1	118	7.65129e-53	Drosophila erecta GG18416 (Dere\GG18416), mRNA	PF03951	Glutamine synthetase, beta-Grasp domain	KOG0683	Glutamine synthetase	FALSE	0.030636	0.98971	FALSE	-0.46418	0.95175	FALSE	-0.39705	0.94961	FALSE	-1.1174	0.97174	FALSE	-1.4062	0.78197	FALSE	-1.3213	0.18664	FALSE	-2.0809	0.091815	FALSE	-1.0636	0.81024	FALSE	-0.273	0.98674	DOWN	-3.0259
Cluster-42168.82250	1080.9	2477.72	2865.41	2882.09	703.863	1036.2	409711824	AFV39703.1	763	1.7e-78	glutamine synthetase 2 [Pacifastacus leniusculus]	430804023	JX912158.1	211	1.74877e-104	Penaeus monodon glutamine synthetase mRNA, complete cds	PF05460//PF00120	Origin recognition complex subunit 6 (ORC6)//Glutamine synthetase, catalytic domain	KOG0683	Glutamine synthetase	FALSE	-1.1576	0.86319	FALSE	-0.12962	0.95753	FALSE	1.0899	0.50214	FALSE	-1.2624	0.6835	FALSE	-1.2317	0.34097	FALSE	0.014266	0.99359	FALSE	-0.95482	0.97247	FALSE	-0.056835	0.98823	FALSE	0.048646	0.98674	DOWN	-2.0515
Cluster-42168.85989	880.193	1952.9	1793.99	1487.69	327.693	901.687	430804024	AGA83299.1	712	1.4e-72	glutamine synthetase [Penaeus monodon]	430804023	JX912158.1	216	2.83217e-107	Penaeus monodon glutamine synthetase mRNA, complete cds	PF00120	Glutamine synthetase, catalytic domain	KOG0683	Glutamine synthetase	FALSE	-0.38196	0.98063	FALSE	-0.063899	0.99371	FALSE	0.3905	0.94961	FALSE	-0.78555	0.97174	FALSE	-1.0803	0.75027	FALSE	-0.60321	0.90655	FALSE	-1.7883	0.26764	FALSE	-0.34504	0.97664	FALSE	-0.26803	0.98674	DOWN	-2.8029
Cluster-42168.89202	16.78	44.75	42.6733	107.867	90.39	95.4167	748203608	AJE31860.1	1658	7.6e-182	glutamate dehydrogenase [Scylla paramamosain]	748203607	KM189809.1	1495	0	Scylla paramamosain clone 2014J-670 glutamate dehydrogenase (GDH) mRNA, complete cds	PF00208//PF07655	Glutamate/Leucine/Phenylalanine/Valine dehydrogenase//Secretin N-terminal domain	KOG2250	Glutamate/leucine/phenylalanine/valine dehydrogenases	FALSE	0.061423	0.98063	UP	2.411	0.036101	UP	2.3537	0.00028753	FALSE	1.3693	0.63452	FALSE	1.0506	0.69349	FALSE	1.0296	0.14357	UP	2.0817	0.014035	FALSE	1.2996	0.27771	FALSE	-0.28461	0.98674	FALSE	0.73626
Cluster-42168.89207	1.33667	0.06	0.943333	0	4.05667	2.05333	748203608	AJE31860.1	1204	1e-128	glutamate dehydrogenase [Scylla paramamosain]	748203607	KM189809.1	820	0	Scylla paramamosain clone 2014J-670 glutamate dehydrogenase (GDH) mRNA, complete cds	PF07655//PF00208//PF02812//PF00711	Secretin N-terminal domain//Glutamate/Leucine/Phenylalanine/Valine dehydrogenase//Glu/Leu/Phe/Val dehydrogenase, dimerisation domain//Beta defensin	KOG2250	Glutamate/leucine/phenylalanine/valine dehydrogenases	UP	10.479	3.3417e-08	FALSE	0.4541	0.95175	DOWN	-9.9731	0.048553	FALSE	1.4173	0.97174	FALSE	5.1382	0.12297	FALSE	-5.261	0.92358	FALSE	1.1493	0.97247	FALSE	-22.339	NA	FALSE	3.8455	NA	FALSE	5.8416
Cluster-42168.89206	0.44	2.35333	2.22667	2.23667	0	0	748203608	AJE31860.1	1204	1e-128	glutamate dehydrogenase [Scylla paramamosain]	748203607	KM189809.1	823	0	Scylla paramamosain clone 2014J-670 glutamate dehydrogenase (GDH) mRNA, complete cds	PF07655//PF00208//PF00711//PF02812	Secretin N-terminal domain//Glutamate/Leucine/Phenylalanine/Valine dehydrogenase//Beta defensin//Glu/Leu/Phe/Val dehydrogenase, dimerisation domain	KOG2250	Glutamate/leucine/phenylalanine/valine dehydrogenases	DOWN	-10.043	6.2065e-08	FALSE	-21.364	NA	FALSE	2.0397	0.94961	DOWN	-10.156	0.041825	DOWN	-10.417	4.1672e-09	FALSE	-0.31855	0.95592	FALSE	-21.781	NA	FALSE	-0.093122	0.98823	FALSE	-0.27994	0.98674	DOWN	-10.841
Cluster-42168.122460	0	0.49	0	0.876667	0.0933333	0	296023724	ADG83846.1	868	3e-90	serine proteinase-like protein [Scylla paramamosain]	256261642	FJ608827.1	112	5.10296e-49	Eriocheir sinensis prophenoloxidase-activating factor (PPAF) mRNA, complete cds	PF06687//PF10717//PF00089//PF00487//PF02990	SUR7/PalI family//Occlusion-derived virus envelope protein ODV-E18//Trypsin//Fatty acid desaturase//Endomembrane protein 70	--	--	DOWN	-6.935	0.043336	FALSE	NA	NA	UP	7.0428	0.029395	FALSE	NA	NA	FALSE	-6.4009	0.065478	FALSE	0.62002	0.95592	FALSE	3.7391	0.97247	FALSE	7.3661	0.074304	FALSE	-6.7937	0.17964	FALSE	-2.7342
Cluster-42168.51072	1.87333	2.68	1.47	0.253333	0	0	296023724	ADG83846.1	986	6.8e-104	serine proteinase-like protein [Scylla paramamosain]	294959381	FJ769222.2	119	7.13632e-53	Portunus trituberculatus phenoloxidase activating factor mRNA, complete cds	PF00487//PF02990//PF00089//PF06687	Fatty acid desaturase//Endomembrane protein 70//Trypsin//SUR7/PalI family	--	--	FALSE	-5.2267	0.77299	FALSE	-21.795	NA	FALSE	-3.2363	NA	FALSE	-8.0298	0.18033	DOWN	-8.9687	1.1626e-06	FALSE	-3.6899	0.095681	FALSE	-21.207	NA	FALSE	-2.7837	0.97664	FALSE	-0.98257	0.98674	DOWN	-9.393
Cluster-42168.136350	0.543333	0	0.223333	0	1.52	0.133333	296023724	ADG83846.1	868	2.9e-90	serine proteinase-like protein [Scylla paramamosain]	256261642	FJ608827.1	115	1.07085e-50	Eriocheir sinensis prophenoloxidase-activating factor (PPAF) mRNA, complete cds	PF00089//PF00517//PF10717//PF06432//PF05656//PF00487//PF03186	Trypsin//Retroviral envelope protein//Occlusion-derived virus envelope protein ODV-E18//Phosphatidylinositol N-acetylglucosaminyltransferase//Protein of unknown function (DUF805)//Fatty acid desaturase//CobD/Cbib protein	--	--	FALSE	4.8121	0.98063	FALSE	-2.2845	0.95175	FALSE	-6.9534	0.31386	FALSE	-0.41295	0.97174	FALSE	4.5431	0.9413	FALSE	NA	NA	FALSE	0.90937	0.97247	FALSE	-5.1218	0.97664	FALSE	5.0487	0.98674	UP	7.7174
Cluster-42168.149258	0.176667	0	0.19	0	1.17333	0.00333333	296023724	ADG83846.1	868	2.9e-90	serine proteinase-like protein [Scylla paramamosain]	256261642	FJ608827.1	115	1.07896e-50	Eriocheir sinensis prophenoloxidase-activating factor (PPAF) mRNA, complete cds	PF01384//PF01080//PF05656//PF05739//PF00089//PF06432//PF10717//PF03186//PF00487	Phosphate transporter family//Presenilin//Protein of unknown function (DUF805)//SNARE domain//Trypsin//Phosphatidylinositol N-acetylglucosaminyltransferase//Occlusion-derived virus envelope protein ODV-E18//CobD/Cbib protein//Fatty acid desaturase	--	--	FALSE	NA	NA	FALSE	-5.1635	0.73762	FALSE	-5.3807	0.6629	FALSE	-4.6552	0.97174	FALSE	NA	NA	FALSE	NA	NA	FALSE	2.1044	0.97247	FALSE	-4.9104	0.97664	FALSE	4.8371	0.98674	UP	7.332
Cluster-42168.156102	0.0666667	0.106667	0.203333	0	0.593333	0.53	385654052	AFI61881.1	900	6e-94	serine proteinase-like protein [Macrobrachium nipponense]	--	--	--	--	--	PF00089	Trypsin	--	--	UP	6.7327	0.0071705	FALSE	2.9598	0.28776	FALSE	-3.7402	0.9463	FALSE	1.549	0.97174	FALSE	2.2246	0.33994	FALSE	-4.4728	0.45069	FALSE	2.8323	0.33025	FALSE	-5.1775	0.92835	FALSE	0.6504	0.98674	FALSE	2.111
Cluster-42168.6948	0.556667	0	0	0	0	1.18	646700473	KDR10602.1	1176	1e-125	Serine proteinase stubble [Zootermopsis nevadensis]	--	--	--	--	--	PF00089	Trypsin	--	--	UP	8.7927	6.9984e-06	FALSE	0.92381	0.94241	DOWN	-7.8319	0.00014002	UP	8.9286	8.8147e-06	UP	8.6096	3.4985e-06	FALSE	NA	NA	DOWN	-8.0383	0.00012479	FALSE	NA	NA	FALSE	NA	NA	FALSE	NA
Cluster-42168.138897	0.45	0	0.00333333	0	0	0.07	646700473	KDR10602.1	1176	9.5e-126	Serine proteinase stubble [Zootermopsis nevadensis]	--	--	--	--	--	PF00089	Trypsin	--	--	FALSE	4.4563	0.98063	FALSE	-3.0074	0.77449	DOWN	-7.481	0.0050079	FALSE	4.6563	0.97174	FALSE	4.3325	0.95011	FALSE	NA	NA	DOWN	-7.6853	0.0045177	FALSE	NA	NA	FALSE	NA	NA	FALSE	NA
Cluster-42168.80665	1.18	0.403333	0.116667	0.09	0.07	36.3833	646723552	KDR24126.1	1193	7.9e-128	Serine proteinase stubble [Zootermopsis nevadensis]	--	--	--	--	--	PF02241//PF00089	Methyl-coenzyme M reductase beta subunit, C-terminal domain//Trypsin	--	--	UP	8.8476	1.376e-07	UP	4.7768	0.00032139	DOWN	-4.0667	0.0057643	UP	8.4318	1.2765e-10	UP	6.4149	1.5964e-07	FALSE	-2.3939	0.38218	DOWN	-4.5009	5.6537e-05	FALSE	-0.42914	0.97664	FALSE	-1.9749	0.48711	FALSE	-2.8477
Cluster-42168.6788	0	0.14	0.09	0.02	0.04	1.47333	646700473	KDR10602.1	1176	1e-125	Serine proteinase stubble [Zootermopsis nevadensis]	--	--	--	--	--	PF00089	Trypsin	--	--	UP	6.4553	0.016932	UP	8.9399	0.00045543	FALSE	2.514	0.94961	FALSE	4.2066	0.17431	FALSE	3.4137	0.29657	FALSE	-2.9649	0.95592	FALSE	3.2918	0.97247	FALSE	-2.2146	0.97664	FALSE	-0.76609	0.98674	FALSE	-2.2188
Cluster-42168.29774	0	0.0433333	0	0	0	0.566667	646700473	KDR10602.1	1176	1e-125	Serine proteinase stubble [Zootermopsis nevadensis]	--	--	--	--	--	PF00089	Trypsin	--	--	UP	7.6826	0.00022082	UP	7.5043	0.00046185	FALSE	NA	NA	UP	7.8462	0.00032795	FALSE	3.6734	0.33948	FALSE	-3.9935	0.95592	FALSE	NA	NA	FALSE	NA	NA	FALSE	-4.2011	0.98674	FALSE	-4.2289
Cluster-42168.32414	0	0	0.0366667	0.03	0.0233333	0.616667	646700473	KDR10602.1	1176	1e-125	Serine proteinase stubble [Zootermopsis nevadensis]	--	--	--	--	--	PF00089	Trypsin	--	--	FALSE	4.6574	0.15641	UP	7.6437	0.0011035	FALSE	3.0909	0.94961	FALSE	4.3403	0.24063	UP	7.6712	0.00055653	FALSE	3.1447	0.95592	FALSE	2.42	0.97247	FALSE	-0.20995	0.98823	FALSE	3.3035	0.98674	FALSE	2.451
Cluster-42168.162964	0	0	0	0	0.186667	2.56667	646710691	KDR16137.1	184	6.7e-11	Serine proteinase stubble [Zootermopsis nevadensis]	--	--	--	--	--	--	--	--	--	UP	9.0219	0.0026399	UP	8.8756	0.0031018	FALSE	NA	NA	UP	9.2149	0.0023624	UP	8.8913	0.0021042	FALSE	NA	NA	FALSE	4.9389	0.97247	FALSE	NA	NA	FALSE	NA	NA	FALSE	4.9699
Cluster-42168.6578	0.153333	0.0566667	0	0	0.0566667	1.85	646700473	KDR10602.1	755	4.2e-77	Serine proteinase stubble [Zootermopsis nevadensis]	--	--	--	--	--	PF00089	Trypsin	--	--	UP	8.5883	0.00032336	FALSE	3.4376	0.2773	FALSE	-5.1702	0.60242	UP	8.7681	0.00036536	FALSE	5.0883	0.068254	FALSE	-3.4575	0.95592	FALSE	-2.0712	0.97247	FALSE	NA	NA	FALSE	-3.6189	0.98674	FALSE	-0.39487
Cluster-42168.139943	0.06	0.0666667	0.7	0	0.17	0.403333	375173480	AFA42363.1	1601	3.1e-175	serine proteinase inhibitor 2 [Portunus trituberculatus]	262401468	FJ774918.1	947	0	Scylla paramamosain serine protease inhibitor mRNA, complete cds	--	--	--	--	FALSE	6.4724	0.5032	FALSE	2.7478	0.95175	FALSE	-3.6056	0.94961	FALSE	-0.59447	0.97174	FALSE	2.6498	0.95011	FALSE	-3.6792	0.95592	FALSE	1.0515	0.97247	DOWN	-6.9512	0.032544	FALSE	3.2315	0.98674	FALSE	0.96527
Cluster-42168.98079	21.6267	17.3733	10.87	1.45667	3.99333	1.92667	33590491	AAQ22771.1	216	3.5e-15	serine proteinase inhibitor [Procambarus clarkii]	--	--	--	--	--	PF07648//PF03554//PF00050	Kazal-type serine protease inhibitor domain//UL73 viral envelope glycoprotein//Kazal-type serine protease inhibitor domain	KOG3649	FOG: Kazal-type serine protease inhibitor domain	FALSE	0.70935	0.98063	DOWN	-3.6267	0.0068502	DOWN	-4.2589	5.9643e-07	FALSE	-2.4003	0.61871	DOWN	-3.1591	0.0080265	DOWN	-3.7768	7.5626e-11	FALSE	-2.9464	0.57083	FALSE	-3.0269	0.35226	FALSE	-0.79726	0.98674	FALSE	-2.4795
Cluster-42168.87467	1.28667	1.33667	0.243333	0.156667	0.0366667	1.25667	33590491	AAQ22771.1	218	4e-15	serine proteinase inhibitor [Procambarus clarkii]	--	--	--	--	--	PF00050//PF03554//PF07648	Kazal-type serine protease inhibitor domain//UL73 viral envelope glycoprotein//Kazal-type serine protease inhibitor domain	KOG3649	FOG: Kazal-type serine protease inhibitor domain	FALSE	3.2735	0.18115	FALSE	-0.063902	0.99579	FALSE	-3.3015	0.15473	FALSE	2.593	0.12021	FALSE	-0.084631	0.99065	FALSE	-3.2953	0.15737	DOWN	-5.4656	0.026322	FALSE	-0.65881	0.97664	FALSE	-2.6619	0.22632	DOWN	-5.4729
Cluster-42168.69431	10.7367	0.0233333	4.41333	0	5.05	37.8	270046092	BAI50776.1	549	1.7e-53	serine proteinase inhibitor [Marsupenaeus japonicus]	--	--	--	--	--	--	--	--	--	UP	11.942	1.377e-12	FALSE	1.6615	0.22418	DOWN	-10.245	4.8873e-08	FALSE	3.4317	0.54125	UP	10.803	3.488e-12	FALSE	-1.0761	0.95592	FALSE	-1.563	0.66264	FALSE	-8.4997	0.35057	FALSE	7.395	0.39022	UP	7.5841
Cluster-42168.69429	6.62667	20.9333	17.23	8.84667	8.97667	55.67	270046092	BAI50776.1	628	1e-62	serine proteinase inhibitor [Marsupenaeus japonicus]	--	--	--	--	--	--	--	--	--	UP	2.9386	0.044504	FALSE	3.0008	0.068532	FALSE	0.09582	0.97616	FALSE	1.8228	0.72576	FALSE	1.399	0.71315	FALSE	-1.4732	0.27032	FALSE	0.064795	0.97463	FALSE	-1.0796	0.97664	FALSE	-0.43168	0.98674	FALSE	-1.5234
Cluster-42168.97244	89.5967	42.2733	18.2267	9.55	18.83	5.04	378830428	AFC61248.1	1970	7.3e-218	serine proteinase 1 [Portunus trituberculatus]	378830427	JF412653.1	1033	0	Portunus trituberculatus serine proteinase 1 (SPH) mRNA, complete cds	PF00089	Trypsin	--	--	FALSE	-0.6326	0.98063	DOWN	-4.2999	1.3066e-08	DOWN	-3.6214	2.6142e-07	FALSE	-1.6584	0.31894	DOWN	-3.0942	1.8574e-09	DOWN	-2.3871	1.2032e-10	DOWN	-2.7036	0.018578	FALSE	-0.9908	0.97622	FALSE	-1.4345	0.49923	FALSE	-1.4926
Cluster-42168.76256	0.813333	0.176667	0.436667	0.113333	0	0	378830428	AFC61248.1	842	4.7e-87	serine proteinase 1 [Portunus trituberculatus]	--	--	--	--	--	PF00089//PF05887	Trypsin//Procyclic acidic repetitive protein (PARP)	--	--	FALSE	-4.6533	0.98063	DOWN	-7.8832	0.00012746	FALSE	-3.169	0.63928	FALSE	-6.6761	0.33302	FALSE	-5.5272	0.46419	FALSE	-0.7802	0.95592	DOWN	-8.3136	2.336e-05	FALSE	-1.9748	0.97664	FALSE	1.1393	0.98674	FALSE	-5.949
Cluster-42168.76257	11.8233	8.55667	8.65	9.75	2.08333	0.02	378830428	AFC61248.1	842	5.4e-87	serine proteinase 1 [Portunus trituberculatus]	--	--	--	--	--	PF00089	Trypsin	--	--	DOWN	-8.4816	8.5827e-07	DOWN	-9.2598	1.0576e-08	FALSE	-0.68474	0.94565	DOWN	-8.4584	3.2708e-07	DOWN	-8.6383	6.578e-09	FALSE	-0.056249	0.98741	DOWN	-2.9682	0.0022025	FALSE	0.10109	0.98017	FALSE	-0.17615	0.98674	DOWN	-2.3599
Cluster-42168.76259	0.55	0.593333	0.213333	0.456667	0.02	0	378830428	AFC61248.1	842	4.8e-87	serine proteinase 1 [Portunus trituberculatus]	--	--	--	--	--	PF00089//PF00649	Trypsin//Copper fist DNA binding domain	--	--	DOWN	-6.6609	0.022907	DOWN	-7.4025	0.0022707	FALSE	-0.71047	0.94961	FALSE	-5.6892	0.074039	DOWN	-7.372	0.00010749	FALSE	-0.65461	0.95592	FALSE	-5.2317	0.053194	FALSE	0.9989	0.97664	FALSE	-1.6757	0.53919	DOWN	-5.2274
Cluster-42168.76264	9.46667	8.79667	3.47	0.533333	0.396667	0.01	378830428	AFC61248.1	842	4.2e-87	serine proteinase 1 [Portunus trituberculatus]	--	--	--	--	--	PF00089	Trypsin	--	--	FALSE	-5.7114	NA	DOWN	-10.213	1.3697e-06	FALSE	-4.527	0.45625	FALSE	-8.5565	0.051034	DOWN	-10.072	2.5934e-10	FALSE	-4.3421	0.54012	FALSE	-5.0431	0.41833	FALSE	-2.8693	0.97664	FALSE	-1.4777	0.98674	FALSE	-4.8827
Cluster-42168.76263	13.6	21.2467	4.69	11.7167	5.38333	0.21	378830428	AFC61248.1	842	4.2e-87	serine proteinase 1 [Portunus trituberculatus]	--	--	--	--	--	PF00089	Trypsin	--	--	DOWN	-5.4055	0.022411	DOWN	-6.1306	0.00052488	FALSE	-0.66833	0.94961	FALSE	-4.1624	0.081465	DOWN	-6.6253	0.00059846	FALSE	-1.1371	0.95592	FALSE	-1.8046	0.36086	FALSE	1.2789	0.97664	FALSE	-2.4247	0.67601	FALSE	-2.3019
Cluster-42168.76255	69.13	82.34	64.6267	81.7	64.7467	8.50333	378830428	AFC61248.1	842	3.9e-87	serine proteinase 1 [Portunus trituberculatus]	--	--	--	--	--	PF00089	Trypsin	--	--	DOWN	-3.0336	0.0082996	DOWN	-3.1736	0.0018777	FALSE	-0.12933	0.95009	DOWN	-2.7882	0.032567	DOWN	-3.3201	0.00011538	FALSE	-0.24313	0.95592	FALSE	-0.49476	0.97247	FALSE	0.25059	0.97664	FALSE	-0.5172	0.98674	FALSE	-0.62898
Cluster-42168.137451	1.21333	1.61667	7.05333	2.35667	15.61	15.68	520188169	CCW43203.1	1962	2.5e-217	serine proteinase [Scylla paramamosain]	520188168	HF952162.1	1172	0	Scylla paramamosain mRNA for serine proteinase (sp gene)	PF00089	Trypsin	--	--	UP	3.0149	0.00020404	UP	3.5964	8.4142e-08	FALSE	0.61778	0.94961	FALSE	1.3492	0.74428	UP	3.2785	0.0011521	FALSE	0.33256	0.95592	UP	3.2618	0.017647	FALSE	-1.6375	0.73819	FALSE	1.9373	0.88147	FALSE	2.9599
Cluster-42168.105802	8.9	10.3633	12.2333	17.2533	43.1867	2.84333	209418846	ACI46638.1	1944	4.9e-215	serine proteinase [Portunus trituberculatus]	209418845	FJ360742.1	1137	0	Portunus trituberculatus strain LZW serine proteinase (SP) mRNA, complete cds	PF00089	Trypsin	--	--	FALSE	-2.3617	0.1168	FALSE	-1.7561	0.40545	FALSE	0.60633	0.84449	FALSE	-1.9009	0.42688	FALSE	-1.9042	0.27732	FALSE	0.49447	0.95592	UP	1.8825	0.00025933	FALSE	0.45157	0.97664	FALSE	0.010333	0.99698	UP	1.7498
Cluster-42168.97410	14.58	12.6167	20.5633	11.0133	29.6333	2.07667	209418846	ACI46638.1	1944	5.1e-215	serine proteinase [Portunus trituberculatus]	209418845	FJ360742.1	1296	0	Portunus trituberculatus strain LZW serine proteinase (SP) mRNA, complete cds	PF00089	Trypsin	--	--	FALSE	-2.0635	0.27079	DOWN	-2.9274	0.017185	FALSE	-0.77915	0.6819	FALSE	-3.1194	0.085001	DOWN	-2.6	0.025875	FALSE	-0.42961	0.95592	FALSE	0.53523	0.97247	FALSE	-0.97875	0.97664	FALSE	0.50411	0.98674	FALSE	0.86431
Cluster-42168.111082	12.99	17.34	17.1733	12.53	16.4733	4.41	209418846	ACI46638.1	1265	2.5e-136	serine proteinase [Portunus trituberculatus]	--	--	--	--	--	PF00089	Trypsin	--	--	FALSE	-1.2707	0.56384	FALSE	-1.7519	0.34514	FALSE	-0.46597	0.94961	FALSE	-1.8202	0.32622	DOWN	-2.0141	0.022881	FALSE	-0.69758	0.59965	FALSE	-0.15505	0.97247	FALSE	-0.54331	0.97664	FALSE	-0.18994	0.98674	FALSE	-0.40748
Cluster-42168.76260	18.66	11.7667	20.49	0.08	0.36	0.0866667	377652530	AFB71156.1	144	1.4e-06	serine protease-like protein 1, partial [Portunus trituberculatus]	--	--	--	--	--	--	--	--	--	FALSE	0.69422	0.98063	DOWN	-7.9931	0.0018203	DOWN	-8.5874	0.00053327	FALSE	-7.7933	0.1188	FALSE	-7.073	0.16151	FALSE	-7.6618	0.1827	DOWN	-6.1993	0.008937	FALSE	-8.3952	0.21435	FALSE	0.6995	0.98674	FALSE	-5.2677
Cluster-42168.80437	6.17667	3.21667	1.67667	3.28	3.44667	5.83333	262401469	ACY66635.1	1570	1.3e-171	serine protease inhibitor [Scylla paramamosain]	262401468	FJ774918.1	977	0	Scylla paramamosain serine protease inhibitor mRNA, complete cds	--	--	--	--	FALSE	1.1411	0.98063	FALSE	-0.15963	0.98479	FALSE	-1.2251	0.94961	FALSE	1.9904	0.97174	FALSE	0.89555	0.95011	FALSE	-0.14286	0.99359	FALSE	-1.2196	0.29513	FALSE	0.91007	0.97664	FALSE	-1.0667	0.98674	FALSE	-0.15473
Cluster-42168.55835	1.53667	2.32667	1.07667	0.06	0.636667	1.65667	262401469	ACY66635.1	990	1.2e-104	serine protease inhibitor [Scylla paramamosain]	262401468	FJ774918.1	568	0	Scylla paramamosain serine protease inhibitor mRNA, complete cds	--	--	--	--	FALSE	5.6304	0.30183	FALSE	-0.062032	0.99579	DOWN	-5.5523	0.010797	FALSE	0.94735	0.97174	FALSE	-0.45748	0.95011	DOWN	-5.939	0.00026965	FALSE	-1.7821	0.95068	FALSE	-4.5738	0.38659	FALSE	-1.4041	0.98674	FALSE	-2.1886
Cluster-42168.55485	22.78	39.7267	13.74	4.03	6.92	28.0133	262401469	ACY66635.1	1590	5.3e-174	serine protease inhibitor [Scylla paramamosain]	262401468	FJ774918.1	1413	0	Scylla paramamosain serine protease inhibitor mRNA, complete cds	--	--	--	--	FALSE	3.1429	0.050241	FALSE	0.13877	0.97107	DOWN	-2.9045	0.010988	FALSE	1.2451	0.97174	FALSE	-0.49714	0.95011	DOWN	-3.5218	2.4763e-06	FALSE	-2.2284	0.22829	FALSE	-1.8149	0.77726	FALSE	-1.7521	0.84798	DOWN	-2.867
Cluster-42168.24033	4.74	1.10667	0.806667	0.166667	2.36	3.19667	262401469	ACY66635.1	762	2e-78	serine protease inhibitor [Scylla paramamosain]	262401468	FJ774918.1	424	0	Scylla paramamosain serine protease inhibitor mRNA, complete cds	--	--	--	--	FALSE	4.4722	0.78561	FALSE	-0.63411	0.95175	DOWN	-5.0043	0.018336	FALSE	2.3237	0.97174	FALSE	1.5726	0.95011	FALSE	-2.7455	0.95592	FALSE	-1.4474	0.85818	FALSE	-2.0668	0.97664	FALSE	-0.67068	0.98674	FALSE	0.75167
Cluster-42168.19085	0.00666667	0	0.0333333	0.0333333	8.75333	0.176667	659099200	AID60306.1	400	1e-35	serine protease 5 [Nilaparvata lugens]	--	--	--	--	--	PF00089	Trypsin	--	--	FALSE	2.6701	0.28887	FALSE	4.1493	0.16046	FALSE	1.5005	0.94961	FALSE	2.4282	0.38042	UP	5.915	0.017658	FALSE	3.2543	0.91436	FALSE	9.6705	NA	FALSE	-0.25402	0.97943	FALSE	3.4817	0.98674	FALSE	11.372
Cluster-42168.65245	54.9267	34.69	15.7467	6.80333	9.83667	2.37667	375157305	ACY66494.3	289	1.7e-23	serine protease [Scylla paramamosain]	--	--	--	--	--	PF00089	Trypsin	--	--	FALSE	-1.2083	0.96478	DOWN	-4.6638	6.6293e-08	DOWN	-3.4125	5.1603e-06	FALSE	-2.5605	0.070146	DOWN	-3.8639	2.8181e-07	DOWN	-2.5861	8.5882e-06	DOWN	-2.9387	0.0037372	FALSE	-1.316	0.80465	FALSE	-1.3085	0.5757	DOWN	-2.1354
Cluster-42168.91747	101.143	92.3433	76.5033	25.1367	64.8933	6.13333	375157305	ACY66494.3	157	3.6e-08	serine protease [Scylla paramamosain]	--	--	--	--	--	PF00089	Trypsin	--	--	FALSE	-1.7172	0.24801	DOWN	-4.1589	5.6079e-09	DOWN	-2.3985	0.00036203	DOWN	-3.4849	0.0011904	DOWN	-3.8931	6.0151e-06	DOWN	-2.106	0.031671	FALSE	-1.0709	0.71566	FALSE	-1.7282	0.46034	FALSE	-0.4086	0.98674	FALSE	-0.79871
Cluster-42168.75479	0.463333	0.99	3.04333	2.05	3.84	1.13	375157305	ACY66494.3	1434	6.7e-156	serine protease [Scylla paramamosain]	375081799	FJ774773.2	1247	0	Scylla paramamosain serine protease mRNA, complete cds	PF00089	Trypsin	--	--	FALSE	-0.63578	0.98063	FALSE	1.1218	0.88414	FALSE	1.7819	0.81787	FALSE	-1.2028	0.97174	FALSE	0.14967	0.95444	FALSE	0.84977	0.95592	UP	2.6222	0.014909	FALSE	-0.55986	0.97664	FALSE	1.3733	0.98674	FALSE	1.6579
Cluster-42168.94971	99.8433	124.733	83.1133	100.497	54.1767	2.53333	375157305	ACY66494.3	421	9.7e-39	serine protease [Scylla paramamosain]	--	--	--	--	--	PF00089	Trypsin	--	--	DOWN	-5.0637	8.0981e-09	DOWN	-5.4315	5.115e-12	FALSE	-0.35035	0.94961	DOWN	-4.8658	2.7457e-08	DOWN	-5.6474	1.772e-15	FALSE	-0.5342	0.95592	FALSE	-1.2631	0.47305	FALSE	0.20686	0.97664	FALSE	-0.76054	0.98674	FALSE	-1.468
Cluster-42168.94547	121.797	130.407	106.877	46.3767	50.5733	5.92667	375157305	ACY66494.3	157	3.9e-08	serine protease [Scylla paramamosain]	--	--	--	--	--	PF00832//PF00089	Ribosomal L39 protein//Trypsin	--	--	DOWN	-2.6818	0.012515	DOWN	-4.5122	7.1237e-08	FALSE	-1.8004	0.055358	DOWN	-4.0391	0.0001902	DOWN	-4.4636	1.7389e-08	FALSE	-1.7244	0.051936	FALSE	-1.7325	0.15801	FALSE	-1.3303	0.83116	FALSE	-0.4251	0.98674	FALSE	-1.6773
Cluster-42168.88591	4.72667	4.22667	2.48	4.04333	2.1	0	375157305	ACY66494.3	157	4.5e-08	serine protease [Scylla paramamosain]	--	--	--	--	--	PF00089	Trypsin	--	--	DOWN	-8.0192	0.00013574	DOWN	-8.6588	6.3355e-06	FALSE	-0.61419	0.94961	DOWN	-7.4617	0.0036144	DOWN	-8.3676	8.4812e-06	FALSE	-0.29362	0.95592	FALSE	-1.5578	0.47814	FALSE	0.57821	0.97664	FALSE	-0.89739	0.98674	FALSE	-1.2607
Cluster-42168.87565	2.41	2.16	2.44667	2.25	1.81667	0	375157305	ACY66494.3	157	4.4e-08	serine protease [Scylla paramamosain]	--	--	--	--	--	PF00089	Trypsin	--	--	DOWN	-7.1459	0.0011549	DOWN	-7.6339	0.00016065	FALSE	-0.46045	0.94961	DOWN	-7.3976	0.0051636	DOWN	-7.3684	0.00011615	FALSE	-0.16409	0.95592	FALSE	-0.8319	0.97247	FALSE	-0.22143	0.97664	FALSE	0.015956	0.99691	FALSE	-0.5546
Cluster-42168.66141	1.85333	0.696667	0.73	0.96	2.29	0	375157305	ACY66494.3	313	3.9e-26	serine protease [Scylla paramamosain]	--	--	--	--	--	PF00089	Trypsin	--	--	FALSE	-6.0944	0.053324	DOWN	-7.3983	0.00037874	FALSE	-1.2776	0.70841	FALSE	-5.6716	0.12333	DOWN	-5.9009	0.045069	FALSE	0.25134	0.95592	FALSE	-0.065876	0.97247	FALSE	0.42049	0.97664	FALSE	-0.18726	0.98674	FALSE	1.4477
Cluster-42168.81405	5.37	7.9	6.30667	0.84	0.696667	0	375157305	ACY66494.3	157	3.8e-08	serine protease [Scylla paramamosain]	--	--	--	--	--	PF00832//PF00089	Ribosomal L39 protein//Trypsin	--	--	FALSE	-5.3928	0.98063	DOWN	-8.5937	0.00091425	FALSE	-3.1488	0.77485	DOWN	-8.4108	1.9295e-05	DOWN	-8.9326	3.0186e-05	FALSE	-3.4707	0.74896	FALSE	-3.4255	0.44918	FALSE	-2.9792	0.97664	FALSE	-0.49721	0.98674	FALSE	-3.7642
Cluster-42168.91068	41.43	38.6733	11.8633	15.7633	20.9	4.20333	375157305	ACY66494.3	360	1.1e-31	serine protease [Scylla paramamosain]	--	--	--	--	--	PF00089	Trypsin	--	--	FALSE	-1.6511	0.40878	DOWN	-3.4625	0.0032965	FALSE	-1.8102	0.24479	FALSE	-1.3563	0.85649	DOWN	-3.2235	5.9207e-05	FALSE	-1.537	0.070749	FALSE	-1.4194	0.56989	FALSE	0.29281	0.97664	FALSE	-1.8519	0.36231	FALSE	-1.1699
Cluster-42168.101637	5.30333	2.81	2.23667	0.533333	1.12333	0.183333	375157305	ACY66494.3	482	1.2e-45	serine protease [Scylla paramamosain]	--	--	--	--	--	PF00089//PF00331	Trypsin//Glycosyl hydrolase family 10	--	--	FALSE	-1.3566	0.98063	DOWN	-5.0389	0.0036659	FALSE	-3.6926	0.1112	FALSE	-3.4705	0.81351	DOWN	-4.0122	0.021909	FALSE	-2.6231	0.46038	FALSE	-2.7995	0.97247	FALSE	-2.1438	0.97664	FALSE	-0.5348	0.98674	FALSE	-1.7511
Cluster-42168.71006	15.0733	19.8933	4.26333	4.75	1.96333	0.69	795783014	CDF32001.1	265	7.3e-21	serine protease [Macrobrachium rosenbergii]	--	--	--	--	--	PF00089//PF01080	Trypsin//Presenilin	--	--	FALSE	-2.4549	0.29183	DOWN	-4.4783	0.00018636	DOWN	-1.9866	0.03325	FALSE	-2.4081	0.38815	DOWN	-4.7795	1.1064e-05	DOWN	-2.2573	0.0025617	DOWN	-3.3409	2.2542e-05	FALSE	0.077703	0.98823	DOWN	-2.3592	0.022849	DOWN	-3.6291
Cluster-42168.77714	17.84	21.7667	5.53333	1.34667	0.96	0.38	795783014	CDF32001.1	406	8.5e-37	serine protease [Macrobrachium rosenbergii]	--	--	--	--	--	PF07646//PF00089//PF00895	Kelch motif//Trypsin//ATP synthase protein 8	--	--	FALSE	-1.5078	0.74502	DOWN	-5.6557	9.0221e-13	DOWN	-4.1046	1.1377e-11	DOWN	-3.6335	0.0028048	DOWN	-5.8368	6.2476e-14	DOWN	-4.2559	7.2146e-14	DOWN	-4.6431	7.0842e-11	FALSE	-2.095	0.23515	DOWN	-2.1967	0.035512	DOWN	-4.8179
Cluster-42168.74893	2.81667	2.51	18.0067	1.50333	0	0	795783014	CDF32001.1	1058	3.4e-112	serine protease [Macrobrachium rosenbergii]	--	--	--	--	--	PF00089	Trypsin	--	--	DOWN	-7.9944	8.6524e-05	FALSE	-22.524	NA	FALSE	-1.2093	NA	DOWN	-11.751	0.014301	DOWN	-9.0322	1.8942e-07	FALSE	-0.98366	0.42037	FALSE	-22.938	NA	FALSE	-3.7315	0.82339	FALSE	2.692	0.98674	DOWN	-9.455
Cluster-42168.9160	1.43667	1.11	0.973333	0.333333	0	6.26333	668456782	KFB44874.1	1109	3.7e-118	serine protease [Anopheles sinensis]	--	--	--	--	--	PF00089	Trypsin	--	--	FALSE	4.5505	0.074645	FALSE	2.0571	0.39008	FALSE	-2.4176	0.58417	FALSE	2.8696	0.14514	FALSE	2.4936	0.075374	FALSE	-1.9585	0.81253	DOWN	-8.546	7.0963e-05	FALSE	-1.6175	0.97664	FALSE	-0.39243	0.98674	DOWN	-8.1093
Cluster-42168.43999	1.16333	0.32	4.22	9.94	3.33	0.663333	3913352	Q27712.1	597	6.7e-59	RecName: Full=Cytochrome P450 2L1; AltName: Full=CYPIIL1 [Panulirus argus]>gi|1304740|gb|AAB03106.1| cytochrome P450 [Panulirus argus]	--	--	--	--	--	PF12537//PF01284//PF00067	The Golgi pH Regulator (GPHR) Family N-terminal//Membrane-associating domain//Cytochrome P450	--	--	DOWN	-3.6013	2.0591e-05	FALSE	-0.90784	0.95175	UP	2.7412	0.00011014	FALSE	-2.429	0.071312	FALSE	1.0902	0.95011	FALSE	4.777	0.28211	FALSE	1.1526	0.97247	FALSE	1.2039	0.60859	FALSE	3.5671	0.98674	FALSE	3.1601
Cluster-42168.148330	1.35333	2.46333	6.56333	18.1967	15.1933	9.96	3913352	Q27712.1	952	4.9e-100	RecName: Full=Cytochrome P450 2L1; AltName: Full=CYPIIL1 [Panulirus argus]>gi|1304740|gb|AAB03106.1| cytochrome P450 [Panulirus argus]	--	--	--	--	--	PF02187//PF00067	Growth-Arrest-Specific Protein 2 Domain//Cytochrome P450	--	--	FALSE	-0.56905	0.98063	UP	2.7616	6.0952e-05	UP	3.3679	0.00020689	FALSE	0.86706	0.97174	UP	2.0002	0.0021411	UP	2.635	0.0033454	UP	3.1129	2.4433e-06	FALSE	1.4523	0.97664	FALSE	1.2028	0.98674	UP	2.3583
Cluster-42168.43815	1.12333	2.79	8.97	28.0367	15.8967	1.22333	3913352	Q27712.1	601	2.3e-59	RecName: Full=Cytochrome P450 2L1; AltName: Full=CYPIIL1 [Panulirus argus]>gi|1304740|gb|AAB03106.1| cytochrome P450 [Panulirus argus]	658847169	XM_008407855.1	38	5.90733e-08	PREDICTED: Poecilia reticulata cytochrome P450 2J1-like (LOC103464052), mRNA	PF00067	Cytochrome P450	--	--	DOWN	-4.2248	6.8274e-06	FALSE	-0.072789	0.99579	FALSE	4.1817	0.1633	FALSE	-2.6362	0.9464	FALSE	-1.1953	0.4705	UP	3.0868	0.0015477	FALSE	3.3765	0.46657	FALSE	1.5971	0.97664	FALSE	1.5234	0.98674	UP	2.2556
Cluster-42168.59826	2.68333	1.71	8.68667	13.59	45.6833	11.6167	3913352	Q27712.1	1290	3.7e-139	RecName: Full=Cytochrome P450 2L1; AltName: Full=CYPIIL1 [Panulirus argus]>gi|1304740|gb|AAB03106.1| cytochrome P450 [Panulirus argus]	--	--	--	--	--	PF00067	Cytochrome P450	--	--	FALSE	0.11944	0.98063	FALSE	2.0022	0.22379	FALSE	1.9556	0.1058	FALSE	0.72148	0.97174	UP	2.7665	0.028486	UP	2.7416	0.0078501	UP	3.6891	4.5906e-06	FALSE	0.64844	0.97664	FALSE	2.1209	0.98674	UP	4.4547
Cluster-42168.38555	0.776667	0.486667	6.03	6.77333	7.50333	0.246667	3913352	Q27712.1	498	1.2e-47	RecName: Full=Cytochrome P450 2L1; AltName: Full=CYPIIL1 [Panulirus argus]>gi|1304740|gb|AAB03106.1| cytochrome P450 [Panulirus argus]	--	--	--	--	--	PF00067	Cytochrome P450	--	--	FALSE	-4.3552	0.34217	FALSE	-1.8291	0.95175	FALSE	2.6541	0.57838	FALSE	-4.2892	0.42411	FALSE	-0.96727	0.95011	UP	3.5055	0.034709	FALSE	2.8072	0.55858	FALSE	0.14741	0.98823	FALSE	3.3907	0.46717	UP	3.6257
Cluster-42168.43998	0.15	1.17	2.82333	0	0.1	0	3913352	Q27712.1	492	5.9e-47	RecName: Full=Cytochrome P450 2L1; AltName: Full=CYPIIL1 [Panulirus argus]>gi|1304740|gb|AAB03106.1| cytochrome P450 [Panulirus argus]	--	--	--	--	--	PF00067	Cytochrome P450	--	--	FALSE	NA	NA	FALSE	-3.5332	0.95175	FALSE	-3.7521	0.94961	FALSE	-7.414	0.22541	DOWN	-6.329	0.042809	DOWN	-6.5223	0.044388	FALSE	-0.86527	0.97247	FALSE	-7.6453	0.44437	FALSE	1.0832	0.98674	FALSE	-3.6934
Cluster-42168.44003	0.0866667	1.32	2.44	1.08667	0	0.03	3913352	Q27712.1	494	3.4e-47	RecName: Full=Cytochrome P450 2L1; AltName: Full=CYPIIL1 [Panulirus argus]>gi|1304740|gb|AAB03106.1| cytochrome P450 [Panulirus argus]	--	--	--	--	--	PF00067	Cytochrome P450	--	--	FALSE	-4.9428	0.55194	FALSE	-1.5843	0.95175	FALSE	3.3443	0.81593	FALSE	-6.247	0.24063	DOWN	-5.5249	0.026577	FALSE	-0.54119	0.95592	FALSE	-2.9796	0.97247	FALSE	-1.296	0.97664	FALSE	0.71413	0.98674	DOWN	-6.9073
Cluster-42168.113616	0.253333	0.0833333	0.373333	0.456667	2.85333	0.673333	3913352	Q27712.1	208	5.4e-14	RecName: Full=Cytochrome P450 2L1; AltName: Full=CYPIIL1 [Panulirus argus]>gi|1304740|gb|AAB03106.1| cytochrome P450 [Panulirus argus]	--	--	--	--	--	PF00067	Cytochrome P450	--	--	FALSE	0.9463	0.98063	FALSE	1.3605	0.95175	FALSE	0.47114	0.94961	FALSE	1.2044	0.97174	FALSE	3.0201	0.34863	FALSE	2.1591	0.86677	FALSE	3.1263	0.12245	FALSE	0.29492	0.97924	FALSE	1.9062	0.98674	UP	4.792
Cluster-42168.44005	0.236667	0.876667	0.463333	2.30333	0	0.07	3913352	Q27712.1	493	4.5e-47	RecName: Full=Cytochrome P450 2L1; AltName: Full=CYPIIL1 [Panulirus argus]>gi|1304740|gb|AAB03106.1| cytochrome P450 [Panulirus argus]	--	--	--	--	--	PF00067	Cytochrome P450	--	--	FALSE	-5.1051	0.62099	FALSE	-2.4056	0.95175	FALSE	2.6583	0.90416	FALSE	-3.0344	0.97174	FALSE	-4.0397	0.22038	FALSE	1.092	0.95592	FALSE	-4.7907	0.88018	FALSE	2.0272	0.97664	FALSE	-0.99596	0.98674	DOWN	-6.3792
Cluster-42168.148204	0	0	0.03	1.29333	0.0933333	2.03333	3913352	Q27712.1	537	4.9e-52	RecName: Full=Cytochrome P450 2L1; AltName: Full=CYPIIL1 [Panulirus argus]>gi|1304740|gb|AAB03106.1| cytochrome P450 [Panulirus argus]	--	--	--	--	--	PF03607//PF00067	Doublecortin//Cytochrome P450	KOG0156	Cytochrome P450 CYP2 subfamily	FALSE	0.86927	0.98063	UP	7.7752	0.017502	FALSE	6.9106	0.27069	FALSE	6.3977	0.051528	UP	7.7894	0.012608	FALSE	6.9616	0.36369	FALSE	2.9646	0.97247	FALSE	5.5436	0.62019	FALSE	1.3415	0.98674	FALSE	2.997
Cluster-42168.146734	0.253333	1.42	0.97	1.64667	0.15	0	3913352	Q27712.1	352	1.7e-30	RecName: Full=Cytochrome P450 2L1; AltName: Full=CYPIIL1 [Panulirus argus]>gi|1304740|gb|AAB03106.1| cytochrome P450 [Panulirus argus]	658847169	XM_008407855.1	38	5.773e-08	PREDICTED: Poecilia reticulata cytochrome P450 2J1-like (LOC103464052), mRNA	PF00067	Cytochrome P450	--	--	FALSE	-20.886	NA	FALSE	-5.2984	0.59662	FALSE	2.3005	0.94961	DOWN	-6.771	0.0074751	DOWN	-7.5836	0.00040204	FALSE	0.047924	NA	FALSE	-1.3546	0.97247	FALSE	0.80437	NA	FALSE	-0.78291	0.98674	FALSE	-3.6207
Cluster-42168.38554	0.986667	0.413333	5.14667	0.753333	0.143333	0	3913352	Q27712.1	601	2.3e-59	RecName: Full=Cytochrome P450 2L1; AltName: Full=CYPIIL1 [Panulirus argus]>gi|1304740|gb|AAB03106.1| cytochrome P450 [Panulirus argus]	658847169	XM_008407855.1	38	5.96245e-08	PREDICTED: Poecilia reticulata cytochrome P450 2J1-like (LOC103464052), mRNA	PF00067	Cytochrome P450	--	--	FALSE	-6.4613	0.85115	FALSE	-7.1517	NA	FALSE	-0.62315	NA	DOWN	-9.1983	0.0045179	FALSE	-5.8098	0.54515	FALSE	0.74029	0.95592	FALSE	-3.2228	NA	FALSE	-2.7002	0.97664	FALSE	3.4062	0.98674	FALSE	-1.8562
Cluster-42168.38552	2.38333	4.37667	9.85333	8.69667	4.36333	0	3913352	Q27712.1	166	1.4e-09	RecName: Full=Cytochrome P450 2L1; AltName: Full=CYPIIL1 [Panulirus argus]>gi|1304740|gb|AAB03106.1| cytochrome P450 [Panulirus argus]	--	--	--	--	--	PF00067	Cytochrome P450	--	--	DOWN	-6.1949	0.033585	FALSE	-4.6135	0.80596	FALSE	1.5815	0.94961	DOWN	-6.4007	0.013077	FALSE	-5.441	0.057994	FALSE	0.79979	0.95592	FALSE	0.47814	0.97247	FALSE	-0.20767	0.97664	FALSE	0.9934	0.98674	FALSE	-0.31735
Cluster-42168.44004	1.29	1.38333	5.35333	5.02667	3.11333	0.06	3913352	Q27712.1	497	1.6e-47	RecName: Full=Cytochrome P450 2L1; AltName: Full=CYPIIL1 [Panulirus argus]>gi|1304740|gb|AAB03106.1| cytochrome P450 [Panulirus argus]	--	--	--	--	--	PF00067	Cytochrome P450	--	--	DOWN	-5.7888	0.013167	FALSE	-4.2521	0.22235	FALSE	1.617	0.71046	DOWN	-5.929	0.020852	FALSE	-4.2715	0.10839	FALSE	1.6059	0.64328	FALSE	0.88066	0.97247	FALSE	-0.084577	0.98823	FALSE	1.6897	0.98674	FALSE	0.85592
Cluster-42168.138143	1.32333	0.383333	3.61667	4.47333	6.34333	0.356667	3913352	Q27712.1	489	1.3e-46	RecName: Full=Cytochrome P450 2L1; AltName: Full=CYPIIL1 [Panulirus argus]>gi|1304740|gb|AAB03106.1| cytochrome P450 [Panulirus argus]	--	--	--	--	--	PF00067	Cytochrome P450	--	--	DOWN	-3.3421	0.03844	FALSE	-2.1582	0.58526	FALSE	1.2455	0.8969	FALSE	-3.0747	0.73811	FALSE	-0.13637	0.99604	FALSE	3.2883	0.3141	FALSE	1.7605	0.69564	FALSE	0.30024	0.98119	FALSE	3.0337	0.98674	FALSE	3.782
Cluster-42168.99666	1.40667	1.05667	5.12667	2.80667	18.1633	4.88	795048227	XP_011869165.1	738	3.2e-75	PREDICTED: cytochrome P450 9e2-like [Vollenhovia emeryi]	--	--	--	--	--	PF01213//PF00067	Adenylate cyclase associated (CAP) N terminal//Cytochrome P450	--	--	FALSE	1.1371	0.98063	FALSE	1.7499	0.60293	FALSE	0.6778	0.94961	FALSE	0.22466	0.97174	FALSE	2.2133	0.14357	FALSE	1.1676	0.53848	UP	3.3292	0.01579	FALSE	-0.86281	0.97664	FALSE	2.0101	0.9532	UP	3.801
Cluster-42168.33478	0.633333	0.51	1.57	1.61	2.22333	0.48	91094065	XP_969875.1	387	3.5e-34	PREDICTED: cytochrome P450 6a2 [Tribolium castaneum]>gi|270016181|gb|EFA12629.1| cytochrome P450 6BR1 [Tribolium castaneum]	--	--	--	--	--	PF08710//PF00067	nsp9 replicase//Cytochrome P450	--	--	FALSE	-1.4599	0.71206	FALSE	-0.52367	0.95175	FALSE	0.96531	0.7475	FALSE	-1.4772	0.7093	FALSE	-0.13432	0.95492	FALSE	1.3866	0.37975	FALSE	1.4077	0.25495	FALSE	-0.0049413	0.99857	FALSE	1.3862	0.98674	UP	1.8051
Cluster-42168.47503	0.0433333	0.213333	0.21	0.93	0	0	91076840	XP_974742.1	465	1.9e-43	PREDICTED: cytochrome P450 6a2 [Tribolium castaneum]>gi|270002796|gb|EEZ99243.1| cytochrome P450 6BS1 [Tribolium castaneum]	--	--	--	--	--	PF04812//PF00067//PF03261//PF05745	Hepatocyte nuclear factor 1 (HNF-1), beta isoform C terminus//Cytochrome P450//Cyclin-dependent kinase 5 activator protein//Chlamydia 15 kDa cysteine-rich outer membrane protein (CRPA)	--	--	DOWN	-7.2677	0.0010024	FALSE	-3.1218	0.95175	FALSE	4.1064	0.12845	FALSE	-5.4071	0.94733	FALSE	-5.422	0.80503	FALSE	1.8988	0.95592	FALSE	-3.5577	0.97247	FALSE	1.9051	0.97664	FALSE	-0.058422	0.99846	FALSE	-5.8459
Cluster-42168.15273	0	0	0	0.11	0	2.26333	769850788	XP_011636813.1	200	3.4e-13	PREDICTED: cytochrome P450 4c3-like [Pogonomyrmex barbatus]>gi|769850790|ref|XP_011636814.1| PREDICTED: cytochrome P450 4c3-like [Pogonomyrmex barbatus]	--	--	--	--	--	PF00067//PF00001	Cytochrome P450//7 transmembrane receptor (rhodopsin family)	KOG0157	Cytochrome P450 CYP4/CYP19/CYP26 subfamilies	FALSE	4.5834	0.18569	UP	6.9039	0.016059	FALSE	2.3513	0.94961	UP	7.2444	0.012187	UP	6.9196	0.010223	FALSE	2.405	0.95592	FALSE	NA	NA	FALSE	2.6727	0.97664	FALSE	NA	NA	FALSE	NA
Cluster-42168.33479	0.793333	1.78	6.75	11.4367	3.88667	1.14333	657759097	XP_008314832.1	258	2e-19	PREDICTED: cytochrome P450 3A56-like [Cynoglossus semilaevis]	--	--	--	--	--	PF00067	Cytochrome P450	--	--	DOWN	-3.016	0.012505	FALSE	0.44425	0.95175	UP	3.4907	0.001186	DOWN	-2.3396	0.0027268	FALSE	-0.64507	0.85045	UP	2.4293	0.023617	UP	1.9209	0.049706	FALSE	0.69626	0.97664	UP	1.7154	0.00016174	FALSE	0.84097
Cluster-42168.33481	0.313333	0.286667	0.583333	1.99	0.753333	0.37	657759097	XP_008314832.1	258	1.4e-19	PREDICTED: cytochrome P450 3A56-like [Cynoglossus semilaevis]	--	--	--	--	--	PF00067	Cytochrome P450	--	--	FALSE	-2.1745	0.1387	FALSE	0.042734	0.99579	FALSE	2.2404	0.65732	FALSE	-0.39216	0.97174	FALSE	0.27454	0.95011	UP	2.4957	0.024178	FALSE	0.71376	0.97247	FALSE	1.7748	0.97664	FALSE	0.75678	0.98674	FALSE	0.96614
Cluster-42168.31455	0.233333	0	0.08	0	1.16667	0	657759097	XP_008314832.1	258	1.2e-19	PREDICTED: cytochrome P450 3A56-like [Cynoglossus semilaevis]	--	--	--	--	--	PF00067	Cytochrome P450	--	--	FALSE	NA	NA	FALSE	-4.7761	0.71865	FALSE	-4.9999	0.62602	FALSE	-2.9945	0.97174	FALSE	NA	NA	FALSE	NA	NA	FALSE	1.9534	0.88272	FALSE	-3.249	0.97664	FALSE	3.1737	0.98674	UP	6.8447
Cluster-42168.76926	15.34	14.2167	9.85667	2.31	7.02333	4.76	817212813	XP_012282602.1	1101	1.8e-116	PREDICTED: cytochrome P450 302a1, mitochondrial [Orussus abietinus]	657552212	XM_008282243.1	58	3.38564e-18	PREDICTED: Stegastes partitus myomegalin-like (LOC103357619), transcript variant X5, mRNA	PF11791//PF02183//PF00067//PF08534//PF07989//PF06005//PF00649	Aconitate B N-terminal domain//Homeobox associated leucine zipper//Cytochrome P450//Redoxin//Centrosomin N-terminal motif 1//Protein of unknown function (DUF904)//Copper fist DNA binding domain	KOG0159	Cytochrome P450 CYP11/CYP12/CYP24/CYP27 subfamilies	FALSE	1.4042	0.98063	FALSE	-1.8103	0.47473	DOWN	-3.1418	0.0012245	FALSE	-0.85386	0.97174	FALSE	-1.5812	0.54955	DOWN	-2.8907	0.0016204	FALSE	-1.5836	0.60163	FALSE	-2.1948	0.36119	FALSE	-0.73269	0.98674	FALSE	-1.3552
Cluster-42168.76927	0.0133333	0.09	0.09	4.18333	1.58	8.09333	817212813	XP_012282602.1	1101	8.4e-117	PREDICTED: cytochrome P450 302a1, mitochondrial [Orussus abietinus]	671694445	LK023330.1	37	7.38256e-07	Absidia idahoensis var. thermophila genome assembly Lramosa_hybrid_454_Illumina, scaffold SCAF25	PF00649//PF06005//PF00067//PF02183//PF11791	Copper fist DNA binding domain//Protein of unknown function (DUF904)//Cytochrome P450//Homeobox associated leucine zipper//Aconitate B N-terminal domain	KOG0159	Cytochrome P450 CYP11/CYP12/CYP24/CYP27 subfamilies	FALSE	1.1357	0.98063	UP	9.1688	0.037477	UP	8.0111	0.0054328	FALSE	6.7895	0.38666	FALSE	6.4589	0.13454	FALSE	5.3568	0.098717	FALSE	6.6679	NA	FALSE	5.6289	0.5327	FALSE	-0.30405	0.98674	FALSE	3.9651
Cluster-42168.123180	10.0467	8.66333	14.3467	3.90667	4.49667	0.596667	554550775	XP_005869901.1	583	3.7e-57	PREDICTED: cytochrome P450 2J2-like [Myotis brandtii]>gi|521028167|gb|EPQ09955.1| Cytochrome P450 2J2 [Myotis brandtii]	--	--	--	--	--	PF00067	Cytochrome P450	KOG0156	Cytochrome P450 CYP2 subfamily	FALSE	-2.3468	0.51423	DOWN	-4.2143	0.0029035	FALSE	-1.7966	0.2425	DOWN	-4.418	0.0041014	DOWN	-3.8435	0.005672	FALSE	-1.4048	0.51362	FALSE	-1.632	0.23866	FALSE	-2.0071	0.48796	FALSE	0.56897	0.98674	FALSE	-1.2631
Cluster-42168.112963	0.0166667	0.0966667	0.0666667	0.42	0.0633333	0.16	512836249	XP_004913819.1	473	2.8e-44	PREDICTED: cytochrome P450 2D6-like [Xenopus (Silurana) tropicalis]	--	--	--	--	--	PF00067	Cytochrome P450	--	--	FALSE	-1.0436	0.98063	FALSE	3.2201	0.66017	UP	4.2496	0.045328	FALSE	1.6262	0.97174	FALSE	0.75372	0.95011	FALSE	1.8672	0.28713	FALSE	1.5392	0.97247	FALSE	2.67	0.43068	FALSE	-0.80726	0.98674	FALSE	-1.0025
Cluster-42168.72306	45.21	2.86333	31.8833	2.19	0.536667	0.456667	590000866	AHL26190.1	2110	5.2e-234	lipoprotein receptor 2A [Pandalopsis japonica]	--	--	--	--	--	PF07645//PF00008//PF00057	Calcium-binding EGF domain//EGF-like domain//Low-density lipoprotein receptor domain class A	--	--	FALSE	-1.8609	0.98063	DOWN	-6.8221	0.0041027	DOWN	-4.8637	0.0021989	FALSE	-6.081	0.083279	FALSE	-2.6228	0.69046	FALSE	-0.64838	0.95592	FALSE	-7.0287	0.095129	FALSE	-4.1182	0.37096	FALSE	3.4136	0.6541	FALSE	-2.8377
Cluster-42168.82248	89.7133	14.4367	58.1333	1.70333	2.92667	3.57	590000866	AHL26190.1	2119	4.7e-235	lipoprotein receptor 2A [Pandalopsis japonica]	--	--	--	--	--	PF07645//PF00057//PF00008	Calcium-binding EGF domain//Low-density lipoprotein receptor domain class A//EGF-like domain	--	--	FALSE	1.4622	0.98063	DOWN	-4.7899	0.0057825	DOWN	-6.1189	0.024493	FALSE	-3.9493	0.2302	FALSE	-1.9802	0.67336	FALSE	-3.3017	0.61698	DOWN	-5.3942	5.122e-13	FALSE	-5.2759	0.41142	FALSE	1.9331	0.98674	DOWN	-2.5896
Cluster-42168.86405	24.4067	0.163333	3.98333	0.00666667	0.03	0	590000866	AHL26190.1	2101	4.3e-233	lipoprotein receptor 2A [Pandalopsis japonica]	--	--	--	--	--	PF00057//PF00008//PF07645	Low-density lipoprotein receptor domain class A//EGF-like domain//Calcium-binding EGF domain	--	--	FALSE	-0.70764	0.98063	FALSE	-12.795	NA	FALSE	-12.049	NA	DOWN	-9.8417	0.0050822	FALSE	-5.2554	0.52992	FALSE	-4.4905	0.57506	FALSE	-10.125	NA	DOWN	-9.0927	0.016369	FALSE	4.5549	0.73311	FALSE	-2.5923
Cluster-42168.86960	3.18667	35.7167	11.9967	28.0967	8.79667	5.28667	590000866	AHL26190.1	145	1.9e-06	lipoprotein receptor 2A [Pandalopsis japonica]	--	--	--	--	--	--	--	--	--	FALSE	-2.0718	0.2614	FALSE	0.68421	0.95175	FALSE	2.8231	0.18255	FALSE	-0.86396	0.97174	DOWN	-2.7507	0.015575	FALSE	-0.58839	0.84948	FALSE	1.1882	NA	FALSE	1.2382	NA	FALSE	-1.793	0.98674	FALSE	-2.2442
Cluster-42168.88868	4.65	0.0333333	1.40333	0.0233333	0	0	590000866	AHL26190.1	2092	4.8e-232	lipoprotein receptor 2A [Pandalopsis japonica]	--	--	--	--	--	PF00057//PF00008//PF07645	Low-density lipoprotein receptor domain class A//EGF-like domain//Calcium-binding EGF domain	--	--	FALSE	-2.2349	0.98063	FALSE	-10.431	NA	FALSE	-8.1366	NA	DOWN	-8.2962	0.029058	FALSE	-2.9976	0.95011	FALSE	-0.68721	0.95592	FALSE	-10.848	NA	FALSE	-6.0168	0.3206	FALSE	5.2565	0.30812	FALSE	-3.4199
Cluster-42168.86248	20.5733	18.11	6.60333	2.45333	3.56667	1.60667	590000864	AHL26189.1	292	7.1e-23	lipoprotein receptor 1 [Pandalopsis japonica]	743692759	KP072516.1	58	2.06696e-18	Scylla olivacea prostaglandin F synthase (PGFS) mRNA, complete cds	PF03099	Biotin/lipoate A/B protein ligase family	--	--	FALSE	-0.25779	0.98063	DOWN	-3.838	0.00094187	DOWN	-3.5103	9.0742e-05	FALSE	-1.8649	0.4862	DOWN	-3.4969	0.00061606	DOWN	-3.1482	4.3072e-06	DOWN	-3.0081	0.0075268	FALSE	-1.5461	0.62701	FALSE	-1.6376	0.33399	DOWN	-2.669
Cluster-42168.137440	1.16333	0.406667	0.84	0.0966667	0.356667	0.0933333	341870822	AEK99382.1	3392	0	lipoprotein receptor [Callinectes sapidus]	--	--	--	--	--	PF00002//PF07263//PF01213//PF01825	7 transmembrane receptor (Secretin family)//Dentin matrix protein 1 (DMP1)//Adenylate cyclase associated (CAP) N terminal//GPCR proteolysis site, GPS, motif	KOG4193	G protein-coupled receptors	FALSE	0.30815	0.98063	FALSE	-3.9143	0.66977	FALSE	-4.1388	0.31318	FALSE	-3.0012	0.51255	FALSE	-2.1376	0.64894	DOWN	-2.3355	0.026809	FALSE	-2.3574	0.97247	FALSE	-3.2367	0.11471	FALSE	0.84929	0.98674	FALSE	-0.59382
Cluster-42168.51692	1.21667	0.28	1.00333	0	1.05	0.516667	341870822	AEK99382.1	607	7.3e-60	lipoprotein receptor [Callinectes sapidus]	--	--	--	--	--	PF01213	Adenylate cyclase associated (CAP) N terminal	--	--	FALSE	7.3065	NA	FALSE	-1.382	0.95175	FALSE	-8.5385	0.10321	FALSE	-0.73977	0.97174	FALSE	0.9324	NA	FALSE	-6.213	0.77809	FALSE	-0.76357	0.97247	DOWN	-7.9132	0.0012383	FALSE	1.6597	0.98674	FALSE	1.5365
Cluster-42168.51693	3.44	2.37	6.3	0.946667	1.92333	0.493333	341870822	AEK99382.1	607	7.3e-60	lipoprotein receptor [Callinectes sapidus]	--	--	--	--	--	PF01213	Adenylate cyclase associated (CAP) N terminal	--	--	FALSE	-0.66125	0.98063	DOWN	-2.9654	0.0033416	FALSE	-2.2864	0.13649	DOWN	-3.5785	0.041327	FALSE	-2.2807	0.13587	FALSE	-1.5707	0.71651	FALSE	-1.3253	0.97247	FALSE	-2.8984	0.41092	FALSE	1.2796	0.98674	FALSE	-0.63194
Cluster-42168.53222	4.01667	2.57333	6.01667	0.976667	1.42	0.683333	347596010	AEP13982.1	368	2e-32	lipid storage droplet protein [Penaeus monodon]	--	--	--	--	--	--	--	--	--	FALSE	-0.078439	0.9838	FALSE	-2.6181	0.58874	DOWN	-2.4435	0.018192	FALSE	-2.9101	0.56349	FALSE	-1.8419	0.88898	FALSE	-1.6497	0.34909	FALSE	-1.9701	0.28198	DOWN	-2.7465	0.044578	FALSE	1.064	0.98674	FALSE	-1.1963
Cluster-42168.33734	0	0	0	0.27	0.6	0.0466667	347596010	AEP13982.1	378	2.5e-33	lipid storage droplet protein [Penaeus monodon]	--	--	--	--	--	PF03967	Photosynthetic reaction centre, H-chain N-terminal region	--	--	FALSE	-2.1634	0.78278	FALSE	3.4122	0.95175	UP	5.6598	0.027316	FALSE	3.7585	0.97174	FALSE	3.4417	0.95011	UP	5.7146	0.017231	FALSE	6.8946	0.41672	FALSE	5.9901	0.05553	FALSE	NA	NA	FALSE	6.9232
Cluster-42168.30561	0.233333	1.05667	0.14	0	0.91	0.57	347596010	AEP13982.1	378	1.6e-33	lipid storage droplet protein [Penaeus monodon]	--	--	--	--	--	--	--	--	--	FALSE	6.6754	0.80902	FALSE	1.0688	0.95175	FALSE	-5.4569	0.53834	FALSE	2.3452	0.97174	FALSE	-0.85212	0.95011	DOWN	-7.3708	0.0015414	FALSE	1.4028	0.97247	FALSE	-4.211	0.97664	FALSE	-3.1733	0.76037	FALSE	-0.53987
Cluster-42168.14956	0.396667	0.5	1.51333	0.32	0.176667	0	347596010	AEP13982.1	276	1.1e-21	lipid storage droplet protein [Penaeus monodon]	--	--	--	--	--	--	--	--	--	FALSE	-5.2156	0.2042	DOWN	-5.9695	0.031982	FALSE	-0.70558	0.94961	DOWN	-7.6214	0.030959	DOWN	-6.1636	0.014732	FALSE	-0.87817	0.95592	FALSE	-1.6045	0.97247	FALSE	-2.3623	0.93841	FALSE	1.4337	0.98674	FALSE	-1.7947
Cluster-42168.19727	0.0466667	0	0.3	0.413333	0.496667	0.156667	646711129	KDR16428.1	989	3.3e-104	Lipase 3 [Zootermopsis nevadensis]	--	--	--	--	--	PF04083	Partial alpha/beta-hydrolase lipase region	KOG2624	Triglyceride lipase-cholesterol esterase	FALSE	-1.0964	0.98063	FALSE	1.6327	0.95175	FALSE	2.7753	0.63142	FALSE	-0.65976	0.97174	FALSE	5.0771	0.58518	UP	6.2735	0.010228	FALSE	3.0514	0.96847	FALSE	0.48019	0.97664	FALSE	5.7959	0.16283	FALSE	6.5093
Cluster-42168.19726	0.366667	0.953333	1.15333	1.07667	3.07	1.25	646711129	KDR16428.1	989	2.9e-104	Lipase 3 [Zootermopsis nevadensis]	--	--	--	--	--	PF04083	Partial alpha/beta-hydrolase lipase region	KOG2624	Triglyceride lipase-cholesterol esterase	FALSE	0.4996	0.98063	FALSE	1.6611	0.19805	FALSE	1.1944	0.39367	FALSE	0.35297	0.97174	FALSE	0.36825	0.95011	FALSE	-0.068529	0.97237	UP	2.6745	0.0024588	FALSE	-0.12921	0.97664	FALSE	0.041758	0.98674	FALSE	1.3922
Cluster-42168.130273	1.16333	1.17333	1.25333	1.51667	2.77	0	815770638	XP_012235470.1	1637	2.5e-179	PREDICTED: probable peroxisomal acyl-coenzyme A oxidase 1 isoform X2 [Linepithema humile]	--	--	--	--	--	PF02770//PF01756//PF00441	Acyl-CoA dehydrogenase, middle domain//Acyl-CoA oxidase//Acyl-CoA dehydrogenase, C-terminal domain	KOG0136	Acyl-CoA oxidase	DOWN	-8.0192	7.6909e-05	DOWN	-8.0561	0.0001931	FALSE	6.5227e-05	0.99996	DOWN	-7.8738	0.00035607	DOWN	-7.9405	6.0587e-05	FALSE	0.13788	0.95592	FALSE	0.85384	0.97247	FALSE	0.17619	0.97664	FALSE	-0.055534	0.98674	FALSE	0.97499
Cluster-42168.65361	0.116667	0.736667	1.4	2.88333	1.46667	0.506667	262400957	ACY66381.1	1239	5.7e-133	alcohol dehydrogenase [Scylla paramamosain]	262400956	FJ774658.1	754	0	Scylla paramamosain alcohol dehydrogenase mRNA, partial cds	PF02826//PF00106//PF00917//PF01113//PF11023//PF00107	D-isomer specific 2-hydroxyacid dehydrogenase, NAD binding domain//short chain dehydrogenase//MATH domain//Dihydrodipicolinate reductase, N-terminus//Zinc-ribbon containing domain//Zinc-binding dehydrogenase	--	--	DOWN	-2.2437	0.0041327	FALSE	2.0312	0.26517	UP	4.3077	1.422e-05	FALSE	-1.2519	0.60205	FALSE	-0.57314	0.95011	UP	1.7386	0.036975	UP	3.2684	0.0067179	FALSE	1.0138	0.91645	FALSE	0.69392	0.98674	FALSE	0.67891
Cluster-42168.65360	12.8667	16.2767	51.0267	63.87	51.73	13.5533	262400957	ACY66381.1	1239	4.6e-133	alcohol dehydrogenase [Scylla paramamosain]	262400956	FJ774658.1	754	0	Scylla paramamosain alcohol dehydrogenase mRNA, partial cds	PF02826//PF00106//PF01113//PF11023//PF00107	D-isomer specific 2-hydroxyacid dehydrogenase, NAD binding domain//short chain dehydrogenase//Dihydrodipicolinate reductase, N-terminus//Zinc-ribbon containing domain//Zinc-binding dehydrogenase	--	--	DOWN	-1.9554	0.0010416	FALSE	-0.060733	0.98337	UP	1.931	0.0018193	FALSE	-1.6816	0.068212	FALSE	-0.28331	0.95011	UP	1.7377	0.0032254	UP	1.5898	0.035005	FALSE	0.29409	0.97664	FALSE	1.4327	0.31619	FALSE	1.3752
Cluster-42168.60690	0.15	0.0366667	0.136667	0.336667	0.326667	0	262400957	ACY66381.1	1004	8.4e-106	alcohol dehydrogenase [Scylla paramamosain]	262400956	FJ774658.1	622	0	Scylla paramamosain alcohol dehydrogenase mRNA, partial cds	PF11023//PF01370//PF00107//PF02826//PF01118//PF00106//PF01113	Zinc-ribbon containing domain//NAD dependent epimerase/dehydratase family//Zinc-binding dehydrogenase//D-isomer specific 2-hydroxyacid dehydrogenase, NAD binding domain//Semialdehyde dehydrogenase, NAD binding domain//short chain dehydrogenase//Dihydrodipicolinate reductase, N-terminus	--	--	DOWN	-6.3386	0.036517	FALSE	-5.4744	0.20488	FALSE	0.86722	0.94961	FALSE	-5.2419	0.26613	FALSE	-3.2592	0.95011	FALSE	3.0998	0.64406	FALSE	0.69727	0.97247	FALSE	1.1209	0.97664	FALSE	1.9877	0.98674	FALSE	2.9289
Cluster-42168.176103	0	0.48	0.483333	0.47	0.813333	0.0766667	646702684	KDR11767.1	910	3.7e-95	Alcohol dehydrogenase [NADP+] [Zootermopsis nevadensis]	--	--	--	--	--	--	--	KOG1577	Aldo/keto reductase family proteins	FALSE	-2.3542	0.98063	FALSE	3.6324	0.95175	FALSE	5.9519	0.40912	FALSE	-2.3228	0.97174	FALSE	-2.6604	0.95011	FALSE	-0.29185	0.98083	UP	6.7259	0.0050536	FALSE	-0.021952	0.99795	FALSE	-0.2924	0.98674	FALSE	0.45986
Cluster-42168.73236	7.43333	10.7867	12.3433	15.97	203.593	132.177	757943152	AJO53281.1	404	1.5e-36	fatty acid binding protein [Eriocheir sinensis]	--	--	--	--	--	--	--	KOG4015	Fatty acid-binding protein FABP	UP	3.2866	0.00015202	UP	4.0363	3.5541e-06	FALSE	0.7668	0.92557	UP	3.6305	0.00030812	UP	3.5818	2.6594e-06	FALSE	0.34732	0.95592	UP	4.4147	0.00049408	FALSE	0.34631	0.97664	FALSE	-0.00081865	0.99975	UP	3.9737
Cluster-42168.42729	2.58333	2.31333	3.18667	3.29667	11.3333	6.29667	306530847	ADM88556.1	5779	0	fatty acid synthase [Litopenaeus vannamei]	338224333	HM217807.1	459	0	Scylla paramamosain fatty acid synthase mRNA, partial cds	PF00106//PF00108//PF00975//PF00107//PF13994//PF02230//PF02046	short chain dehydrogenase//Thiolase, N-terminal domain//Thioesterase domain//Zinc-binding dehydrogenase//PgaD-like protein//Phospholipase/Carboxylesterase//Cytochrome c oxidase subunit VIa	KOG1202	Animal-type fatty acid synthase and related proteins	FALSE	1.2042	0.22132	FALSE	1.1431	0.24623	FALSE	-0.037862	0.98665	FALSE	1.207	0.45136	UP	1.4111	0.01889	FALSE	0.26073	0.95592	FALSE	1.6713	0.31987	FALSE	0.0089925	0.99498	FALSE	0.24266	0.98674	FALSE	1.9501
Cluster-42168.73236	7.43333	10.7867	12.3433	15.97	203.593	132.177	757943152	AJO53281.1	404	1.5e-36	fatty acid binding protein [Eriocheir sinensis]	--	--	--	--	--	--	--	KOG4015	Fatty acid-binding protein FABP	UP	3.2866	0.00015202	UP	4.0363	3.5541e-06	FALSE	0.7668	0.92557	UP	3.6305	0.00030812	UP	3.5818	2.6594e-06	FALSE	0.34732	0.95592	UP	4.4147	0.00049408	FALSE	0.34631	0.97664	FALSE	-0.00081865	0.99975	UP	3.9737
Cluster-42168.101082	0.593333	4.42	0.246667	23.3033	7.37667	32.65	646701178	KDR11017.1	702	2.4e-71	Sterol regulatory element-binding protein 1 [Zootermopsis nevadensis]	--	--	--	--	--	--	--	--	--	FALSE	0.6959	0.98063	FALSE	5.7454	0.19866	FALSE	5.044	0.18792	UP	7.3912	0.02749	FALSE	2.8272	0.82613	FALSE	2.1628	0.95592	FALSE	3.4328	NA	UP	6.6569	0.041829	FALSE	-4.4835	0.98674	FALSE	0.52155
Cluster-10373.0	0	0	0	0	0.376667	1.18667	678342157	CDW73081.1	416	3.4e-38	sterol desaturase family protein [Stylonychia lemnae]	--	--	--	--	--	PF04116	Fatty acid hydroxylase superfamily	--	--	UP	6.3628	0.0086341	UP	6.1731	0.012791	FALSE	NA	NA	UP	6.5156	0.0095522	UP	6.1942	0.0063938	FALSE	NA	NA	FALSE	4.1359	0.97247	FALSE	NA	NA	FALSE	NA	NA	FALSE	4.1698
[truncated: 16 more columns]

## Sheet: Immune related
Gene ID	FPKM value						NR GI	NR ID	NR Score	NR Evalue	NR Description	NT GI	NT ID	NT Score	NT Evalue	NT Description	PFAM ID	PFAM description	KOG ID	KOG Description	UP_DOWN_REGULATION(PrMvsInM-Ⅲ)	log2FC(PrMvsInM-Ⅲ)	q value(PrMvsInM-Ⅲ)	UP_DOWN_REGULATION(PrMvsPoM)	log2FC(PrMvsPoM)	q value(PrMvsPoM)	UP_DOWN_REGULATION(InM-ⅢvsPoM)	log2FC(InM-ⅢvsPoM)	q value(InM-ⅢvsPoM)	UP_DOWN_REGULATION(PrMvsInM-Ⅱ)	log2FC(PrMvsInM-Ⅱ)	q value(PrMvsInM-Ⅱ)	UP_DOWN_REGULATION(PrMvsInM-Ⅰ)	log2FC(PrMvsInM-Ⅰ)	q value(PrMvsInM-Ⅰ)	UP_DOWN_REGULATION(InM-ⅢvsInM-Ⅰ)	log2FC(InM-ⅢvsInM-Ⅰ)	q value(InM-ⅢvsInM-Ⅰ)	UP_DOWN_REGULATION(InM-ⅣvsPoM)	log2FC(InM-ⅣvsPoM)	q value(InM-ⅣvsPoM)	UP_DOWN_REGULATION(InM-ⅢvsInM-Ⅱ)	log2FC(InM-ⅢvsInM-Ⅱ)	q value(InM-ⅢvsInM-Ⅱ)	UP_DOWN_REGULATION(InM-ⅡvsInM-Ⅰ)	log2FC(InM-ⅡvsInM-Ⅰ)	q value(InM-ⅡvsInM-Ⅰ)	UP_DOWN_REGULATION(InM-ⅣvsInM-Ⅰ)	log2FC(InM-ⅣvsInM-Ⅰ)
	PoM	InM-Ⅰ	InM-Ⅱ	InM-Ⅲ	InM-Ⅳ	PrM
Cluster-42168.90810	7.06667	4.76333	3.92667	0.74	0.383333	1.29667	156555594	XP_001605247.1	582	1.8e-57	PREDICTED: C-type lectin mannose-binding isoform [Nasonia vitripennis]	--	--	--	--	--	--	--	KOG4297	C-type lectin	FALSE	1.0512	0.98063	FALSE	-2.6512	0.1358	DOWN	-3.7032	0.010989	FALSE	-1.4156	0.97174	FALSE	-1.8956	0.11415	DOWN	-2.9034	0.002397	DOWN	-4.7409	0.018037	FALSE	-2.4815	0.97664	FALSE	-0.49136	0.98674	DOWN	-3.9641
Cluster-42168.80661	12.34	6.71333	6.64667	1.60667	0.226667	2.94333	156555594	XP_001605247.1	178	1e-10	PREDICTED: C-type lectin mannose-binding isoform [Nasonia vitripennis]	769856709	XM_011641662.1	49	1.7403e-14	PREDICTED: Pogonomyrmex barbatus low affinity immunoglobulin epsilon Fc receptor-like (LOC105429016), transcript variant X2, mRNA	--	--	--	--	FALSE	1.1162	0.98063	FALSE	-2.2652	0.27523	DOWN	-3.3552	0.025199	FALSE	-1.0346	0.97174	FALSE	-1.2045	0.66644	FALSE	-2.2662	0.086755	DOWN	-6.2847	2.2094e-05	FALSE	-2.1321	0.97664	FALSE	-0.19121	0.98674	DOWN	-5.2398
Cluster-42168.104006	5.79	5.79333	11.9833	14.84	18.7267	23.9233	657733982	XP_008335798.1	176	5.5e-10	PREDICTED: C-type lectin domain family 4 member [Cynoglossus semilaevis]	--	--	--	--	--	PF11857//PF04546	Domain of unknown function (DUF3377)//Sigma-70, non-essential region	--	--	FALSE	0.99041	0.74124	FALSE	1.8759	0.18659	FALSE	0.94026	0.76168	FALSE	1.2292	0.50826	UP	2.0361	0.0027796	UP	1.1247	0.023338	FALSE	1.2353	0.73405	FALSE	0.27508	0.97664	FALSE	0.8282	0.98674	FALSE	1.3975
Cluster-42168.68058	0	0	0.0733333	0	1.46667	0.503333	795279952	XP_011748250.1	194	5.4e-12	PREDICTED: C-type lectin domain family 17, member A [Macaca nemestrina]	--	--	--	--	--	PF03985//PF06524//PF01080//PF00973//PF03896//PF02932//PF06459//PF05132//PF02371//PF02724	Paf1//NOA36 protein//Presenilin//Paramyxovirus nucleocapsid protein//Translocon-associated protein (TRAP), alpha subunit//Neurotransmitter-gated ion-channel transmembrane region//Ryanodine Receptor TM 4-6//RNA polymerase III RPC4//Transposase IS116/IS110/IS902 family//CDC45-like protein	--	--	FALSE	7.0791	0.28	FALSE	6.838	0.24489	FALSE	NA	NA	FALSE	3.0523	0.97174	FALSE	6.8666	0.21494	FALSE	NA	NA	UP	7.9905	0.0026118	FALSE	-3.985	0.97664	FALSE	3.9109	0.98674	UP	8.0244
Cluster-42168.127856	52.0233	65.8333	116.59	176.503	132.523	59.29	296042337	ADG85658.1	241	5.4e-18	lectin E [Marsupenaeus japonicus]	--	--	--	--	--	PF01120//PF02165	Alpha-L-fucosidase//Wilm's tumour protein	--	--	FALSE	-1.2573	0.86251	FALSE	0.063213	0.99507	FALSE	1.3925	0.10319	FALSE	-0.72861	0.97174	FALSE	-0.13839	0.95201	UP	1.2135	0.01481	FALSE	0.95992	0.93208	FALSE	0.57901	0.97664	FALSE	0.62107	0.98674	FALSE	0.75865
Cluster-42168.85102	10.4167	12.56	16.9067	30.57	6.81	2.44333	653607176	AIC80996.1	698	8.2e-71	lectin 4 [Scylla paramamosain]>gi|653607206|gb|AIC80997.1| lectin 4 [Scylla paramamosain]	653607175	KJ631743.1	408	0	Scylla paramamosain lectin 4 mRNA, complete cds	--	--	--	--	DOWN	-3.3638	0.0022295	DOWN	-2.1923	0.012764	FALSE	1.1926	0.62272	DOWN	-2.6071	0.0041614	DOWN	-2.3854	0.002131	FALSE	1.0291	0.81631	FALSE	-0.96169	0.96021	FALSE	0.77144	0.97664	FALSE	0.23106	0.98674	FALSE	-1.1463
Cluster-42168.60837	3.91333	4.15	9.19667	15.0367	6.12	1.82	653607230	AIC80998.1	816	2.1e-84	lectin 3 [Scylla paramamosain]	407971934	JX094505.1	722	0	Scylla paramamosain C-type lectin mRNA, complete cds	PF00008	EGF-like domain	--	--	DOWN	-2.7927	0.025844	FALSE	-1.2239	0.79669	UP	1.5667	0.045906	FALSE	-2.0907	0.39298	FALSE	-1.2206	0.85803	FALSE	1.6039	0.34613	FALSE	0.24249	0.97247	FALSE	0.68133	0.97664	FALSE	0.91912	0.98674	FALSE	0.25888
Cluster-42168.108238	0.193333	0.313333	0.696667	1.48667	0	0.713333	393716354	AFN20599.1	197	7.7e-13	lectin 3 [Macrobrachium rosenbergii]	338224447	HM217870.1	89	1.22148e-36	Scylla paramamosain endonuclease-reverse transcriptase-like protein mRNA, partial cds	--	--	--	--	FALSE	-0.76967	0.98063	FALSE	1.8876	0.88508	FALSE	2.6623	0.23227	FALSE	0.19507	0.97174	FALSE	1.1914	0.95011	FALSE	2.0227	0.60799	FALSE	-3.7343	0.97247	FALSE	0.98584	0.97664	FALSE	1.0155	0.98674	FALSE	-4.4521
Cluster-42168.109491	0.613333	3.01	5.47333	9.26333	5.86	0.563333	240002903	ACS37723.1	193	3.7e-12	C-type lectin-2 [Nippostrongylus brasiliensis]	--	--	--	--	--	--	--	--	--	DOWN	-3.776	0.00019059	FALSE	-0.19443	0.96177	UP	3.6016	0.0039739	FALSE	-2.997	0.21966	FALSE	-2.4329	0.068403	FALSE	1.3998	0.25545	FALSE	2.8637	0.096255	FALSE	0.78233	0.97664	FALSE	0.59147	0.98674	FALSE	0.64323
Cluster-42168.104373	11.4567	8.88333	29.35	6.94667	21.09	0.706667	240002903	ACS37723.1	186	1.2e-11	C-type lectin-2 [Nippostrongylus brasiliensis]	--	--	--	--	--	--	--	--	--	FALSE	-2.9107	0.22961	DOWN	-4.0743	0.009379	FALSE	-1.0706	0.21564	DOWN	-5.0695	0.009847	DOWN	-3.5908	0.023702	FALSE	-0.56646	0.79833	FALSE	0.44354	0.97247	FALSE	-2.0755	0.64125	FALSE	1.469	0.98674	FALSE	0.92709
Cluster-42168.31784	25.8167	10.9667	5.95	1.01	0.49	64.1467	122003881	ABM65757.1	756	1.4e-77	C-type lectin receptor [Portunus pelagicus]	122003880	EF120992.1	281	2.76678e-143	Portunus pelagicus C-type lectin receptor (CTLR) mRNA, complete cds	--	--	--	--	UP	6.3144	2.0613e-07	FALSE	1.1257	0.95175	DOWN	-5.127	0.0056985	FALSE	3.6273	0.051214	FALSE	2.5671	0.2023	FALSE	-3.6672	0.11034	DOWN	-6.1552	0.00012097	FALSE	-2.6392	0.74758	FALSE	-1.0106	0.98674	DOWN	-4.7134
Cluster-42168.151559	2.94667	5.01333	24.8667	25.13	93.4767	90.0633	122003881	ABM65757.1	745	2.8e-76	C-type lectin receptor [Portunus pelagicus]	122003880	EF120992.1	311	6.01359e-160	Portunus pelagicus C-type lectin receptor (CTLR) mRNA, complete cds	--	--	--	--	FALSE	2.077	0.61324	UP	4.8606	0.00023142	FALSE	2.8175	0.2278	FALSE	2.1505	0.6758	UP	4.151	0.004624	FALSE	2.149	0.63727	UP	4.6928	0.013096	FALSE	0.087119	0.98823	FALSE	2.0347	0.98674	FALSE	3.9982
Cluster-42168.166642	0.626667	2.10667	2.09667	0.0966667	0.52	41.99	122003881	ABM65757.1	840	1.8e-87	C-type lectin receptor [Portunus pelagicus]	122003880	EF120992.1	399	0	Portunus pelagicus C-type lectin receptor (CTLR) mRNA, complete cds	--	--	--	--	UP	9.1066	7.7871e-09	UP	5.8858	0.00059079	FALSE	-3.1267	0.72023	UP	4.5846	5.2138e-05	FALSE	4.3602	0.084656	FALSE	-4.6229	0.43584	FALSE	-0.70286	0.97247	FALSE	-4.4737	0.19676	FALSE	-0.15483	0.98674	FALSE	-2.2143
Cluster-42168.8005	0.116667	0.216667	0	0.13	0	9.03667	122003881	ABM65757.1	442	1.6e-41	C-type lectin receptor [Portunus pelagicus]	122003880	EF120992.1	193	9.49731e-95	Portunus pelagicus C-type lectin receptor (CTLR) mRNA, complete cds	--	--	--	--	UP	6.4891	0.016525	UP	6.3326	0.020576	FALSE	-0.16718	0.98665	UP	7.6359	0.0082898	UP	5.5063	0.04228	FALSE	-0.92012	0.95592	FALSE	-1.3376	0.97247	FALSE	1.1247	0.97664	FALSE	-2.0455	0.98674	FALSE	-2.1025
Cluster-42168.156201	0.233333	0.05	0.1	0	0	2.76667	122003881	ABM65757.1	807	1.1e-83	C-type lectin receptor [Portunus pelagicus]	122003880	EF120992.1	372	0	Portunus pelagicus C-type lectin receptor (CTLR) mRNA, complete cds	--	--	--	--	UP	6.9354	0.0073711	FALSE	3.5755	0.40358	FALSE	-3.3427	0.94961	FALSE	5.2535	0.054824	UP	5.8026	0.013625	FALSE	-1.0761	0.95592	FALSE	-3.5499	0.97247	FALSE	-1.6676	0.97664	FALSE	0.62526	0.98674	FALSE	-1.306
Cluster-42168.120295	0.78	0.113333	0.583333	0.146667	0	0	453684697	AGG23538.1	172	6.1e-10	C-type Lectin LecF [Eriocheir sinensis]	--	--	--	--	--	--	--	--	--	FALSE	-2.651	0.98063	FALSE	-5.4655	0.079761	FALSE	-2.7767	0.61982	FALSE	-4.5995	0.97174	FALSE	-2.6769	0.95011	FALSE	0.060903	0.99512	DOWN	-5.898	0.043075	FALSE	-1.9186	0.97664	FALSE	1.9499	0.98674	FALSE	-3.095
Cluster-42168.17406	0.0166667	0	0	0	0.01	1.74	528746119	AGS42195.1	203	4.1e-13	C-type lectin 4 [Fenneropenaeus merguiensis]	--	--	--	--	--	PF01544//PF08941//PF09177//PF04162//PF16519//PF05791//PF05823//PF10186//PF08702	CorA-like Mg2+ transporter protein//USP8 interacting//Syntaxin 6, N-terminal//Gyrovirus capsid protein (VP1)//Tetramerisation domain of TRPM//Bacillus haemolytic enterotoxin (HBL)//Nematode fatty acid retinoid binding protein (Gp-FAR-1)//Vacuolar sorting 38 and autophagy-related subunit 14//Fibrinogen alpha/beta chain family	--	--	UP	8.5595	8.9395e-05	UP	6.4849	0.00047469	FALSE	-2.0474	0.94961	UP	8.681	8.5421e-05	UP	8.3636	5.1331e-05	FALSE	NA	NA	FALSE	-1.2865	0.97247	FALSE	NA	NA	FALSE	NA	NA	FALSE	0.61754
Cluster-42168.142793	1.89333	0.696667	2.16333	0	0.05	0.0433333	387165446	AFJ59947.1	332	1.5e-28	C-type lectin 3, partial [Marsupenaeus japonicus]	--	--	--	--	--	PF07655	Secretin N-terminal domain	--	--	FALSE	1.2159	0.98063	DOWN	-5.5259	0.023963	DOWN	-6.714	0.0037692	FALSE	-5.4582	0.38744	FALSE	-3.9595	0.61693	FALSE	-5.1118	0.71781	DOWN	-5.9592	0.01062	FALSE	-6.6465	0.6074	FALSE	1.49	0.98674	FALSE	-4.3808
Cluster-42168.105483	0.483333	0.596667	2.63	0.756667	1.24	0.116667	387165446	AFJ59947.1	838	1.6e-86	C-type lectin 3, partial [Marsupenaeus japonicus]	--	--	--	--	--	PF07655//PF09456//PF04023//PF04618	Secretin N-terminal domain//RcsC Alpha-Beta-Loop (ABL)//FeoA domain//HD-ZIP protein N terminus	--	--	FALSE	-2.4659	0.66476	FALSE	-2.0767	0.95175	FALSE	0.35989	0.94961	DOWN	-4.2918	0.045084	FALSE	-2.3505	NA	FALSE	0.13255	NA	FALSE	0.9859	0.97247	FALSE	-1.8527	0.081592	FALSE	1.9555	NA	FALSE	0.7354
Cluster-42168.80169	3.40333	0.71	2.50333	2.11667	1.82333	2.75667	347466537	AEO92002.1	532	9.6e-51	C-type lectin 2 [Scylla paramamosain]	--	--	--	--	--	PF00023//PF13606//PF02552	Ankyrin repeat//Ankyrin repeat//CO dehydrogenase beta subunit/acetyl-CoA synthase epsilon subunit	--	--	FALSE	0.64588	0.98063	FALSE	-0.4325	0.95175	FALSE	-1.0839	0.73599	FALSE	0.38062	0.97174	FALSE	1.9341	0.11359	FALSE	1.3166	0.69449	FALSE	-1.3056	0.10444	FALSE	-0.28548	0.97664	FALSE	1.601	0.62573	FALSE	1.0734
Cluster-42168.99287	8.85333	2.51333	0.813333	0	0	0.28	347466537	AEO92002.1	258	4e-20	C-type lectin 2 [Scylla paramamosain]	347466536	HQ325748.1	81	2.06142e-32	Scylla paramamosain C-type lectin 2 mRNA, complete cds	--	--	--	--	FALSE	3.0104	0.98063	DOWN	-5.0803	0.047975	DOWN	-8.0145	0.00048237	FALSE	-1.4484	0.97174	FALSE	-3.0719	0.90393	FALSE	-5.954	0.56687	DOWN	-8.2195	0.00040384	FALSE	-4.3476	0.97664	FALSE	-1.6341	0.98674	FALSE	-6.1763
Cluster-42168.81086	78.66	91.4633	163.067	141.217	8.96	14	347466537	AEO92002.1	440	2.9e-41	C-type lectin 2 [Scylla paramamosain]	347466534	HQ325747.1	197	6.21212e-97	Scylla paramamosain C-type lectin 1 mRNA, complete cds	--	--	--	--	FALSE	-2.9409	0.5977	FALSE	-2.6072	0.31371	FALSE	0.41237	0.94961	FALSE	-3.4073	0.1706	FALSE	-2.6542	0.25868	FALSE	0.38518	0.95592	DOWN	-3.573	0.00015852	FALSE	-0.39078	0.97664	FALSE	0.75514	0.98674	DOWN	-3.6239
Cluster-42168.81087	8.83	3.51	3.93667	1.74	0.14	1.06667	347466537	AEO92002.1	336	2.7e-29	C-type lectin 2 [Scylla paramamosain]	347466536	HQ325748.1	105	6.97839e-46	Scylla paramamosain C-type lectin 2 mRNA, complete cds	--	--	--	--	FALSE	-0.2491	0.98063	FALSE	-3.0613	0.23449	FALSE	-2.8294	0.74905	FALSE	-1.565	0.97174	FALSE	-1.5195	0.80946	FALSE	-1.2363	0.95592	DOWN	-6.2151	0.023507	FALSE	-1.3343	0.97664	FALSE	0.039853	0.99183	FALSE	-4.6598
Cluster-42168.80153	86.9467	88.7133	54.9933	29.0067	25.51	29.8967	558633449	AHA83583.1	311	9.7e-26	C-type lectin 2 [Marsupenaeus japonicus]	--	--	--	--	--	PF05001	RNA polymerase Rpb1 C-terminal repeat	--	--	FALSE	0.38802	0.98063	FALSE	-1.7181	0.52916	FALSE	-2.0397	0.1755	FALSE	-0.7463	0.97174	FALSE	-1.5651	0.30623	DOWN	-1.8659	0.019854	FALSE	-2.2466	0.194	FALSE	-1.0722	0.97664	FALSE	-0.82927	0.98674	DOWN	-2.0961
Cluster-42168.72322	1.13667	0.296667	0.0266667	0	0	0.0333333	347466535	AEO92001.1	801	1.1e-82	C-type lectin 1 [Scylla paramamosain]	347466534	HQ325747.1	494	0	Scylla paramamosain C-type lectin 1 mRNA, complete cds	--	--	--	--	FALSE	2.0173	0.98063	DOWN	-5.1702	0.019816	DOWN	-7.1702	0.00050769	FALSE	0.40808	0.97174	FALSE	-3.1693	0.66083	FALSE	-5.1075	0.33693	DOWN	-7.3781	0.00047402	FALSE	-1.4996	0.97664	FALSE	-3.5885	0.98674	FALSE	-5.3413
Cluster-42168.88070	32.3567	24.7867	7.74333	13.8233	0.11	0.24	347466535	AEO92001.1	786	5.5e-81	C-type lectin 1 [Scylla paramamosain]	347466534	HQ325747.1	590	0	Scylla paramamosain C-type lectin 1 mRNA, complete cds	--	--	--	--	DOWN	-5.5493	0.00088128	DOWN	-7.1786	5.2266e-11	FALSE	-1.6216	0.79176	DOWN	-4.9119	0.0011921	DOWN	-6.6905	5.101e-10	FALSE	-1.1058	0.95592	DOWN	-8.5664	4.6595e-05	FALSE	0.64535	0.97664	FALSE	-1.7843	0.98674	DOWN	-8.0693
Cluster-42168.13781	2.37667	0.48	0.24	0.713333	0.0433333	0.09	347466535	AEO92001.1	829	5.5e-86	C-type lectin 1 [Scylla paramamosain]	347466534	HQ325747.1	594	0	Scylla paramamosain C-type lectin 1 mRNA, complete cds	PF02313	Fumarate reductase subunit D	--	--	FALSE	-2.6866	0.98063	DOWN	-4.9323	0.03928	FALSE	-2.2521	0.83515	FALSE	-1.1558	0.97174	FALSE	-2.4042	0.65647	FALSE	0.31234	0.96493	DOWN	-6.2545	0.022183	FALSE	1.4905	0.97664	FALSE	-1.1571	0.98674	FALSE	-3.7243
Cluster-42168.85554	573.063	650.993	287.173	411.887	101.96	298.43	387165442	AFJ59945.1	311	3.7e-26	C-type lectin 1 [Marsupenaeus japonicus]	--	--	--	--	--	--	--	--	--	FALSE	-0.13211	0.98063	FALSE	-1.0419	0.84883	FALSE	-0.84177	0.5188	FALSE	0.20629	0.97174	FALSE	-1.104	0.7054	FALSE	-0.88056	0.36067	DOWN	-2.8564	8.0717e-05	FALSE	0.40026	0.97664	FALSE	-1.3192	0.96188	DOWN	-2.9175
Cluster-42168.91143	35.88	43.3533	33.3867	27.71	35.2933	4.27667	387165442	AFJ59945.1	210	3.7e-14	C-type lectin 1 [Marsupenaeus japonicus]	--	--	--	--	--	PF13855//PF00560	Leucine rich repeat//Leucine Rich Repeat	--	--	DOWN	-2.3709	0.037311	DOWN	-3.1723	0.0013875	FALSE	-0.73578	0.7859	FALSE	-2.6653	0.15565	DOWN	-3.3346	0.00013613	FALSE	-0.87361	0.46243	FALSE	-0.40861	0.97247	FALSE	-0.25045	0.97664	FALSE	-0.62693	0.98674	FALSE	-0.56658
Cluster-59844.0	0.08	0.5	0.37	1.78	0.673333	0	256549318	ACU83213.1	256	1.3e-19	C-type lectin [Ruditapes philippinarum]	--	--	--	--	--	--	--	--	--	DOWN	-6.5669	0.011499	FALSE	-2.3719	0.95175	FALSE	4.2219	0.1211	FALSE	-4.4508	0.49129	FALSE	-5.095	0.179	FALSE	1.5483	0.76393	FALSE	2.8545	0.97247	FALSE	2.1704	0.63942	FALSE	-0.66225	0.98674	FALSE	0.14082
Cluster-42168.64817	11.0167	0	3.77333	0.63	1.48	0.74	498532503	AGL46986.1	410	1.6e-37	C-type lectin [Procambarus clarkii]	--	--	--	--	--	PF05355	Apolipoprotein C-II	--	--	FALSE	0.53337	0.98063	DOWN	-4.0781	0.015036	FALSE	-4.5195	0.32128	FALSE	-2.0243	NA	FALSE	5.4079	0.11215	FALSE	4.9957	0.95592	DOWN	-3.3705	0.039017	FALSE	-2.5045	NA	FALSE	21.545	NA	UP	6.1156
Cluster-42168.97162	10.8433	0	0.37	0	0.32	0	498532503	AGL46986.1	555	4.6e-54	C-type lectin [Procambarus clarkii]	--	--	--	--	--	PF05355	Apolipoprotein C-II	--	--	FALSE	NA	NA	DOWN	-10.563	2.7678e-05	DOWN	-10.781	1.8084e-05	FALSE	-5.2143	0.97174	FALSE	NA	NA	FALSE	NA	NA	FALSE	-5.4167	0.30171	FALSE	-5.4695	0.97664	FALSE	5.3966	0.98674	FALSE	5.2321
Cluster-42168.96919	39	2.19333	10.97	5.35	3.25333	0	498532503	AGL46986.1	555	4.6e-54	C-type lectin [Procambarus clarkii]	--	--	--	--	--	PF02961//PF05355	Barrier to autointegration factor//Apolipoprotein C-II	--	--	DOWN	-9.0825	9.5128e-07	DOWN	-12.484	3.2098e-07	FALSE	-3.3656	0.077773	FALSE	-10.12	NA	DOWN	-8.0787	5.2748e-05	FALSE	1.0616	0.61698	FALSE	-4.0687	0.22322	FALSE	-1.0363	NA	FALSE	2.1294	NA	FALSE	0.33406
Cluster-42168.96178	3.41	0.816667	0.536667	0.13	0.0133333	0.0333333	498532503	AGL46986.1	234	8.7e-17	C-type lectin [Procambarus clarkii]	--	--	--	--	--	--	--	--	--	FALSE	-2.0181	0.98063	DOWN	-7.2331	0.00040089	DOWN	-5.1833	0.00010278	FALSE	-4.1659	0.76644	DOWN	-5.0012	0.049452	FALSE	-2.9256	0.15664	DOWN	-8.6115	1.4696e-05	FALSE	-2.1714	0.97664	FALSE	-0.75893	0.98674	DOWN	-6.3752
Cluster-42168.88666	424.27	58.4533	152.723	99.2567	26.5833	1.92333	498532503	AGL46986.1	315	7.1e-27	C-type lectin [Procambarus clarkii]	--	--	--	--	--	PF13895	Immunoglobulin domain	--	--	DOWN	-5.273	2.2812e-05	DOWN	-7.8405	2.8354e-08	FALSE	-2.5188	0.28871	DOWN	-5.9714	1.0931e-06	DOWN	-4.7363	1.8392e-06	FALSE	0.5956	0.95592	DOWN	-4.3229	0.032173	FALSE	-0.67848	0.97664	FALSE	1.2852	0.98674	FALSE	-1.2352
Cluster-42168.93134	427.763	142.64	263.973	234.313	21.3933	1.36333	498532503	AGL46986.1	724	7.3e-74	C-type lectin [Procambarus clarkii]	--	--	--	--	--	--	--	--	--	DOWN	-7.049	8.2971e-06	DOWN	-8.4588	1.0753e-07	FALSE	-1.3263	0.87331	DOWN	-7.3636	5.0947e-06	DOWN	-6.6796	7.3831e-06	FALSE	0.46696	0.95592	DOWN	-4.744	0.042228	FALSE	-0.25114	0.97664	FALSE	0.72001	0.98674	FALSE	-2.9731
Cluster-42168.34436	1.33	3.59667	2.00333	3.74	0	0	300678088	ADK27312.1	159	1.2e-08	C-type lectin [Procambarus clarkii]	--	--	--	--	--	--	--	--	--	FALSE	-6.1565	0.16006	FALSE	-5.0096	0.19428	FALSE	1.2055	0.94961	FALSE	-5.3184	0.18003	DOWN	-6.3363	0.031703	FALSE	-0.099011	0.99359	FALSE	-5.4366	0.13292	FALSE	0.88175	0.97664	FALSE	-1.0203	0.98674	DOWN	-6.7587
Cluster-42168.74857	175.92	49.97	143.18	119.71	21.92	2.6	498532503	AGL46986.1	603	6.2e-60	C-type lectin [Procambarus clarkii]	--	--	--	--	--	PF00614	Phospholipase D Active site motif	--	--	DOWN	-5.2232	0.00031935	DOWN	-6.2592	5.3844e-05	FALSE	-1.0304	0.94961	DOWN	-5.5202	0.0014922	DOWN	-4.2304	0.0054833	FALSE	1.026	0.95592	FALSE	-3.4392	0.28198	FALSE	-0.31115	0.97664	FALSE	1.3519	0.98674	FALSE	-1.4062
Cluster-42168.97160	8.34	2.02667	4.58	2.5	0.203333	0	498532503	AGL46986.1	318	5.3e-27	C-type lectin [Procambarus clarkii]	--	--	--	--	--	PF05355	Apolipoprotein C-II	--	--	DOWN	-6.0018	0.038984	DOWN	-8.2049	0.0019012	FALSE	-2.1765	0.42798	DOWN	-6.9304	0.0045473	DOWN	-5.9854	0.044107	FALSE	0.062955	0.99359	FALSE	-5.5748	0.081204	FALSE	-0.9238	0.97664	FALSE	0.99577	0.98674	FALSE	-3.3552
Cluster-42168.71060	9.04333	3.48333	7.2	9.10667	2.12333	0.17	498532503	AGL46986.1	412	1.1e-37	C-type lectin [Procambarus clarkii]	--	--	--	--	--	PF00614	Phospholipase D Active site motif	--	--	FALSE	-5.2564	0.12249	DOWN	-5.7348	0.015511	FALSE	-0.4445	0.94961	DOWN	-5.0363	0.015721	DOWN	-4.1777	0.031973	FALSE	1.1375	0.95592	FALSE	-2.4955	0.97247	FALSE	0.24397	0.9861	FALSE	0.89432	0.98674	FALSE	-0.93256
Cluster-42168.74856	45.3367	12.7767	27.17	9.71667	8.13	3.41333	498532503	AGL46986.1	716	6.1e-73	C-type lectin [Procambarus clarkii]	--	--	--	--	--	--	--	--	--	FALSE	-1.1485	0.98063	DOWN	-3.9285	0.021729	FALSE	-2.6905	0.1217	FALSE	-2.7001	0.38331	FALSE	-1.8733	0.45624	FALSE	-0.62175	0.95592	FALSE	-2.9577	0.18929	FALSE	-1.4934	0.97664	FALSE	0.90045	0.98674	FALSE	-0.91047
Cluster-42168.93475	60.4633	22.4567	47.98	26.0633	21.9733	6.70667	498532503	AGL46986.1	696	1.2e-70	C-type lectin [Procambarus clarkii]	--	--	--	--	--	PF00931	NB-ARC domain	--	--	FALSE	-1.6439	0.98063	DOWN	-3.3263	0.027203	FALSE	-1.6576	0.94961	FALSE	-2.5564	0.28389	FALSE	-1.7241	0.5572	FALSE	-0.032189	0.99512	FALSE	-1.8507	0.86244	FALSE	-0.90934	0.97664	FALSE	0.8988	0.98674	FALSE	-0.24491
Cluster-42168.64818	2.24	6.86	8.83667	12.5933	1.67	0.0366667	498532503	AGL46986.1	424	7.2e-39	C-type lectin [Procambarus clarkii]	--	--	--	--	--	PF02961//PF05355	Barrier to autointegration factor//Apolipoprotein C-II	--	--	DOWN	-7.9545	1.8509e-05	DOWN	-5.8771	0.042986	FALSE	2.1785	0.50312	DOWN	-7.5729	1.1538e-05	DOWN	-7.4279	4.2392e-05	FALSE	0.62075	0.95592	FALSE	-0.64621	0.97247	FALSE	0.43386	0.97664	FALSE	0.18101	0.98674	FALSE	-2.2242
Cluster-42168.57001	0.603333	0.936667	1.41	2.92333	0.126667	0	498532503	AGL46986.1	625	4e-62	C-type lectin [Procambarus clarkii]	--	--	--	--	--	PF01788	PsbJ	--	--	DOWN	-8.4517	0.011712	FALSE	-6.6372	0.28142	FALSE	1.8361	0.94961	FALSE	-7.5583	0.21242	FALSE	-7.1094	NA	FALSE	1.3911	NA	FALSE	-2.7214	0.97247	FALSE	0.90786	0.97664	FALSE	0.47587	NA	FALSE	-3.1889
Cluster-42168.88627	1.3	7.41667	8.95667	49.7733	35.9733	32.6	589094707	AHK59786.1	1083	4e-115	C-type lectin [Portunus trituberculatus]	589094706	KF951619.1	911	0	Portunus trituberculatus C-type lectin mRNA, complete cds	PF06156//PF05557	Protein of unknown function (DUF972)//Mitotic checkpoint protein	--	--	FALSE	-0.37122	0.98063	FALSE	4.4447	0.13643	FALSE	4.8367	0.06966	FALSE	2.0413	0.45994	FALSE	2.081	0.14986	UP	2.5007	0.020126	FALSE	4.3688	0.26612	FALSE	2.4131	0.32913	FALSE	0.074817	0.98674	FALSE	2.0079
Cluster-42168.81088	62.15	74.87	137.967	108.32	7.55333	12.1567	469658157	AGH68927.1	314	1.1e-26	C-type lectin [Portunus trituberculatus]	--	--	--	--	--	--	--	--	--	FALSE	-2.772	0.74792	FALSE	-2.4832	0.46045	FALSE	0.38192	0.94961	FALSE	-3.3681	0.21144	FALSE	-2.5767	0.35522	FALSE	0.30482	0.95592	DOWN	-3.4786	0.014615	FALSE	-0.50918	0.97664	FALSE	0.79292	0.98674	DOWN	-3.5782
Cluster-42168.25122	0.316667	0.326667	0.53	0.876667	3.16	2.53	71159516	AAZ29608.1	316	2.8e-26	C-type lectin [Penaeus monodon]	--	--	--	--	--	PF03525//PF00193	Meiotic recombination protein rec114//Extracellular link domain	--	--	FALSE	1.7837	0.1344	FALSE	2.7744	0.43237	FALSE	1.0058	0.94961	FALSE	2.4342	0.77314	UP	2.9071	0.00034849	FALSE	1.1687	0.56171	FALSE	2.8374	0.48758	FALSE	0.6582	0.97664	FALSE	0.45724	0.98674	UP	2.9766
Cluster-42168.92645	34.8967	122.62	241.96	210.37	152.557	5.89667	193878327	ACF25908.1	283	1.2e-22	crustin-2 [Eriocheir sinensis]>gi|239909562|gb|ACS32493.1| crustin III [Eriocheir sinensis]	--	--	--	--	--	--	--	--	--	DOWN	-4.9178	1.3853e-07	DOWN	-2.6978	0.044859	UP	2.2399	0.0059687	DOWN	-5.2102	6.3346e-06	DOWN	-4.4075	6.5232e-06	FALSE	0.56082	0.95592	FALSE	1.7226	0.16018	FALSE	-0.2801	0.97664	FALSE	0.80483	0.98674	FALSE	0.02504
Cluster-42168.71530	98.6067	124.51	95.0767	71.6533	18.4233	0	255653874	ACU25385.1	212	1.8e-14	crustin 4 [Panulirus japonicus]	--	--	--	--	--	PF00095	WAP-type (Whey Acidic Protein) 'four-disulfide core'	--	--	DOWN	-12.088	3.4112e-12	DOWN	-12.909	6.1888e-14	FALSE	-0.78392	0.75738	DOWN	-12.587	1.0232e-11	DOWN	-13.177	1.8889e-15	FALSE	-1.0199	0.4474	DOWN	-2.8054	0.001202	FALSE	-0.46928	0.97664	FALSE	-0.58908	0.98674	DOWN	-3.0627
Cluster-42168.87488	0.503333	1.42667	1.52	1.52	0	0.03	255653874	ACU25385.1	212	1.7e-14	crustin 4 [Panulirus japonicus]	--	--	--	--	--	PF00095//PF01213	WAP-type (Whey Acidic Protein) 'four-disulfide core'//Adenylate cyclase associated (CAP) N terminal	--	--	DOWN	-5.4778	0.033106	FALSE	-4.3122	0.16922	FALSE	1.2069	0.73959	DOWN	-5.5445	0.027504	DOWN	-5.6516	0.0055987	FALSE	-0.1059	0.97387	DOWN	-5.7062	0.048418	FALSE	-0.043246	0.98823	FALSE	-0.081027	0.98674	DOWN	-7.0369
Cluster-42168.69968	34.2567	81.21	67.78	60.4233	20.8333	0.37	255653874	ACU25385.1	212	1.7e-14	crustin 4 [Panulirus japonicus]	--	--	--	--	--	PF00095//PF01213	WAP-type (Whey Acidic Protein) 'four-disulfide core'//Adenylate cyclase associated (CAP) N terminal	--	--	DOWN	-6.9746	1.2175e-05	DOWN	-6.5651	4.3752e-05	FALSE	0.50929	0.94961	DOWN	-7.3022	3.2013e-06	DOWN	-7.7466	1.2966e-07	FALSE	-0.65269	0.95592	FALSE	-1.019	0.97247	FALSE	-0.23881	0.97664	FALSE	-0.45663	0.98674	FALSE	-2.2022
Cluster-42168.35670	0.446667	0.93	3.26	3.20667	191.64	45.3367	408369215	AFU61580.1	354	1.1e-30	crustin 3 [Portunus trituberculatus]>gi|408369231|gb|AFU61588.1| crustin 3 [Portunus trituberculatus]	--	--	--	--	--	PF04685//PF00822//PF00095	Protein of unknown function, DUF608//PMP-22/EMP/MP20/Claudin family//WAP-type (Whey Acidic Protein) 'four-disulfide core'	--	--	UP	4.1518	0.0016041	UP	6.5313	4.6897e-06	FALSE	2.4404	0.11057	UP	4.0505	0.0044237	UP	5.6344	2.4833e-06	FALSE	1.558	0.11241	UP	8.311	9.8933e-06	FALSE	-0.064308	0.98823	FALSE	1.623	0.58202	UP	7.4197
Cluster-42168.147089	2.26	3.83667	6.23333	4.14333	159.61	61.7333	408369223	AFU61584.1	256	7.1e-20	crustin 3 [Portunus trituberculatus]	--	--	--	--	--	PF00095	WAP-type (Whey Acidic Protein) 'four-disulfide core'	--	--	UP	4.2517	0.0033187	UP	4.7021	0.00051289	FALSE	0.52219	0.94961	FALSE	3.4932	0.07513	UP	4.0872	0.003557	FALSE	-0.076566	0.99157	UP	5.7379	0.0031679	FALSE	-0.69391	0.97664	FALSE	0.5817	0.98674	UP	5.1299
Cluster-42168.150023	0.366667	0.3	1.26667	1.37667	58.1467	7.46	408369211	AFU61578.1	278	3.4e-22	crustin 2, partial [Portunus trituberculatus]>gi|408369217|gb|AFU61581.1| crustin 2, partial [Portunus trituberculatus]>gi|408369219|gb|AFU61582.1| crustin 2, partial [Portunus trituberculatus]>gi|408369225|gb|AFU61585.1| crustin 2, partial [Portunus trituberculatus]>gi|408369227|gb|AFU61586.1| crustin 2, partial [Portunus trituberculatus]>gi|408369229|gb|AFU61587.1| crustin 2, partial [Portunus …	408369234	JQ728435.1	90	3.65676e-37	Portunus trituberculatus crustin 2 mRNA, complete cds	PF00095	WAP-type (Whey Acidic Protein) 'four-disulfide core'	--	--	FALSE	2.8163	0.68783	FALSE	4.3048	0.11941	FALSE	1.5425	0.94961	FALSE	2.6631	0.42339	UP	4.7007	0.0074034	FALSE	1.9713	0.95592	UP	6.9662	0.0070303	FALSE	-0.09138	0.98823	FALSE	2.02	0.98674	UP	7.371
Cluster-42168.36125	0.19	0.0566667	0.353333	0.966667	30.8533	3.02667	408369221	AFU61583.1	180	8.3e-11	crustin 2, partial [Portunus trituberculatus]	408369234	JQ728435.1	55	1.11921e-17	Portunus trituberculatus crustin 2 mRNA, complete cds	PF00095	WAP-type (Whey Acidic Protein) 'four-disulfide core'	--	--	FALSE	2.0327	0.98063	FALSE	4.0118	0.7837	FALSE	2.0686	0.91636	FALSE	3.2146	0.89438	FALSE	5.8013	0.13784	FALSE	3.9248	0.10069	FALSE	7.0531	0.072992	FALSE	1.2886	0.97664	FALSE	2.5947	0.98674	UP	8.8518
Cluster-42168.85096	87.9	64.72	8.99	7.58667	0.243333	0.263333	255653868	ACU25382.1	190	5.8e-12	crustin 1 [Panulirus japonicus]	--	--	--	--	--	PF00095	WAP-type (Whey Acidic Protein) 'four-disulfide core'	--	--	FALSE	-4.4198	0.24373	DOWN	-8.4422	5.0344e-05	DOWN	-3.9021	2.5697e-12	FALSE	-4.9826	0.21194	DOWN	-7.8914	0.00016206	DOWN	-3.3356	3.3737e-09	DOWN	-8.9215	3.8603e-15	FALSE	-0.43528	0.97664	FALSE	-2.9532	0.24797	DOWN	-8.3769
Cluster-42168.138593	1.34667	0.483333	7.45667	4.31333	61.0733	0.11	334854886	AEH05998.1	728	3.6e-74	C type lectin containing domain protein [Litopenaeus vannamei]	--	--	--	--	--	PF00057	Low-density lipoprotein receptor domain class A	--	--	DOWN	-4.9612	0.0012449	FALSE	-3.672	0.12273	FALSE	1.3525	0.66089	DOWN	-5.8267	5.7036e-05	FALSE	-2.1573	0.62108	UP	2.8923	0.0032232	UP	5.1088	3.3008e-05	FALSE	-0.82361	0.97664	UP	3.697	0.00017072	UP	6.6279
Cluster-42168.92174	6.77667	1.35667	4.88333	0.23	4.31333	2.43333	334854886	AEH05998.1	608	5.1e-60	C type lectin containing domain protein [Litopenaeus vannamei]	--	--	--	--	--	PF00057	Low-density lipoprotein receptor domain class A	--	--	FALSE	3.8086	NA	FALSE	-1.6728	0.95175	DOWN	-5.3437	7.3464e-05	FALSE	-0.9128	0.97174	FALSE	0.87996	NA	DOWN	-2.7835	0.022901	FALSE	-1.1582	0.97247	FALSE	-4.5867	0.11262	FALSE	1.7549	0.98674	FALSE	1.3817
Cluster-42168.36708	0	0.18	0	1.52333	3.65667	0.0566667	334854886	AEH05998.1	423	5.7e-39	C type lectin containing domain protein [Litopenaeus vannamei]	--	--	--	--	--	--	--	--	--	FALSE	-4.5147	0.23566	FALSE	2.0366	0.95175	UP	6.5194	0.029498	FALSE	2.3776	0.97174	FALSE	-1.6064	0.95011	FALSE	2.94	0.80264	UP	7.7999	0.032884	FALSE	6.85	0.070794	FALSE	-3.9772	0.98674	FALSE	4.1872
Cluster-42168.119775	0.00666667	0.01	0.166667	0.09	0.61	0	334854886	AEH05998.1	310	2.2e-25	C type lectin containing domain protein [Litopenaeus vannamei]	--	--	--	--	--	PF00057	Low-density lipoprotein receptor domain class A	--	--	FALSE	-4.2424	0.98063	FALSE	-0.90556	0.95175	FALSE	3.3549	0.79646	FALSE	-5.1284	0.16597	FALSE	-0.88284	0.95011	FALSE	3.4119	0.87361	UP	6.0049	0.02431	FALSE	-0.87996	0.97664	FALSE	4.2816	0.43678	UP	6.0383
Cluster-42168.18805	3.39	0	0.55	0	0.593333	0	334854886	AEH05998.1	672	1.4e-67	C type lectin containing domain protein [Litopenaeus vannamei]	299560985	GU183051.1	127	2.01994e-57	Scylla paramamosain microsatellite A455 sequence	PF00057	Low-density lipoprotein receptor domain class A	KOG1215	Low-density lipoprotein receptors containing Ca2+-binding EGF-like domains	FALSE	NA	NA	FALSE	-8.9003	NA	FALSE	-9.1357	NA	FALSE	-5.9915	0.85676	FALSE	NA	NA	FALSE	NA	NA	FALSE	-2.8581	NA	FALSE	-6.2469	0.97664	FALSE	6.1743	0.98674	UP	6.1423
Cluster-42168.12910	0.0666667	7.06333	4.82	1.88333	0.23	0	334854886	AEH05998.1	672	1.4e-67	C type lectin containing domain protein [Litopenaeus vannamei]	299560985	GU183051.1	127	2.02456e-57	Scylla paramamosain microsatellite A455 sequence	PF00057	Low-density lipoprotein receptor domain class A	KOG1215	Low-density lipoprotein receptors containing Ca2+-binding EGF-like domains	FALSE	-7.7582	0.20387	FALSE	-3.3421	0.95175	FALSE	4.4327	0.61772	FALSE	-9.4231	NA	DOWN	-10.019	0.00082195	FALSE	-2.2067	0.95592	FALSE	1.4715	0.97247	FALSE	-1.6214	0.97664	FALSE	-0.65931	0.98674	FALSE	-5.1946
Cluster-42168.13429	0.0533333	3.14667	1.92	0.626667	0.366667	0	334854886	AEH05998.1	672	1.4e-67	C type lectin containing domain protein [Litopenaeus vannamei]	299560985	GU183051.1	127	2.02225e-57	Scylla paramamosain microsatellite A455 sequence	PF00057	Low-density lipoprotein receptor domain class A	KOG1215	Low-density lipoprotein receptors containing Ca2+-binding EGF-like domains	FALSE	-6.1942	0.15714	FALSE	-2.7863	0.95175	FALSE	3.439	0.60654	DOWN	-8.0614	0.02009	FALSE	-8.8287	0.070045	FALSE	-2.567	0.95382	FALSE	2.646	0.95744	FALSE	-1.8095	0.97664	FALSE	-0.8124	0.98674	FALSE	-3.3763
Cluster-42168.81574	85.3133	53.0667	416.077	282.21	129.95	7.31	385152623	AFI43796.1	511	5e-49	ALF1 [Scylla paramamosain]	385152622	JQ069030.1	1008	0	Scylla paramamosain ALF1 mRNA, complete cds	PF00538	linker histone H1 and H5 family	--	--	FALSE	-4.9813	NA	DOWN	-3.6709	6.0583e-07	FALSE	1.3933	NA	DOWN	-5.5711	0.00012711	DOWN	-2.8577	3.596e-05	FALSE	2.2326	NA	FALSE	0.082177	NA	FALSE	-0.52849	0.97664	FALSE	2.7123	0.50168	FALSE	0.90195
Cluster-42168.81575	2.42	0.316667	3.01	1.67	1.17333	0.186667	385152623	AFI43796.1	511	6.3e-49	ALF1 [Scylla paramamosain]	385152622	JQ069030.1	1000	0	Scylla paramamosain ALF1 mRNA, complete cds	PF00538	linker histone H1 and H5 family	--	--	FALSE	-2.9122	0.65319	DOWN	-3.904	0.04591	FALSE	-0.91575	0.94961	FALSE	-3.721	0.79896	FALSE	-0.78954	0.95011	FALSE	2.2213	0.92358	FALSE	-1.5622	0.8559	FALSE	-0.76159	0.97664	FALSE	2.9592	0.98674	FALSE	1.5572
Cluster-42168.86608	0.32	0.563333	0.9	0.55	1.48333	4.09	478432608	AGI98173.1	462	6e-43	beta-thymosin 5 [Pacifastacus leniusculus]	227150232	FJ372907.1	453	0	Eriocheir sinensis clone EsTRP2 thymosin-repeated protein 2 mRNA, complete cds	PF02205//PF01290	WH2 motif//Thymosin beta-4 family	--	--	UP	3.1778	0.0076637	UP	3.542	2.0721e-06	FALSE	0.37499	0.94961	UP	2.3676	0.0045815	UP	2.8454	0.048247	FALSE	-0.288	0.95592	FALSE	1.7427	0.80568	FALSE	-0.80275	0.97664	FALSE	0.49933	0.98674	FALSE	1.064
Cluster-42168.86609	0.04	0.0133333	0.08	0.05	0.156667	0.45	478432608	AGI98173.1	228	1.1e-15	beta-thymosin 5 [Pacifastacus leniusculus]	262401482	FJ774741.1	115	2.51787e-50	Scylla paramamosain thymosin beta mRNA, complete cds	PF01290	Thymosin beta-4 family	--	--	UP	3.5146	0.0032502	FALSE	3.5801	0.4172	FALSE	0.077268	0.98784	FALSE	2.7524	0.52235	UP	5.0645	0.013874	FALSE	1.5748	0.95592	FALSE	1.6707	0.97247	FALSE	-0.75598	0.97664	FALSE	2.2331	0.98674	FALSE	3.0991
Cluster-42168.73917	0.733333	1.35333	1.14333	1.67333	2.47333	5.52667	409711855	AFV39710.1	198	4.1e-12	beta-thymosin 4 [Pacifastacus leniusculus]	262401482	FJ774741.1	115	3.07962e-50	Scylla paramamosain thymosin beta mRNA, complete cds	PF01290	Thymosin beta-4 family	--	--	UP	1.9886	0.00039263	UP	2.8241	0.0048829	FALSE	0.86066	0.84572	UP	2.4647	0.00049256	UP	1.9925	0.0007295	FALSE	0.060587	0.96493	FALSE	1.3778	0.5724	FALSE	0.49203	0.97664	FALSE	-0.453	0.98674	FALSE	0.5611
Cluster-42168.74398	268.157	264.177	196.94	108.067	111.233	137.86	321471725	EFX82697.1	921	9.6e-97	hypothetical protein DAPPUDRAFT_230767 [Daphnia pulex]	577029874	KF648304.1	53	1.40986e-16	Biomphalaria glabrata vacuolar atp synthase subunit d mRNA, partial cds	PF01813	ATP synthase subunit D	KOG1647	Vacuolar H+-ATPase V1 sector, subunit D	FALSE	0.67187	0.98063	FALSE	-1.0921	0.65846	DOWN	-1.7118	0.028977	FALSE	-0.32079	0.97174	FALSE	-0.92794	0.64334	DOWN	-1.5222	0.0053597	FALSE	-1.71	0.056223	FALSE	-0.9514	0.75159	FALSE	-0.59186	0.98674	DOWN	-1.5426
[truncated: 16 more columns]
