# Supplementary material for: Whole-body transcriptome analysis provides insights into the cascade of sequential expression events involved in growth, immunity, and metabolism during the molting cycle in Scylla paramamosain
Source: Sci Rep. 2022 Jul 6;12:11395. doi: 10.1038/s41598-022-14783-w (PMC9259733; doi:10.1038/s41598-022-14783-w)
Supplement: Supplementary file 12 — Supplementary Information 12. [file 41598_2022_14783_MOESM12_ESM.xlsx]

## Sheet: Table S5 Expression profiles of
Table S8. Expression profiles of 10,695 DEGs among six comparisons of adjacent molting stages in the S. paramamosain molting cycle.
ID	sample_fpkm(PoM_1)	sample_fpkm(PoM_2)	sample_fpkm(PoM_3)	sample_fpkm(InM-Ⅰ_1)	sample_fpkm(InM-Ⅰ_2)	sample_fpkm(InM-Ⅰ_3)	sample_fpkm(InM-Ⅱ_1)	sample_fpkm(InM-Ⅱ_2)	sample_fpkm(InM-Ⅱ_3)	sample_fpkm(InM-Ⅲ_1)	sample_fpkm(InM-Ⅲ_2)	sample_fpkm(InM-Ⅲ_3)	sample_fpkm(InM-Ⅳ_1)	sample_fpkm(InM-Ⅳ_2)	sample_fpkm(InM-Ⅳ_3)	sample_fpkm(MS_PrM_1)	sample_fpkm(PrM_2)	sample_fpkm(PrM_3)
Cluster-42168.84992	10797.3	10452.7	9157.36	23.16	22.38	34.78	7132.1	32.85	9056.93	14.03	29.69	5947.55	4820.44	2061.19	1.98	37.69	20.63	70.03
Cluster-42168.84121	13849.7	15328.5	11644.7	11.16	13.96	13.14	8290	19.31	12058.5	13.55	0	5138.74	2819.42	2561.4	2.46	41.61	16.68	75.29
Cluster-42168.84785	7025.9	12302.6	8486.28	1.53	3.86	0	8596.18	1.48	4484.66	0	3.3	18244.4	0	2336.3	6.82	40.77	29.78	4.7
Cluster-42168.86934	135.93	157.42	95.08	2.09	0.82	2.35	10.77	2.13	2.08	0.75	2.13	2.45	7.13	27.51	0	39.56	23.41	13.36
Cluster-42168.87736	3.22	1.6	7.41	8995.45	12182.7	3336.94	0	2965.86	1.81	2586.42	1106.28	1.74	0	0	0	0	0	0
Cluster-42168.84335	188.96	206.8	213.6	0.59	0.36	0.29	344.1	0	589.25	12.99	0	450.6	23.71	50.1	33.77	0.85	0.68	0.94
Cluster-42168.87998	0	0	0	254.23	193.82	121.59	0	88.17	0	129.44	117.57	0	0	0	0	0	0	0
Cluster-42168.96343	0	0	0	274.81	358.8	333.49	0	262.29	199.79	309.6	420.19	283.14	369.95	0	0	75.47	0	0
Cluster-42168.73206	172.32	112.72	225.05	0	0	0	246.76	0	0	0	1.25	0	0	0	176.8	331.17	298.9	263.18
Cluster-42168.82234	3.34	4.39	3.05	78.13	159.59	92.88	2.3	35.8	0	1.89	83.49	1.99	0	0.16	0.09	0.03	0.03	0
Cluster-42168.60418	0	0	0	68.59	43.86	52.09	0	65.39	46.78	45.68	36.52	0	0	0	0	0	0	0
Cluster-42168.98046	0	0	0	16.86	9.02	12.88	0	10.05	3.81	2.19	1.27	0.16	0	0	0	0	0	0
Cluster-42168.98103	68.21	117.85	132.52	0	0	0	154.54	82.77	0	0	0	0	103	58.05	34	31.73	15.2	13.85
Cluster-42168.95990	0.08	0.18	0.06	22.56	11.55	12.05	0.23	13.64	0	27.76	16.51	0	0	0	0.09	0	0	0
Cluster-42168.84815	0	0	0	26.05	78.92	30.62	41.03	41.46	108.87	0	0	0	30.09	32.97	0	0	10	19.38
Cluster-42168.103490	0	0	0	10.36	10.69	10.15	0	0	0	1.93	5.78	0	0	0	0	0	0	0
Cluster-42168.94361	1.14	1.55	0.87	34.73	33.96	74.57	0.48	0.84	2.63	65.07	87.1	1.86	52.73	54.72	1.36	2.35	1.2	1.43
Cluster-42168.72556	14.76	7.54	16.78	0	0	0	9.54	0	9.62	0	0	5.45	5.21	8.18	6.4	2.17	4.99	4.64
Cluster-42168.88498	3.51	4.49	2.89	0	0	0	2.65	0	0	0	0	0	0	0	0	0	0.42	0
Cluster-42168.61439	2.43	2.55	1.94	0	0	0	2.19	0	3.39	0	0	0.07	0.46	3.84	1.57	3.1	0.43	0.8
Cluster-42168.83252	0	0	0	40.28	32.82	35.11	0	0	20.59	23.25	25.65	0	0	0	0.29	0	0	0
Cluster-42168.96599	0	0	0	13.17	22.87	29.47	3.05	21.99	0	14.36	5.49	0	0	9.98	0	0	0	0
Cluster-42168.82117	8.05	8.3	6.13	0	0	0	11.12	0.16	0.11	0.09	0.08	3.98	11.17	5.91	4.13	4.56	1.56	3.55
Cluster-42168.69155	3.52	3.93	2.98	0.38	0.38	0.33	0	1.97	0.05	0	0	0	0	1.29	0.08	0.72	0.12	0.17
Cluster-42168.67972	0	0	0	9.55	5.13	5.79	0	5.41	0	3.28	0.96	1.09	0	0	0	0	0	0
Cluster-42168.127935	0	0	0	6.16	7.27	9.56	0	3.11	2.44	1.19	2.02	2.17	0	0	0	0	0	0
Cluster-42168.61242	0	0	0	8.82	7.99	14.72	11.57	0.21	13.63	10.94	4.51	8.64	0	10.78	6.34	10.11	0	6.83
Cluster-42168.105250	0	0	0	11.49	11.76	10.59	0	9.09	0	3.4	6.42	0	0	0	0	0	0	0
Cluster-42168.73613	0	0	0	3.4	3.78	3.27	0	0.42	0	4.15	1.15	0	0	0	0	0	0	0
Cluster-42168.93644	24.8	25.4	22.56	104.99	108.29	95.94	11.24	24.15	78.63	20.28	67.2	130.89	4.05	7.98	0.91	47.95	58.03	59.57
Cluster-42168.49192	2.2	3.32	5.19	104.14	83.14	88.02	4.9	8.87	0	240.38	9.95	4.89	6.03	3.38	1.19	0	0.27	0.5
Cluster-42168.65643	5.29	4.62	2.72	0	0	0	2.65	0	0	0	1.98	1.76	1.52	6.53	4.82	2.59	1.6	1.37
Cluster-42168.73703	10.45	17.03	7.77	0	0	0	4.12	0	0	0	0	0.29	0	0	0	0	11.63	0
Cluster-42168.81147	0.23	0.07	0	32.75	19.01	24.22	0.08	13.53	0	55.06	48.24	0	0	0	0	0	0	0
Cluster-42168.71526	3.66	5.81	4.83	0	0	0	0	8	2.12	0	0	0	0	4.62	2.58	4.09	0	0
Cluster-42168.59169	29.11	17.12	46.2	0	0	0	30.88	0	13.79	0	0	6.72	26.05	28.61	20.01	17.32	11.42	9.25
Cluster-42168.76655	11.22	7.08	13.25	0	0	0	3.39	3.1	0	0.87	0	0	1.32	1.75	4.84	2.59	0.51	0.81
Cluster-42168.73448	0	0	0	11.5	6.87	5.32	0	2.2	2.71	1.59	3.44	0	0	0	0	0	0	0
Cluster-42168.83020	0	0	0	6.2	6.2	7.77	1.37	8.58	8.53	6.73	2.58	1.44	0.2	1.56	1.75	4.24	2.07	1.37
Cluster-42168.134308	0	0	0	4.27	3.28	2.83	3.97	3.5	0	5.64	6.45	0	0	0.85	0	0	0	1.3
Cluster-42168.127352	0	0	0	12.6	11.27	6.37	10.6	13.73	14.58	6.11	0	8.95	9.78	11.82	9.37	5.59	11.69	5.98
Cluster-42168.54063	0	0	0	2.81	4.4	3.54	0	0	0	0.42	2.74	2.42	0	0	0	0	0	0
Cluster-42168.54491	0.01	0	0	4.15	3.44	3.54	0	4.17	5.34	5.78	6.5	7.05	6.91	2.17	0	4.03	3.2	6.32
Cluster-42168.89173	0	0	0	18.72	23.22	17.5	1.06	14.32	14.2	7.04	7.73	7.54	0.7	0	2.5	0	2.62	1.15
Cluster-42168.79098	16.81	8.47	26.87	0	0	0	7.17	0	0	0	0	0	0	0	0	0	0.65	0
Cluster-42168.74968	0.01	0	0	6.75	3.76	8.37	0	5.49	6.56	1.3	0	0	0	0	0	0	0	0
Cluster-42168.65641	0	0	0	5.12	3.31	9.3	0	9.8	5.46	6.84	0	0	0.12	0	0	0	0	0
Cluster-42168.74244	1028.42	655.42	401.03	0	0	0	538.81	0	0	0	0	0	1070.67	0	0	0	1862.34	438.85
Cluster-42168.109652	5.65	9.27	12.26	0	0	0	4.49	0.09	4.48	0	0	1.64	1.89	2.59	3.39	4.82	0.86	2.06
Cluster-42168.78893	2.73	4.49	2.36	0	0	0	3.61	0	0	0	0	3.91	3.51	4.52	2.14	1.68	0.56	2.12
Cluster-42168.64184	0	0	0	25.31	26.88	28.26	0	9.74	0	16.2	19.6	0	0	0	0	0	0	0
Cluster-42168.87415	8.31	20.18	12.06	0	0	0	0.97	0	2.25	0	0	0	0	0	0	0	2.61	0
Cluster-42168.56345	0	0	0	13.17	21.44	13.58	0	6.84	2.94	0	0	10.85	0	0	0	0	0	0
Cluster-42168.107001	3.33	2.57	1.58	0	0	0	2.85	0	4.9	0	0	0	2.21	4.08	4.79	4.95	2.02	3.24
Cluster-42168.93870	0	0	0	2.77	2.52	1.15	0	1.4	0	0	0.11	0	0	0	0	0.89	0	0
Cluster-42168.96604	0	0	0	6.24	17.61	12.92	4.99	15.1	0	9.96	8.93	0	0	9.99	0	0	0	0
Cluster-42168.58713	0	0	0	7.61	3.05	4.93	0	0	0	9.44	14.3	0.2	0	0.12	0	0	0	0
Cluster-42168.87359	0	90.6	43.02	0	0	0	3.65	0	14.11	0	0	3.87	0	0	0	0	0	0
Cluster-42168.77247	0	0	0	5.98	5.35	7.45	0	4.74	2.47	7.26	7.31	6.39	0	0	0	0	0	0
Cluster-42168.91048	56.95	150.62	48.56	0.16	0	0	37.88	0	0	0	0	172.74	0	0	0	0	1202.06	0
Cluster-42168.92989	5.64	7.46	6.26	0	0	0	4.67	0	0	0	0	0	2.51	4.41	2.82	6.03	1.73	2.39
Cluster-42168.92862	0	0	0	12.53	9.12	16.15	0	1.37	1.42	0.31	1.4	0	0	0	0	0	0	0
Cluster-42168.74970	0	0	0	2.19	2.38	2.64	0	1.63	0	0.77	0	0	0	0	0	0	0	0
Cluster-42168.82407	0	0	0	13.48	6.28	32.65	13.74	30.34	0	14.19	13.59	0	7.44	8.49	10.31	41.98	6.51	1.43
Cluster-42168.91281	0	0	0	2.9	2.49	2.9	0.35	8.46	0	1.46	1.39	0	0	1.01	0	0	0	0
Cluster-42168.128139	0	0	0	2.91	2.57	2.86	0	2.32	0	5.49	0	0	0	0	0	0	0	0
Cluster-42168.80590	3.1	7.25	4.42	0	0	0	0.59	0	0	0	0	0	0	0	0	0	0	0.08
Cluster-42168.114266	0.3	0.08	0.12	6.12	6.73	5.57	0	0	7.22	0.12	0	0	0.09	0	0	0	0	0.24
Cluster-42168.77404	55.14	27.05	22.02	0.79	0.71	0.38	20.03	0.2	0.68	1.23	0	0	17.84	9.38	9.72	6.36	9.44	9.08
Cluster-42168.68991	0	0	0	3.03	2.22	2.52	3.36	2.12	1.31	6.32	8.95	2.63	4.41	3.43	1.99	0	0	3.69
Cluster-42168.81734	0	0	0	3.28	2.65	3.26	0	3.45	0.01	3.13	1.36	0	3.88	5.76	2.78	0	2.88	5.68
Cluster-42168.125378	3.3	4.03	2.81	0	0	0	3.39	0	0	0	0	4.26	4.25	5.87	3.56	2.14	4.04	1.69
Cluster-42168.73296	0	0	0	3.48	0.91	2.77	0.04	22.9	6.93	0.24	10	0.86	10.15	0.03	11.27	18.28	0	0.01
Cluster-42168.67060	0	0	0	3.66	2.85	2.78	0	2.07	0.01	2.86	1.46	0	3.54	5.86	2.37	0	1.35	3.08
Cluster-42168.70227	0.82	1.65	0.83	0	0	0	0	0.93	0	0	0	0	0	0.89	0	1.46	0	0
Cluster-42168.111761	1.67	2.32	1.84	0	0	0	0.2	0	0	0	0	0	0	0	0	0	0.21	0
Cluster-42168.97714	3.23	1.16	1.2	0	0	0	6.9	0.01	1.67	2.43	9.56	0.15	8.17	0	0.03	1.66	3.57	0
Cluster-42168.88635	0	0	0	2.29	2.75	3.06	3	1.62	3.1	3.38	0	1.09	1.52	1.55	0.95	1.74	0	0
Cluster-42168.137019	0	0	0	2.53	1.94	1.94	0	2.46	4.55	4.86	4.5	0.09	0	0	0	0	0	0
Cluster-42168.94572	5.98	2.76	4.08	0	0	0	6.89	0.94	0	0	1.01	4.55	8	4.81	3.28	2.71	8.02	7.47
Cluster-42168.108121	8.08	12.76	8.44	0	0	0	6.77	0	7.24	2.81	1.23	0	43.47	4.6	1.58	0	0	23.91
Cluster-42168.109775	0	0	0	8.9	3.63	3.81	0	6.86	0	0	0.98	0	0	0	0.07	0.07	0	0
Cluster-42168.86767	48.3	49.6	88.66	3.17	2.74	4.64	6.48	4.78	3.07	4.58	1.7	2.42	2.53	5.59	0.45	2.62	1.44	2.36
Cluster-42168.116920	3.49	6.19	2.58	0	0	0	0	0	0	1.69	0.85	0	0	0	2.01	2.2	1.21	0
Cluster-42168.102868	9.1	10.06	10.4	1.99	1.33	1.34	1.34	2.67	2.74	0.29	0.08	0.13	0.17	0.43	0	5.76	1.39	1.11
Cluster-42168.48610	5.12	7.73	7.63	0	0	0	0.68	0	0	0	12.08	3.39	0	0	3.49	1.56	0	3.59
Cluster-42168.48683	2.5	3.57	3.49	0	0	0	0	0	3.37	0	0	1.89	0	2.22	0	0	0	0
Cluster-42168.44871	0	0	0	1.71	1.51	1.51	0	0	0	0	0	1.2	2.7	0	0	0	0	0
Cluster-42168.65741	0	0	0	1.27	1.79	1.86	0.5	0.38	0	1.6	2.24	4.6	2.89	0	0.85	0	2.65	0.4
Cluster-42168.149865	0	0	0	2.19	1.82	2.48	0	5.22	0	5.04	0	3.02	0.71	0	0	0	0	0
Cluster-42168.75538	4.43	2.64	2.21	0	0	0	3.26	0	2.3	0	0	0.79	7.82	0	5.59	0	3.82	4.24
Cluster-42168.118299	0.4	0.46	0.47	3.73	2.86	2.52	0.96	2.89	0	2.26	1.45	0	0	0	2.28	0	0	0
Cluster-42168.79341	1.13	1.2	1.66	0	0.01	0	2.18	11.34	2.47	1.66	0	0	0.08	0.05	0.21	4.17	1.45	0.59
Cluster-42168.99733	1.19	0.82	1.03	0	0	0	0.73	0	0	0	0	0	0	0	0	0.01	0	0
Cluster-42168.72874	4.84	4.45	2.55	0	0	0	5.79	0	0	0	3.5	3.15	5.92	2.98	0	6.35	6.7	0
Cluster-42168.115632	2.37	1.59	1.08	0	0	0	2.53	0	1.24	0	1.05	2.16	0.99	1.32	0.53	0.77	0.84	1.64
Cluster-42168.76242	2.33	2.61	3.51	0	0	0	14.11	5.66	2.74	9.6	18.99	7.1	3.48	0	4.86	0	7.71	6.36
Cluster-42168.64808	1.28	2.28	1.87	0	0	0	0	3.02	4.73	1.31	0.53	0.61	0	0	1.63	0	0	0
Cluster-42168.65738	1.28	1.21	1.29	0	0	0	1.7	0	0	0	1.89	2.5	1.78	4.26	1.52	3.29	4.86	3.32
Cluster-42168.80641	13.67	9.38	11.62	0	0	0	4.13	0	5.32	0	0	21.23	23.24	11.52	14.91	9.15	79.85	0
Cluster-42168.70180	71.4	29.24	45.43	0.34	0	0	0.32	4.24	1.28	0	0	0.3	0	0	0	1.55	0.31	1.73
Cluster-42168.109392	0	0	0	2.14	2.55	2.8	0	0.21	0.54	1.61	4.4	12.14	0	0	0	0	0	0.01
Cluster-42168.81373	21.67	15.79	44.3	0	0	0	0	0	0	0	0	5.78	0	1	0	0	9.43	0
Cluster-42168.101670	1.36	1.16	2.12	0	0	0	0.45	0	0	0	0.12	0.19	0.23	1.63	0.84	1.33	0.12	0
Cluster-42168.106951	0	0	0	2.01	1.66	4.86	0	3.8	0	7.07	18.02	11.77	4.54	0	0.93	0	3.89	0
Cluster-42168.73037	13.83	5.55	10.12	0	0	0	13.14	20.9	22.16	33.99	0	22.56	22.14	19.06	30.04	0	24.52	15.85
Cluster-42168.75805	4.4	8.75	4.1	0	0	0	13.6	13.5	0.03	11.66	0.06	4.08	3.16	0.14	12.56	7.22	7.41	8.6
Cluster-42168.50558	0	0	0	1.22	1.75	2.63	0	3	0	0	0	0	0	0	0	0	0	0
Cluster-42168.63168	0	0	0	7.77	4.39	6.88	0	4.95	0	0	0	0.58	0	0	0	0	0	0.36
Cluster-42168.135978	0	0	0	0.75	0.77	0.78	0	1.34	0	1.41	0.62	0	0	0	0	0.76	0	0.14
Cluster-42168.65557	2.46	2.51	4.51	0	0	0	0.83	0	0	0	0	0	0.76	1.38	1.53	0	0	0.65
Cluster-42168.84817	3.39	12.4	11.59	0	0	0	11.35	0	0	29.78	0	0	16.12	26.48	15.16	9.33	16.57	0
Cluster-42168.44097	0	0	0	1.95	2.07	3.32	0	3.6	0	3.31	1.8	0	0.49	0	1.18	2.13	0.97	0.94
Cluster-42168.65731	6.63	6.07	4.83	0	0	0	0	0	1.3	0	0	4.34	1.07	4.4	0.36	2.76	0.16	0.13
Cluster-42168.122169	0	0	0	1.51	1.96	1.17	0.05	1.2	0	2.97	3.19	0	0	0	0	0	0	0
Cluster-42168.92861	0	0	0	4.44	11.73	8.65	0	0	0	7.21	3.91	0	2.35	0	0	0	4.2	0
Cluster-42168.72315	0	0	0	0.99	1.02	1.39	0	1.37	0	2.22	0	0	0	0	0	0	0.2	0
Cluster-42168.86296	7.2	23.13	6.98	0.03	0	0	0.02	0	0	0.31	0	10.3	24	0	9.54	0	72.95	49.25
Cluster-42168.106297	0	0	0	4.9	5.6	3.95	0	0	0	17.46	11.54	0	0	0	0	0	0	0
Cluster-42168.64255	1.32	3.42	5.87	0	0	0	0	0	3.23	0	0.16	0	0	1.61	1.13	0	0	0
Cluster-42168.76036	10.79	16.57	21.78	0	0.2	0.27	0	0	17.64	0.03	0	35.6	0	0	0	0	0	0
Cluster-42168.98326	0	0	0	6.12	1.31	4.07	0.33	2.26	0.79	0.84	0.26	0.88	1.37	0	3.28	2.6	0	3.24
Cluster-42168.117480	14.54	11.07	2.55	0	0	0	17.93	0	2.42	0	0	9.56	16.31	7.4	19.91	15.58	6.84	11.73
Cluster-42168.68356	1.16	5.07	2.71	0	0	0	0.87	0	0	0	0	0.66	0	0.89	1.09	0.96	0.06	0.15
Cluster-42168.61858	3.78	1.96	2.75	0	0	0	3.52	0	0	0	0	0	0.06	0	0	0	22.24	0
Cluster-42168.101528	0	0	0	1.71	3	1.69	0	3.58	0	0	0	0	0	0	0	1.61	0	0
Cluster-42168.112756	2.69	8.18	4.81	0	0	0	8.87	0	6.29	0	0	1.07	0	0	6.53	4.36	12.11	4.63
Cluster-42168.117854	0	0	0	2.63	3.06	1.63	0	1.74	0	1.48	3.84	0	0	0	0	0	0	0
Cluster-42168.75453	0	0	0	1.76	1.13	2.01	0	1.12	0.12	1.08	0.66	0	0	0.34	0.11	0	0.22	0
Cluster-42168.47609	0	0.07	0	6.61	5.98	4.07	0	5.35	0	6.28	0	0	0	0	0.13	0	0	0
Cluster-42168.63805	0	0	0	21.4	6.36	20.27	0	0	0	6.46	0	0	0	0	0	0.28	0	0
Cluster-42168.53749	2.93	1.27	3.42	0.02	0.1	0.05	2.66	0.03	0.05	0	0.11	0.48	2.31	1.86	2.24	1.61	1.72	0.51
Cluster-42168.88871	231.26	57.47	298.69	2.82	2.93	4.69	171.66	4.75	305.83	26.32	16.38	762.84	163.88	82.56	31.18	0	0.52	0
Cluster-42168.75854	12.86	11.49	7.92	0	0	0	20.02	0	0	0	0	0	29.25	25.67	21.78	22.11	30.96	33.36
Cluster-42168.100357	0	0	0	2.49	5.75	3.31	2.4	9.94	1.68	5.14	2.33	8.52	3.14	1.48	3.58	0	5.25	5.36
Cluster-42168.63303	2.71	2.39	2.12	0	0	0	4.93	0	4.24	0	0	2.42	0.43	1.36	0.62	0.3	0.32	0.43
Cluster-42168.55250	0	0	0	6.39	3.13	9.56	0	3.85	0.54	8.1	5.99	0.52	0	0	0.43	0	0	0
Cluster-42168.62393	7.49	6.06	11.58	0.49	0.78	0.81	0.45	0	0	0.48	0	0	0	0.36	0	0.1	0	0
Cluster-42168.64616	0	0	0	2.76	7.61	11.06	0	3.96	0	10.52	0.67	0	0	0	0	0	0	0
Cluster-42168.129067	0.88	1.47	1.14	0	0	0	0	0	2.33	0	0	0	1.28	1.59	0	0.67	0.62	0
Cluster-42168.34539	0	0	0	1.05	4.43	2.56	0	2.51	0	7.81	8.43	0	0	0	0	0	0	0
Cluster-42168.121900	3.79	3.57	5.45	0.22	0.19	0.45	4.35	0.02	0.04	0.18	0.2	0.04	0.14	1.55	0.89	6.52	13.32	17.13
Cluster-42168.38018	0	0	0	1.02	0.96	1.07	1.34	0.3	0.77	3.85	7.93	7.77	12.45	0.49	6.86	1.2	3.35	7.66
Cluster-42168.97699	1.65	1.18	3.43	0	0	0	0	1.04	0.58	0	0	0	0	0	0	0	0	0
Cluster-42168.46952	1.83	2.8	2.95	0	0	0	0	0	2.84	0	0	4.22	0	1.33	0	0	0	0
Cluster-42168.77406	0	0.74	0	34.26	46	53.38	0	16.73	19	12.06	18.08	25.24	0.8	0	0	0	0	0
Cluster-42168.77089	1.33	2.21	2.22	0	0	0	2.6	0	0.03	0	0.32	1.36	1.21	0.76	1.68	0	0.55	0.07
Cluster-42168.45281	0	0	0	2.27	0.8	1.67	0	0.48	0	0	3.59	0	0	0	0	0	0	0
Cluster-42168.110436	0	0	0	3.87	6.56	5.45	0	6.27	4.19	0	0	0	0	0	0	0	0	0
Cluster-42168.74943	0	0	0	36.7	31.82	40.46	0.22	27.37	0.73	78.68	144.88	147.94	0.42	0	0	0	0	1.13
Cluster-42168.27113	0.96	0.91	1.05	0	0	0	1.25	0	1.89	0	1.59	0	0.86	1.3	1.35	1.31	0.9	0.6
Cluster-42168.69431	6.2	11.84	14.17	0.07	0	0	1.87	0	11.37	0	0	0	1.74	7.79	5.62	36.98	38.42	38
Cluster-42168.66741	0	0	0	4.64	5.93	2.28	2.28	0	0	0	0	0	0	0.01	3.28	0	0	0
Cluster-42168.108992	3.69	1.82	6.13	0	0	0	0	0	3.56	0	0	0	0	0	0	0	0	0
Cluster-42168.63801	1.65	4.04	2.25	0	0	0	5.68	4.85	7.29	8.58	3.67	9.33	4.5	8.24	7.78	2.29	3.29	1.86
Cluster-42168.110947	0	0	0	0.59	0.79	2.26	0	4.31	0	0	0	0	0	0	0	1.34	0	0
Cluster-42168.144652	0.73	0.84	0.37	0	0	0	0.74	0	0	0	0	1.11	1.23	0	0	0	0	0
Cluster-42168.19976	0	0	0	2.56	2.6	3.66	0	0.97	0	2.61	3.5	0	0	0	0	0	0	0
Cluster-42168.79640	1.94	3.33	1.37	0	0	0	8.14	1.14	3.96	0	0	9.33	0	0	2.83	4.55	4.94	9.47
Cluster-42168.81271	1.83	1.16	0.99	10.08	10.17	18.71	5.9	2.1	7.66	10.14	3.4	6.51	0.26	6.37	2.24	0	0.86	2.11
Cluster-42168.39528	1.66	1.39	2.12	0	0	0	3.79	0	1.27	0	0	0.13	2.54	2.48	2.37	0.59	1.75	0.52
Cluster-42168.78407	1.78	1.91	3.89	0	0	0	6.55	0	0	0	0	0	4.05	8.39	6.92	0	7.3	4.95
Cluster-42168.27112	0	0	0	0.84	1	1.25	0	1.37	0	1.72	0	1.03	0	0	0	0	0	0
Cluster-42168.109665	0	0	0	2.66	1.2	1.39	0	1.8	0.04	5.26	3.46	0	0	0	0	0	0	0
Cluster-42168.93908	2.16	4.92	5.76	0	0	0	0.59	0	0	0.14	0	0.48	0.35	0	0.85	2.55	8.65	0.8
Cluster-42168.100827	0	0	0	3.39	4.97	3.23	0	3.07	0	2.17	0	0	0	0	0	0	0	0
Cluster-42168.92165	0.02	0	0	1.4	4.94	2.71	0	5.66	0	3.95	0	0.19	0	0	0	0	0.51	0
Cluster-42168.132275	0.41	0.35	0.52	0	0	0	0	0	0	0	0	0.02	0	0.19	0.26	0.45	0.57	0
Cluster-42168.72680	0	0	0	1.16	3.81	2.3	3.43	0	1.85	1.48	0	2	3.1	0	0	0	0	0
Cluster-42168.115082	16.64	17.93	12.88	0	0	0	15.46	0	6.01	0	0.97	11.56	12.85	6.1	8.69	9.29	41.6	25.53
Cluster-42168.94278	1.65	1.03	1.37	0	0	0	0.55	0.09	0.72	0	0	0	0	0.82	0.15	0.86	0.61	0
Cluster-42168.84772	100.34	119.47	83.39	13.17	17.91	8.75	0.24	0.85	0.71	0	0.14	0.76	0.03	0	0	0.08	0.04	0
Cluster-42168.83085	0	0	0	3.1	1.91	5.63	0	1.32	0	3.64	4.43	0	0	0	3.15	0	0	0
Cluster-42168.99293	175.81	86.22	251.56	0	0	0	400.05	0	0	0	0	0	0	90.12	27.36	92.13	0	7.42
Cluster-42168.78852	44.01	33.63	56.71	5.75	6.9	4.95	0.88	2.6	1.63	0.92	0.33	0.38	0.12	0.8	0.36	0.26	0.07	0
Cluster-42168.105419	0	0	0	0.96	1.35	2.58	0	1.16	0.56	0.34	0.47	0	0	0	0	0	0	0
Cluster-42168.112751	0.01	0	0	2.26	1.8	1.11	1.47	0	0	3.21	5.43	2.18	0	1.01	0	0	2.41	6.06
Cluster-42168.35222	1.84	1.95	2.03	0	0	0	0.76	0	0	0.21	0.47	0.27	0.12	0	0	0	0.29	0
Cluster-42168.28036	0	0	0	1.43	1.33	2.05	0	2.51	1.93	3.42	3.16	0.31	0	0	0	0	0	0
Cluster-42168.37844	2.47	2.43	1.87	0	0	0	3.01	0	0	0.73	0	0.2	1.65	4.3	4.1	2.32	1.28	0
Cluster-42168.81171	0	0	0	2.26	2.89	2.15	0	2.77	2.59	4.51	5.76	7.6	0	0	0	0	0	0.11
Cluster-42168.88299	47.52	55.84	40.49	14.34	15.67	14.83	9.17	10.9	13.1	5.63	6.79	5.85	5.66	12.63	6.7	4.43	6.76	7.7
Cluster-42168.121703	0	0	0	1.41	1.96	3.55	0	5.43	0	0	0.77	0	0	0	0	0	0	0
Cluster-42168.117692	0	0	0	1.48	1.65	0.8	0	2.93	0	1.07	0.11	0	0	0	0	0	0	0
Cluster-42168.38530	0	0	0	1.18	0.66	1.13	1.11	0.02	0	0	0	0.23	0	3.21	0.42	0.45	0.12	0.35
Cluster-42168.119997	1.47	1.62	3.74	0	0	0	1.33	0	2.09	0	0	0	0	0.32	0.76	2.32	1.23	0
Cluster-42168.59245	0.93	1.69	2.09	0	0	0	0	1.3	2.65	0	1.3	0	0	0	0	0	0	0.39
Cluster-42168.112417	0	0	0	0.68	0.7	0.35	0	0	0	0.79	0.67	0	0	0	0	0	0	0
Cluster-42168.66580	2.13	0.51	3.28	0	0	0	0	3.8	1.78	0	0	0.2	0	0.16	0.78	0	0.25	0.44
Cluster-42168.71466	3.75	3.58	6.39	0	0	0	0	0	3.47	3.79	0	2.86	0	0	0	2.77	0.15	3.47
Cluster-42168.12809	0	0	0	3.79	4.54	3.64	0	0.06	0	7.23	6.72	0.07	0	0.06	0	0.06	0.08	0
Cluster-42168.84847	0	0	0	3.68	1.91	7.7	0.01	2.15	9.07	7.19	6.32	0	0	9.27	6.12	0	0	0
Cluster-42168.109663	0	0	0	1.66	5.6	1.71	0	3.1	0.04	5.13	6.35	0	0	0	0	0	0	0
Cluster-42168.74319	0	0	0	0.97	0.38	0.52	0	0.42	0.29	0	0.42	0.11	0.02	0	0	0	0.1	0
Cluster-42168.61236	2.2	1.88	1.37	0	0	0	3.13	0	0	0	0	0.83	0.44	1.74	0	0	0	1.51
Cluster-42168.81957	0.89	0.42	1.16	0	0	0	0.55	0	0	0	0	0.67	3.17	3.27	0.49	1.44	0.92	0
Cluster-42168.120185	0.36	0.5	0.39	0	0	0	0	0	0.92	0	0	0.04	0	0.36	0	0	0	0
Cluster-42168.48307	0	0	0	0.69	0.66	0.44	0.13	0.4	0.46	0.62	0.62	1.35	0.37	0.29	0.03	0.07	0.23	0.63
Cluster-42168.32126	3.21	1.87	1.1	0	0	0	1.44	0	0	0	0	0.66	0	0	3.34	0.99	0	0
Cluster-42168.65638	1.93	1.3	8.29	0	0	0	1.93	0	0	0	0	0	0	0	0.01	3.89	0	0.72
Cluster-42168.63931	2.09	1.32	0.97	0	0	0	0	0	0	0	0	0	5.87	1.11	0	0	5.55	0
Cluster-42168.97822	0.81	1.68	6.28	0	0	0	13.95	0	0	0.95	0	0.12	18.08	14.16	15.1	0.27	0.01	17.78
Cluster-42168.125318	2.05	2.76	3.91	0	0	0	1.12	0	0	0	0	0	0.69	1.89	2.29	1.41	0.71	1.18
Cluster-42168.52028	3.19	3.48	1.67	0	0	0	1.76	5.2	0.66	0	0.89	0	0	5.49	4.7	5.41	2.66	0
Cluster-42168.110226	2.11	2.17	6.73	0	0	0	8.04	0	10.9	9.67	0	2.42	2.83	8.59	8.97	0.91	0.74	0
Cluster-42168.90724	0	0	0	2.23	10.55	12.69	11.5	0	2.62	22.58	14.35	11.97	13.36	1.75	0.87	0	2.07	0.45
Cluster-42168.82321	2.9	2.9	1.55	15.08	24.72	16.58	1.56	11.15	3.15	13	13.75	15.5	7.3	14.25	2.52	11.31	10.24	17.52
Cluster-42168.101414	0	0	0	0.61	1.98	0.96	0	1.35	0	1.38	0.53	0	0	0	0	0	0	0
Cluster-42168.93139	2.26	1.05	4.99	0	0	0	0.49	2.51	4.82	0	0	0	0.1	1.68	1.36	1.93	0.03	0
Cluster-42168.139008	2.49	3.03	1.27	0	0	0	1.58	0	0	0	0	0.41	0	0	0	0	1.75	0
Cluster-42168.96137	2.86	1.52	1.63	0	0	0	5.55	0	0	0	0	0	6.52	8.81	6.78	3.22	3.09	3.75
Cluster-42168.67767	1.12	2.06	0.57	0	0	0	2.59	0	1.05	0	0	1.62	0.29	0	0.5	0.15	0	0
Cluster-42168.96408	0.25	0.19	0.22	2.41	34.18	34.82	0	39.34	54.96	0	6.41	4.81	0	0.4	0	0.21	0.39	0
Cluster-42168.90361	0	0	0	0.48	0.93	0.55	0	1.81	0.62	0	0	0	0	0	0	0	0	0
Cluster-42168.102054	0	0	0	2.43	2.15	1.01	1.07	2.86	0.26	0	2.46	0	1.41	2.34	3.46	0	0	0
Cluster-42168.81399	3.34	2.84	0.72	0	0	0	0	10.86	6.23	0	0	0	0	4.01	3.72	0.75	0	0
Cluster-42168.44748	6.64	13.2	6.61	0.25	0	0.08	6.05	0	0.03	0.07	0	7.45	9.01	9.85	6.78	9.19	7.21	6.21
Cluster-42168.49196	2.39	3.63	6.52	0	0	0	3.17	0	0.4	0	0	0	3.93	8.72	2.85	2.71	1.86	0.54
Cluster-42168.91239	0.49	4.39	4.39	0	0	0	0	8.46	2.95	0	0	0	0	1.55	0.55	0.06	0.03	0
Cluster-42168.75122	0	0	0	0.99	2.16	1.38	3.2	0	0	0	0	1.37	3.13	3.35	0.43	0.92	1.85	1.29
Cluster-42168.82980	2.15	1.53	1.85	0	0	0	0	0	2.4	5.5	0	1.61	0	0.91	2.82	1.78	0	0
Cluster-42168.63053	10.05	16.58	8.75	2.31	1.42	1.45	0	6.33	0.11	0	0	0	0	6.64	0.5	1.1	0.59	0.42
Cluster-42168.87689	27.19	61.58	62.51	1.33	3.92	2.49	3.31	1.09	4.73	0.65	0.54	2.77	5.35	3.85	2.59	2.16	5.26	4.45
Cluster-42168.32912	1.07	0.7	2.15	0	0	0	0.48	1	2.6	0	0	0	0.31	1.21	0.29	0.68	0	0
Cluster-42168.50875	0	0	0	1.76	2.5	3.35	0.85	0.89	4.76	0	3.04	0.54	2.22	2.86	2.09	2.63	0	0
Cluster-42168.95859	1.45	1.57	2.36	0	0	0	0.37	0	0	0	0	0	0	0	0	0	1.26	0
Cluster-42168.45435	1.05	1.03	1.57	0	0	0	1.63	0	0	0	0	0.19	0.01	0.56	0	0.23	0.3	0
Cluster-42168.108016	1.1	3.79	3.62	0	0	0	1.28	0	1.89	0.62	0	0.74	0	0.9	0.05	2.84	0.5	0
Cluster-42168.74911	59.83	109.51	0.98	0	0	0	62.86	0	122.43	0	0	0	101.84	0	31.51	26.73	20.41	0.29
Cluster-42168.134630	0	0	0	1.17	0.75	0.78	0	0.52	1.88	0.39	1.54	0.65	0	0	0	0	0	0
Cluster-42168.112618	6.04	10.74	6.33	0.21	0.76	0.43	9.41	1.18	0.74	0.67	0.29	1.04	2.24	9.55	5.22	5.94	2.62	2.94
Cluster-42168.124293	0	0	0	0.93	1.11	0.53	0.21	0.84	0	0.75	0.86	0.44	0	0.93	0.29	0.53	0	0.13
Cluster-42168.73628	2.23	1.65	1.16	0	0	0	3.39	0	0	0	5.28	4.26	2.24	0.37	0.49	0.19	0.85	0.49
Cluster-42168.53363	0	0	0	4.07	6.46	1.14	0	0	0.65	6.49	2.98	0.86	0	0	0	0	0	0
Cluster-42168.113556	1.8	3.48	0.72	0	0	0	4.31	0	4.13	4.23	2.16	4.63	3.78	4.94	4.48	2.77	1.57	1.27
Cluster-42168.129451	0.95	0.81	0.97	0	0	0	0	0.59	0.71	0	0	0.53	0	1.3	0.66	0	0.41	0
Cluster-42168.123420	1.52	0.53	0.91	0	0	0	3.19	0	0	1.11	1.09	0	0	0	0	0	0.6	0.36
Cluster-42168.67737	3	1.49	0.58	0	0	0	3.42	0	4.24	0	0	0.33	0.62	3.94	3.27	3.63	0	0
Cluster-42168.106523	0	0	0	6.01	4.84	2.53	2.77	0	0.67	2.43	3.04	0.42	0	0.27	1.23	1.17	0.96	1.09
Cluster-42168.107872	0	0	0	1.51	4.23	4.25	0	2.72	0.35	7.06	0	1.1	0	1.03	0	0	0	0.97
Cluster-42168.121804	1.39	4.46	0.83	52.57	53.94	47.26	1.68	5	2.55	0.84	2.35	3.55	1.34	3.64	1.25	0.93	0.77	1.26
Cluster-42168.79488	75.46	30.47	57.88	0	0.71	0	0.3	0.2	0.53	0.19	0.24	0	0	0.19	0.76	0	0	0.66
Cluster-42168.69506	22.21	21.15	28.05	2.93	4.3	4.57	0	0.6	16.51	2.7	0.79	0.58	4.93	11.38	7.46	0.11	0.87	1.23
Cluster-42168.37976	0	0	0	0.74	0.69	0.97	0.17	1.12	0	0	0.76	0	0.38	0	0.61	0	0	0.61
Cluster-42168.100221	0	0	0	0.76	2.39	2.12	2.22	2.67	0	0	1.73	0	0.91	0	0	5.42	0	0.44
Cluster-42168.96811	0.61	0.48	0.6	0	0	0	0.28	0	0	0	0	3.28	0	0.99	0.52	0.31	1.42	0.54
Cluster-42168.107928	0	0	0	7.11	2.45	5	0.03	0	7.26	0.55	0	1.13	2.16	0	0	0	0.72	0
Cluster-42168.121225	7	12.92	31.52	0	0.09	0	0.24	0	1.59	0	0	0	0	1.54	0.89	0.09	3.29	1.3
Cluster-42168.112951	2.67	1.87	0.58	0	0	0	1.86	0	4.08	0	0	4.86	4.11	1.18	3.07	0.8	3.67	2.4
Cluster-42168.98153	0	0	0	1.1	3.74	2.9	0.05	0	0	0	4.23	0	3.37	0	0	0	0	7.99
Cluster-42168.39368	0	0	0	2.5	1.78	0.8	1.26	3.4	0	2.87	4.9	0	0.19	4.3	4.06	2.77	3.73	4.47
Cluster-42168.65608	0.39	0.55	0.22	0	0	0	0.35	0	0.58	0.57	0.57	0	0	0.85	0.43	0.42	0	1.78
Cluster-42168.101632	2.11	4.01	2.24	0	0	0	0	2.3	3.4	2.72	1.52	1.3	0	1.34	0	2.26	0	1.27
Cluster-42168.73572	9.58	3.65	7.23	0	0	0	20.03	0	27.87	0	0	21.07	15.72	16.69	21.22	8.75	8.01	8.21
Cluster-42168.126526	0.55	0.34	0.72	0	0	0	1.08	0	0	0	0	0	0.88	1.56	1.37	0.57	0	0
Cluster-42168.112754	4.01	1.2	2.81	0.01	0	0	0	2.41	2.9	0	0	2.4	11.94	3.85	7.13	3.4	3.41	0.6
Cluster-42168.87289	20.27	20.29	23.56	0.41	0	0	7.8	0	51.83	5.68	0	11.42	1.1	2.17	3.36	3.76	11.44	0
Cluster-42168.116961	0	0	0	1.4	1.27	1.01	0	0.36	0	0	1.57	0	0	0	0	0	0	0
Cluster-42168.149986	0	0	0	0.65	1.09	0.47	0	1.21	0	0	1.24	1.63	1.04	0	1.15	0	0.69	0.51
Cluster-42168.77583	12.35	3.12	16.76	0	0	0	0.91	0	0	0	0	0	0	0	0	0	0	0
Cluster-42168.113637	2.41	2.95	2.17	0	0	0	1.64	0	4.44	1.32	0	0.47	0.39	1.02	1.52	1.97	0.87	0.62
Cluster-42168.33171	1.19	0.97	0.7	0	0	0	0	0	4.35	0	0	1.65	0	0	0	0	0.73	1.48
Cluster-42168.57402	1.52	1.2	0.88	0	0	0	1.45	0.4	1.54	0	0	1.28	0.37	0.56	1.8	0.35	1.94	0
Cluster-42168.121750	0	0	0	1.39	1.09	0.81	0	0.4	0	0.94	0	0	0	0	0	0	0	0
Cluster-42168.91968	14.61	22.84	35.37	0.26	0	0	25.51	0	0	0.22	0.58	48.63	24.34	1.58	0	0.2	0	0
Cluster-42168.95651	2.07	3.95	2.08	0	0	0	0	0	0	0	0	0	0	0	0.13	0	0	0
Cluster-42168.107421	0	0	0	1.61	1.67	5.81	0	7.64	0	2.8	3.56	0	0	0	0	0	0	0
Cluster-42168.74181	1.33	4.47	1.05	0	0	0	0	0	0	0	0	0.3	0	0	0	0	0	0
Cluster-42168.54165	2.94	1.26	2.14	0	0	0	0	0	0	0.19	0.22	1.92	3.44	4.56	3.74	2.24	0	0
Cluster-42168.45236	0	0	0	1.17	1.95	2.39	0	1.04	2.35	12.74	6.82	2.21	0	0	0	0	0.42	0
Cluster-42168.112750	0.04	0	0.02	1.2	1.96	3.58	4.28	0	0	2.27	4.09	1.77	0	3.05	0	0	6	3.78
Cluster-42168.92411	0.12	0	0.16	3.5	3.77	4.56	0.57	5.1	5.96	2.39	1.04	1.89	0.71	1.45	0.86	0	0.54	0.36
Cluster-42168.38821	0.64	0.7	0.27	0	0	0	0	1.07	0.51	0	0	0	0	1.2	0	0.61	0.61	0
Cluster-42168.70746	2.88	1.41	0.45	0	0	0	0	0	1.02	0.68	0	0	0	0	0	3.89	11.19	3.36
Cluster-42168.87999	0.88	0.61	0.57	2.76	2.6	2.77	2.11	3.01	2.94	2.25	0	0	2.46	1.55	3.1	1.07	0	1.58
Cluster-42168.159611	0	0	0	1.12	0.95	1.13	0	0	0	1.69	0	0	0.39	0	0.57	0	0	0
Cluster-42168.173951	0	0.04	0	1.35	1.08	1.12	0	1.4	0.25	0.31	0.54	0.64	0	0	0	0	0	0
Cluster-42168.121080	1.95	1.21	1.49	0	0	0	1.24	0	0	0	0	0	2	0	1.62	0	0	2.1
Cluster-42168.61275	0.39	0.56	0.3	0	0	0	0	0	0.82	1.38	0	0	0	0	0	0.36	0.78	0.22
Cluster-42168.89958	82.2	66.27	64.62	214.42	251.93	285.89	132.42	158.57	298.38	373.17	416.19	434.56	469.29	361.81	142.09	192.39	181.94	133.15
Cluster-42168.72348	2.78	1.61	3.18	0	0	0	0.26	0	0.49	0.34	0	0.3	0	0	0	0	0	0.12
Cluster-42168.5258	0	0	0	1.52	1.12	0.96	0	0.24	0.82	1.52	0.34	0	0	0	0	0	0	0
Cluster-42168.90108	0.14	0.06	0.09	1.14	0.69	1.51	0.16	1.1	0.05	0.87	0.36	0	0	0.03	0.1	1.34	0.73	0
Cluster-42168.92682	2.45	1.81	3.48	0	0	0	2.07	0.83	2.1	1.94	1.08	2.07	1.62	1.66	2	0.92	1.45	0.91
Cluster-42168.99126	14.16	9.47	12.57	2.78	1.93	2.94	0.11	1.12	0.28	0.13	0	0.13	0	0.08	0	0	0	0
Cluster-42168.134077	1.51	2.44	1.62	12.93	14.67	8.91	1.39	2.47	7.99	1.09	2.07	2.89	1.96	5.94	4.73	2.66	2.59	2.38
Cluster-42168.77987	0	0	0	1.83	3.94	1.55	1.48	1.73	0	0	2.74	0	0	0	0	0	0	0
Cluster-42168.17742	0.68	0.82	0.62	0	0	0	0.57	0	0	0	0	0	0	0	0	0	1.64	0
Cluster-42168.106838	0	0	0	2.09	1.7	1.05	0	1.7	0	2.09	3.66	2.39	0	0.57	0	0	0	0
Cluster-42168.56216	0	0	0	2.04	1.6	2.74	0	5.82	0	4.67	3.39	0	0	0	0	0	0	0
Cluster-42168.27180	0	0	0	1.07	0.65	1.43	2.33	0	0	2.77	3.26	0	0	0	2.39	3.58	2.6	5.4
Cluster-42168.43371	0	0	0	0.36	0.54	0.43	0	0.33	0.06	0.28	0.83	0.14	0	0.1	0	0.09	0	0
Cluster-42168.55823	0	0	0	1.99	1.98	1.4	4.14	0	0	4.09	0	0	6.81	0	0	2.08	0	4.62
Cluster-42168.80940	0.26	0.45	0.38	0	0	0	0.29	2.76	0.5	0.32	0.46	0.35	0	0.15	1.23	0.84	0	0.95
Cluster-42168.90543	0	0	0	3.02	2.5	1.98	0	1.64	0	4.48	0.92	0	0	0.74	0	0	0	1.32
Cluster-42168.51826	0.53	0.49	1.01	0	0	0	0	0	0.64	1.36	0.55	0.62	0	1.33	0.54	0.55	0.51	0
Cluster-42168.79322	0.59	1.14	3.25	0	0	0	0	1.99	0.05	0	0	0	0	0	0	0	0	0
Cluster-42168.88290	6.18	8.38	9.36	1.32	1.59	1.81	1.45	0.35	1.41	1.59	0.45	1.63	1.9	0.28	7.13	3.14	2.84	2.69
Cluster-42168.65804	0	0	0	0.37	0.26	0.3	0	0.75	0.57	0.06	0	0.11	0	0.22	0	0.03	0	0
Cluster-42168.109395	15.31	2.9	16.13	0	0	0	0	0	1.1	0	0	0	1.57	0	0	0	0	1.84
Cluster-42168.69558	2.27	2.97	1.77	0	0	0.03	1.46	1.43	1.83	0	0	2.5	1.92	4.07	1	1.72	1.61	0.69
Cluster-42168.98195	0	0	0	1.13	4.31	4.63	0	4.8	12.29	1.4	1.49	2.1	0.6	2.11	0	0	0	0
Cluster-42168.70456	0	0	0	1.26	0.94	0.71	0.82	1.47	2.09	0.62	0.32	0.33	0	2.08	0	0	0.38	0.29
Cluster-42168.82772	0	0	0	1.76	0.96	1.05	0.22	2.74	0.78	0.85	0.82	0.33	0.83	0.3	0	0.24	1.02	0.14
Cluster-42168.95921	3.01	0.92	3.01	0	0	0	1.8	0	0.07	0	0	0.62	1.28	0.12	0	2.44	1.47	1.45
Cluster-42168.153407	0	0	0	0.63	0.44	0.56	0	1.58	0	0.59	0.91	0.6	0	0	0	0	0	0
Cluster-42168.30139	1.87	0.94	1.22	0	0	0	0	0	0	0	0	0	0.19	0	0.35	0	0	0
Cluster-42168.84878	24.68	7.22	4.58	0	0	0	0	0	0	0	0	0	0	0	0	1.66	0	5.53
Cluster-42168.43037	0.26	0.51	1.46	0	0	0	1.36	0	0.85	0.34	0.82	0.34	0.14	1.36	1.26	1.78	1.7	1.5
Cluster-42168.68328	2.83	3.5	1.12	0	0	0	4.02	0.81	0	0	0	0	9.85	5.78	0	1.57	5.7	0
Cluster-42168.78814	0	0	0	3.96	1.07	0.72	0	0	0	3.4	1.52	0	0	0	0	0	0	0
Cluster-42168.17495	0	0	0	0.61	0.54	0.87	0	0	0	0.86	0	0	0	0	0	0	0	0
Cluster-42168.45636	11.56	10.41	8.12	87.34	38.02	88.86	65.07	67.7	88.48	62.84	69.93	36.99	16.89	62.78	60.24	67.87	16.28	28.85
Cluster-42168.41950	0	0	0	0.57	0.22	0.4	0	0.08	0.54	0	0	0.94	0.06	0	0	0	0	0
Cluster-42168.61438	0.28	0.58	0.35	0	0	0	0	0	0	0	0	1.78	1.8	0	0	0	3.12	0
Cluster-42168.94076	11.64	4.54	6.87	0	0	0	0.8	0	0	0	0	0	0	0	0	79.11	1.5	3.32
Cluster-42168.76694	10.51	9.31	8.65	2.54	2.82	3.26	1.17	2.14	5.92	1.13	0	0.31	0.41	3.37	1.46	1.43	0.34	0.11
Cluster-42168.123552	0	0	0	0.57	0.41	0.77	0	0.53	0	0.4	0.21	1.29	0.19	0.06	0.39	0	0	0.03
Cluster-42168.87130	0	0	0	0.75	0.9	0.38	1.19	0	0	1.43	2.14	2.52	2.01	0.68	2.38	1.2	3.73	2.05
Cluster-42168.141503	0	0	0	0.7	1.56	0.53	0	1.29	0.91	0.99	2.11	1.96	3.8	1.1	3.31	1.51	3.83	4
Cluster-42168.72863	0.57	0.94	1.06	9.86	14.73	9.3	0.88	2.21	0.44	7.92	1.62	0.67	3.76	1.9	1.01	2.19	0.74	2.74
Cluster-42168.77421	52.55	51.84	38.63	11.62	15.52	10.65	2.11	3.02	3.12	2.56	2.29	1.57	0.81	0.97	3.1	3.04	0	1
Cluster-42168.88375	10.26	0.91	6.39	0	0	0	2.93	0	0.26	0	0	2.15	3.44	3.8	1.95	9.74	19.85	0
Cluster-42168.80408	11.13	12	33.77	0.99	0.26	0.98	0	2.14	5.64	0	0	0.21	0.13	1.11	0.62	3.94	0.09	0.09
Cluster-42168.157038	0	0	0	0.98	2.41	1.2	0	0	0	0	2.08	0	0	0	0	0	0	0
Cluster-42168.71057	0.98	1.52	0.82	0.02	0.08	0.06	0.19	0.02	1.01	0.24	0	0	0.16	0.24	0.36	0.66	0.11	0.23
Cluster-42168.91788	0.68	0.82	0.54	0.1	0.11	0.17	0	0.62	0.52	0	0	0	0.01	0.07	0.04	0.25	0	0
Cluster-42168.35062	0.49	0.84	0.42	0	0	0	0.25	1.31	1.66	0	0	0.02	0.15	0.38	0	0.83	0	0.02
Cluster-42168.109917	1	1.61	1.02	0	0	0	1.52	0	0	0.14	0	0	4.44	0.14	3.42	0	3.01	1.99
Cluster-42168.78527	17.9	1.13	4.98	0	0	0	0	0	0	2.28	0	1.21	11.52	28.48	0	0	23.35	15.16
Cluster-42168.113448	0	0	0	0.28	0.47	0.47	0.74	0.62	0.71	0.36	0.02	0.49	0.61	0	0.44	0.39	0	0.39
Cluster-42168.90602	1.97	2.94	2.26	0.34	0.51	0.33	5.12	0	0.49	0.98	0.58	10.89	12.41	5.76	3.47	4.59	14.15	8.72
Cluster-42168.75349	6.45	7.37	6.43	0	0	0	0.2	0	1.3	0	0	0.7	0.45	0.4	1.54	9.29	2.94	0.69
Cluster-42168.57262	0	0	0	0.61	1.27	1.46	0	0.55	1.77	1.14	2.94	5.01	0	0	0	0	0.35	0
Cluster-42168.94651	2.41	2.55	2.15	0	0.09	0	0.04	0	6.93	0.09	0	0	0.04	0	0.23	0	0.04	0
Cluster-42168.133335	0.24	0.38	0.34	0	0	0	0.18	0	0.44	0	0	0.19	0	0.66	0.5	0	0	0
Cluster-42168.33752	1.12	0.33	0.83	0	0	0	0.39	0.33	0	0.55	0	0	0	2.58	0	0.63	0.38	0
Cluster-42168.61910	1.23	8.36	10.94	0.03	0	0	0	4.66	2.68	0	0	0	0.09	0	0	4.39	0	0
Cluster-42168.60030	0	0	0	0.94	1.62	1.73	0.99	0	0	0	0.63	0	0.83	0	0	0	0.79	0.22
Cluster-42168.81381	0	0	0	2.1	4.14	2.23	0	0.67	0	0	1.49	2.55	3.32	0	0	0.23	1.08	2.72
Cluster-42168.127266	1	0.46	2.02	0	0	0	2.29	0	4.59	0	0.56	2.62	3.18	0	3.35	0	0	0
Cluster-42168.63841	0	0	0	0.32	0.86	1.19	0	0.63	1.28	1.13	0	1.27	0	0.17	0	1.46	0	0
Cluster-42168.95932	5.3	3.96	5.17	0.66	0.73	0.29	3.99	0.33	5.81	0.5	0	0.33	4.63	3.75	0.57	5.45	0.41	0
Cluster-42168.55174	2.61	0.74	1.11	0.12	0.11	0.08	0.41	0.43	0.34	0.24	0	0.23	0.34	3.38	0.97	1.5	0.12	0.02
Cluster-42168.96923	2.13	1.73	1.41	0	0	0	0.23	0	0	0	0	0	0	0.43	0.88	0	0	0
Cluster-42168.56651	0	0	0	3.72	21.8	6.43	0	0	0	36.05	122.32	41.49	0	0	2.61	0	0	0
Cluster-42168.97478	136.27	117.27	127.94	354.47	347.84	367.72	445.81	476.32	276.2	347.04	850.89	338.27	418.44	77.05	18.12	1.99	1.75	6.03
Cluster-42168.55673	0.84	0.94	0.69	3.07	3.06	4.09	1.47	1.25	1.57	2.02	0.86	0.52	0.38	2.01	0	0	0.25	1.65
Cluster-42168.79126	2.9	4.69	1.45	0	0	0	0	0	0	7.12	0	7.95	0	3.63	6.38	3.48	0	0
Cluster-42168.41284	0	0	0	1.32	0.36	0.66	0	0.06	0	0	0	0	0	0	0	0	0	0
Cluster-42168.95283	4.35	1.05	1.03	0	0	0	6.11	0.33	0.62	0	0	0	2.22	10.55	5.41	4.98	0.36	0
Cluster-42168.86992	0.32	2.93	1.17	0	0	0	0	0.73	0.62	0	0	0	0	0	0	0	0	0
Cluster-42168.97167	1.09	1.56	1.23	0	0	0	1.59	1.43	0	1.25	0.66	0	1.87	0.44	0	0.61	0	0
Cluster-42168.92252	0.19	0.14	0.12	0	0	0	0	0	0	0	0	0	0	0	0	0.05	0.08	0
Cluster-42168.55674	1.04	2.7	0.73	0	0	0	2.18	1.05	1.6	1.47	1.78	2.45	2.62	1.39	2.01	1.89	2.32	2.33
Cluster-42168.64817	5.25	5.88	21.92	0	0	0	11.32	0	0	0	0	1.89	2.18	1.41	0.85	1.13	0.23	0.86
Cluster-42168.97162	1.06	18.5	12.97	0	0	0	1.11	0	0	0	0	0	0.96	0	0	0	0	0
Cluster-42168.118923	2.36	1.38	1.77	0.01	0	0	2.05	4.37	3.12	3.99	0.26	0.83	1.26	4.66	1.77	10.36	0	0.68
Cluster-42168.59192	0	0	0	0.51	1.25	1.81	0.35	0	0	0	1.02	0.86	0	0.36	0	1.14	1.74	1.39
Cluster-42168.55030	0.01	0	0	0.42	0.82	0.85	0.06	0	0	0.26	0.25	0.35	0	0	0	0.13	0.17	0
Cluster-42168.73446	0	0	0	0.74	0.73	0.68	0	1.04	1.88	1.4	0.58	1.49	0.95	0	0.42	0	0	0.72
Cluster-42168.90294	0.98	0.53	1.12	0.09	0.08	0.12	0.18	0.49	1.37	0.03	0.1	0.06	0.12	0.76	0.4	0.32	0.13	0.12
Cluster-42168.118331	0.22	0.2	0.28	1.89	2.78	4.5	1.13	2.7	0.41	4.77	5.09	2.75	1.95	0.24	0.18	0.96	1.62	0.69
Cluster-42168.118138	4.22	2.2	0.99	0.05	0.02	0	4.25	0	2.66	0	0	0	1.65	5.24	3.23	0.49	0.99	1.45
Cluster-42168.128953	0	0	0	0.81	0.28	0.52	0	0	0.49	0	0	0	0	0	0	1.2	0	0
Cluster-42168.83669	0.84	0.53	2.71	0	0	0	0.71	0	2.43	0	0	0.54	0	0.83	0	0.94	0	0.53
Cluster-42168.19136	0	0	0	0.39	2.04	2.19	0	0.83	2.32	1.68	0	0	0	0.31	0	0	0	0
Cluster-42168.85464	0	0	0	1.27	4.85	1.5	0	0	1.93	0.94	10.59	5.51	6.76	1.27	1.29	0	6.05	6.84
Cluster-42168.87267	1.06	1.29	0.34	0	0	0	1.66	0.73	1.12	1.75	1.47	0	0	1.96	1.24	0.81	1.8	0.91
Cluster-42168.99982	0.93	1.9	2.45	0	0	0	1.41	0	0.45	0	0.41	0.18	1.02	1.65	2.8	1.09	2.98	1.03
Cluster-42168.88618	9.83	2.01	38.05	0.31	0.08	0.24	0	24.79	5.89	0	0.06	0	0.04	1.38	0.42	0	0.04	0
Cluster-42168.98408	0.62	0.8	0.44	0	0	0	1.73	0	1.81	0	0	0.64	0	1.52	2.54	0	1.78	0
Cluster-42168.42155	0	0	0	1.04	3.26	2.91	0	3.34	0	7.58	0.39	0.44	0.17	0.63	0	0	0	0
Cluster-42168.88151	0	0	0	1.46	2.65	1.72	0	1.39	0	0	3.2	0	0	0.07	0	0	0	0
Cluster-42168.48597	0	0	0	0.39	0.44	0.31	0	0	0.64	0.69	0.02	0.39	0	0	0	0	0.04	0.01
Cluster-42168.93992	0.53	10.96	1.69	0	0	0	0	0	23.77	3.39	0	0	0	1.2	0	0	0	0
Cluster-42168.66073	1.02	0.56	1.52	0	0	0	0	0.57	0.44	0	0	0	0	2.15	0.39	0.82	0.29	0
Cluster-42168.83846	21.82	31.25	18.95	6.12	5.97	4.11	9.48	0	5.73	5.08	3.23	2.91	7.75	11.72	5.83	9.08	5.65	9.62
Cluster-42168.110099	0.74	1.39	1.72	0	0	0	1.59	0	0	0	0	0	1.1	0	0.76	0.76	0	0.99
Cluster-42168.128758	0	0	0	1.06	1.21	0.64	0.45	0	0	0.5	1.65	0	4.53	0	0	0	2.67	0.15
Cluster-42168.122297	0.5	0.95	0.5	3.98	7.23	6.66	0	3.9	0.84	5.78	0.97	0.34	0.46	0.22	0.11	0.09	0	0
Cluster-42168.141686	0	0	0	0.96	0.35	0.46	0.11	0.71	0.63	0.21	0	0	0	0	0.53	0.19	0	0
Cluster-42168.68442	0	0	0	1.64	1.06	1.71	0	0.5	0	0	0	1	0	0	0	0	0	0
Cluster-42168.62958	0	0	0	5.86	0.07	4.01	0	4.68	2.26	1.82	0	0	0	0	0	0	0	0
Cluster-42168.67581	4.14	0.84	5.91	0	0	0	0	0	0.76	0	0	0	1.09	2.77	0	0.77	1.71	1.22
Cluster-42168.83008	5.44	4.06	3.3	16.09	26.51	28.69	4.04	5.75	0	13.74	7.38	0.73	0	0	4.85	3.45	0.3	0
Cluster-42168.107543	3.18	1.68	1.9	0	0	0	1.94	0	0	0	0	0	8.18	7.45	3.77	1.92	11.14	6.86
Cluster-42168.139331	0.3	0.22	0.73	0	0	0	0.84	0	0	0	0	0	0	1.78	1.52	0.93	1	0.93
Cluster-42168.45925	0.54	0.39	0.79	0	0	0	0	0.75	0.66	0	0	0	0	0	0	0.5	0.02	0
Cluster-42168.5497	0	0	0	3.57	1.11	1.38	0	1.17	0	5.26	0	0	3.77	0	0.21	0	0	0
Cluster-42168.79333	8.34	7.13	3	0.87	0.58	0.38	5.53	0.77	1.98	1.46	4.72	17.63	5.01	1.04	1.37	0.99	24.86	2.28
Cluster-42168.116691	0	0	0	9.13	9.23	11.45	3.04	7.57	16.33	0	21.73	0	0	0	2.09	3.14	1.39	27.81
Cluster-42168.70417	0.32	0.57	0.44	0	0	0	0.53	0	0.74	0.15	0	0.14	0.15	0.15	0.26	0	0	0
Cluster-42168.150193	4.74	0.47	3.47	0	0	0	3.99	0	0.83	0	0	3.6	7.11	4.39	3.79	0	0	0
Cluster-42168.95534	0	0	0	0.55	0.36	0.18	0	0.99	0	0	0	0	0	0	0.35	0	0	0
Cluster-42168.95165	0	0	0	2.85	3.26	1.83	9.6	2.86	2.51	0	3.33	0	3.08	2.68	8.72	0	0	0
Cluster-42168.127812	1.45	0.42	1	0	0	0	4.01	0	1.73	0	0	0.43	1.1	3.98	3.14	0.45	0	0
Cluster-42168.164292	2.96	0.63	0.84	0	0	0	1.48	0	0.57	0	1.06	0.52	0	0	0	0.09	0.42	0.2
Cluster-42168.119499	0	0	0	1.2	1.53	3.07	0	2.83	0	6.27	0	0	0	0	0	0	0	0
Cluster-42168.50506	0	0	0	1.22	0.69	0.72	0.6	1.33	0	0.17	0	0	0.37	0.29	0.25	0	0.74	0
Cluster-42168.82837	0	0	0	2.61	2.53	2.59	0	1.16	0	4.05	4.48	4.74	1.18	0	0	0	0	0
Cluster-42168.135977	0.22	0.4	0.47	0	0	0	0.25	0	1.4	0	0	0.14	0.44	0.58	0.67	0	0.27	0
Cluster-42168.140295	5.38	5.16	6.3	0	0	0	2.85	0	2.64	4.81	0	8.37	5.27	5.2	5.45	14.03	10.36	6.53
Cluster-42168.37729	0.33	0.77	1.11	0	0	0	0.14	0	0.33	0.2	0	0.53	0	0.32	0.03	0	0.32	0
Cluster-42168.58756	1.55	0.86	0.56	0	0	0	0	0.13	0.84	0	0	0	0	0	0.13	0	0	0.3
Cluster-42168.88012	0.86	5.94	36.19	0	0	0	0	7.56	8.9	0	0	0	0	0	0	39.03	0	0.39
Cluster-42168.119086	1.11	0.59	1.11	0	0	0	2.05	0	0	0	0	0	1.68	0.9	2.03	2.06	1.53	5.13
Cluster-42168.52238	0	0	0	0.48	1.42	0.58	1.34	0.24	0	2.25	6.15	7.75	8.3	0	1.4	0.17	6.38	7.24
Cluster-42168.84419	1.09	0.19	0.72	0	0	0	0.16	0	0.1	0	0	1.18	0	0.28	0	0	0.43	0.31
Cluster-42168.65103	1.6	0.4	0.7	0	0	0	0	0	1.53	0.63	0	0.17	0.39	0.27	0.3	1.65	0	0
Cluster-42168.80983	1.1	0.38	0.79	0	0	0	0	0	0	0	0	0	0	0	0.04	0.29	0.02	0.01
Cluster-42168.173894	0	0.05	0	1.08	1.24	0.96	0	1.22	0.53	0.33	0.32	0.49	0	0	0	0	0	0
Cluster-42168.143151	0	0	0	0.36	0.45	0.96	0.36	0.32	0	0.48	0.66	0.26	0.19	0.16	0	1.59	6.24	2.06
Cluster-42168.90798	0.57	0.62	1.23	7.04	7.9	6.38	3.61	3.14	0.29	2.94	3.68	0	0.5	4.1	3.24	3.75	0	4.49
Cluster-42168.71098	0	0	0	6.67	0.46	5.42	0	3.04	2.54	0.14	0.14	1.23	0	0	0	0	0	0
Cluster-42168.119345	0	0	0	0.85	1.57	0.48	0.9	0.28	0.2	2.95	4.74	5.1	3.9	1.05	2.03	0.76	3.78	3.36
Cluster-42168.54073	0	0	0	2.61	4.85	5.41	6.11	4.67	0	6.05	0.36	12.18	0	1.67	1.01	2.01	6.13	0
Cluster-42168.65640	0.23	0.3	0.38	0	0	0	0.26	0	0	0	0	0.1	0.1	0	0.16	0	0	0.06
Cluster-42168.174013	0	0	0	1.49	1.56	1.65	0	1.14	0.46	0.49	0.26	0.47	0	0	0	0	0	0
Cluster-42168.122716	0.42	0.49	0.52	0	0	0	0.35	0.45	0.72	0	0	0	0.11	0	0	0.77	0.25	0.19
Cluster-42168.79024	21.21	6.71	32.32	0.69	0.22	1.15	8.48	0.04	11.83	0.99	0.46	7.61	7.8	87.7	48.38	17.42	1.21	4.98
Cluster-42168.65754	1.08	3.17	1.3	19.41	20.28	14.62	0	20.57	1	6.76	61.46	1.21	3.41	2.67	0.69	0	0	3.54
Cluster-42168.85830	1105.28	1225.2	1006.62	2954.7	2440.25	3240.64	3700.31	3486.44	2841.21	1980.66	1479.85	1690.91	1636.33	2554.69	5.75	1.35	0.63	0.79
Cluster-42168.77154	0.29	0	0.3	10.06	15.39	12.39	39.74	0.53	0.4	57.19	83.27	100.86	85.48	0.84	66.71	0	11.21	26.54
Cluster-42168.145703	0	0	0	1.47	2.99	1.61	0	0.5	0	4.26	9.85	1	0	0	0	0	0	0
Cluster-42168.74778	0	0	0	4.38	4.14	2.86	0	1.62	3.69	7.13	3.27	0	0.54	0.27	0	0	0	0
Cluster-42168.120019	0	0	0	0.3	0.35	0.61	0	0.53	0	0.57	0.4	0	0	0	0	0	0	0
Cluster-42168.80982	11.36	9.72	13.32	3.33	1.92	2.03	3.64	2.47	1.46	6.2	4.17	3.47	1.2	2.43	0.48	3.22	2.51	2.93
Cluster-42168.29742	0	0	0	0.61	0.76	1.39	0	1.69	0	2.21	2.61	3.3	0	0	0.22	0.37	0	0.71
Cluster-42168.105403	0.39	0.55	0.07	6.36	8.17	5.27	7.7	0.25	0.39	2.71	10.93	12.37	13.96	0.57	8.47	1.37	12.55	19.46
Cluster-42168.126708	0.32	0.16	0	5.14	8	3.75	0.17	0.37	0.15	0	0.15	0	0	0	0	0	0	0
Cluster-42168.119320	0	0	0	1.83	2.15	1.32	0.21	0.6	1.56	1.03	1.56	3.04	0.57	0	0.87	0	0.22	0.32
Cluster-42168.61561	0	0	0.01	0.66	0.29	1.04	0	0	0.07	1.1	2.6	0	0.92	0	0.62	0	0.61	0
Cluster-42168.18666	0.51	0.93	0.38	0	0	0	0	0.63	0.28	0	0	1.26	0	1.12	0	0.59	0	0.64
Cluster-42168.148434	0	0	0	0.87	0.65	1.07	0	0.87	0	2.1	0	3.09	2.27	1.35	0	1.47	0.63	1.02
Cluster-42168.154690	0	0	0	2.12	0.64	3.17	0.78	1.71	2.83	2.01	1.05	0.25	0	0.59	0	0	0	2.73
Cluster-42168.87078	0.14	0.16	0.13	0	0	0	0.1	0.18	0.28	0	0.22	0.29	0	0.06	0.46	0.37	0	0.08
Cluster-42168.28109	0	0	0	2.49	2.75	3.52	0	0	0	3.57	0	0	4.01	1.17	2.51	0	0	0
Cluster-42168.138769	0	0	0	2.61	2.81	0.62	0.64	1.8	3.37	0.1	1.55	0	0	0	9.36	4.08	0	0
Cluster-42168.54320	1.15	0.67	0.79	0	0	0	0.57	0.17	0.02	0.01	0.21	0	0.27	3.08	1.19	0.69	0	0
Cluster-42168.150108	0.37	0.8	0.58	0	0	0	0.39	0	0.16	0.25	0.48	0	0.33	0.35	0.73	0.58	0	0.48
Cluster-42168.46015	0	0	0	0.3	0.48	0.29	0.38	1.55	0.35	0.7	0.09	0	0.59	0	0.87	0	0	0.71
Cluster-42168.55821	1.55	2.34	0.86	0	0	0	0.72	1.19	2.21	0	5.5	3.28	0	2.11	4.42	0	2.08	0
Cluster-42168.127342	0	0	0	0.59	3.84	2.5	2.71	0.73	0.9	3.34	3.11	2.15	6.32	0	0.11	0.16	1.93	1.81
Cluster-42168.95992	6.85	6.33	7.08	0.15	0	0.37	11.81	0.18	0	0.09	0	4.98	4.85	8.12	6.69	7.94	11.92	5.65
Cluster-42168.79465	214.86	0.65	361.14	0	0	0	445	0	55.51	0.26	0	13.31	24.64	115.32	66.01	136.46	4.2	25.18
Cluster-42168.173995	0	0	0	14.51	12.08	9.16	0	12.21	2.54	2.73	4.75	7.52	0	0	0	0	0	0
Cluster-42168.61941	0	0	0	0.64	0.82	0.41	0	0.59	0	0	0	0	0	0	0	0	0	0
Cluster-42168.108530	0	0	0	6.62	1.26	7.93	0.31	8.79	0.55	15.72	0	1.53	0	0	0	0	0	0
Cluster-42168.70007	1.43	1.39	2.26	0	0	0	1.19	0	0	0	1.39	0	2.52	2.65	1.66	1.25	1.99	2.93
Cluster-42168.84794	3.37	13.7	6.46	81.47	92.49	77.29	1.6	57.48	3.2	60.67	15.95	0	3.25	0.27	0.76	6.57	0	0.29
Cluster-42168.82578	0	0	0	3	1.44	1.07	1.85	2.4	0	1.68	0.36	0.2	2.91	6.16	2.18	2.56	0	1
Cluster-42168.128975	0.56	0.35	0.39	0	0	0	0.47	0.47	0	0.52	0	0.05	0	1.05	0	0.11	0.3	0
Cluster-42168.109245	0	0	0	1.81	0.86	1.25	0	0	0	1.6	0	0	0	0	0	0	0	0
Cluster-42168.127973	0	0	0	1.58	1.07	0.34	0	0	0.29	1.79	0	1.2	0	2.06	0	0	0	0.76
Cluster-42168.69867	0	0	0	1.38	1.3	1.76	0.38	3.13	1.65	1.63	1.9	0	1.41	4.73	0	0	2.6	0.84
Cluster-42168.84435	4315.03	10.85	4352.39	13.41	13.27	13.37	5017.81	6.11	3.25	19.92	0.15	0.07	5768.34	4230.1	6310.6	4622.93	5737.77	6418.73
Cluster-42168.114490	10.54	44.65	15.89	327.25	273.29	260.44	9.83	82.47	35.75	14.64	9.97	5.64	2.82	34.17	7.26	6.84	3.98	2.56
Cluster-42168.136365	0.93	0.66	0.63	0	0	0	2.3	0.99	2.78	1.29	2.09	0.97	0.45	1.02	1.92	0.25	0	0.64
Cluster-42168.6948	0.62	0.33	0.72	0	0	0	0	0	0	0	0	0	0	0	0	1.29	1.5	0.75
Cluster-42168.141949	1.46	1.19	3.69	0	0	0	0	0.16	0.28	0	0	0	0	0.46	1.84	0.14	0	0
Cluster-42168.73909	4.05	4.17	9.23	0.39	0.23	0.19	0	0.1	0.09	0.1	0	0	0.22	0.58	1.37	1.21	0.6	0.92
Cluster-42168.108528	0	0	0	0.88	0.25	1.27	0	0.53	0.68	0.96	1.78	0.21	0	0	0	0	0	0
Cluster-42168.50533	0	0	0	0.78	0.49	0.98	0.29	1.4	0	0	0	0	0.05	1.03	0.67	0.57	0	0.39
Cluster-42168.101410	19.75	16.19	11.58	58.7	46.73	59.39	88.71	57.61	52.54	138.35	139.44	141.53	128.24	58.6	26.15	2.86	2.14	3.05
Cluster-42168.55532	0.11	0.1	0.17	0	0	0	0.08	0.03	0.06	0	0	0	0	0.03	0	0	0	0
Cluster-42168.45730	0.43	0.69	0.98	0	0	0	0.04	0	0	0.18	0.02	0.07	0.06	0.04	0.14	0.19	0.05	0
Cluster-42168.55092	0.31	0.45	0.13	0	0	0	0	0	0.3	0	0	0	0.14	0	0.18	0.21	0.13	0.05
Cluster-42168.73819	1.23	1.12	0.27	0	0	0	1.17	1.75	1.62	1.61	0.2	0.69	0.42	3.08	2.75	1.53	0.21	0.58
Cluster-42168.143985	1.09	0.52	1.24	0	0	0	2.23	0	1.65	0	0.33	3.66	3.38	1.61	0.82	1.22	4.2	3.06
Cluster-42168.79378	8	2.35	3.06	0.01	0.13	0.13	0	0	0	0	0	0	0	0	0	22.78	3.9	32.63
Cluster-42168.48173	0.9	2.82	1.08	0	0	0	0	1.24	0.29	0	0	0.47	0	0	0	0.33	0	0
Cluster-42168.80772	5.87	2.15	7.03	0	0	0	2.58	1.85	0	0	0	3.54	0	5.98	4.19	4.07	5.88	0
Cluster-42168.102939	0	0	0	0.32	1.96	1.92	2.94	1.85	1.19	6.68	12.55	8.83	9.45	0	0.56	1.49	22.14	17.03
Cluster-42168.118984	0	0	0	2.6	2.47	0.82	1.24	0	0	0.4	0	0	0.99	0.97	1.54	0.46	0	0
Cluster-42168.51263	0	0	0	2.7	2.39	0.92	0	1.74	1.11	3.17	0	1.23	0	0	0	0	0	0
Cluster-42168.15022	0	0	0.02	0.49	0.5	0.72	0.44	0.05	0.35	0	0.45	0.16	0	0.01	0.66	0	0.81	0.21
Cluster-42168.88132	13.26	29.7	15.91	0	0	0	1.96	0	1.75	0	0.73	3.57	0	0	0	0	1.35	0
Cluster-42168.105160	1.45	1.29	1.36	0	0	0	2.31	1	2.14	0	0.5	0.72	0	0.34	0	0.88	0.75	0.54
Cluster-42168.135255	0.09	0	0	2.63	1.36	1.69	0.57	1.15	1.56	1.27	3.57	2.33	0.89	0.83	0	0	0.54	0.13
Cluster-42168.62108	1.54	1.46	0.96	6.93	4.54	4.97	2.59	3.55	2.47	1.43	1.49	1.77	1.61	1.69	2.21	3.02	2.21	1.1
Cluster-42168.64701	0.48	15.67	4.06	0	0	0	0	0	11.13	0	0	2.15	0	7.01	4.58	1.49	0.17	0.62
Cluster-42168.63690	0	0	0	0.63	1.42	1.8	0	1.38	0	0	1.48	0	0	0	0	0	0	0
Cluster-42168.64738	1.6	2.25	0.46	0	0	0	0	0	2.28	0	0	0	0.55	2.02	2.47	0	0	0.12
Cluster-42168.87358	0.36	0.58	0.45	0	0	0	0.48	0	0	0	0	0	0	0.3	0.37	0.33	0.11	0
Cluster-42168.37820	0.45	0.51	0.75	0	0	0	0	1.43	0	0	2.25	0	1.8	0.81	0	0	0.92	2.77
Cluster-42168.158824	0.11	0.1	0.11	0.88	0.63	0.94	0.15	0.54	0.38	0.65	0.25	0.12	0.18	1.11	0.73	0.75	2.58	0.38
Cluster-42168.106479	0.29	0.47	0.3	0	0	0	0.28	0.27	0.89	0	0	0	0.4	0.26	0	0	0	0
Cluster-42168.55016	0.62	0.23	0.4	0	0	0	0.07	0.02	0.05	0	0	0	0.57	0.39	0.08	0	0	0
Cluster-42168.110188	3.3	0.69	2.48	0	0	0	0	0	0	0	0	0	4.54	4.58	0	0	5.75	4.96
Cluster-42168.174103	0	0	0	1.98	1.83	1.87	0	2.35	0	1.12	0.23	1.08	0	0	0	0	0	0
Cluster-42168.123432	2.68	0.81	2.11	0	0	0	3.95	2.98	0	3.1	0	1.52	0	0	0.01	1.15	2.26	0
Cluster-42168.113515	0	0	0	0.96	1.74	0.37	2.69	0	0.23	2.91	7.93	9.86	8.42	0	0	1.42	5.86	11.16
Cluster-42168.90631	2.99	3.72	3.12	0.25	0.45	0.08	2.93	1.75	1.67	1.66	0.08	1.3	3.05	1.36	3.33	0.74	1.98	4.24
Cluster-42168.145262	0.64	0.22	0.38	0	0	0	0.48	0	0.38	0.4	0	0.21	0.73	0.29	0	0	0.34	0
Cluster-42168.76954	0	0	0	0.65	0.8	0.38	0	0	0.17	0.48	0	1.13	0	0	0	0	0	0
Cluster-42168.90176	0	0	0	4.84	0.59	4.77	0	1.34	1.85	3.78	8.03	4.67	0	0	0.19	0	0	0
Cluster-42168.23094	0	0.01	0	0.43	0.84	0.81	0.91	0.42	0.07	0.11	0	1.48	0.32	0.91	0	0.05	0	0.22
Cluster-42168.89827	8.67	5.5	2.7	0.37	0.59	0.61	4.84	1.09	7.05	2.66	1.81	8.43	10.8	8.46	7.89	5.65	9.2	5.22
Cluster-42168.42829	0	0	0	0.91	0.45	0.96	0	0.53	0	1.47	0.12	0	0	0	0	0	0	0
Cluster-42168.75868	0	0	0	2.89	0.95	0.42	0.5	0	0	0	2.14	0	2.23	0	0	0	0	3.26
Cluster-42168.59761	0	0.04	0	1.21	9.13	2.29	0.9	0	0	1.23	7.11	9.08	6.9	0	0	0	16.41	5.93
Cluster-42168.111655	149.66	132.5	95.86	519.34	332.05	505.69	251.48	60.23	316.47	267.54	266.37	217.92	464.24	377.03	857.36	177.05	156.46	195.81
Cluster-42168.79736	38.2	43.02	55.39	13.98	9.51	11.55	1.99	11.11	9.62	1.77	0.34	0.78	0.79	1.18	0.59	0.84	0.15	0.04
Cluster-42168.99193	0	0	0	1.37	1.79	1.48	1.34	1.1	0	2.57	2.14	1.45	1.69	0	1.2	1.3	1.01	1.27
Cluster-42168.84446	0	0	0	0.22	0.2	0.15	0	0.18	0.17	0.11	0.36	0	0.24	0.26	0	0	0.35	0
Cluster-42168.94890	1.41	0.39	1.04	0	0	0	1.52	0	0.05	0	0	0.4	0.87	0.34	0.66	0.01	0	0
Cluster-42168.75428	0	0	0	3.71	0.8	3.86	0	5.12	0	2.14	1.39	0	0	2.22	0	0	7.32	8.15
Cluster-42168.132341	0	0	0	0.42	0.52	0.22	0	0.62	0	0.89	0	0	0	0	0	0.22	0	0
Cluster-42168.66293	0.58	0.6	0.44	0	0	0	0.81	0	0	0	0	0.35	0.27	0.08	0.3	0.51	0.28	0
Cluster-42168.90971	8.66	13.05	21.2	2.28	1.76	2.25	26.18	1.04	0	2	2.71	0.54	15.64	33.41	1.28	19.71	1.3	15.44
Cluster-42168.93040	4.51	0.3	10.84	0	0	0	4.65	0.4	0	0	0	0	3.94	3.67	0	8.09	8.68	6.02
Cluster-42168.91084	1.36	1.44	0.21	0	0	0.01	0	3.43	3.38	0	0	0	0	3.26	0	1.33	0	0
Cluster-42168.102556	1.27	0.48	0.99	0	0	0.01	0	0.41	0.71	0	0	0	0	1.12	0.68	0.7	0.1	0
Cluster-42168.153689	0	0	0	0.36	0.28	0.45	0	0.31	0	0	0	0	0.77	0.65	0.37	0	0	0.71
Cluster-42168.147848	3.47	2.49	1.76	0	0	0.03	4.41	2.02	2.86	0	5.61	6.6	5.53	1.71	0	1.46	4.91	4.31
Cluster-42168.114491	3	12.19	5.86	93.19	63.79	65.11	2.06	27.16	13.01	2.98	1.62	1.08	0.64	11.21	1.79	1.99	0.33	0.56
Cluster-42168.50557	3.31	3.57	2.92	1.19	1.07	1.45	7.83	1.5	6.39	4.33	2.78	0	2.18	8.09	4.13	2.06	0	2.32
Cluster-42168.123134	0	0	0	1.9	3.57	5.54	0.31	0	0	5.29	0	0.2	0	0.18	0	0	0	0.24
Cluster-42168.137162	1.01	0.7	0.83	6.95	3.09	4.9	4.3	5.97	5.18	6.17	2.45	1.11	0.22	3.25	2.1	1.04	0.22	0.77
Cluster-42168.77222	13.58	14.3	16.64	5.58	4.71	5.56	1.16	15.26	15.95	0.55	0.23	0.26	0.03	1.13	0.1	5.72	0.64	0.7
Cluster-42168.17040	0	0	0	0.93	0.84	0.73	0.12	0.72	0	0	0.46	0	0	0	0	0.23	0	0.28
Cluster-42168.109005	1.37	4.42	0.92	0	0	0	1.04	0.28	0.68	0.21	0	0	0	0.45	0.07	0.16	0	0
Cluster-42168.85094	124.49	117.74	140.15	34.87	44.71	32.38	8.78	15.59	16.98	10.03	3.95	5.97	1.52	0.88	0.32	2.27	2.32	0.89
Cluster-42168.134468	0.42	0.31	0.54	6.37	17.61	7.98	1.17	0.69	2.03	11.29	2.58	4.11	0.6	0	0	0	0	0
Cluster-42168.96381	0.34	0.16	0.43	0	0	0	0.41	0.48	0.2	0	0	0	0.67	0.25	0.43	0.33	0	0
Cluster-42168.83050	85.69	89.06	116.84	20.63	11.04	6.81	37.13	0	1.87	29.41	6.58	21.29	3.5	0	0	158.09	73.41	224.14
Cluster-42168.108999	6.2	6.45	10.17	1.85	1.46	1.38	0.59	2.21	4.27	0.63	0.11	0.25	0.08	1.14	0.03	1.82	0.24	0.3
Cluster-42168.81713	0	0	0	0.34	0.14	0.27	0.28	0.1	0	0	0.55	0.33	0	0.38	0	0	0.15	0.4
Cluster-42168.35952	0.79	0.77	0.51	0.09	0.06	0.13	0	0	0.16	0	0	0	0	0.87	0.33	0.26	0.06	0
Cluster-42168.122641	0	0	0	0.37	0.23	0.28	0	0.36	1.03	0.74	0.82	0.37	0	0	0	0	0	0
Cluster-42168.37133	0	0	0	0.2	0.45	0.17	0.11	0.02	0.02	0.08	0	0.03	0.13	0.01	0	0	0	0
Cluster-42168.88043	19.6	1.07	11.91	0	0	0	1.16	0	0	0	0.14	0	0	0	0	0	0	0
Cluster-42168.91054	0	0	0	1.16	19.7	11.47	1.37	2.88	0	1.18	3.29	0	0	0	0	0	0	0
Cluster-42168.83240	0.96	1.52	1.53	0.19	0.16	0.26	0.23	0.26	0.45	0.18	0.14	0.09	0.09	0.11	0.18	0.07	0.05	0.09
Cluster-42168.30329	0	0	0	0.4	0.26	0.62	0	0.58	0.65	0.79	0	0	0	0.31	0	0	0	0
Cluster-42168.18353	0	0	0	1	0.82	0.69	0	1.1	0	1.65	0	0	0	0	0	0	0	0
Cluster-42168.90113	1.64	5.14	1.61	37.13	18.74	35.28	29.05	86.78	39.98	19.57	14.81	19.17	0	1.77	9.8	43.63	18.2	6.1
Cluster-42168.84661	18.1	6.64	13.8	0.14	0.94	0.22	31.92	0.56	27.19	1.25	0.15	16.65	11.04	2.8	0.09	0	0	0
Cluster-42168.72093	10.67	10.93	13.69	3.75	1.98	2.72	2.36	8.52	20.41	1.84	0.88	1.54	2.04	17.61	8.57	24.98	3.57	5.63
Cluster-42168.79316	10.34	11.49	16.79	3.12	2.78	3.09	1.32	2.54	2.75	0.81	0.09	0.43	0.57	1.82	0.32	0.25	0.17	0.16
Cluster-42168.82172	4.52	6.63	10.59	0.67	0.46	1.19	15.05	0.47	1.24	0.98	2.02	1.8	1.87	6.98	7.44	5.3	4.99	13.82
Cluster-42168.83372	9.37	4.8	6.58	0.86	1.54	0.97	20.64	3.68	5.84	6.62	16.7	4.06	5.78	0.45	0.98	8.78	0.79	0.24
Cluster-42168.112020	0.85	0.74	1.18	0	0	0	0.59	0	0.91	0	0.14	0.31	0.65	0.05	1.47	0.56	0	0.3
Cluster-42168.46542	0.69	0.7	0.67	0	0	0	0.45	0	0	0	0	0	0.97	0.43	0.5	0.05	0	0.62
Cluster-42168.133366	0.44	1.36	0.67	0	0	0	0.8	0	0	1.52	1.06	0.26	1.57	1.13	0.83	2.91	0	0.43
Cluster-42168.97544	0	0	0	1.12	1.15	0.91	0.6	0.05	0	0	1.1	0.64	0.94	0	0.81	0	0.5	0
Cluster-42168.62537	0	0	0	0.79	2.48	5.06	0.79	4.86	8.38	3.59	3.37	2.5	0	0	0	0.64	0	0
Cluster-42168.76816	0	0	0	9.69	15.63	0.14	0	2.86	0	0	9.96	0	0.09	0	0	0	0	0
Cluster-42168.146466	0.68	0.56	0.21	0	0	0	0	0	0	0	0	0	2.08	0	2.07	0	2.12	0.74
Cluster-42168.33834	0.55	0.57	0.54	0	0	0	0	0	0	0	0.28	0	0.28	0	0.28	0	0	0
Cluster-42168.61235	0.85	0.69	0.51	0	0	0	0	0	1.89	0	0	0.76	0.63	0.82	0	0	0	1.55
Cluster-42168.173956	0	0	0	0.8	0.81	0.45	0	0.81	0.2	0.29	0.35	0	0	0	0	0	0	0
Cluster-42168.39762	1.14	0.28	0.69	0	0	0	0.54	0	1.46	0	0	0	1.01	0	0	0.97	0	0
Cluster-42168.94449	1.89	0.94	1.87	0	0	0	0.77	1.03	1.9	0	0	0	0.26	0	0.35	0	0.09	0
Cluster-42168.95594	0.29	0.34	0.22	0	0	0	0.27	0	0.23	0	0	0	0.07	0.28	0	0	0	0
Cluster-42168.95500	1.19	1.02	1.65	0	0	0	8.74	1.55	0	0	0.99	0.76	8.22	2.99	8.29	7.74	4.09	1.81
Cluster-42168.16888	0.1	0.08	0.03	1.99	1.24	0.68	2.43	24.89	4.8	4.24	1.11	0.72	0.78	1.93	8.6	7.27	5.45	3.99
Cluster-42168.58065	0.82	0.35	3.01	0	0	0	1.81	0	2.34	0	0	0	5.34	0.77	0	0.76	1.77	0
Cluster-42168.160402	0	0.02	0	0.89	1.23	0.8	0	1.39	0.38	0.38	0.45	0.72	0	0	0	0	0	0
Cluster-42168.55636	0	0	0	0.89	0.21	0.9	0	0.28	0.63	0.88	0.17	0.19	0.45	1.52	0.54	0	0.2	0
Cluster-42168.113903	0	0	0	0.7	2.2	1.97	0	0	0	1.3	0	0	0	0	0	0	0	0
Cluster-42168.72955	2.75	4	0.19	0	0	0	3.4	8.65	0	0	3.79	0	0	0	4.07	0	0	3.33
Cluster-42168.72306	23.52	30.23	81.88	3.32	1.14	4.13	1.82	81.58	12.25	5.02	0.44	1.11	0	1.61	0	1.2	0.17	0
Cluster-42168.151120	0	0	0	0.55	0.53	0.37	0	0.46	0	0.53	0	0	0	0	0	0	0	0
Cluster-42168.83305	17.21	16.63	30.53	4.8	2.68	3.56	0.56	21.7	19.04	0.57	0.15	0.15	0.02	1.11	0.2	7.54	1.06	0.72
Cluster-42168.127771	0.69	1.4	2.02	0	0	0	1.13	0	2.73	0.16	0	1.17	0.67	1.46	0.94	0.06	0.57	1.08
Cluster-42168.130126	0	0	0	0.22	0.36	0.34	0	0	0	0.06	0	0	0	0	0	0.21	0	0
Cluster-42168.136816	0	0	0	0.49	0.47	1.32	0.56	1.28	0	0.82	0	0	0	0	0	0	0	0
Cluster-42168.86082	10.49	27.47	12.96	132.38	147.34	88.34	0	89.44	78.37	5.89	48.29	38.8	0	0	0.13	0	0.35	0
Cluster-42168.64058	162	164.95	134.82	480.47	334.14	429.67	223.33	334.14	293.08	334.13	188.58	176.15	267.34	222.31	142.79	58.66	535.7	97.54
Cluster-42168.57454	0	0	0	0.52	0.31	0.19	0	0	0	0	0	0	0	0	0	0	0	0
Cluster-42168.142327	0	0	0	1.31	1.41	1.51	0	0	0	1.38	4.16	2.33	0	0	0	0	0	2.06
Cluster-42168.70768	0.27	0.12	0.28	1.98	4.99	7.46	0.27	2.39	0.06	4.45	2.92	0	0	0.06	0	0	0	0
Cluster-42168.109662	0.56	0.32	0.33	0	0	0	0	0	0	0	0	0.94	0.05	0	0	0	0.17	0
Cluster-42168.114487	2.37	15.03	6.47	156.3	106.77	87.13	3.52	30.17	14.66	7.68	4.37	4.16	3.68	11.08	2.88	3.37	2.59	2.73
Cluster-42168.90866	38.61	13.09	53.22	3.91	1.61	3.21	4	5.59	6.05	0.92	0	0.29	1.57	3.84	3.66	5.2	1.26	0.68
Cluster-42168.101855	0.17	0.21	0.6	0	0	0	0.15	0	0	0	0	0.04	0.12	0.17	0	0.12	0.15	0.03
Cluster-42168.27717	0	0	0	2	0.35	0.61	0	0.13	0	0.29	1.09	1.01	1.24	1.54	0	0.97	1.15	0
Cluster-42168.168819	0.38	0.4	0.36	0	0	0	0.39	0	0	0	0	0	0.15	0	0	0	0	0
Cluster-42168.52021	1.27	2.03	0.49	0	0	0	1.48	1.52	0.13	0	3.06	0	0	0.79	2.68	0.6	1.28	0
Cluster-42168.33126	1.35	0.24	0.59	0	0	0	0.07	0	0.25	0.02	0	0.31	0.12	2.7	1.71	0.14	0	1.63
Cluster-42168.98441	0	0	0	0.39	0.34	0.35	0	0	0.13	0.42	0.22	0.31	0	0	0	0	0.08	0
Cluster-42168.105109	0.78	0.4	0.12	0	0	0	0.05	0.08	0.3	0	0.45	0.34	0.18	0	0.7	0	0.1	0.13
Cluster-42168.64300	0	0	0	2.59	0.42	3.79	0.21	0.96	0.17	2.41	1.01	0	0	0.11	0	0	0.22	0
Cluster-42168.173980	0	0	0	23.61	26.2	22.98	0	13.63	9.4	5.69	9.2	9.27	0	1.14	0	0	0	0
Cluster-42168.84832	23.02	18.95	40.95	4.82	2.19	4.37	1.03	5.92	3.98	0.91	0.34	0	0.24	1.62	2.83	26.77	4.87	4.79
Cluster-42168.109660	0.27	0.53	0.29	0	0	0	0	0	0.77	0	0	0	0	0.45	0.21	0.24	0.15	0.84
Cluster-42168.105434	9.74	5.69	8.68	2.28	2.01	1.91	1.88	4.65	0.37	0.65	0	0.29	1.1	0.8	3.01	5.97	0.13	1.5
Cluster-42168.110710	0	0.36	0	5.38	5.57	4.73	8.66	2.89	0	9.92	16.39	0	0.42	16.56	7.21	3.2	0.48	15.74
Cluster-42168.138832	0	0	0	0.64	0.78	0.48	0	0.98	0.4	0.78	1.19	1.02	0	0	0	0	0.04	0
Cluster-42168.53037	0	0	0	1.8	1.18	1.95	0.03	0	0	0	1.8	0	0	0	0	0	0	0
Cluster-42168.152077	0	0	0	0.9	1.36	0.98	0.55	1.71	0.8	1.62	5.04	0	0	0	2.01	0	2.29	0
Cluster-42168.93071	3.41	3.37	2.91	1.23	1.39	1.24	1.3	1.35	3.33	1.3	1.05	1.06	2.92	1.15	1.24	2.55	4.29	5.25
Cluster-42168.98379	0	0	0	0.93	0.84	0.43	0.21	0.5	0.24	0	0	0	0	0.26	0	0	0	0
Cluster-42168.80803	0.41	0.76	0.41	0.22	220.96	170.96	0.28	152.67	31.95	0	0	0.18	0	0.13	0	0	0	0
Cluster-42168.69032	0	0	0	1.52	1.78	0.21	0.59	1.02	1.1	2.34	0.68	0.1	0	1.55	0.09	0.87	1.25	0.88
Cluster-42168.48600	0.55	0.7	0.62	0.05	0	0.06	0.44	0.91	0	0.15	0.08	0	0.06	0.3	0.46	1.48	0	0
Cluster-42168.64878	0.86	0.53	0.96	0	0	0	0.1	0	0.94	0	0.03	0	0	0	0.43	0.54	0	0
Cluster-42168.113639	0	0	0	1.36	1.43	0.9	0	2.08	0	0	0.49	0	0	0	0	0	0	0
Cluster-42168.162330	0	0	0	0.86	0.99	2.26	0	2.84	0	0	5.41	0.47	0	0	0	0	0.26	0
Cluster-42168.93679	7.56	7.98	6.32	2.7	2.57	1.79	10.57	6.68	2.87	4.13	2.67	1.64	9.37	8.06	8.13	10.78	13.67	22.39
Cluster-42168.107718	0.2	0.23	0.4	0	0	0	0	0.25	0.67	0	0.12	0.09	0	0.3	0.13	0.18	0	0
Cluster-42168.146125	0.84	3.59	0.66	0	0	0	4.64	0.39	4.13	0	0.15	6.41	0	49.33	10.32	0.08	0.04	0
Cluster-42168.105229	12.11	12.44	13.34	4.41	5.03	4.69	2.21	1.57	2.04	2.67	0.51	3.47	3.38	4.44	2.57	2.64	0.81	4.48
Cluster-42168.87233	92.89	99.35	85.93	46.22	43.5	37.07	6.17	89.45	70.03	6.63	1.75	1.33	1.49	7.85	0	0	0	0
Cluster-42168.114775	0.77	0.04	3.2	0	0	0	0	0.98	0.24	0	0	0	0	0.01	0.03	0	0	0
Cluster-42168.83814	0.09	0	0	4.08	5.06	4.21	0	2.17	0.43	6.53	7.32	4.99	0	0	0.12	0	0	0
Cluster-42168.68235	0.19	0.27	0.54	2.53	2.69	4.38	0	14.63	0	8.28	0	1.75	0	0.14	0	0.14	0	0
Cluster-42168.63046	0.13	0.17	0.07	0.86	1.21	0.68	0.74	0.37	0.24	1.38	3.85	3.54	2.55	0.32	0.59	0.26	3	3.74
Cluster-42168.109470	3.32	0.3	2	0	0	0	2.62	0	1.08	0	0	0.34	3.63	0	3.68	0	6.09	3.25
Cluster-42168.16532	0	0	0	0.48	0.59	0.14	0.74	0.1	0	0.25	0	0.39	0.62	0	0.24	0.51	0	0.34
Cluster-42168.64773	0	0	0	1.97	0.93	0.66	0	0	1.54	0	0	2.23	0	0.58	0.8	0.64	1.65	0.17
Cluster-42168.72440	0	0	0	1.24	1.81	1.14	0	0.32	0	0.43	6.71	0.36	0.35	0	0.27	0.29	0	0
Cluster-42168.133104	11.75	16.99	5.44	59.61	75.46	71.57	41.04	63.33	37.1	69.9	80.08	80.54	17.15	12.13	4.68	54.11	65.61	65.48
Cluster-42168.93253	22.66	18.76	26.34	7.67	5.62	4.65	2.18	8.21	8.04	1.95	0.31	0.37	0.39	4.04	1.9	3.21	0.67	0.5
Cluster-42168.67976	0.63	0.47	0.67	0	0	0	0	0	0	0	0	0	0.58	0.77	0.69	0	0.36	0.18
Cluster-42168.59992	0	0	0	0.33	1.26	3.33	0	0.35	0	5.7	4.24	0	0	0	0	0	0	0
Cluster-42168.68436	0.19	0.12	0.67	0	0	0	0.14	0.28	0.57	0.08	0	0	0	1.34	0.72	1.08	0	0.04
Cluster-42168.49788	0	0	0	0.99	0.23	0.68	0.68	0	1.34	1.25	0	0.43	0.76	0.52	1.3	1.22	0	0
Cluster-42168.171138	0	0	0	0.13	0.21	0.23	0	0	0	0	0	0	0.22	0	0	0.09	0	0
Cluster-42168.73879	2.37	0.25	1.1	0	0	0	0.97	2.31	0	0.56	2.86	1.28	0.47	0.54	0.26	0.2	0.33	0.58
Cluster-42168.83545	17.52	56.6	68.76	3.46	0.57	3.33	0	13.39	19.74	0.49	0	0	0.1	0	0	8.16	0	0.15
Cluster-42168.114967	2.07	1.07	1	0	0	0	0.94	2.64	0	2.8	0	2.81	4.77	0	2.95	0	7.16	1.67
Cluster-42168.49088	2.62	2.6	0.99	0	0	0	3.87	0	0	0	0	0	5.34	4.96	3.74	1.97	5.23	5.08
Cluster-42168.80169	3.88	3.1	3.23	1.1	0.53	0.5	3.45	1.3	2.76	3.67	1.84	0.84	1.44	1.94	2.09	1.72	2.48	4.07
Cluster-42168.82937	0.41	0	0	15.62	35.25	14.27	0.86	8.53	0	7.46	11.79	16.75	0	1.2	0	0	0.07	0.13
Cluster-42168.3593	2.51	0.76	1.15	0	0	0.01	0	0	0	0	0	0	0	0	0	0	0	0
Cluster-42168.127496	0.13	1.4	0.41	0	0	0	0.47	0	0.76	0	0	0.08	0.05	3.8	1.45	0.54	0.03	0.07
Cluster-42168.82134	15.73	13.4	8.32	0.79	2.41	1.38	7.85	1.23	3.22	0.83	0.96	3.15	7.4	15.75	10.88	7.21	8.27	17.5
Cluster-42168.89532	3.61	4.74	2.99	1.38	0.87	1.17	0.58	0.96	0.88	0.14	0.09	0.42	0	0.12	0.48	0.06	0.09	0
Cluster-42168.78506	0.47	0.46	0.78	0	0	0	1.07	0	0	0	0.35	0	0	0.03	0	0.93	1.09	0
Cluster-42168.86387	167.81	164.93	207.94	63.9	61.77	49.27	55.89	28.53	66.98	13.76	23.36	37.52	22.18	23.5	35.17	31.71	38.56	39.54
Cluster-42168.99841	15.36	13.92	5.15	0.39	1.14	1.48	11.89	0.46	17.17	0.81	0.19	10.95	11.07	18.25	9.49	8.61	10.56	3.28
Cluster-42168.102574	0.98	0.91	2.77	0	0	0	0	0	0.35	0	0	0.49	0	0	0	0.3	0	0
Cluster-42168.152509	0.22	0.57	0.38	0.01	0	0	0.91	0	0.9	0.88	0.83	0	0	1.16	0.42	0	0	0
Cluster-42168.25866	0	0.01	0	0.49	1.14	0.78	0.98	0.02	0	1	1.36	1.18	0.5	1.01	1.02	0.41	2.16	2.3
Cluster-42168.78934	15.9	10.72	16.54	3.96	3.25	2.14	0.64	0.76	1.16	0	0.16	0	0.04	0	0.09	86.15	21.48	52.84
Cluster-42168.110649	0	0	0	0.42	0.79	0.54	0	0.4	2.4	1.59	1.05	0	0	0	0	0.1	0.08	0
Cluster-42168.45733	1.72	2.22	2.41	8.91	8.29	16.1	7.05	11.36	12.45	8.17	12.68	6.51	9.27	63.65	8.14	41.21	10.18	15.72
Cluster-42168.17740	0.25	0.69	0.43	0	0	0	0.64	0	0	0	0	0	0	0	0	0	0.78	0
Cluster-42168.53989	0	0	0	0.61	0.16	0.72	1.67	0	0.09	2.21	0	0	0	0	0.35	0	0	0
Cluster-42168.147133	3.27	2.44	1.06	0	0	0	35.4	0	21.88	0	0	40.15	0	0	7.9	0	59.56	0
Cluster-42168.85193	62.24	148.25	0.61	0.38	0	0.27	0	0.2	0.17	200.69	62.98	71.98	0	0	0	45.7	0	0.74
Cluster-42168.105749	2.58	2.77	2.71	0	0	0	4.13	0	0	0	0	13.58	12.78	4.73	0	2.88	8.63	5.73
Cluster-42168.123264	12.05	7.18	8.8	0.42	0	0	13.25	0	14.06	0	0	0	5.91	8.09	9.13	10.35	2.6	1.98
Cluster-42168.46646	0	0	0	3.72	1.12	1.72	0	7.53	0	0.61	1.3	0	0.36	2.14	0	5.46	0	1.27
Cluster-42168.40974	0	0	0	1.76	1.6	2.19	0.97	1.27	1.26	2.9	2.12	5.84	1.11	4.41	5.57	4.09	1.97	0.79
Cluster-42168.106724	0.12	0.3	0.12	0	0	0	0.56	0	0	2.55	3.52	0	0	0	0	0	0	0.56
Cluster-42168.101858	0.17	0.11	0.29	0	0	0	0.2	0	0	0.04	0	0.03	0.08	0.42	0	0.09	0.02	0.01
Cluster-42168.47006	0	0	0	2.66	4.53	2.85	0	3.03	0.2	1.34	0	0	0	0	0	0	0	0
Cluster-42168.44108	0	0	0	0.21	0.52	0.4	0	0.34	0.4	0	0.22	0.21	0	0	0	0	0.19	0
Cluster-42168.120941	0.23	0.37	1.2	0	0	0	0	0.21	0.52	0	0.11	0	0	0.14	0.13	0.75	0.06	0.13
Cluster-42168.97177	0	2.32	0	30.04	54.77	35.26	2.37	8.53	0.76	22.07	2.91	1.78	0	0.83	0.79	1.7	0	1.51
Cluster-42168.60208	1.48	0.39	2.49	0	0	0	0	0	0	0	0	0	7.55	3.2	0.73	0.76	3.3	3.29
Cluster-42168.133568	2.29	0.88	1.84	0	0	0	3.49	1.83	0	0	0.93	0	1.4	1.94	1.62	4.56	0.75	0.66
Cluster-42168.77263	0.14	0	0	3.3	3.57	2.48	0	2.31	0	1.29	1.14	2.66	0	0	0.12	0	0	0
Cluster-42168.145731	0	0	0	1	0.58	0.99	0.12	0.2	0.43	0.95	0.94	0.46	1.35	0	1.03	0.75	2.3	0.08
Cluster-42168.99209	0.34	0.08	0.29	0	0	0	0.24	0	0.82	0	0	0.37	0	0.69	0.92	0.29	0.27	0.66
Cluster-42168.97560	4.45	6.65	5.52	1.06	0.68	1.64	0.16	1.62	1.34	0.13	0.02	0.06	0	0.15	0.1	0.13	0	0
Cluster-42168.77717	21.93	16.42	15.36	4.31	6.55	5.41	3.02	2.72	5.77	3.13	0	1.25	0.99	0.1	2.59	9.34	4.48	1.75
Cluster-42168.124381	0	0	0	0.28	0.87	0.27	0.14	0	0.2	0.01	0.05	0	0	0	0.29	0	0.05	0
Cluster-42168.104163	1.42	1.38	2.3	0.21	0.38	0.24	0.32	0.9	0.44	0	0	0.06	0	0.08	0.06	0.05	0	0
Cluster-42168.73514	13.99	7.88	27.61	1.89	2.11	1.86	0.26	1.75	1.5	0.33	0.21	0	0	0.47	0.35	0.4	0.13	0.12
Cluster-42168.57275	1.14	0.31	0.15	0	0	0	0.16	0	0.33	1.13	1.4	0.06	0.34	0.23	0.79	0	0.35	0.3
Cluster-42168.60439	1.15	0.25	0.59	0	0	0	0.21	0	0.36	0	0.11	0	0	0.46	0.03	0	0.21	0
Cluster-42168.133651	0	0	0	0.25	0.1	0.31	1.88	0	0	0	0.61	0	0	0	0	0.25	1.19	1.13
Cluster-42168.111346	8.15	6.42	2.85	0.15	0	0	2.19	4.13	4.44	7.42	0	12.98	0	2	2.9	3.64	0	0
Cluster-42168.126812	10.41	9.11	17.2	0	0	0.4	9.93	0.41	0	0.84	0	5.18	0	0.21	0	2.66	0	0.8
Cluster-42168.96988	147.7	163.97	151.63	587.33	863.52	1084.46	77.69	286.66	153.48	192.51	110.09	159.37	75.04	67.11	106.49	30.75	40.03	55.27
Cluster-42168.72375	0.74	0.82	0.27	0	0	0	1.05	0.31	0.52	0	0	0	0	0.6	1.47	0	0	0
Cluster-42168.141154	0.23	0.16	0.1	0.8	1.61	3.63	0	1.29	2.24	5.07	2.34	0.69	0.86	0.09	0	1.26	1.47	0.42
Cluster-42168.154691	0	0	0	1.27	0.48	0.52	0.19	0.88	1.01	0.59	0.96	0.16	0	0.2	0	0	0	0.87
Cluster-42168.43540	0	0	0	48.27	32.91	51.03	129.08	0	244.77	253.59	135.84	0	0.07	19.41	0	0	0	0
Cluster-42168.135892	0.62	0.43	1	0	0	0	0.47	0	0.1	0	0	0	0.61	1.14	0	0	0	0
Cluster-42168.64605	0.19	1.2	1.2	0	0	0	0.88	0	2.4	0.57	0.24	0	0	1.11	0.72	2.12	0	0
Cluster-42168.141659	0.1	0.15	0.07	0.55	1.37	0.81	0.37	0.43	0.05	0.91	0.49	2.26	0.14	0.04	0	0	0	0
Cluster-42168.143468	0	0	0	0.26	0.25	0.38	0.2	0	0.15	0	0	0	0.13	0.12	0	0.28	0	0.19
Cluster-42168.23732	0	0	0	2.51	4.28	2.7	0	0.47	0	2.84	2.56	2.64	2.19	2.3	1.64	0.04	1.16	0
Cluster-42168.65649	0	0	0	0.12	0.18	0.18	0	0.18	0	0.26	0	0	0.01	0	0	0	0	0
Cluster-42168.33203	0.02	0	0.02	0.55	0.33	0.25	0	0.17	0	0.49	0.27	0	0	0	0	0.31	0	0
Cluster-42168.85706	71.45	89.29	75.48	12.36	5.72	19.83	27.36	8.36	66.75	8.62	13.71	114.92	21.56	25.87	166.33	162.46	30.5	163.4
Cluster-42168.88680	3.94	1.37	8.24	0.32	0.03	0.12	0.07	3.98	1.3	0.08	0.07	0.03	0.02	0.65	0.53	0.68	0.03	0.03
Cluster-49922.0	5.46	4.24	5.63	0.4	0.49	0.4	0	1.66	0.55	0	0	0	0	0.99	0.38	0.96	0.24	0
Cluster-42168.64230	0.75	2.74	1.44	0	0	0	0	0	0.59	0	0	0	0	0	0	0	0	0
Cluster-42168.84148	418.9	460.84	252.54	1402.13	984.09	1416.39	877.73	208.23	1094.53	745.34	810.89	1047.08	1324.79	985.48	2487.29	1243.49	711.47	1066.41
Cluster-42168.76830	0	0	0	0.25	0.12	0.19	0	0	0	0.11	0.25	0.24	0.07	0.04	0	0.16	0	0
Cluster-42168.48568	2.1	0.68	0.38	0	0	0	0.32	0	0	0.14	0.64	0	5.77	1.39	0	1.08	0.37	1.16
Cluster-42168.129722	0	0	0	0.23	0.23	0.62	0.48	0.8	0.94	0	0	0	0	0	0	0.23	0.41	0
Cluster-42168.86096	3.72	2.76	13.2	0	0.17	0	3.32	2.99	0.82	1.32	0	4.42	0	0	0	0	0	3.31
Cluster-42168.97545	1.28	0.98	0.13	0	0	0	1.08	0	0.1	0.06	0.09	0	1.18	1.35	1.32	0	0.1	0.03
Cluster-42168.85358	31.17	31.33	24.07	7.23	11.33	7.58	3.31	3.09	4.92	1.38	0.33	2.99	0.41	0.62	1.37	0	0.3	0
Cluster-42168.138037	1.47	4.13	2.35	0.09	0	0.19	0.85	0	0	0.28	0.25	0.19	0	0	0	0	1.57	0
Cluster-42168.80663	26.49	3.8	27.73	0	0.41	0	1.19	0	0.14	0.19	1.21	1.9	0	0.98	4.52	0.64	1	0
Cluster-42168.105673	0	0	0	0.18	0.2	0.17	0.11	0.07	0.17	0.33	0.22	0.28	0.23	0.34	0.06	0.13	0.51	0
Cluster-42168.98125	0.21	1.2	0.59	0	0	0	0.98	2.83	0	2.67	0.14	0	0.71	0	0	1.22	0.96	1.25
Cluster-42168.149645	0	0	0	0.55	0.58	0.8	0	0	0	0	0.84	0	0.41	0	0	0	1.43	0
Cluster-42168.139007	0.17	0.11	0	1.92	1.2	2.42	1.74	1.65	1.86	2.32	3.17	4.39	0.72	0.31	0.81	0.38	0	1.32
Cluster-42168.106349	1.52	0.24	2.4	0.01	0.01	0.03	1.33	0.6	1.58	0	0	2.24	0	3.15	3.3	0.34	0.44	2.11
Cluster-42168.14805	0	0	0	0.21	0.27	0.28	0	0.19	0.28	0.1	0.45	0	0	0	0	0	0	0
Cluster-42168.105756	0.82	0.6	0.37	3.95	7.28	6.4	6.54	2.23	2.96	0	13.46	0	13.94	2.03	9.09	2.09	4.45	11.02
Cluster-42168.73645	5.51	5.12	4.21	2.23	1.3	1.48	2.92	2.07	4.35	3.07	1.63	0.96	1.43	5.11	2.29	3.94	0.77	0.43
Cluster-42168.36155	0	0	0	0.1	0.24	0.12	0	0.71	0	0	0	0	0	0	0	0	0	0
Cluster-42168.84829	1.7	0.5	2.62	0	0.05	0	0.46	3.69	0	0	0	0	0.24	0.97	0.91	1.84	0	0.51
Cluster-42168.81916	7.97	18.77	10.87	2.2	1.05	2.61	1.16	4.47	1.11	0.79	0.45	0.52	1.88	0.63	0	0.99	0.76	0.41
Cluster-42168.80155	0	0	0	82.59	0.11	63.82	0	0	0	40.72	53.17	0	0	0	0	0.41	0	0
Cluster-42168.63294	0.39	1.81	0.62	0	0	0	0.49	0	0	0	0	0.32	0	0	0	0	0	0
Cluster-42168.131443	0.37	2.61	2.65	0	0	0	2.59	0	0	0	0	0	2.84	0	1.81	0	2.41	2.22
Cluster-42168.96360	0	0	0	0.48	0.41	0.28	0	0	0	0	0	0	0.32	0	0	0	3.64	1.45
Cluster-42168.44288	0.83	0.5	1.7	0.06	0	0.05	0	0.38	0	0	0	0	0	0	0	0	0	0.13
Cluster-42168.104924	0.22	0.17	0.21	0.86	0.72	0.94	0.44	0.8	0.87	2.29	1.09	0	0	0.96	2.34	0.47	0	0
Cluster-42168.98407	0.58	0.28	0.26	0	0	0	2.14	0	0.39	0	0	0.73	0	1.86	1.39	0	0.22	0
Cluster-42168.140170	0	0	0	1.46	0.68	2.71	0.66	3.6	2.31	3.69	2.59	0.83	0.57	0.68	0	0.5	0	0
Cluster-42168.58205	0.71	2.25	1.36	0	0	0	1.83	1.38	1.25	0	2.44	0	1.3	0.65	1.41	0.74	0	0
Cluster-42168.17483	0	0	0	0.54	0.73	0.25	0	0.29	0	0.24	0.12	0.21	0	0	0	0.13	0	0.12
Cluster-42168.92103	10.08	3.46	4.16	35.84	64.13	50.13	4.61	1.96	0	14.08	5.28	4.97	2.18	4.32	1.96	1.44	1.03	2.76
Cluster-42168.98965	0.46	0.42	0.43	0	0	0	0.04	0.71	0	0	1	0	0	0.03	0.12	0.18	0.56	0.24
Cluster-42168.102812	0.02	0	0	0.35	0.7	0.53	0	0	0	0	0.44	0.22	0	0	0	0.01	0	0
Cluster-42168.27827	0.99	1.57	0.49	0	0	0	1.68	0	0	0	1.45	1.15	1.02	3.65	0	2.92	0	0
Cluster-42168.125917	0	0	0	0.14	0.28	0.86	0	0.43	0	1.33	1.53	0.95	0	0	0.17	0	0.05	0
Cluster-42168.103417	0.43	1.41	0.29	0	0	0	0.46	0.17	0	0	0.27	0	0.61	0.9	0	0	0.81	0
Cluster-42168.79176	2.4	2.1	2.02	0.62	0.52	0.57	0.5	0.59	1.52	0.65	0.05	0.41	0	0.13	0.34	0.13	0	0
Cluster-42168.99189	0	0	0	1.98	2.2	0.38	1.49	0.18	0	3.09	3.8	1.04	0	0	0	2.06	0	0
Cluster-42168.76448	0	0	0	0.86	1.21	0.83	0	0.5	0.63	1.48	0.51	0	0.41	2.48	0	0	0	0
Cluster-42168.91370	2.63	5.55	2.61	0.35	0.24	0.6	0.28	0	1.66	0.29	0	0	0	0	0.13	0	0	0
Cluster-42168.118619	1.07	0.18	1.2	0	0	0	0	0	0.79	0	0	1.14	0.54	0	0	0.17	0	0
Cluster-42168.32631	0	0	0	0.46	0.64	1.03	0.98	0.53	0.68	0.54	0.86	0.56	0.94	0.35	0.8	0	0	0
Cluster-42168.73674	9.61	8.7	5.45	0.23	0.84	0	0.68	0	0	0	1.66	0	11.33	14.89	0	0	9.49	6.58
Cluster-42168.40196	0.18	0.07	0.1	0	0	0	0	0	0.06	0	0	0	0	0.02	0	0.11	0	0
Cluster-42168.174009	0	0	0	0.44	0.38	0.63	0	0.64	0.11	0.21	0.21	0.14	0	0	0	0	0	0
Cluster-42168.47402	3.21	2.57	2.52	0	0	0	1.71	0	3.66	0	0	2.61	0	0	0.2	1.09	2.93	0
Cluster-42168.22089	0	0	0	0.46	0.53	0.55	0	6.91	0	7.32	0	0	0	0	0	0	0	0
Cluster-42168.101588	0.39	3.48	2.96	0	0	0	5.95	0	0	0	0	0	0	7.69	0	0.06	3.55	0
Cluster-42168.70877	3.17	3.29	1.5	0.58	0.42	0.6	8.55	1.1	5.14	8.56	4.46	8.59	20.34	8.51	17.08	8.81	24.75	17.4
Cluster-42168.53792	2.39	1.8	0.7	0	0	0	0	0.74	0	1.22	3.99	0.19	0	0.27	0.47	0	0.67	0.53
Cluster-42168.148184	0	0	0	0.54	0.39	0.44	0	0.6	0.53	0	0	0	0	0.97	0	0	0	0.32
Cluster-42168.62864	1.04	1.5	1.21	6.16	5.13	4.2	6.88	4.78	6.6	47.94	54.4	9.06	7.03	13.03	7.07	4.27	3.5	3.48
Cluster-42168.24808	0	0	0	1.14	3.28	1.16	0	0	0	2.08	6.53	0.88	0	0	0	0	0	0
Cluster-42168.42859	0.27	0.24	0.47	2.02	3.2	1.86	1.56	1.4	0.99	0.85	0.2	0.36	0	2.52	0.96	0.09	0.74	0.1
Cluster-42168.65728	0.17	0	0	4.37	9.2	13.6	0	0	12.32	28.7	24.44	30.4	13.35	29.33	17.46	21.51	41.98	10.15
Cluster-42168.65269	1.67	2.07	3.35	0	0	0	11.1	0.13	5.1	0	0.31	4.21	1.95	1.71	13.25	9.19	6.12	2.98
Cluster-42168.108981	0	0	0	0.38	0.15	0.18	0.13	0	0.11	0	0	0.15	0.14	0.15	0.37	0	0	0
Cluster-42168.108112	10.17	4.16	13.48	1.25	1.33	1.2	6.09	0.3	3.96	1.23	0.73	1.5	3.19	2.1	2.44	1.38	1.43	0.69
Cluster-42168.128149	0.7	0.73	0.15	0	0	0	1.09	0	2.14	0	0	0	1.34	0.79	0.51	0.96	1	0.23
Cluster-42168.80083	0.19	0.03	0.08	0	0	0	0.28	0.18	0.55	0	0	0	0	0.04	0.15	0.75	0	0.05
Cluster-42168.139372	0	0	0	0.46	0.2	0.24	1.38	0	0	2.4	0.23	0	0.83	2.4	0	3.59	0	0
Cluster-42168.97472	19.52	1.02	24.73	0	0	0	16.75	0	0	0	0	8.44	0	0.41	6.06	9.29	0	0
Cluster-42168.91827	0	0	0	0.64	0.14	0.56	0	0	0	0	0	0	0	0	0	0	0.02	0
Cluster-42168.70458	4.14	2.6	2.77	0	0	0	3.73	3.48	8.59	3.34	0.96	2.25	1.2	5.06	2.59	0	0	0
Cluster-42168.96361	10.63	8.13	7.73	3.95	2.69	2.85	17.49	2.01	6.55	8.41	6.85	11.15	8.9	6.53	12.18	5.33	7.28	7.06
Cluster-42168.77661	3.12	0.6	0.67	0	0	0	4.68	0	0.38	0.49	3.04	0	4.76	3.28	0.61	2.25	3.04	1.79
Cluster-42168.84567	12.8	11.56	10.39	4.64	4.28	5.75	7.78	3.41	6.97	4.45	8.14	11.06	7.58	5.25	6.31	11.98	11.21	19.92
Cluster-42168.76995	0	0	0	0.01	4.39	3.6	0	8.04	1.81	0	0	0	0.51	4.45	0	0	0	0.63
Cluster-42168.113444	0	0	0	0.51	0.42	0.54	0	0	0	0	0.56	1.32	0	0	0	0	0	0
Cluster-42168.89491	0.05	1.35	0.5	0	0	0	0	4.08	2.95	0	0	0	0	0.16	0.15	0.02	0	0
Cluster-42168.51095	0	0	0	1.34	1.01	0.67	0	0	0	0.85	0	0	0	0	0	0.47	0.12	0
Cluster-42168.81281	0.15	0.29	0.17	0	0	0	0.17	0.19	0.7	0	0	0	0.1	0.16	0	0	0	0
Cluster-42168.111902	2.38	5	4.39	16.38	21.16	24	41.08	28.04	4.63	23.27	7.7	1.79	1.71	7.24	26.57	1.99	0.56	0.22
Cluster-42168.53131	0	0	0	0.25	0.22	0.1	0.42	0	0.04	0	0	0	0.02	0.11	0	0.28	0.03	0
Cluster-42168.83260	0.59	0.13	0.15	0	0	0	0.86	0	0	0	0	0	0.75	0.24	0	0.11	0	0.78
Cluster-42168.81054	3.71	3.68	6.25	0.98	0.98	0.52	1.1	2	1.18	0.61	0.28	0.59	0.57	1.88	0.82	0.2	0.56	0.6
Cluster-42168.18994	0	0	0.08	1.29	3.97	7.49	0	5.91	6.93	17.19	7.93	12.21	2.69	0	0	0.75	0	0
Cluster-42168.13162	0	0	0	0.8	1.34	0.44	0	0.92	0	0.76	1.3	1	0	0	0	0	0	0
Cluster-42168.35221	0.33	0.3	0.93	0	0	0	0.52	0.12	0.27	0.61	0.69	0	0	0.11	0	0	0	0
Cluster-42168.85456	16.14	4.02	9.63	0.18	0	0	0	3.75	4.45	0	0.51	0	0	0	0.06	0	0	0.15
Cluster-42168.67557	6.22	3.49	0.63	0	0.07	0	0.65	0	3.5	0	0	0	0.08	9.81	6.09	0.43	0.04	0
Cluster-42168.85714	0.99	4.37	0	158.64	91.57	217.54	1.61	303.17	0	3.05	0	0.54	0	0	0.44	0	0	0
Cluster-42168.80713	1.12	0.12	1.86	0	0	0	0.5	0	4.54	0	0	1.73	0.09	0	0	0.31	0	0.1
Cluster-42168.55364	0	0	0	0.33	0.12	0.11	1.38	0.06	0	3.87	2.38	0.71	0.26	0	0	0	0.63	1.02
Cluster-42168.58804	0	0	0	0.27	0.54	0.24	0.05	0	0.15	0	0	0	0	0.83	0.01	0	0	0
Cluster-42168.25657	0	0	0	0.74	0.42	0.19	0.74	0.47	0	2.21	7.54	0.72	2.83	1.7	0	1.44	1.36	1.76
Cluster-42168.104610	0.98	0.1	0.54	0	0	0	0.44	0	0.27	0.15	0.2	0.5	0.39	0.8	0.19	0.19	1.92	1.87
Cluster-42168.59928	0.2	0.32	0.28	0	0	0	0	0	0.19	0	0	0	0.96	0.27	0.71	0	0.27	1.11
Cluster-42168.139039	0	0.12	0	1.43	1.72	1.98	0.22	0	4.7	0.29	0.76	1.14	0	0	0	0.41	0	0
Cluster-42168.94781	0	0	0	0.14	0.27	0.12	0	0.14	0.19	0	0	0	0.4	0	0.21	1.07	0.85	0.76
Cluster-42168.122722	0	0	0	0.1	0.27	0.6	0.36	0	0	0.32	0.33	0	0.37	0	0	0.55	0	0
Cluster-42168.54498	0	0	0	0.26	0.29	0.18	0.22	0	0	0.03	0.04	0.04	0.14	0.45	0.14	0.21	0.14	0.11
Cluster-42168.146633	0.7	0.85	0.35	0	0	0	0	0	0.85	0	0	1.14	1.12	0	1.63	0.24	0	1.28
Cluster-42168.141253	0.04	0	0	1.07	0.76	1.6	0.69	0.71	0.15	1	0.96	1.51	0.29	0	0	0	0	1.2
Cluster-42168.80306	0	0	0	1.25	0.43	0.76	0.43	0.41	0.36	0.88	0.99	1.27	0	0	3.05	0.8	1.83	0.93
Cluster-42168.84786	8651.63	9339.93	10850	4393.5	3335.86	3672.02	889.04	4463.22	2624.28	840.77	304.1	303.27	92.03	215.37	0.16	224.89	70.41	79.81
Cluster-42168.121940	0	0	0	0.59	0.49	0.27	0	0.14	0	0.15	0	0	0	0	0	0	0	0
Cluster-42168.163694	0	0	0	0.44	0.28	0.38	0	0	0	0.1	0	0.21	0.01	0.45	0.23	0.3	0	0
Cluster-42168.127147	0	0	0	0.24	0.26	0.68	0	0.28	0	0.27	0.11	0	0	0	0	0	0	0
Cluster-42168.33811	0.23	0.06	0.13	0	0	0	0	0	0.14	0	0	0	0	0.04	0	0.16	0	0
Cluster-42168.101905	3.59	2.3	4.38	0.72	0.34	0.2	1.76	2.98	4.12	0	0.36	0.27	0.66	2.29	0.97	0.78	0	0.95
Cluster-42168.95121	1.19	2.52	1.63	0.27	0.45	0.4	0.44	0.25	0.47	0.07	0.12	0	0.03	0.51	0.24	0.62	0	0
Cluster-42168.85338	1.27	0.95	0.96	0.28	0.38	0.21	0.63	0.24	0.37	0.35	0.01	0	0	0.7	0.81	0.64	0	0.3
Cluster-42168.59009	0.93	0	0	15.85	8.07	14.95	9.07	3.49	6.68	36.23	6.41	0	2.67	0	0	0	0.64	0
Cluster-42168.53313	0.87	0.57	0.3	0	0	0	2.14	0	0	0.68	0.9	0	0.77	0.47	0.68	1.2	1.46	1.15
Cluster-42168.33955	0.3	0.13	0.19	0	0	0	0	0	0.08	0	0	0	0	0	0.04	0.02	0	0
Cluster-42168.89099	855.72	1051.7	525.72	3667.52	2214.31	3807.5	15470.6	10629.5	10295.9	11985	9757.16	11991.5	350.36	0	0	0.45	0	0.26
Cluster-42168.104511	6.81	8.78	2.79	27.94	38.18	68.87	7.84	63	96.71	11.66	11.58	13.88	2.2	0.28	0	2.02	0.59	4.4
Cluster-42168.152461	0.09	0	0	1.47	3.86	1.51	4.64	3.09	0	4.17	14.41	7.49	0	3.28	3.11	2.13	0.19	4.7
Cluster-42168.18675	0.97	1	2.29	0.14	0.09	0.11	0.11	0.57	0.29	0.08	0.27	0.08	0.08	1	0.58	0.17	0.09	0
Cluster-42168.74996	9.37	12.29	16.22	0	0	0	2.25	0	8.26	0	0	1.7	1.83	5.75	7.02	18.51	10.85	5.08
Cluster-42168.39525	1.29	1.26	1.42	0.15	0.08	0	3.15	0.1	0	0	0	0	0	0	0	1.04	1.39	0
Cluster-42168.60070	0.14	1.16	3.02	0	0	0	2.52	0	0	0	0	0	0	4.3	2.15	0.83	0	0.2
Cluster-42168.97070	2.48	2.68	3.52	0.84	0.32	0.59	0.17	0.25	0.52	0.16	0.08	0	0	0.21	0.19	20.19	6.87	9.93
Cluster-42168.143943	0	0	0	0.62	0.64	1.51	0	0.32	0.48	1.11	1.96	1.2	0.13	0	0.17	0.35	0.23	0
Cluster-42168.111096	0	0	0	0.11	1.41	0.31	0	0.12	0	0.2	0.14	0	0	0	0.07	0	0	0
Cluster-42168.130335	1	1.02	0.9	3.63	4.13	2.96	1.3	2.36	0.92	5.02	1.8	1.21	7.15	2.22	0.24	1.05	0.64	1.26
Cluster-42168.77789	0	0	0	1.46	1.53	0.18	0	0	0	1.06	4.08	1.92	1.15	0	0.46	0.78	0	1.48
Cluster-42168.51975	0.14	0.12	0.13	0	0	0	0.19	0	0	0	0	0	0.28	0.62	0.97	0.19	0.57	0.18
Cluster-42168.77720	10.76	16.56	10.78	49.3	33.26	61.6	9.12	22.5	3.9	39.54	28.99	3.03	13.16	10.64	7.73	19.25	5.11	3.99
Cluster-42168.83654	0	0	0	0.21	0.04	0.56	0	0.29	0.92	0.18	0	0	0	0	0	0	0	0
Cluster-42168.107643	3.42	2.17	4.45	0.72	0.64	0.84	0.73	2.28	1	0	0.15	0.19	0.17	0.85	0.53	1.26	0	0.66
Cluster-42168.145515	0	0	0	0.28	0.14	0.07	0	0	0	0	0	0	0	0	0	0	0	0
Cluster-42168.100015	0	0	0	0.34	0.84	0.28	0	0	0	0.5	0.82	0.23	0.43	0	1.11	0.21	0.18	0
Cluster-42168.131985	2.04	0.65	0.15	0	0	0	0	0.82	3.62	2.46	2.73	4.27	1.98	0	2.73	0	0	0
Cluster-42168.52052	0	0	0	2.38	1.31	2.25	0	0	1.6	0	10.88	10.09	0	0	0	0	0	0.81
Cluster-42168.69169	29.17	27.89	40.36	10.99	7.76	10.82	6.36	28.38	33.44	9.69	6.01	5.89	7.7	20.83	15.72	9.5	2.24	1.33
Cluster-42168.83322	6.98	10.1	4.88	35.18	21.02	39.98	116.43	92.22	37.36	80.94	101.87	82.43	18.03	1.66	0	0	0	0
Cluster-42168.27895	0	0	0	1.21	2.08	0.26	2.9	0	1.06	0	1.35	1.35	2.43	2.91	12.05	4.98	1.72	0
Cluster-42168.118276	1.03	0.61	0.12	0	0	0	0	0	0.97	0	0	0	1.31	0	0	0	0.01	0
Cluster-42168.122490	0	0	0	0.15	0.26	0.21	0	0	0	0	0	0.31	0	0	0.43	0	0.34	0
Cluster-42168.116922	0	0	0	3.47	0.06	3.35	0	3.8	0	0	0	0	0	0	0	0	0	0
Cluster-42168.52728	0.31	0.07	0.19	0	0	0	0.37	0	0.77	0	0	0.46	0.37	0.36	0.46	0.18	0	0
Cluster-42168.118942	56.98	66.77	115.7	14.83	17.07	18.94	23.61	17.74	28.68	19.52	5.61	10.21	10.46	13.07	8.34	8.6	2.5	1.75
Cluster-42168.34326	0.09	0	0	1.27	0.84	1.3	0.57	1.06	5	3.01	2.17	2.58	0	2.73	0.61	0	0.1	0
Cluster-42168.79617	0.29	0.67	1.25	0	0	0	4.22	0	1.91	0.69	0	0	3.41	1.99	1.32	0.12	0.96	1.85
Cluster-42168.63653	0	0	0	0.4	1.95	0.74	0	2.32	0	1.32	0	0	0	0	0	0	0	0
Cluster-42168.134443	4.41	4.98	5.04	16.71	10.95	16.39	43.45	34.65	32.21	41.71	31.63	9.52	12.84	39.96	31.09	8.3	5.12	5.04
Cluster-42168.147844	0.05	0.22	0.18	0	0	0	0	0	0	0	0	0	0	0.02	0.07	0.06	0	0
Cluster-42168.173939	0	0	0	6.17	4	4.53	0	6.64	2.33	2.37	0.77	1.08	0	0	0	0	0	0
Cluster-42168.38815	0	0	0	0.69	0.29	0.66	0	0	0	0.82	0.84	0	0	0	0	0	0	0
Cluster-42168.45140	0.12	0.25	0.08	0	0	0	0.12	0	1.84	0	0	0.35	0	0.48	0.6	0	2.45	0.87
Cluster-42168.108706	1.96	3.57	1.65	0	0	0.15	0.1	0.41	0	0	0	0.47	0.17	0.1	0.29	0.19	0	0.24
Cluster-42168.48140	1.74	0.95	0.68	5.4	4.24	7.38	17.88	14.28	15.61	23.62	17.52	11.12	13.43	24.53	16.38	4.35	2.24	0.85
Cluster-42168.34151	1.63	0.18	2.31	0	0	0	0.23	2.55	0.94	0	0.13	0.32	0.19	0.67	0	0	0	0
Cluster-42168.26588	0	0	0	0.22	0.37	0.36	0.24	0	0.94	0.98	0	0.11	0	0	0.93	0	0.5	0
Cluster-42168.109471	0.73	1.15	0.47	3.06	3.7	3.7	2.13	1.47	1.06	4.31	4.82	1.27	1.42	1.15	1.83	0.94	1.16	1.16
Cluster-42168.33298	0	0	0	0.26	0.73	0.18	0	0	0	0	0	0	0	0	0	0	0	0
Cluster-42168.102810	0.43	0.28	0.12	0	0	0	0	0.11	0.42	0.07	0	0	0	0.07	0.1	0.14	0	0
Cluster-42168.112876	0.19	0.18	0.11	0	0	0	0	0.15	4.89	0.03	0.01	0	0.01	0.11	0	0.36	0	0.02
Cluster-42168.146488	0.39	0.25	0.16	0	0	0	0.22	0	0	0	0	0.21	0	0.08	0.43	0	0.2	0
Cluster-42168.60903	0	0	0.51	9.94	12.32	10.94	0	13.16	1.09	17.75	0	0	0	7.42	16.99	4.22	0	0
Cluster-42168.83450	19.2	19.03	45.99	4.78	4.93	4.18	0.01	0	0	0	0	0	0	0	0	10.37	0	6.13
Cluster-42168.99135	0.39	1.05	0.17	0	0	0	0	0	0.39	0	0	0	0	0	0.16	0	0	0
Cluster-42168.74561	0	0	0	0.37	0.54	0.62	0	0.28	0	1.81	1.91	0	0	0	0.03	0	0	0
Cluster-42168.173981	0	2.03	0	58.94	48.68	36.96	0	56.83	15.2	11.24	9.61	21.16	0	0	0	0	0	0
Cluster-42168.60082	0	0	0	2.42	1.56	0.47	3.36	0.17	0.6	2.06	2.87	2.12	0.22	0.55	0.02	0.51	8.32	10.06
Cluster-42168.14807	0	0	0	0.57	0.13	0.48	0	0.22	0.38	0	0.47	0.5	0	0	0	0	0	0
Cluster-42168.145642	0.13	0.16	0	1.22	1.47	2.21	0.61	2.67	0	5.09	3.72	0	1.25	1.8	0.81	1.09	2.07	0
Cluster-42168.158048	0	0	0	0.24	0.36	0.38	0	0	0	0	0	0	0.36	0	0	0	0	0
Cluster-42168.85437	10.26	19.05	23.58	4.5	3.17	3.68	1.14	7.05	5.11	0.89	0.21	0.71	0.28	1.87	0.29	1.91	0.57	0.4
Cluster-61963.0	4.81	3.86	4.3	0.97	0.67	0.41	0	0.86	0.12	0	0	0	0	0	0.77	0.13	0.17	0
Cluster-42168.113507	0.56	1.03	0.35	0	0	0	2.22	0	0.71	0.18	1.06	1.19	1.49	0	0.75	0	0.33	0.71
Cluster-42168.75752	91.77	75.72	85.84	236.78	177	223.48	549.98	455.04	273.89	896.41	593.66	266.77	104.29	168.71	180.99	248.51	121.76	22.63
Cluster-42168.157120	0	0	0	0.82	0.51	0.55	0	0.22	0	0	0	0	0	0	0.3	0	0	0
Cluster-42168.135760	1.15	1.17	0.14	0	0	0	1.57	0	0	0	0	1.21	0	0	0	0	0	0.74
Cluster-42168.17781	0.16	0.65	1.34	0	0	0	0.86	0.44	0.14	0.29	2.06	0	0	0.68	0	0	1.06	0.84
Cluster-42168.77120	6.98	8.48	17.5	0	0	0.71	27.95	16.99	22.9	11.62	16.79	0	5.95	5.1	3.44	0	1.27	0
Cluster-42168.1505	0	0	0	0.56	0.15	0.31	0	0	0	0.62	0.08	0	0.58	0.52	0	0	0	0
Cluster-42168.30572	0	0	0	0.48	0.18	1.14	0.22	0	0	0.66	0	0	0.12	0	0.68	0.26	0	0
Cluster-42168.128811	0.15	0.43	0.09	0	0	0	0	0.13	0	0	0	0	0	0.45	0.2	0	0.29	0
Cluster-42168.39391	2.75	3.36	1.22	13.37	10.52	28.1	56.79	132.62	53.85	96.62	110.63	113.02	83.1	128.82	58.19	0.52	0.78	0.44
Cluster-42168.68365	7.89	9.74	8.71	3.92	3.84	3.84	5.09	5.61	13.78	3.19	2.41	2.57	5.44	7.14	5.39	7.93	4.35	3.62
Cluster-42168.48409	0.58	0.27	0.21	0	0	0	0	0	0	0	0	0	0	0	0.48	0.81	0	0.24
Cluster-42168.121950	0	0	0	0.16	0.5	0.55	0	0.1	0.17	0.06	0.47	1.11	0	0.2	0.02	0.06	0.2	0.06
Cluster-42168.114554	4.9	3.73	9.65	0.56	0.17	0.69	8.78	1.01	21.66	1.14	0	7.95	10.66	21.3	7.25	7.4	1.6	0.64
Cluster-42168.98681	595.48	1267.72	726.93	197.36	340.8	227.07	668.17	132.01	637.47	223.65	469.72	589.28	428.3	226.85	613.03	502.59	306.16	232.98
Cluster-42168.10524	0.39	0.59	0.39	0	0	0	0.64	0.43	0.3	0	0	0.73	0.48	0.67	0.62	0.69	0.21	0.2
Cluster-42168.53897	11.81	7.27	7.12	26.05	23.98	27.54	21.74	29.57	11.87	31.2	25.68	19.05	16.12	4.64	5.18	1.06	0.74	1.17
Cluster-42168.52636	0.07	0	0	0.54	1.53	1.24	2.91	0	0.2	4.38	5.87	0	5.78	1.17	2.84	0	4.84	0.49
Cluster-42168.91021	0.2	0.06	0.28	0.01	0	0.01	0	0.14	0.05	0	0	0	0	0	0.02	0.03	0	0
Cluster-42168.58204	0	0	0	1.69	1.87	0.56	0	0	0	1.12	0	1.45	0	0	0	0	0.23	1.2
Cluster-42168.81214	0.27	1.33	0.86	0	0	0	0.71	0	1.62	1.38	0.56	0.8	0	1.29	0.94	0.67	0.18	0.83
Cluster-42168.146017	1.15	0.25	0.72	0	0	0	1.18	0	0.34	0	0.02	0	0	0	0.24	1.11	0.01	0.5
Cluster-42168.75057	36.45	6.37	24.78	0.28	0.83	0	12.7	1.47	10.71	0	0	8.78	1.55	69.61	2.22	1.47	75.07	2.68
Cluster-42168.119854	1.25	1.34	0.59	0	0	0	0.4	0	0.01	0	0	0	0	2.91	0.93	0	1.03	0
Cluster-42168.86214	0	0	0.08	0.8	0.96	0.87	0.23	0.85	0.32	0.02	0	0.15	0.56	0.11	0.28	0	0	0
Cluster-42168.82358	1.59	1.56	1.93	0	0	0	2.01	0.54	0.77	0	0	1.06	0	2.04	0	9.37	1.33	15.52
Cluster-42168.146126	2.08	1.18	1.74	8.21	5.62	5.79	5.26	14.24	15.88	16.13	8.56	5.48	25.72	3.58	10.07	0	0	0
Cluster-42168.33908	0	0	0	0.22	0.22	0.16	0.19	0.53	0	0.29	0.32	0.32	0.22	0	0	0	0.06	0
Cluster-42168.89642	0.17	0.19	0.42	0	0	0	0	0	0	0	0	0	0.13	0	0.01	0.13	0	1.43
Cluster-42168.53546	0.37	0.26	0	2.35	2.94	4.44	0.62	0	3.97	0	0	0	0	0	2.17	0	0	0
Cluster-42168.107655	0	0	0	0.18	0.36	0.26	0	0.1	0	0.22	0.85	0	0	0	0.49	0	0	0
Cluster-42168.116416	9.32	0.53	32.08	0	0	0	31.37	0	33.83	0	0	0	0	9.26	7.44	6.29	0	0.14
Cluster-42168.144835	0.21	0.11	0.11	0	0	0	0.1	0.05	0.54	0.04	0	0.06	0	0.22	0.03	0.24	0.32	0
Cluster-42168.112638	1.65	1.38	0.8	0.11	0.13	0.16	0.38	0.22	1.01	0.06	0	0	0	0.21	0.15	0.45	0	0
Cluster-42168.111611	0.16	0.04	0.09	0	0	0	0	0.12	0.05	0	0	0	0	0.28	0.29	0	0	0
Cluster-42168.33680	1.04	0.32	1.99	0	0	0	1.91	0.39	0	1.73	2.31	0.15	8.14	0	2.21	1.3	2.01	0
Cluster-42168.66387	0	0	0	0.03	3.88	2.96	0	0.51	0	2.02	2.58	0	0	0	0	0	0	0
Cluster-42168.65492	0.54	1.19	0.51	3.85	5.65	3.14	2.93	3.97	2.13	7.05	6.78	8.51	5.7	3.88	2.71	2.8	5.86	6.14
Cluster-42168.88907	0	0	0	1.76	2.12	2.04	2.63	1.52	1.98	4.17	2.47	0.69	3.91	2.87	2.74	1.68	3.66	4.36
Cluster-42168.145408	0	0	0	0.49	0.73	0.68	0	0.38	0	0.94	0	0.35	1.16	0	0.55	0	0	0
Cluster-42168.76693	7.24	11.18	11.1	2.29	0.59	1.7	0.97	2.23	2.63	0	0.12	0	0	1.75	0	1.23	0	0
Cluster-42168.98087	0.48	1.7	0.25	12.94	7.83	6.99	6.16	5.71	4.4	4.11	22.47	33.86	4.53	21.65	1.29	0.2	1.19	0
Cluster-42168.109990	0	0	0	0.92	0.31	0.92	0.42	0.61	0.61	0	0	0	0	0	0	0.34	0	0.39
Cluster-42168.153241	0	0	0	0.49	0.92	0.17	0.47	0	0	0.58	3.11	2.6	2.01	0.36	0.37	0	2.13	2.51
Cluster-42168.78912	913.87	765.73	772.08	1922.03	1691.42	2138.05	378.16	971.09	811.8	176.44	121.15	559.17	15.14	6.06	0.48	488.73	113.18	537.72
Cluster-42168.82635	5.76	5.51	1.45	0	0.21	0	0.34	0	0.24	1.61	0.66	0.13	2.95	4.26	0	0	0	0.87
Cluster-42168.86297	7.55	40.72	36.71	0.77	0	1.1	52.07	0	0.29	0	0.78	10.43	17.72	0.92	19.36	0	15.43	39.71
Cluster-42168.174000	0	0.16	0	2.48	5.38	4.41	0	2.93	0.8	0.37	1.28	2.22	0	0	0	0	0	0
Cluster-42168.83396	400.25	357.3	286.03	92.29	147.37	121.83	8.01	29.45	27.64	7.2	2.66	2.64	2.09	6.54	1.98	10.11	5.02	3.36
Cluster-42168.100279	0.28	0.67	0.35	2.17	3.81	2.14	2.38	2.09	0.85	3.04	2.95	0.9	0.66	3.55	0.81	0.52	0.06	0.15
Cluster-42168.83159	0	0.47	0.19	4.29	4.95	3.63	0	0.18	0	1.33	0.21	0	0	0	0	0	0	0
Cluster-42168.64274	1.76	0.14	6.93	0	0	0	0	1.64	0.15	0	0	0.04	0.04	0	0	0.12	0.04	0.05
Cluster-42168.88665	26.69	12.37	30.02	2.84	5.12	2.25	4.63	3.09	10.42	0	0	0	1.43	2.76	1.89	10.23	3.05	3.5
Cluster-42168.32027	0.19	0.34	0.45	0	0	0	0.16	0	0.25	0	0	0	0	0.29	0.17	0	0	0
Cluster-42168.89914	0.22	0.32	0.19	0.01	0	0	0	0.01	0.15	0.08	0	0	0.02	0	0.06	0.03	0	0
Cluster-42168.99398	1.35	0.37	0	12.75	13.92	13.07	0.3	5.81	0	6.86	6.32	0	2.97	0.35	0.26	0	1.01	0
Cluster-42168.83925	52.35	1.61	68.31	1.38	0.56	0.23	6.1	0.94	0	0.72	0	0.77	0.5	0	0	0.88	0	0.25
Cluster-42168.90781	9.83	6.41	5.94	23.78	28.86	21	8.87	24.96	0	30.16	36.02	23.48	15.65	8.27	11.44	16.84	27.88	26.71
Cluster-42168.174105	0	0	0	0.29	0.37	0.33	0	0.14	0	0.36	0.12	0.02	0	0	0	0	0	0
Cluster-42168.76516	247.42	89.53	266.74	21.86	37.59	13.68	0	5.46	10.11	0.55	0	0.98	0	0	0	0	0	0
Cluster-42168.79684	95.24	27.08	76.78	2.05	3.43	0	14.07	0.32	2.96	1.32	0.69	0	7.27	23.53	32.61	10.76	3.66	1.25
Cluster-42168.96035	7.58	0.01	6.81	0	0	0	0	0.01	7.57	0	0	0	0	8.46	0	8.56	0	0
Cluster-3189.4	0	0	0	0.47	1.02	0.5	0	0.89	0.25	0.25	0.38	0.36	0	0	0	0	0	0
Cluster-42168.70712	0	0	0	0.12	0.67	0.16	0	0	0	1.14	0	0	0	0.34	0	0	0	0.07
Cluster-42168.75728	0.13	0.5	0.98	10.88	4.5	6.85	1.27	0	0.97	0.21	0.02	0.34	0.41	0.17	2.48	1.1	0.1	0
Cluster-42168.32960	0.25	0.6	0.36	0	0	0	0.86	0	0.43	0.11	0.39	0.41	0.87	0	0.29	0.57	0.37	0.58
Cluster-42168.111853	2.48	6.8	0.74	0	0.09	0	2.27	0	0	0.08	0	0.18	7.44	1.67	2.46	1.49	0	5.82
Cluster-42168.112032	0	0.33	0	5.31	11.27	8.69	0	0	0.34	7.5	15.58	0	0.4	0	0	0	0	0
Cluster-42168.72748	0	0	0	2.1	4.26	1.51	0	1.08	0	0	0	0.13	0.32	0	0.84	0	0	0
Cluster-42168.77845	6.85	6.62	15.09	0	0.28	0	1.04	1.3	2.76	0	0.92	0	0.08	6.44	0	2.09	0	0
Cluster-42168.126203	0.73	1.98	0.31	0	0	0	0	0	0.59	0	0.24	0.05	0.09	0.22	0	0.28	0.24	0.14
Cluster-42168.66578	0.26	0.02	1.23	0	0	0	0	0.19	0.11	0	0	0	0	0	0	0.01	0	0
Cluster-42168.32473	0.48	0.14	0.28	0	0	0	0.29	0	0.45	0	0	0.31	0.72	0.84	3.71	0.21	1.49	1.2
Cluster-42168.86869	0	0	0	0.46	0.95	0.18	0	0	0	0	1.41	0	0	0	0	0	0	0
Cluster-42168.135262	0.26	0.12	0.17	0	0	0	0.12	0.22	0.06	0	0.73	0	0	0	0	0	0	0
Cluster-42168.28035	0.16	0.31	0.11	0	0	0	0.08	0	0	0	0	0	1.15	2.03	2.19	0.43	0.04	0.44
Cluster-42168.106083	0	0.04	0.12	6.94	0.54	7.29	0.02	9.62	0	3.86	1.01	0	0	0.05	0	0	0	0
Cluster-42168.102450	0.09	11.77	12.24	0.03	0	0.09	11.18	0	6.52	0.07	0	8.03	30.92	18.01	16.94	15.15	0	0.09
Cluster-42168.125967	0.1	2.73	1.76	0.03	0	0	2.5	0	4.9	0	0	2.46	2.67	4.31	0	0	3.41	1.93
Cluster-42168.41066	1.58	1.02	0.38	0.06	0	0	0.95	0.05	0	0	0	0	2.34	0.65	0.94	1.53	3.19	2.96
Cluster-42168.87669	4.65	5.49	5.08	1.2	1.62	0.75	3.03	1.41	2.85	1.83	0.83	2.44	0.76	6.21	6.83	0.71	5.88	0.45
Cluster-42168.57684	0.63	0.81	0.72	0	0	0	1.4	0.77	1.88	0	0.82	1.96	0.68	1.83	1.5	1.55	0.74	1.64
Cluster-42168.32878	1.25	0.57	1.6	0.04	0	0	1.26	2.32	0	1.15	0	0	0	0.3	1.14	1.19	0	0
Cluster-42168.95410	50.58	36.7	87.67	9.43	3.63	11.43	0	18.52	14.03	0	0	0.1	0.11	3.13	4.65	13.3	0.75	0.21
Cluster-42168.123534	2.4	3.13	2.86	11.49	6.61	9.44	71.21	26.3	43.73	69.97	72.26	86.98	195.65	85.02	20.62	0.88	1.26	0.54
Cluster-42168.99295	7.23	9.69	5.89	0	0	0.24	34.19	0	21.83	22.59	15.38	5.01	25.2	40.82	42.1	49.66	20.74	15.03
Cluster-42168.62056	0.13	0.29	1.24	0	0	0	1.16	0	0	0	0	0	1.92	1.14	0	0	1.06	0.85
Cluster-42168.120211	0	0	0	0.43	0.6	0.5	0	0.24	0.3	0.36	0	0.66	0	0.05	0.7	3.97	4.53	0.62
Cluster-42168.56985	0	0	0	0.24	0.16	0.36	0	0.18	0.25	0.01	0	0.17	0	0	0.22	0.33	0	0.13
Cluster-42168.102181	0	0	0	1.78	3.2	1.51	0	0	0	0	0.26	0	0.4	0.67	0	0.23	0	0
Cluster-42168.56017	0	0	0	2.13	1.05	1.1	0.1	2.22	0.61	0.31	0	0	0.16	0	0	0	0	0
Cluster-42168.77998	0	0	0	0.15	0.16	0.28	0	0	0.21	0	0.15	0	0.06	0.25	0.38	0.07	0.28	0.09
Cluster-42168.20332	0.18	0.4	0.24	0	0	0	0	0	0.08	0.13	0.09	0	0.32	0.13	0.19	0	0.19	0
Cluster-42168.44503	0	0	0	0.3	0.62	1.3	0	2.86	0	0	0.01	0	0	0	0	0	0	0
Cluster-42168.90272	98.51	109.81	43.24	430.65	304.36	306.11	182.94	350.4	267.24	605.53	628.01	73.74	207.08	401.4	203.43	269.07	122.79	91.81
Cluster-42168.88056	0.88	11.97	0.14	0	0	0	0	0.54	1.05	0	0	1.06	0.21	0.77	0	0	0	0
Cluster-42168.65501	0	0	0.02	0.28	0.28	0.86	0.06	0.15	0.48	0.41	0.07	0.14	0.02	0	0.04	0	0.09	0
Cluster-42168.83411	1.42	1.18	3.7	0.35	0.18	0.27	0.17	0.76	0.75	0.23	0.03	0.06	0	1.17	0.58	0.53	0.1	0.09
Cluster-42168.95402	0.74	1.69	0.58	0	0	0	0.51	0.03	0	0	0	0	3.05	3.69	1.49	0	3.18	2.87
Cluster-42168.105310	0	0.23	0.2	1.66	2.43	3.47	0	2.7	0	0.99	0	0	0	0	0	0	0	0
Cluster-42168.62293	0.3	0.49	0.25	0	0	0	0.3	0	0.08	0	0	0	0	0.29	0.35	0.22	0	0
Cluster-42168.32186	0	0.02	0	0.88	0.8	0.35	1.49	0.72	0	1.3	0	0	0.19	0.3	1.51	1.15	0	0.37
Cluster-42168.83930	4.74	3.12	2.97	0	0.24	0	1.37	0	7.31	0.42	0	0.45	0.87	0	0.18	0	0	0
Cluster-42168.75223	0.2	0.18	0.19	0	0	0	1.87	0	0.34	0	0	0.44	0.1	0.04	0.06	1.68	0.13	0
Cluster-42168.94934	7.06	7.7	2.09	0.78	0.52	1.14	8.85	0	5.17	9.62	8.46	5.71	9.25	7.3	3.98	0.44	1	9.14
Cluster-42168.97023	10.2	10.32	9.83	4.4	2.71	4.49	7.33	11.39	6.44	10.58	10.45	17.15	10.18	10.75	3.61	5.42	4.39	5.2
Cluster-42168.114388	0	0	0	0.37	0.25	0.18	0.14	0	0	0.19	0	0	0.24	0.36	0	0	0.22	0
Cluster-42168.68661	0.24	0.08	0.1	0.93	1.44	1.03	0.29	1.42	0.07	1.48	1.55	0.13	0.31	0.09	0.38	0.18	0.44	0.28
Cluster-42168.77546	17.64	12.02	27.95	2.08	2.1	3.46	9.93	2.62	6.89	0.49	4.67	11.34	8.3	2.31	4.45	3.12	18.27	15.77
Cluster-42168.77811	12.87	16.62	10.11	32.43	30.83	37.86	29.88	22.79	26.46	49.13	81	81.55	49.15	27.42	36.04	10.44	22.84	17.83
Cluster-42168.90596	1.38	3.01	2.17	0.32	0.41	0.44	2.23	0.23	3.68	0.09	0.48	0.21	1.58	1.61	2.27	1.47	1.86	0.49
Cluster-42168.68042	0	0	0	0.34	2.47	1.76	0	0.38	0	1.35	0.29	0.58	0	2.13	0.13	1.4	0	0
Cluster-42168.174019	0	0.14	0	2.96	2.79	2.94	0	4.59	0.59	0.86	1.19	1.87	0	0	0	0	0	0
Cluster-42168.52985	0.27	0.34	0.12	0	0	0	0	0	0.16	0	0	0	0.42	0	0	0	0.36	0
Cluster-42168.88817	26.06	25.13	26.7	14.45	11.59	12.93	3.43	14.95	14.64	4.47	2.27	1.45	1.46	8.13	4.31	5.75	1.22	1.43
Cluster-42168.94505	16.15	5.02	39.23	0.82	1.38	1.39	50.61	2.1	49.91	4.79	7.85	3.48	1.45	26.57	24.7	14.44	0	2.95
Cluster-42168.74999	0.88	4.83	4.89	0.33	0.29	0.16	0.68	0.12	4.07	0.7	0.08	1.2	0.18	0.5	2.1	0.63	0.51	0
Cluster-42168.110172	1.03	4.72	1.52	0	0	0	0	0	0	0	0	0	0	0.67	0	0	0	3.55
Cluster-42168.79489	9.47	1.43	12	0	0	0	3.05	0	0	0	0	0	0	1.13	1.26	0	0	0
Cluster-42168.40873	0	0	0	0.28	0.27	1.04	0.48	1.19	0	0.59	0	0	0	0	0.64	0	0	0
Cluster-42168.147137	2.96	2.47	2.2	6.69	10.63	11.32	42.82	31.28	25.27	35.29	54.53	48.22	43.51	18.31	5.67	47.39	74.93	192.48
Cluster-42168.100950	0	0	0	3.54	0.35	2.28	1.08	1.41	0	5.98	10.24	1.94	0.39	0.33	0.2	0.26	1.43	2
Cluster-42168.17585	0	0	0	0.15	0.83	0.71	0.48	1.36	3.36	0	0.67	1.35	0.41	0.19	0.5	0.32	0.8	2.09
Cluster-42168.19104	0.81	0.32	0.57	0	0	0	0.34	0.4	0.75	0.32	0.26	0	1.03	0	0.31	0.68	0.31	0.68
Cluster-42168.108240	1.11	0.9	1.26	0.17	0.25	0.31	0.4	0.73	0.74	0.18	0.15	0.14	0.05	0.34	0.75	1.34	1.45	0.66
Cluster-42168.96603	0	0	0	0.19	0.46	0.2	0.05	0.2	0	0.18	0.18	0	0	0.18	0	0	0	0
Cluster-42168.79143	2.82	0.12	4.08	0	0	0	0	0	0.22	0	0	0	0	0	0	0.77	0	1.96
Cluster-42168.105910	0.19	17.54	17.24	0.11	0	0	0	13.59	0	0	0.09	0	4.25	0	2.3	0	0	2.97
Cluster-42168.89412	46.1	44.7	23.78	109.56	173.95	138.95	76.04	156.78	79.85	169.91	269.23	383.24	118.2	7.63	0	0	0	0.14
Cluster-42168.67262	1.16	1.21	0.78	3.73	2.49	4.85	2.62	7.81	0	2.66	0	1.37	3.38	0.17	1.94	2.63	13.75	1.22
Cluster-42168.76956	6.27	7.66	6.83	3.48	2.58	3.19	6.87	4.76	6.42	2.62	3.81	2.19	2.3	6.64	5.58	7.14	1.84	1.9
Cluster-42168.72050	0	0	0.03	0.53	0.38	0.86	1.14	0	0	1.02	0	0.12	0.18	1.04	0.33	1.2	0	0.11
Cluster-42168.137429	1.15	0.19	5.2	0	0	0	0.75	2.78	1.76	1.24	0	0	0	0	1.07	0	0	0
Cluster-42168.83059	11.71	0.3	12.5	0.03	0.24	0.18	7.05	0.22	0.26	0	0.05	0.05	6.71	8.45	0	0.1	1.82	3.88
Cluster-42168.65819	0	0.6	0	34.44	6.42	26.82	0.45	48.34	26.39	0	1.24	0	0	0.64	0	0	0	0.69
Cluster-42168.56042	0	0	0.03	0.07	2.57	4.72	0	4.13	0	0.65	0	0.41	0	0	0	0	0	0
Cluster-42168.90140	0.57	0.31	0.65	0	0	0.04	0	0.01	0.02	0	0	0.24	0.08	0	0	0.22	0.22	0.38
Cluster-42168.112753	1.07	1.94	0.22	0.04	0	0	0	1.39	1.87	0	0	3.14	3.67	1.61	0.58	1.64	1.35	1.01
Cluster-42168.54704	0.93	0.22	7.34	0	0	0	6.29	0	12.74	0	0	0	0	0	20.62	17.22	8.5	0
Cluster-42168.167201	0	0	0	0.94	1.11	0.36	0	0.38	0.22	0.12	0	0	0	0	0.05	0	0	0
Cluster-42168.78010	1.46	1.04	0.53	0	0	0	0	0	0	0.46	0	2.06	3.89	0	2.01	0	2.56	1.71
Cluster-42168.76356	1.52	0.02	2.39	0	0	0	0.51	0	0	0	0	0	0.46	1.71	1.36	0.18	0.77	0.86
Cluster-42168.147831	0	0	0	0.31	0.49	0.17	0	0.49	0.32	0	0	0	0	0	0	0.28	0	0
Cluster-42168.29932	0	0	0	0.64	0.34	0.71	0.81	0.7	0.12	1.05	0.56	1.5	1.18	0	0.54	0.18	1.23	1.35
Cluster-42168.5600	0	0	0	0.21	0.16	0.25	0	0.55	0	0.07	0	0	0	0	0	0	0.09	0
Cluster-42168.138897	0.24	0.2	0.91	0	0	0	0.01	0	0	0	0	0	0	0	0	0	0.21	0
Cluster-42168.66573	0.44	0.05	0.48	0.01	0	0.01	0	0.24	0.17	0.04	0.01	0	0.01	0.02	0.02	0.03	0	0
Cluster-42168.115257	0.81	0.5	0.38	0	0	0	0.92	0	0.42	0	0	1.79	0	0.46	0.3	0	0	0.73
Cluster-49235.3	0.27	0.4	0.32	0	0	0	0	0.11	0.07	0.01	0.07	0.05	0	0.14	0.17	0.49	0.07	0.07
Cluster-2472.0	0	0	0	0.81	0.92	0.76	0	0.41	0.43	0.36	0.26	0.47	0	0	0	0	0	0
Cluster-42168.37761	0.61	0.8	0.3	0	0	0	1.83	0	0	0	0	0	5.06	0.63	0.71	1.34	1.69	1.44
Cluster-42168.173992	0	0.02	0	0.57	0.48	0.25	0	0.47	0.29	0.14	0.31	0.22	0	0	0	0	0	0
Cluster-42168.87026	346.53	129.02	335.06	40.12	57.39	23.49	0.76	4.96	11.44	0.15	0.52	3.77	0	0	0	0	0	0.09
Cluster-42168.109768	4.57	1.43	3.36	0	0	0.12	1.64	0	5.46	2.42	0	1.79	2.32	3.54	4.35	4.34	1.14	0
Cluster-42168.106539	3.87	5.19	1.85	19.76	32.28	15.52	3.06	20.97	31.16	21.17	60.89	44.95	20.54	5	14.78	6.78	5.68	13.57
Cluster-42168.108847	0	0	0	0.97	0.63	0.28	0	0.37	0	0	0	0	0	0.03	0	0	0	0
Cluster-42168.112855	1.44	2.39	1.07	0.48	0.4	0.45	1.36	0.59	0.76	2.31	0.37	0.15	2.23	2.96	1.59	0.96	1.89	1.87
Cluster-42168.55038	7.41	4.79	30.01	1.55	0.59	0.61	0.63	13.73	3.69	0.46	0.15	0.14	0.42	0.91	1.22	1.29	0.08	0.15
Cluster-42168.46211	5.18	4.95	10.91	1.33	1.3	1.36	0.14	1.29	0	0	0	0	0	0.14	0.05	0.59	0	0
Cluster-42168.112715	0.07	0	0.03	0.67	0.53	0.88	0	0	0	1.37	2.45	0.07	0	0.03	0	0	0	0
Cluster-42168.102887	4.96	7.58	3.85	18.3	19.4	16.11	5.42	11.94	15	9.67	2.19	6.85	1.52	3.53	2.52	10.99	8.76	10.48
Cluster-42168.120908	0	0	0	0.05	0.24	0.17	0	0.3	0	0.72	0.49	0	0	0	0	0	0	0
Cluster-42168.86281	0	0.44	0	36.65	40.49	35.66	0	29.55	0	0	0	0	33.56	3.36	0	0	30.2	29.51
Cluster-42168.63590	789.83	1129.77	364.38	3724.83	2753.85	4423.05	16212.1	11483.9	10072.8	13865.8	13588.7	15213.1	806.53	0.62	0	0	0.19	0.89
Cluster-42168.88205	0.37	1.59	0.88	0	0	0	0.29	0	0.13	0	0	0	0	0	0	0	0	0
Cluster-42168.45532	0	0	0	0.84	2.74	1.17	0	0	0	0.36	0	0	0	0	0	0	0	0
Cluster-42168.48736	0	0	0	0.08	0.14	0.08	0.18	0.07	0.05	0.15	0.13	0.07	0.11	0	0.17	0	0	0
Cluster-42168.39911	0.21	0.16	0.45	0	0	0	0.22	0	0.63	0	0	0.17	0	0	1.54	0.88	12.62	1.48
Cluster-42168.51407	6.52	11.1	11.95	2.92	2.88	2.86	10.6	3.45	6.54	9.43	9.07	7.04	13.43	14.64	14.43	6.38	5.88	3.39
Cluster-42168.47675	0.3	2	0.75	0	0	0	2.41	0	1.06	0	0	4.31	2.74	0	2.84	1.37	0	5.2
Cluster-42168.123711	0	0	0	0.88	0.85	2.12	1.04	0.78	0.3	2.14	1.61	1.26	1.64	0.81	0	0	2.79	0
Cluster-42168.111774	0	0	0	0.16	0.16	0.52	0	1.32	0	0.95	0	0	0	0	0	0.73	0	0
Cluster-42168.35485	0.47	0.22	0.21	0	0	0	0	0	0	0	0	0	0	0	0	0	0	0
Cluster-42168.147085	0.14	0.16	0.69	0	0	0	1.2	0.82	0.49	1.82	1.41	0.08	0	2.7	0.42	1.98	0.22	0.06
Cluster-42168.105421	28.1	46.18	155.56	8.25	5.85	8.52	0.36	31.06	84.55	0.28	0	0.31	0	0	0	0.08	0	0
Cluster-42168.128384	7.54	10.16	6.38	3.12	2.94	3.37	1.87	8.92	3.64	2.13	1.11	1.87	1.37	4.8	2.48	12.5	0.97	0.67
Cluster-42168.45060	0.09	0.28	0.71	0	0	0	0	0	0.04	0	0	0.1	0	0	0.27	0.02	0.07	0
Cluster-42168.57508	1.57	4.76	5.72	0	0	0	2.73	0	0	0	0	0	4.39	3.63	0	0	0	0
Cluster-42168.51406	0.74	1.32	2.15	0.18	0.05	0.2	0.26	0.15	0.72	0.66	0.85	0.32	0.81	1.29	0.59	0.61	0.25	0.11
Cluster-42168.100185	1.01	2.83	0.44	0	0	0.05	3.38	0	0	0	0	2.92	1.35	0.53	0.53	0.76	3.77	1.48
Cluster-42168.142889	0	0	0	0.62	0.35	0.17	0	0	0	0.64	0.84	0	0	0	0	0	0	0
Cluster-42168.101585	0.74	0.54	0.63	7.32	1.72	9.42	1.23	8.54	9.84	9.59	5.9	7.79	0	2.35	1.2	0.67	1.42	0.22
Cluster-42168.97278	64.31	55.38	102.87	15.03	22.42	14.3	52.93	56.98	60.47	6.23	1.72	5.11	10.21	26.61	17.67	18.77	0.51	0.2
Cluster-42168.83864	1.39	2.08	1.8	0.21	0.51	0.26	0.34	0.85	0.53	0.11	0	0.09	0	0.11	0.2	0.2	0.1	0.2
Cluster-42168.71743	15.15	13.82	20.15	6.57	5.42	5.34	3.36	13.67	13.26	5.5	2.47	2.97	2.28	3.87	1.61	4.61	1.65	1.86
Cluster-42168.112387	1.27	0.18	0.85	0	0	0	0.22	0	0.65	0	0	0.07	0.43	0.85	0.76	1.4	0.71	0
Cluster-42168.66978	0.65	0.28	0.77	3.29	4.75	3.09	3.22	2.87	1.63	2.86	7.66	4.07	4.7	3.67	3.63	2.94	2.62	2.14
Cluster-42168.16146	0.08	0.2	0.25	2.25	4.75	1.39	0.23	0.89	2.46	0.82	0.38	2.43	0.44	2.06	0	0.07	0.1	0
Cluster-42168.89043	0	0.02	0	0.22	0.24	0.88	0	0.12	0	1.33	0.13	0	0.35	0	0	0	0	0
Cluster-42168.82342	1058.77	1549.45	604.61	4591.34	3196.46	4988.98	7779.53	9716.38	6583.56	8528.78	6557.29	6876.42	1793.52	412.53	0.11	1.63	0.7	2.95
Cluster-42168.96355	0	0	0	0.11	0.15	0.05	0.08	0	0.04	0.34	0.5	0	0	0	0.07	0	0.37	0.13
Cluster-42168.66106	6.48	3.93	0.47	58.51	33.92	50.48	10.63	35.85	17.67	60.04	63.59	20.17	26.54	25.11	38.41	32.05	27.17	27.97
Cluster-42168.80453	0	0.28	0.19	2.08	3.33	2.04	0.72	3.15	1.48	2.65	4.18	0.29	0.72	0.58	0.43	0	0.34	0.42
Cluster-42168.154820	0.15	0	0	2.16	1.35	1.45	0	0	2.51	0.92	8.38	5.81	0.61	0.1	0.07	0	0	0.25
Cluster-42168.13443	0	0	0	0.08	0.62	0.17	0.01	0	0	0.13	0.39	0.57	0	0	0	0.02	0.1	0
Cluster-42168.68941	0.16	0.12	0.07	1.26	22.02	0.33	19.19	0.12	0.52	18.85	27.63	30.64	37.65	0.96	12.9	4.24	57.29	85.88
Cluster-42168.150632	0.66	0.86	0.75	0.17	0.07	0.06	3.35	0.09	2.08	0.74	0.18	1.64	0.8	2.76	2.35	0.33	0.48	0.18
Cluster-42168.62032	0.24	0.32	0.69	0	0	0	0	0	0	0	0	0	0	1.06	0	0	0	0
Cluster-42168.118026	1.53	1.04	1.52	0.1	0	0	4.52	0.2	0	1.37	0.78	0	8.86	2.93	5.05	3.71	7.32	2.54
Cluster-42168.131848	0.67	0.54	0.37	2.72	2.25	1.77	2.87	1.25	2.37	1.51	2.11	2.53	2.16	2.64	2.99	2.06	1.76	1.48
Cluster-42168.6810	0	0	0	0.5	0.49	0.99	0.3	0.32	0.65	0	0	0.34	0.8	0.86	0	0	0	0
Cluster-42168.82588	4.2	3.39	3.34	8.08	7.93	7.54	9.4	5.25	4.9	10.16	9.14	6.58	12.11	11.39	3.71	4.09	6.26	5.41
Cluster-42168.99288	1.44	1.55	1.46	0	0	0	0	0	0	0	2.5	2.32	0	0	0	0	2.55	0
Cluster-42168.32630	0.5	0.53	0.27	0	0	0	0	0.18	0	0.87	0.56	0.61	0	0.39	0	0.2	0.64	0.39
Cluster-42168.82705	0	0	0	0.33	0.81	0.13	0	0.82	0.75	0	0.95	2.89	0.56	0	0	0	0	0.57
Cluster-42168.131803	0	0	0	0.18	0.35	0.25	0	0	0.1	0	0.06	0	0	0	0	0	0	0
Cluster-42168.97624	1.62	1.07	1.77	9.61	23.57	7.54	5.01	4.75	1.62	9.46	22.63	32.15	14.51	0	2.42	0	1.15	3.31
Cluster-42168.99321	0	0	0.1	1.69	0.69	1.4	0.15	0.19	0	2.22	0	1.32	0	0	0.05	0.22	0	0
Cluster-42168.39239	0.62	0.83	0.37	0	0	0	0	0	0.28	0	0	0	0	0	0.71	0.25	1.15	0
Cluster-42168.93395	0	0	0	2.75	1.77	3.39	0.8	4.3	0	2.91	0	0	0	0	0.55	0	0	0
Cluster-42168.64193	3.07	8.41	16.07	0.82	0.84	0.21	4.04	3.75	3.13	2.21	1.5	1.64	0.94	2.93	8.8	2.68	1.66	2.1
Cluster-42168.96722	14.83	19.56	12.25	0	0	1.52	3.01	0	7.81	0	0	6.74	0	0	0	0	11.76	0
Cluster-42168.118278	0.92	0.32	0.11	0	0	0	0	0	0.87	0	0	0	1.1	0	0	0	0	0
Cluster-42168.125590	1.62	1.51	1.43	0.37	0.53	0.35	0	1.61	0.34	0	0	0.23	0.23	0	0	0	0	0
Cluster-42168.82998	10.03	0.95	2.12	69.83	47.45	72.85	0	9.22	0	11.41	13.94	2.41	0	0	0	0	0	0
Cluster-42168.115931	1.77	1.75	3.57	0	0	0	0	0	0	0	0	0	1.13	2.56	3.86	0.83	0	0
Cluster-42168.92858	8.19	7.16	6.39	18.18	14.66	16.87	7.03	4.97	6.87	8.12	12.58	9.08	11.86	7.17	10.06	21.94	56.4	48.29
Cluster-42168.65400	0	0	0	0.26	0.84	0.15	0	0	2.22	0	1.27	1.53	0	0.31	0	0	0	0
Cluster-42168.115468	1.79	0	3.31	49.7	20.64	37.42	26.56	100.66	8.13	231.97	290.74	52.81	13.78	8.19	23.71	20.17	33.62	14.84
Cluster-42168.95769	3.72	2.86	2.52	0.47	0.71	0.47	6.22	0.12	1.27	0.37	2.57	5.93	4.85	5.52	5.15	4.35	8.6	7.08
Cluster-42168.96639	0	0	0	0.63	0.24	0.23	0	0.11	0	0	0.36	0.05	0	0	0.16	0	0	0
Cluster-42168.53162	0	0	0	0.91	0.3	0.78	0	0	0	0	0	0	0.71	0	0.84	0	1.74	0
Cluster-42168.106381	1.08	0.21	0.92	0	0	0	0	0	1.51	0	0.71	0.41	0.26	0	0.74	0.01	0	0
Cluster-42168.111094	0.68	0.37	0.07	0	0	0	0.6	0	0	0	0	0	0.82	0.31	0	0.13	0	0
Cluster-42168.66607	1.18	0.1	1.85	0	0	0	0.73	0	0	0	0	0	0	1.14	0.22	0.9	0.31	0.38
Cluster-42168.92884	1.8	1.61	0.78	4.2	6.9	7.05	6.75	0	0.5	1.15	6.12	3.96	7.48	0.28	0.59	2.47	8.07	5.88
Cluster-42168.95902	0	0	0	0	36.95	41.44	0	38.77	27.9	34.41	0	27.26	0.08	0	0	0	0.08	0
Cluster-42168.145654	0.08	0.2	0.08	3.41	0.73	3.6	1.45	7.96	0.34	1.52	1.76	1.93	3.85	0.89	0	0	0	0
Cluster-42168.113598	3.36	0.29	0.81	0	0	0	0	0	0	0	0	0	0.15	0.4	0.21	0	0.13	0
Cluster-42168.12418	0	0	0	0.84	0.63	0.23	0.23	0	0	0.38	0	0	0	0	0	0	3.29	4.19
Cluster-42168.108309	0.3	0.28	0.22	1.28	1.04	1.02	0	0	0.8	0.64	24.83	15.34	8.68	0	0	0	5.69	5.09
Cluster-42168.83552	58.41	178.83	0	0	0	0	0	0	0.03	0	0.15	0	0	14.17	1.1	0	0	0
Cluster-42168.98703	27.2	36.23	48.26	9.82	12.37	10.34	2.55	8.83	6.56	0.82	0.67	0.24	0.17	1.34	0.2	1	0.16	0.27
Cluster-42168.113035	9.36	0.59	18.08	0.21	0	0	24.03	3.54	7.12	0.25	0	9.27	0	0	0	0	15.88	0.3
Cluster-42168.88288	8.32	17.01	15.05	1.62	3.72	1.69	0.31	0.15	0.25	0.53	0.03	0	0	0.12	1.62	3.59	0.58	0.8
Cluster-42168.99644	0	0	0	1.26	0.11	0.46	0	0.59	0.79	0	2.06	1.04	0	0	0	0	0.73	0.63
Cluster-42168.14657	0.18	0.19	0	4.05	0.98	2.29	0	0.06	0.59	0	0	0.13	0	0	0	0	0	0
Cluster-42168.93772	0.24	0.26	0	2.2	2.91	7.52	1.03	7.3	15.44	2.39	0	1.84	0.32	0.28	0.54	0	0.69	0
Cluster-42168.105265	0.33	0.47	0.35	1.66	1.58	1.02	1.42	0.49	0.17	2.21	4.91	5.95	5.18	0	1.24	0.68	4.52	4.61
Cluster-42168.118588	1.63	0.17	1.05	0	0	0	0	0	0.71	0	0	0.08	0.07	1.53	2.19	0	0.18	0
Cluster-42168.49535	3.55	2.88	0.68	0	0.16	0	1.88	0	1.37	0	0	0	0	0	0.93	2.92	0.32	0.22
Cluster-42168.77602	17.64	3.73	24.68	0.98	1.85	1.61	2.94	2.28	2.17	0.52	0.92	1.11	1.03	15.51	5.73	4.51	0.91	2.07
Cluster-42168.76077	4.71	2.54	9.23	0.81	0.78	0.74	0	0.43	0	0	0	0	0	0	0	0	0	0
Cluster-42168.84325	26.57	27.28	53.76	7.86	8.18	4.99	49.76	5.85	1.07	0	2.94	4.78	11.68	1.73	0	0	0.68	0.31
Cluster-42168.85617	2.69	1.79	2.05	0.54	0.32	0.23	2.19	1.51	1.7	0.86	0	0.27	0.32	4.08	0.97	1.78	0.13	0.65
Cluster-42168.60416	74.47	44.25	48.67	3.73	10.23	13.7	49.95	4.52	43.55	6.8	5.3	32.85	35.3	77.79	59.95	54.53	16.41	25.11
Cluster-42168.41148	0.9	1.16	1.06	0	0.11	0.13	1.3	1.54	1.45	0.34	0	0	0.18	1.39	0.75	1.23	0.26	0
Cluster-42168.50465	2.03	4.38	0	46.13	31	22.38	6.5	13.99	3.74	18.03	25.52	17.67	7.76	3.38	28.9	16.52	8.05	12.2
Cluster-42168.71450	0	0	0	18.56	29.62	27.02	0	0	0	18.92	2.25	0	0	0	0	0	0	0
Cluster-42168.120826	13.89	16.67	15.6	6.54	3.62	3.32	4.9	12.44	37.29	0	0.57	0.44	6.44	0	1.13	0	0.78	1.06
Cluster-42168.56010	1.36	0.24	0.35	0	0	0	1.22	0	1.38	0	0	0.55	0.91	3.26	4.56	1.8	1.14	1.01
Cluster-42168.79282	4.15	1.42	3.33	0	0	0	0	0	0	0	0	0	0.43	0	0	0	0	0.66
Cluster-42168.68849	2.75	4.6	2.55	0.09	0	0.27	3.62	0.71	0.31	0.62	0.54	1.86	1.69	1.62	0.5	2.99	0.69	1.23
Cluster-42168.71312	3.28	3.65	4.58	1.34	1.17	1.12	0.33	1.17	0.43	0.67	0.29	0	0	2.56	0.93	2.49	0	0
Cluster-42168.50774	0.65	2.66	1.98	0	0	0	0	0	1.43	0	0	0	0.63	1.02	0	0	1.27	4.21
Cluster-42168.141496	0.2	0.17	0.41	1.9	2.74	2.26	0.76	2.17	3.26	2.71	1.16	1.43	0.64	1.4	2.14	0	1.52	1.23
Cluster-42168.173073	0	0	0	0.25	0.68	0.28	0.08	0	0	0.31	0	0	0.41	0	0.05	0	0.64	0.63
Cluster-42168.100642	0	0	0	25.92	38.62	14.92	0	17.96	35.79	52.9	2.03	18.39	0	0	0	0	0	0
Cluster-42168.148284	0.07	0.26	0.23	0	0	0	0	0	0.39	0.02	0	0	0	0.01	0	0	0	0
Cluster-42168.57666	4.4	3.59	4.26	18.39	12.33	28.98	12	31.34	4.59	43.34	27.98	1.65	21.24	38.36	37.47	33.6	14.98	11.01
Cluster-42168.109472	0.68	0.09	0.17	3.45	3.32	3.34	0	1.12	1.98	3.98	2.21	1.41	0.66	0.16	0.14	0.04	0	0
Cluster-42168.114488	0.17	0.11	0.18	1.58	4.16	0.83	0	0	0	0	0.37	0	0	0.28	0.24	0	0.5	0
Cluster-42168.19742	0.43	0.32	0.32	0	0	0	0	0	0	0	0	0	0	0.13	0.06	0.47	0	0
Cluster-42168.34810	0.12	0.15	0.14	0	0	0	0	0	0	0	0	0.22	0.17	0	0.38	0.13	0.23	0.2
Cluster-62070.0	0.71	0.31	0.47	0.04	0.07	0.06	0.06	1.15	0.21	0.04	0.05	0.05	0	0.25	0.26	0.04	0	0
Cluster-42168.29538	0.33	0.09	2.07	0	0	0	0.16	0.45	1.69	0	0	0	0	0.07	0.01	0.21	0	0
Cluster-42168.122581	0.58	0.15	2.42	0	0	0	0	0.87	1.02	0	0	0	0	0	0	0	0	0
Cluster-42168.78594	0	0	0	1.69	2.08	0.26	0	0.41	0	3.11	0.29	0	0	0	0	0	0	0
Cluster-42168.110208	0	0	0	1.16	0.74	0.79	0	0.55	0.94	0.64	0.47	0	0	0	0.03	0	0.02	0
Cluster-42168.103961	5.2	4.21	14.31	1.12	0.58	1.31	0	4.35	1.34	1.28	0	0	0.26	2.16	0	0	0.22	0
Cluster-42168.80926	11.5	12.4	15.78	4.62	1.62	3.04	1.45	6.99	6.83	0.75	0.22	0.18	0.3	2.04	1.16	1.64	0.13	0
Cluster-42168.75273	111.22	70.26	64.39	14.82	25.24	25.14	17.48	3.23	8.05	23.3	11.81	38.91	6.55	1.25	0	2.53	25.21	7.22
Cluster-42168.92297	3.75	7.03	7.94	1.07	1.7	1.22	1.57	4.64	4.64	0.7	0	0.11	0	1.38	0.54	0.73	0	0.12
Cluster-42168.57367	0.28	0.48	0.36	0	0	0	0	0.09	0.07	0	0	0	0	0.22	0	0	0	0
Cluster-42168.52269	0.05	0	0	1.07	0.51	2.06	0.18	0.01	0	0	0.3	0	0	0	0	0	0.22	0
Cluster-42168.148197	0	0	0	0.09	0.21	0.33	0.13	0	0	0	0	0.38	0.07	0	0.52	0	0.08	0.1
Cluster-42168.145046	0	0	0	0.1	0.23	0.4	0	0	0	0.7	0.47	0	0	0	0.34	0	0	0
Cluster-42168.134625	0	0	0.08	0.88	2.44	1.52	3.17	0	0	0	4.95	4.06	0	0.87	0	0.33	1.12	0
Cluster-42168.101185	17	22.58	24.18	8.6	7.49	8.9	4.01	10.73	22.18	4.94	1.77	3.05	1.81	7.9	2.44	38.76	16.82	9.58
Cluster-42168.96919	7.45	18.45	91.1	3.5	1.64	1.44	27.38	2.3	3.23	5.95	4.07	6.03	7.08	2.57	0.11	0	0	0
Cluster-42168.104405	0.54	0.6	0.42	1.25	2.18	1.78	2.71	1.08	0.26	3.03	3.54	4.59	5.09	2.37	2	1.13	5.25	3.99
Cluster-42168.113167	0.15	0.17	0.19	0.58	1.3	0.94	0.27	0.59	0.5	0.83	0.79	1.48	0.27	0.7	0.4	0.43	0.86	0.43
Cluster-42168.149555	0.15	0.12	0	1.22	0.91	1.93	0.11	0	0.5	2.95	0	0.3	0	0.11	0.39	0	0.31	0.46
Cluster-42168.116161	0.28	0.05	0.86	0.01	0	0.01	0	0.69	0.13	0.01	0.01	0	0	0.03	0.02	0	0	0
Cluster-42168.85597	3.88	4.3	4.49	2.13	1.39	1.47	1.3	5.93	4.84	1.27	0.26	0.28	0.05	1.7	0.97	2.09	0.34	0.31
Cluster-42168.87326	11.31	13.67	22.03	4.21	4.16	4.6	1.37	17.7	15.44	3.51	2.08	0	0.37	2.22	0.65	5.4	0.11	0
Cluster-42168.100896	9.86	4.28	4.61	0.61	0.83	1.57	1.48	0.36	0.23	0.09	0.24	0.8	0	0	0	0	0	0.2
Cluster-42168.160583	0.07	0.05	0	0.45	1.12	0.94	0	0.98	0	0.19	0.16	0.17	0	0.22	0.1	0.05	0	0.15
Cluster-42168.89517	25.45	13.47	17.76	5.3	3.63	6.76	0	6.41	2.02	6.74	0	3.61	1.78	1.58	5.28	6.58	5.16	0
Cluster-42168.152788	0.13	0.28	0.27	2.09	0.86	4.61	2.63	2.63	2.6	11.23	10.32	4.43	1.5	3.1	1.68	0.83	2.2	0.85
Cluster-42168.41886	0	0	0	0.49	0.28	0.72	0.07	0.09	0	0.17	0.16	0.29	0	0	0	0	0	0
Cluster-42168.89327	0.72	0.28	0.3	4.41	2.44	3.03	1.7	1.67	1.26	1.37	1.23	1.51	3.04	0.75	3.22	4.65	2.54	1.71
Cluster-42168.28356	0	0	0	0.26	0.45	0.29	0	0	0	0.93	0.41	0.82	0.39	0	1.21	1.1	0	0.44
Cluster-42168.100798	0	0	0	1.5	0.77	1.91	1.28	0.58	0	0	0.85	0	0	0	0	0	0	0
Cluster-42168.79919	0	0	0	1.63	1.04	4.12	0	7.59	13.91	3.64	1.86	0	0	0	0	0	0	0
Cluster-42168.116424	0	0	0	0.23	0.54	0.37	0	0.84	0	0.24	0	0.44	0.51	1.45	0.99	0.1	0.71	0.17
Cluster-42168.122925	0.33	1.14	1.02	0	0	0	1.62	0	0	2.85	0	0	3.43	0.61	0.75	0.71	6.8	0
Cluster-42168.134502	0	0	0	0.27	0.27	0.22	0	0	0	0	1.56	0	0	0	0	0	0	0
Cluster-42168.85028	4522.35	4355.12	7100.93	1912.14	1615.4	1590.3	447.12	886.77	887.94	391.71	152.37	142.65	165.06	102.34	2.4	15.91	2.86	13.63
Cluster-42168.52459	0.18	0.62	0.11	0	0	0	0.29	0.21	0	0	0.36	0.26	0.25	0.31	0.37	0.24	0.18	0
Cluster-42168.40304	0	0	0	0.34	0.18	0.33	0	0.3	0.07	0.1	0.21	0	0	0	0	0	0	0
Cluster-42168.69972	6.77	5.04	5.74	0.31	1.35	0.32	1.2	0.25	0	0.51	0.2	0	1.52	0.41	3.87	0	0	1.1
Cluster-42168.113465	0	0	0	1.75	0.48	7.67	33.77	64.02	32.69	136.71	57.65	23.94	6.75	40.06	2.22	9.3	6.71	0.22
Cluster-42168.113881	0.62	0.07	0.69	0	0	0	0.8	0	0.17	0	0	0.19	0.69	0	0.59	0.77	1.13	0.89
Cluster-42168.126348	5.18	5.19	5.24	33.72	11.2	32.67	2.59	12.21	10.94	0.75	1.47	0.69	0.59	4.13	2.67	14.47	19.67	6.64
Cluster-42168.98069	0.14	1.99	0.36	0	0.01	0.01	0	3.8	3.89	0	0	0.2	0	0	0.4	2.73	0	0
Cluster-42168.128605	0	0.04	0	0.3	0.56	0.43	0	0.8	0.28	0.05	0.21	0.3	0	0	0	0	0	0
Cluster-42168.135357	0	0	0	0.56	0.49	0.56	0	0.16	0.25	0	1.13	0	1.44	0	0	0	0	0.36
Cluster-42168.106650	0	0	0	0.4	0.24	0.3	0.14	0.19	0.72	1.11	0.54	0.14	0.26	0.3	0.35	0.17	0	0.37
Cluster-42168.90413	7.3	18.06	0	0	0.01	0	7.64	0	5.17	0	0	0	0	1.74	0.01	3.95	0	0
Cluster-42168.128681	0.26	0.04	1.08	0	0	0	2.1	0	0.09	0	0	0	0	3.22	2.2	2.47	0.96	0
Cluster-42168.13199	0	0	0	0.86	0.85	0.11	0	0.82	0	0.05	2.02	0.03	0	0	0	0	0	0
Cluster-42168.48380	0.54	0.21	0.19	0	0	0	0.12	0.71	0	0.23	0	0.17	0.08	0	0	0	0	0.06
Cluster-42168.70049	0	0	0	0.26	0.18	0.32	0	1.4	0	0.6	0.13	0	0	0	0	0	0	0
Cluster-42168.96397	0	0	0	0.02	0.42	1.18	1.28	0.13	0	0	0	0	0.19	1.5	0.56	0.99	0.1	0.29
Cluster-42168.147222	0	0	0	0.21	0.19	0.92	0.51	1.21	0.34	1.5	3.09	0.27	1.07	2.6	2.92	0	0	1.8
Cluster-42168.120002	0	0	0	2.91	0.82	1.15	0	0	0.79	0	4.92	0.74	0	0.91	0	0	0	0
Cluster-42168.158057	0	0	0	0.42	0.22	0.63	0.64	0	0.81	0.48	0.13	0	1.01	1.24	0	0	0	0
Cluster-42168.83780	0.8	0.29	0.46	0.09	0.06	0.05	0.14	0.24	0.04	0.4	0.17	0.34	0.11	0.23	0.13	1.01	0.49	0.36
Cluster-42168.45824	0.27	0.19	0.14	0	0	0	0.2	0.14	0	0	0	0	0.07	0	0.08	0	0	0
Cluster-42168.46792	0.76	0.13	0.74	0	0	0	0.92	0.63	0.16	0.06	0.94	0.55	0.55	0.97	0.41	0.13	1.76	0.5
Cluster-42168.70231	0	0	0	0.31	0.33	0.38	0.43	0.2	0.44	0	0.42	0	0.8	0.07	0	0	0.47	0.45
Cluster-42168.87174	59.65	25.91	44.21	12.12	4.21	8.8	26.8	23.11	7.41	10.71	0	15.13	15.51	21.33	24.3	25.15	4.58	12.03
Cluster-42168.95632	4.18	5.58	12.83	1.31	1.1	0.57	0	0.24	1.85	0	0	0	0	0	0	0	0.15	0
Cluster-42168.75984	0.11	0.51	0.88	0	0	0	0.3	0	0.15	0	0.2	0.13	0	0	0	0	0	0
Cluster-42168.40107	0	0.18	0	4.15	2.77	3.99	0	3.42	0.61	2.97	0.49	0	0.34	0	1.99	1.2	0	0.67
Cluster-42168.94804	1.42	8.25	0.04	0.03	0	0	0	7.67	0	1.39	1.69	0	0	0.4	5.98	8.29	0	3.42
Cluster-42168.3747	0	0.02	0	0.24	0.62	0.83	0	3.12	0	0.63	1.11	0	0.12	0	0	0	0.1	0
Cluster-42168.109122	0.29	0.07	0	5.25	2.28	1.36	0	0.8	3.46	2.94	2.93	4.16	0.2	0.17	0	0	0	0
Cluster-42168.110540	0	0	0	0.33	1.3	0.3	0	0	0	0	0	0	0	0	0	0	1.07	0
Cluster-42168.75443	1.19	4.08	10.45	0.28	0	0.08	0.3	0	0.87	0	0	0.99	0.98	0.84	0.67	0.07	0.03	0.03
Cluster-42168.113376	0	0	0	8.59	8.17	6.45	1.84	0.8	0	8.74	13.43	29.04	4.83	0	0	0.91	0	7.89
Cluster-42168.74402	10.8	2.91	12.37	0	0.61	0.21	0.35	0	0	0	0	0	0	0	0	0	0	0
Cluster-42168.46678	1.57	1.27	0.97	0	0	0.1	0.59	0	0	0.28	0	0.39	0.98	2.53	1.5	0	0	0.42
Cluster-42168.80869	0.69	0	1.46	10.43	10.48	12.52	0.33	12.48	1.22	12.76	1.2	0.75	0	0.33	0	0	0	0
Cluster-42168.83290	0	28.09	39.54	0	0	0	10.15	0	82.95	0	0	6.26	0	0	0	0	0	0
Cluster-42168.61514	0.86	0.79	0.75	0.37	0.2	0.29	0.41	0.11	2.15	0.18	0.2	1.39	0.33	0.74	0.38	0.17	0.68	1.37
Cluster-42168.78377	311	108.78	349.71	24.17	53.37	16.33	0.71	5.9	14.36	0.77	0	1.65	0	0	0	0	0	0
Cluster-42168.131314	0	0	0	0.05	0.13	0.16	0	0.22	0.34	0	0	0	0	0	0	0.1	0	0
Cluster-42168.87072	8.53	9.23	11.31	2.24	3.58	1.85	0.45	1.94	1.49	0.47	0.37	1.13	0.25	0.44	0.84	0.71	0.56	0.71
Cluster-42168.102706	1.48	2.04	1.92	0.59	0.51	0.71	0.57	1.88	2.52	0.42	0.36	0.24	0.26	1.66	0.14	0.78	0.52	0.17
Cluster-42168.174046	0	0	0	0.64	1.81	0.95	0	0.66	0.14	0.08	0.39	0.09	0	0	0	0	0	0
Cluster-42168.128153	0.6	0.41	0.32	0.04	0	0	0.26	0	0	0.75	1	0.49	0.56	0.59	0.44	0.18	0.07	0.57
Cluster-42168.86679	6.87	8.24	6.95	2.17	0.75	2.22	1.17	2.2	4.27	0.8	0.11	0	0	1.33	0.38	1.33	0.16	0
Cluster-42168.90491	9.71	0.27	5.78	0	0	0	14.75	0	1.47	11.86	15.24	1.64	24.23	12.47	9	9.75	26	21.58
Cluster-42168.95717	7.59	7.61	16.03	2.85	1.34	2.17	0.42	8.41	5.98	0.94	0	0	0.03	0.94	0.04	4.8	1.11	0.34
Cluster-42168.63870	0.61	0.64	2.16	0	0.09	0.02	0.28	0.58	1.01	0.03	0	0	0.01	0.03	0	0.12	0	0
Cluster-42168.124823	0.61	0.27	1.24	0.03	0.05	0	0.07	0.31	0	0.31	0	0	0	0.4	0.49	1.51	0	0
Cluster-42168.133007	1.02	0.76	0.37	0	0	0	0.8	0.15	0.78	0	0	0	0	1.07	0.88	1.06	0.11	0
Cluster-42168.164301	1.36	1.13	0.08	0	0	0	0.48	0	0	0	0	0	0.79	0.48	0	0	0.09	0.32
Cluster-42168.53396	0	0	0	0.11	0.1	0.22	0	0	0	0	0.23	0	0	0	0	0	0	0
Cluster-42168.128228	2.37	2.31	3.49	0.6	0.71	0.91	0.77	2.1	2.78	0.66	0.5	0.6	0.12	0.86	1.3	3.59	3.02	1.66
Cluster-42168.138901	0	0	0.08	0.95	1.02	0.9	0	1.73	0.18	0.98	0	0	0.29	0.12	0.29	0.36	0	0
Cluster-42168.108598	0	0	0	0.14	0.05	0.08	0	0.54	0.52	0	0.04	0	0	0	0.26	0	0	0
Cluster-42168.46131	0.88	0.62	0.59	2.24	1.88	3.99	3.81	7.05	5.51	5.26	2.97	2.06	0.71	2.46	3.57	2.36	0.57	1.25
Cluster-42168.143785	0	0	0	0.39	0.2	0.37	0.49	0.15	0.79	0.54	0	0	0.4	0	0.77	0.24	0.5	0.21
Cluster-42168.29324	0.84	0.98	1.18	0	0.08	0	1.06	0.21	0.39	0.19	0	0.35	1.55	0.67	1.62	1.3	0.11	1.56
Cluster-42168.39278	0.29	0.56	0.38	0.05	0.03	0.04	0	0.2	0.42	0	0.15	0.01	0	0	0	0.13	0.06	0.01
Cluster-42168.81152	2.41	3.01	2.64	0.75	0.7	1.17	2.56	1.04	2.67	1.77	1.68	2.36	2.09	2.7	2.15	2.28	2	2.04
Cluster-42168.56767	0	0	0	0.24	0.58	0.27	0.16	0.13	0	0.57	0.61	2.18	0	0	0	0	0	0
Cluster-42168.138365	0.12	0.37	0.08	0	0	0	0.39	0	0.44	0	0	0.07	0	0.18	0.03	0.15	0.28	0.62
Cluster-42168.56538	0	0	0	0.16	0.03	0.65	0	0.74	0.62	0.95	1.15	0	0	0	0	0.38	0	0
Cluster-42168.111150	2.48	3.4	2.89	1.39	0.92	1.1	0.25	0.85	1.31	0	0	0.27	0	0.45	0.37	0.45	0	0
Cluster-42168.79495	1.64	0.57	1.04	0	0	0	0.43	0	1.47	0	0	0	0.1	0.76	0.24	0.16	0	0.1
Cluster-42168.150431	0	0	0	0.28	0.37	0.14	0	0	0.42	0	0	0.28	0	0	0	0.14	0.15	0.37
Cluster-42168.27399	0.29	0.68	0.97	0	0	0	0.37	0	0.36	0.07	0	0.07	0.34	0.89	0.32	0	0.07	0.08
Cluster-42168.16454	0	0	0	0.24	0.15	0.45	0	0	0	0.19	0	0	0	0	0.2	0	0.35	0.96
Cluster-42168.64826	0.22	0.04	0.11	0	0	0	0.05	0.13	0.11	0	0	0	0	0.3	0.17	0.13	0	0
Cluster-42168.76967	41.32	42.33	26.82	16.37	8.07	8.25	18.14	18.38	23.26	6.86	15.86	12.79	10.01	6.63	4.04	19.22	9.27	17.76
Cluster-42168.83857	33.02	0	72.14	0	0	0	2.3	12.15	9.6	0	0	0.11	0	0	1.8	0.73	0.37	0
Cluster-42168.103782	30.76	31.77	32.25	7.93	13.33	11.74	6.11	4.22	4.57	5.39	6.64	8.32	3.16	0	2.17	1.07	1.77	1.47
Cluster-42168.98102	0.11	0	0	150.17	0	108.33	0.42	0.17	0	0	0	0.03	0	0	0	0.1	0	0
Cluster-42168.113949	1.6	0.8	0.64	0	0	0	0.36	0	1.38	0.22	0.96	1.55	0.66	1.82	0.29	0.13	1.56	1
Cluster-42168.108084	1.59	1.08	1.14	0.38	0.23	0.3	0.15	0.47	0.58	0.2	0	0.09	0.17	0.04	0.11	0.18	0.14	0.05
Cluster-42168.121693	0	0	0	3.18	1.83	0.22	0	1.78	3.34	2.66	4.13	3.24	0	0	0	0	0	0
Cluster-42168.47176	0.29	0.07	0.93	0	0	0	0.13	0.12	0	0	0	0	0.13	0.36	0.58	0.81	0.61	0.25
Cluster-42168.98348	11.56	14.22	15.35	6.53	5.17	5.85	4.16	0	8.22	4.54	0	1.52	3.07	4.49	4.27	4.12	0.92	2.75
Cluster-42168.19420	0	0	0	0.39	0.41	0.11	0	0.12	0.16	0	0.21	0.01	0	0.08	0.14	0.02	0	0
Cluster-42168.11708	0.28	0.46	0.22	0.03	0	0	0.01	0.14	0.21	0	0	0	0	0.14	0.11	0.1	0	0
Cluster-42168.56640	3.99	3.94	5.77	0.69	1.05	0.52	1.03	1.25	1.56	0.91	0	0.39	0	0.51	0.16	0.66	0	1.37
Cluster-42168.135199	0.1	0.3	0.1	0	0	0	0	0	0	0.04	0.03	0	0	0	0.11	0.12	0	0
Cluster-42168.117865	25.57	35.79	31.6	0	0	0	35.22	0	31.16	0	0	310.47	5.97	24.21	55.74	33.49	5.9	47.68
Cluster-42168.52128	0.34	0.54	0.4	1.48	1.36	1.86	10.14	15.29	31.59	27.42	85.14	81.99	12.18	8.43	0	129.43	88.02	127.44
Cluster-42168.85175	0.43	0.23	0.43	0.1	0.1	0.05	0.15	0.12	0.11	0.13	0	0	0	0.28	0.25	0.21	0	0.08
Cluster-42168.102930	1.64	2.95	1.74	0.34	0	0.15	2.41	0	0	1.76	0.71	0.48	0.79	1.1	1.41	0.49	1.03	0.92
Cluster-42168.120800	0.08	5.89	1.5	0	0	0	0	1.75	0.02	2.14	0.51	2.54	4.71	3.59	0.11	0	0	0.62
Cluster-42168.126028	0.14	0.34	0.26	0.88	1.34	1.36	0.53	0.36	0.33	0.41	2.4	0.93	0.26	0	0.74	0.12	0.78	0.51
Cluster-42168.46629	0.18	0.44	0.06	0	0	0	0	0.18	0.33	0.23	0	0	0	0.12	0.03	8.1	0.28	0.27
Cluster-42168.79036	611.59	558.52	565.07	28.57	121.38	17.45	2.07	2.4	1.27	0.76	0.39	0.29	0.14	0.25	0	0.16	4.84	3.88
Cluster-42168.112998	2.5	1.04	2.04	0.11	0	0	5.42	0	9.67	0.08	0.88	0	4.2	0	3.56	0	1.36	0
Cluster-42168.27294	1.59	2.2	1.29	0	0	0	0	2.14	0	0	6.03	2.09	0	2.76	2.03	0	0.54	0
Cluster-42168.66144	2.09	2.18	0.52	0.2	0.15	0.04	0.08	0.08	2.39	0.09	0.05	0.43	0.65	0.32	0.34	0	0	0
Cluster-42168.123825	0.51	0.4	0.35	0.05	0	0	1.08	0	0	0.27	0	0	0	1.09	2.06	0	0.98	1.56
Cluster-42168.63739	29.12	14.14	40.94	0	0	1.26	6.75	2.19	0	0	0	0	0	0.55	0	0	0	1.77
Cluster-42168.102647	1.6	0.38	0.76	0.08	0.14	0.17	0.33	0.32	1.02	0	0	0.28	0	0.38	0.43	0.57	0	0.11
Cluster-42168.21382	0	0	0	0.12	0.2	0.16	0.09	0.02	0	0	0.17	0	0.37	0	0	0.08	0.12	0.46
Cluster-42168.88898	5.68	1.92	9.04	0.39	0	0	5.5	0.39	1.06	0	0	0.54	0	0	0	0	3.02	1.98
Cluster-42168.130557	0	0	0.01	0.61	0.28	0.4	0	0	0.42	0	0	0	0.45	0.46	0	0.09	0	0.81
Cluster-42168.59473	10.63	24.85	8.25	3.54	2.25	3.41	2.89	2.56	13.83	0	0	1.79	0.53	0	4.27	46.69	43.53	58.98
Cluster-42168.66925	7.82	8.56	25.03	2.05	2.29	1.18	65.77	4.23	33.95	9.41	16.39	19.88	27.82	25.98	18.01	5.28	4.07	3.44
Cluster-42168.136841	1.51	0.51	1.25	0	0	0	0.64	0	0	1.59	2.25	0	3.48	0.9	1.33	0	0	0
Cluster-42168.127228	0.7	0.87	0.27	0	0	0	0.4	0	0	0	0	0	0.53	0	0	0.22	1.4	0
Cluster-42168.141148	1.84	1.33	2.52	0.48	0.51	0.26	2.05	1.04	1.9	0.81	0.1	0.11	1.06	2.56	0.95	1.96	0.44	0.62
Cluster-42168.78002	8.9	0.15	0.98	0	0	0	4.36	0	0	0.48	0	0.25	13.48	5.56	13.23	3.94	5.63	8.7
Cluster-42168.89468	0.43	4.14	1.67	0	0	0.06	1.6	1.86	0	0.33	0.42	0	0.36	5	0	0.7	2.69	0
Cluster-42168.83535	0.62	0.27	4.84	0	0	0	1.21	0	6.19	0	0	2.31	0	0	0	0	0.38	0
Cluster-42168.119644	0	0	0	0.15	0.32	0.26	0.06	0.07	0.11	0.17	0	0	0	0	0	0	0.15	0.41
Cluster-42168.165173	0	0	0	0.81	0.88	0.7	0	0.41	0	0.49	0.31	0.53	0	0	0.09	0.07	0	0
Cluster-42168.45171	0.86	1.95	1.67	0.36	0.13	0.18	0.74	0.15	0.39	0.31	0.04	0.21	0.66	0.21	0.17	1.44	0.68	0.4
Cluster-42168.35737	0.04	0.86	0.5	0	0	0	0.36	0	0.05	0	0	0	1.27	0	0	1.7	0	0.79
Cluster-42168.30820	0	0	0	0.27	0.1	0.31	0.04	0.07	0.49	0.05	0.12	0.34	0.12	0.43	0.12	0.38	0.1	0.04
Cluster-42168.106284	0	0	0	0.08	0.32	0.89	0.48	0.43	0.53	0.13	0	0.21	0.16	0.15	0.48	0.18	0	0
Cluster-42168.93169	27.17	0	17.13	0	0	0	10.39	0	13.27	0	0	16.21	38.48	85.61	67.72	0.11	0	20.5
Cluster-42168.85071	424.78	572.3	388.05	962.93	1143.41	1093.92	3067.21	2452.01	2524.73	3761.46	2537.22	2454.91	1235.47	235.51	0.16	0.57	0	0.42
Cluster-42168.92868	0	0	0	0.24	0.49	0.51	0	1.29	0.16	0.47	0	0	0	1.51	0.26	0.37	0.33	0.13
Cluster-42168.19537	1.46	0.8	0.95	0	0.12	0	0.45	0.13	0.59	0.01	0	0	0	0	0.28	0.24	0	0
Cluster-42168.80794	5.46	11.9	1.92	0.96	0.89	0.85	0	0.13	0.04	0.06	0	0	0	0	0	0	0	0.05
Cluster-42168.61609	2.1	0.42	1.42	0	0	0	5.04	0	0	0	0	0	0	3.29	4.08	0	5.56	3.05
Cluster-42168.143518	0.16	0.39	0.32	0.01	0	0	0	0	0	0	0	0.16	0	0.34	0	0	0	0
Cluster-42168.156792	0	0	0	0.02	0.35	0.26	0	0	0.05	0	0	0	0	0	0	0	0	0
Cluster-42168.48433	0.5	0.3	0.35	0.06	0.07	0.14	0.17	0.08	0	0.25	0.08	0.16	0.17	0.61	0.37	0.43	0	0
Cluster-42168.75747	1.65	1.89	1.63	0.89	0.64	0.69	0.7	1.83	2.51	0.34	0	0.24	0.1	0.44	0.6	0.91	0.27	0
Cluster-42168.94832	20.11	0	25.08	0	0	0	7.5	0.22	0	0	0	0	5.24	12.23	8.42	3.91	3.4	4.03
Cluster-42168.114945	4.18	9.3	6.05	1.95	1.53	1.31	2.79	1.38	6.21	0.69	0.81	3.07	3.14	4.04	3.62	3.68	3.21	3.92
Cluster-42168.84816	882.05	845.73	774.47	395.48	496.9	379.61	179.84	284.78	243.26	168.01	105.23	228.36	43.9	18.08	0	19.66	23.17	17.32
Cluster-42168.70393	0.18	0.15	0.09	1.82	1.14	1.46	2.36	1.08	0.86	2.02	3.39	3.21	5.08	2.3	1.79	1.4	6.65	9.43
Cluster-42168.80352	0.1	0	0.04	15.37	4.48	0.03	0	0	0	5.62	23.19	6.88	2.18	0	0	0	0	0
Cluster-42168.146800	0	0	0	0.4	0.47	1.1	0.76	0.81	0.31	6.08	7.37	0.22	0.87	0.66	0.93	0	1.02	0
Cluster-42168.107475	5.88	4.22	6.91	2.31	1.53	1.88	3.89	2.55	1.87	1.99	1.09	0.55	0.82	4.28	4.69	2.1	0.38	0.48
Cluster-42168.55277	1.1	0.36	0.9	0	0	0	1.07	0	0	0	0	0	1.07	0.91	0.71	0	0	1.5
Cluster-61451.0	0	0	0	0.2	0.2	0.1	0.27	0	0.11	0.28	0	0	0.3	0.18	0.48	0	0.2	0
Cluster-42168.75221	194.75	139.64	181.4	36.97	68.06	29.02	20.86	19.57	1.29	2.24	8.25	12.19	35.72	35.07	41.27	25.72	27.18	9.26
Cluster-42168.144223	0.09	0.32	0.45	0	0	0	0	0.36	0	0.16	0	0.08	0	0	0	0	0.27	0.13
Cluster-42168.82032	0	0	0	0	46.38	89.16	0	72.01	0	0.37	0.5	0	0	0	0	0	0.53	0
Cluster-42168.41933	7.35	1.24	2.55	0	0	0	0.34	0	0	0	0	2.66	0	0	2.06	0.25	0	0
Cluster-42168.81762	0.33	1.31	0.18	0	0	0	0.09	0	0.23	0.84	0	0.4	0.17	0	0.19	0	0.22	0.31
Cluster-42168.134419	0.45	1.16	0.83	0	0	0	2.63	1.68	2.1	1.12	0	0	3.66	2.14	2.9	1.33	2.36	0
Cluster-45143.0	0.62	0.41	0.99	0.16	0.13	0.13	0.26	0.2	0.1	0.29	0.2	0.02	0.21	0.51	0.33	0.02	0.02	0.11
Cluster-42168.82248	53.45	92.9	122.79	25.73	7.26	10.32	5.15	138.69	30.56	0	4.11	1	2.97	3.59	2.22	8.32	0.4	1.99
Cluster-42168.102449	0.1	5.24	4.84	0.05	0	0.11	4.55	0	3.26	0.14	0	5.99	13.44	13.19	5.72	8.1	0	0.1
Cluster-42168.86768	67.23	101.56	122.05	25.51	33.68	30.52	5.07	12.99	9.7	3.54	1.73	2.55	1.7	5.02	3.13	3.2	1.93	1.45
Cluster-42168.69651	3.67	3.42	6.74	0	0	0.3	0.29	0	1.34	0	0	0	0.32	0	0.55	0	0.69	0
Cluster-42168.102799	6.96	10.4	10.07	0	0	0.2	4.22	0	0	0	0	0.25	0	1.3	1.31	6	2.41	0.73
Cluster-42168.15563	0	0	0	2.07	0.62	0.69	0	0	2.06	0.69	0.76	0	0	0	0	0	0	0
Cluster-42168.150716	0.47	0.5	0.08	0	0	0	0	0	0	0	0	0.2	0	0	0	0	0	0
Cluster-42168.67445	0	0	0	0.38	0.12	0.3	0.4	0.1	0.11	0.24	0.14	0.36	0	0	0	0	0.45	0
Cluster-42168.73698	0.22	0.27	0.08	0	0	0	0	0	0.14	0	0	0	0.42	0	0	0	0.01	0
Cluster-42168.97420	6.12	4.85	4.81	0	0.48	0.35	3.97	0.44	4.73	0.63	0.15	5.21	4.52	4.58	4.15	2.15	3.17	4.57
Cluster-42168.68026	0	0	0	0.09	0.66	0.08	0	0.06	0	0.14	0.08	0	0	0	0.19	0	0	0
Cluster-42168.84315	41.74	25.72	73.7	8.88	7.02	12.47	3.68	13.06	11.24	2.86	3.21	4.31	4.21	2.59	4.81	10.07	3.39	5.95
Cluster-42168.151104	0.13	0.19	0.58	0	0	0	0.07	0	0.18	0	0	0	0	0	0	0	0	0
Cluster-42168.77846	11.29	9.85	16.72	2.62	3.96	4.11	6.71	4.3	7.49	4.45	5.55	4.95	4.19	10.83	0.93	3.5	3.39	0
Cluster-42168.111472	1.92	0.05	2.02	0	0	0	1.04	0	0	0	0	0	0.05	1.02	0	0.85	0.97	0
Cluster-42168.132869	0.76	0.33	0.79	0	0	0	0.42	0	0.39	0	0	0.18	0.86	0	0.15	0	0.48	0
Cluster-42168.30952	0.12	0.13	0.14	0	0	0	0.2	0.05	0	0.07	0	0	0.89	0	0	0.1	0	0.1
Cluster-42168.166313	0.75	0.63	0.84	0.17	0.11	0.24	0.23	0.14	0.94	0.22	0	0.05	0	0.15	0.29	150.51	144.18	49.08
Cluster-42168.28503	0	0.6	0	4.74	20.25	18.44	3.1	18.12	0	37.83	6.1	0	2.7	0.65	1.2	0	0	0
Cluster-42168.81505	13.1	10.52	11.24	0	1.79	0.6	10.25	0.25	13.18	1.02	0	58.43	9.77	1.43	4.49	1.51	8.84	18.61
Cluster-42168.129002	1.05	1.69	0.91	0	0	0	1.68	0.75	0.25	0.14	0.37	0	9.61	0.35	0.68	1.04	2.03	1.4
Cluster-42168.136792	0.28	0.55	0.59	0	0	0	0	0	0.47	0	0	0	0	0.15	0	0	0	0
Cluster-42168.65086	12.8	3.24	11.1	0	0	0	3.2	0	4.08	0	1.8	8.86	1.58	4.89	1.74	0	1.93	0
Cluster-55769.0	0	0	0	0.62	0.22	0.3	0	0.35	0	0.47	0	0.46	0	0.45	0	0.13	0.7	0
Cluster-42168.82459	0	0	0	10.83	6.23	0	0	0	0.11	1.45	0	0	0	0	0	0	0	0
Cluster-42168.50694	0.46	0.15	0.13	0	0	0.01	0.69	0	0.05	0	0.41	0	0.18	0	0.06	0	0	0.01
Cluster-42168.117698	4.19	2.42	4.75	0.27	0.69	0.96	2.31	2.39	4.4	4.14	2.04	0	1.83	6.19	5.61	4.28	1.69	0.69
Cluster-42168.78731	0.43	2.53	1.57	0.1	0	0	4.47	0	2.61	0	0	3.72	6.47	3.21	2.37	2.21	2.99	0
Cluster-42168.80089	4.75	4.24	9.83	1.63	1.11	1.55	0.59	7.63	7.87	0.96	0.04	0.31	0.09	0.79	0.12	6.35	0.79	1.35
Cluster-42168.73383	10.94	6.33	19.74	1.52	1.52	2.22	3.19	11.92	7.4	1.33	0	0.85	2.2	5.41	3.3	41.07	6.13	7.9
Cluster-42168.56153	2.87	2.57	0.56	0.4	0.16	0.2	1.03	1.05	4.89	0.44	0	2.23	0	2.76	1.98	1.95	0.02	0
Cluster-42168.172577	0	0	0	0.66	0.16	0.74	0	0	0.05	0	0	0	0.46	0	0	0.03	0	0
Cluster-42168.68707	224.06	319.41	392.97	83.09	62.26	45.55	40.4	0	0	0	27.13	73.95	0	0	0	0	0	0
Cluster-42168.81428	10.11	12.39	12.13	4.56	2.69	1.64	3.54	8.87	8.06	5.39	6.26	7.06	8.73	4.06	1.94	5.92	6.85	6.71
Cluster-42168.90950	36.9	36.02	39.12	19.8	11.76	12.44	2.66	7.92	0	2.48	4.95	0	4.89	6.65	0.48	31.75	0	0
Cluster-42168.47705	0.1	0	0	1.47	1.4	0.87	0	4.36	0	0	0.23	0	0	0	0	0	0	0
Cluster-42168.161324	0	0	0	0.63	0.49	0.33	0	0.5	0	0	0.15	0	0	0	0	0	0	0
Cluster-42168.21041	1.72	1.64	2.03	0	0	0	0	2.08	1.96	0	0	0	0	1.26	1.44	0.49	0	0
Cluster-42168.134604	0.06	0	0	1.19	0.25	1.39	0	0.38	0	0.7	0.26	0.02	0	0	0	0	0	0
Cluster-42168.32040	0.29	0.18	0.45	0	0	0	0	0.15	0.21	0	0.84	0.31	0.63	0.22	0.98	0.15	0.33	0.36
Cluster-42168.60404	0.41	0.08	0.52	2.44	2.93	3.39	0.49	1.32	0	4.43	0.24	0.56	1.32	0.19	0.09	0.19	1.44	0.11
Cluster-42168.82987	3.99	4.78	4.24	2.12	1.73	2.2	1.59	3.1	3.67	2.08	1.04	0.86	0.93	1.72	0.43	0.6	0.76	0.59
Cluster-42168.158046	0.27	0.33	0.11	0	0	0	0.34	0.31	0.34	0.38	1.14	1.18	0.34	0.19	0.41	0.61	0.93	0.82
Cluster-42168.168078	0.47	0.52	0.39	0	0.03	0	0	0	0.35	0	0	0	0	0	0.25	0.29	0	0
Cluster-42168.86141	47.99	14.28	46.33	7.23	7.22	4.26	0.27	0.16	0.28	0.33	0	0.27	0	0.08	0.88	340.71	27.66	309.94
Cluster-42168.133054	0.26	0.28	0.16	0	0	0	0	0.41	0.12	0.17	0	0.04	0	0.54	0.17	0.13	0	0
Cluster-42168.154492	0	0	0	0.63	0.44	0.12	0.54	0	0.01	0.44	0	0.05	0	0	0.64	0	0	0
Cluster-42168.81383	10.9	7.8	3.18	0.86	0.51	1.87	0.56	3.36	7.47	0.56	0.63	0.11	1.53	4.28	0.73	3.31	0.09	0.09
Cluster-42168.92342	0.43	0.78	0.85	0.16	0.18	0.18	0.45	1.06	1.45	0.6	0.15	0.05	0.09	0.51	0.34	0	0.2	0.36
Cluster-42168.120287	0	0.06	0	0.41	1.38	1.57	0.14	0	0	0.48	0	0	0.36	0	0	0	0	0
Cluster-42168.173997	0	0	0	7.1	6.87	8.76	0	4.9	4.81	3.61	0.88	1.62	0	0	0	0	0	0
Cluster-42168.63399	0.32	0.16	0.52	0	0	0	0.16	0.63	0.14	0.04	0	0	0	0.18	0.26	0	0.06	0
Cluster-42168.39370	11.13	6.27	21.99	2.28	1.78	0.63	24.39	3.44	4.23	1.33	0	3.46	21.8	28.38	65.14	31.52	21.92	25.86
Cluster-42168.102923	6.73	2.2	21.75	0.95	0.07	0.1	0.17	13.66	3.31	0.04	0.12	0.02	0.02	0.59	0.82	0.46	0	0
Cluster-42168.96658	1.14	1.86	2.12	0	0.15	0.25	4.12	0.12	3.14	4.77	2.33	1.73	2.64	1.84	4.56	4.81	11.97	13.79
Cluster-42168.51740	0.22	0.92	0.09	0	0	0	0	0	0	0	0	0	0	0.18	0	0.51	0	0
Cluster-42168.105395	25.28	14.23	32.24	6.96	1.99	3.97	2.44	41.98	25.65	1.98	0.8	0.38	0.77	14.01	9.46	14.76	1.7	0.99
Cluster-42168.54608	7.78	7.39	5.3	1.44	2.52	1.2	3.99	1.06	5.73	2.9	3.27	7.88	23.63	3.77	3.67	2.74	15.63	7.46
Cluster-42168.70426	0.43	0.4	0.32	0	0	0	0.29	0	0.5	0.95	0	1.09	1.18	0.33	0.29	0.24	0.32	0.4
Cluster-42168.86060	237.93	226.15	330.59	107.34	72.25	105.85	32.63	136.41	167.99	26.32	6.9	8.05	1.07	20.62	2.26	19.99	1.1	5.5
Cluster-42168.85950	789.17	376.81	881.17	172.21	195.46	115.12	22.98	56.13	66.52	21.09	12.85	34.14	13.58	5.85	2.65	8.34	1.22	5.87
Cluster-42168.57399	376.47	471.88	807.32	101.04	182.56	67.21	42.94	175.76	382.09	108.14	0	0	16.97	78.32	6.25	93.09	16.44	28.23
Cluster-42168.132420	1.94	1.48	0.99	0	0	0	0.77	0	0	0	0	0	0	0	0	0	0	0
Cluster-37341.1	0	0	0	0.5	0.82	0.55	0	0.71	0.17	0.13	0	0.36	0	0	0	0	0	0
Cluster-42168.81819	15.31	21.74	24.66	64.42	54.58	70.85	44.78	170.32	127.11	32.75	12.2	6.83	1.71	5.64	0	0	0	0
Cluster-42168.120496	2.23	2.02	1.8	0.89	0.74	0.62	0.97	0.58	0.86	0.9	0.45	0.54	0.45	2.94	1.14	0.5	0.33	0
Cluster-42168.66813	3.14	6.12	9.66	0	0	0	3	0	12.3	0	0	0	0.55	1.03	1.95	2.58	3.44	3.59
Cluster-42168.76211	0.43	0.34	0.42	0	0	0	0.73	0	0.63	0	0	0	0.47	0.37	0	0.7	0	0
Cluster-42168.118493	0.07	0.12	0.15	0	0	0	0.05	0.01	0.09	0.35	2.3	1.96	0	0	0	0.07	1.69	2.14
Cluster-42168.91814	3.15	4.57	6.18	1.28	1.19	1.36	0.38	0.94	0.77	0.65	0.35	0.28	0.49	0.79	0.4	0.36	0.37	0.06
Cluster-42168.64480	0.91	0.47	0.13	0	0	0	0.39	0	0	3.8	0.1	1.98	3.13	0	0.56	0.95	0.65	0.04
Cluster-42168.99223	33.47	30.92	20.68	76.95	61.67	114.45	86.33	270.63	210.62	102.84	77.01	121.4	95.36	157.6	61.06	14.95	25.27	7.35
Cluster-42168.95538	1.76	0.84	1.93	0.38	0.27	0.13	1.63	0.34	0	0	0.09	0	1.34	0.95	1.42	1.4	0.82	1.64
Cluster-3199.0	0	0	0	1.13	1.22	1.13	0	0.91	0.8	0	0.15	0.43	0	0	0	0	0	0
Cluster-42168.20648	0	0	0	0.5	0.56	0.14	0.35	0.13	0.14	0	0	0	0.34	0	0.13	0.25	0.42	0.47
Cluster-42168.99507	22.77	0	18.38	0	0	0	13.55	1.53	15.37	0	0	3.01	10.72	29.6	18.33	22.58	0	8.14
Cluster-42168.12976	0	0	0	0.62	0.17	0.83	0	0	0.58	0.47	0	0	0	0	0	0	0	0
Cluster-42168.30415	0.26	0.25	0.34	0.04	0.06	0.09	0.13	0.09	0.07	0.05	0.26	0.26	0.44	0.25	0.24	0.04	0	0.2
Cluster-42168.87102	107.41	38.5	127.17	15.68	21.25	16.33	145.9	18.21	46.7	22.84	37.79	42.03	228.09	102.8	259.33	151.85	393.25	178.4
Cluster-42168.122987	0.09	0.66	0.43	0	0	0	0.32	0	0	0	0	0.78	0.51	0.41	0	1.59	0	0
Cluster-42168.113080	6.89	4.54	5.54	20.64	24.43	42.31	7.55	16.49	7.16	25.5	18.16	11.62	8.83	6.17	11.6	7.84	20.57	11.03
Cluster-42168.61642	0	0	0	0.87	0.39	0.84	0.13	1.29	1.06	0.55	0.24	0	0.07	0	0	0	0.65	0
Cluster-42168.152731	0	0	0	0.29	0.19	0.15	0	0.31	0	0	0.05	0	0.07	0	0.61	0	0	0
Cluster-42168.127626	0	0.03	0.02	0.62	0.27	1.13	0.41	0	0.86	0.92	0	0	0.38	0.48	0.56	0.11	0.06	0
Cluster-42168.78822	49.24	74.94	72.2	28.9	24.51	26.92	21.61	65.62	86.85	17.91	9.86	9.83	7.84	26.27	1.35	0.13	0	0.11
Cluster-42168.105130	7.66	1.07	6.07	0.68	0.43	0.66	11.25	2.77	3.39	9.39	0.86	0.98	1.96	12.5	13.24	3.87	0	0
Cluster-42168.137413	0.76	0.41	4.24	0.07	0	0	4.85	0.39	1.52	1.11	0.62	0.71	0.71	1.23	0.32	0.18	0	0.08
Cluster-42168.102024	0	0	0	0.16	0.15	0.14	0.18	0	0.43	0.35	0	0.14	0.3	0	0.35	0	0.12	0.11
Cluster-42168.173970	0	0	0	0.36	0.28	0.63	0	1	0.29	0.21	0.49	0.23	0	0	0	0	0	0
Cluster-42168.19621	0	0	0	0.11	0.1	0.2	0	0.2	0	0	0.43	0	0.38	0	0	0	0.04	0
Cluster-42168.142534	0	0.04	0	0.44	0.47	0.51	0	0.21	0.39	0.33	0.18	0.8	0.11	0.17	0	0.1	0.12	0.11
Cluster-42168.73310	0.75	1.03	0.65	2.5	4.32	2.48	0.09	0.11	0.39	0.98	0.94	0	0	0	0	0.43	0	6.7
Cluster-42168.49069	0.33	0.15	0.44	0.01	0	0.04	0	0.12	0.13	0.06	0.09	0	0	0	0	0	0.1	0
Cluster-42168.80980	1.99	0.93	5.13	0.44	0.16	0.28	0	0	0	0	0	0	0	0	0	0.19	0.1	0.01
Cluster-42168.13176	0	0	0	0.37	3.63	2.09	0	0.38	0.5	3.96	5.7	0.42	0	0	0	0	0	0.22
Cluster-42168.79796	0.38	0	0.67	3.26	8.32	10.54	0.86	3.54	1.87	15.46	15.23	3.76	1.72	0	2.56	1.91	4.04	0
Cluster-42168.1175	0	0	0	0.37	0.37	0.3	0	0.47	0.29	0.47	0.55	0.91	0	0	0	0	0	0
Cluster-42168.57582	0	0	0	0.51	0.52	0.42	0.03	0.11	0	0.88	3.55	2.72	2.27	0.7	0.28	0.43	2.5	2.4
Cluster-42168.173912	0	0.16	0	2.5	2.29	2.11	0	3.48	1.16	1.05	1.23	1.26	0	0	0	0	0	0
Cluster-42168.61869	6.45	13.11	6.23	2.71	1.78	1.01	0.18	1.65	0.16	0.29	1.25	1.26	0	0	0	0	0	0.04
Cluster-42168.64468	2.02	2.55	1	0	0	0	0.18	0.19	0.41	0	0	0.24	1.56	0.27	0.23	3.26	10.09	6.21
Cluster-42168.113692	0	0	0	0.69	0.73	0.2	1.44	2.13	0	0	0.02	0.28	0.15	0.39	3.24	1.37	2.65	2.59
Cluster-42168.117187	1.01	0.26	0.69	3.2	3.31	5.71	15.09	7.52	7.44	20.15	22.69	10.67	10.31	12.74	16.78	6.6	7.58	3.9
Cluster-42168.6583	0	0	0	0.5	1.21	0.16	0	0.17	0.43	1.02	1.89	0.16	0.2	0	0	0.12	0.34	0
Cluster-42168.96383	10.85	6.69	19.2	1.43	3.01	1.24	0.36	1.02	0.89	0.09	0.11	0.1	0.3	0.18	0.08	0.51	0.88	0.21
Cluster-42168.135360	1	0.81	0.21	0	0	0	1.59	0	0.2	0.78	0	1.37	1.45	1.01	0.55	0.28	2.51	1.54
Cluster-42168.58822	0	0	0	0.24	0.05	0.17	0.34	0.37	0.12	0.23	0	0	0.05	0	0.16	0	0.05	0
Cluster-42168.115069	17.85	28.87	17.26	56.22	49.3	58.85	36.68	49.4	41.27	58.69	68.96	54.84	39.1	67.61	63.88	66.41	26.47	45.74
Cluster-42168.89093	37.46	40.18	41.89	20.1	17.79	22.74	4.84	33.07	30.2	6.65	0.31	1.39	0.35	6.82	3.63	5.9	0.79	0.63
Cluster-42168.157508	0	0	0	0.05	0.39	1.47	0	0.39	0	1.58	0.72	0.06	0	0	0	0	0	0
Cluster-42168.71223	0.58	0.64	0.47	3.69	2.51	4.81	0.74	0.44	0.37	5.2	1.18	0.92	0.18	0.16	0.93	0.41	0.04	0.13
Cluster-42168.85039	20841.8	19563.7	13672.2	36750.7	41131.6	37810.4	19048	37133.9	17921	36169	26320.3	27955.4	14959	6281.19	2.48	93.12	23.22	126.84
Cluster-42168.89333	7.14	3.98	7.11	2.04	0.98	1.38	0.74	2.3	2.73	0.6	0.6	0.09	0.18	2.81	0.92	5.28	0.1	0.19
Cluster-42168.96742	1.39	2.07	0.51	0.17	0.04	0.24	0.11	0.24	0.25	0.04	0.06	0	0	0	0	0	0.6	0
Cluster-42168.117925	0	0	0	0.32	0.05	0.43	0.16	0.52	0.2	0	0.35	0.01	0	0.03	0	0.09	0.27	0
Cluster-42168.112354	0.31	0.23	0.06	0	0	0	0.38	0	0	0.25	0.13	0	0	0.02	0	0.04	0	0
Cluster-42168.37538	0.15	0.37	0.12	0	0	0	0	0	0	0	0	0	0	0	0	1.7	0.17	0.65
Cluster-42168.156922	0.23	0.28	0.38	0	0	0	0.32	0	0.45	0.25	0	0	0	0	0.66	0.75	0.08	0
Cluster-42168.137228	0.36	0.1	0.17	0	0	0	0.25	0.06	0.06	0.05	0.14	0	0	0.16	0	0	0	0
Cluster-42168.75459	10.31	11.18	10.73	6.32	4.32	5.39	4.29	10.47	14.46	4.65	2.38	2.71	2.54	7.9	5.31	4.17	2.57	1.38
Cluster-42168.128194	0.25	0.07	0.1	0	0	0	0.13	0	0	0	0	0	0.07	0.5	0.57	0	0.15	0
Cluster-42168.113084	0.28	2.67	1.78	11.05	21.01	12.93	5.13	0.87	0.99	16.77	4.7	4.03	2.69	3.51	2.31	1.59	4.64	3.86
Cluster-42168.91328	2.02	2.71	3.83	0	0.14	0	0.1	12.35	10.41	0	0	0.12	0	0	0.58	2.02	0.19	0
Cluster-42168.141754	0	0.05	0	0.32	0.58	0.55	0	0	0	1	2.59	0	0	0	0	0	0.14	0
Cluster-42168.83906	617.19	406.44	569.08	438.28	400.1	348.16	1.84	5.17	1.78	0.69	0.8	1.96	0.29	0	0	0.37	0	3.94
Cluster-42168.104961	2.88	0.17	0.83	1.09	1.01	1.17	24.09	21.19	39.56	18.38	48.82	27.89	1.89	5.46	0.16	0.42	0.43	0.24
Cluster-42168.76518	49.32	7.7	47.9	12.94	14.74	15.28	0.45	0.47	0.51	0	0	0.52	0.13	0	0	402.42	15.66	762.85
Cluster-42168.103484	0	10.28	0	10.09	10.87	8.68	0	0	0	10.76	0.43	0	0	0	0	0	0	0
Cluster-42168.69881	88.79	113.27	60.8	118.86	139.62	115.54	14.56	16.32	23.32	23.37	15.87	17.87	33.73	57.68	52.15	70.74	12.36	7.42
Cluster-42168.83655	367.27	80.88	425.76	86.81	233.78	65.98	0.92	1.9	2.07	0.67	0.22	1.84	0	0.03	0	1307.58	172.89	1498.57
Cluster-42168.83145	807.79	233.18	282.77	319.77	582.84	387.36	2.14	9.38	7.15	2.14	3.1	2.02	2.77	2.42	0.44	0.45	0.1	0.38
Cluster-42168.84233	2456.19	1920.51	3535.54	1641.35	1148.22	1292.58	27.1	71.38	37.66	5.1	2.65	28.22	0.93	0.06	0	175.49	7.45	311.57
Cluster-42168.85958	0	1.29	0	5.63	14.11	5.32	0	0	0	2.01	7.64	10.23	0	0	0	0	0	0
Cluster-42168.79936	0	1.03	6.48	0	0	0	3.6	5.81	11.65	2.19	0	5.42	0.56	0	0.03	0.06	0	0.01
Cluster-42168.99933	0.23	2.3	0.47	1.89	2.49	2.02	0.08	0.04	0.1	0.13	0	0.09	0	0	0.06	0	0	0
Cluster-42168.91436	481.58	110.33	360.72	136.76	186.16	113.22	0	1.43	1.76	0	0	3.01	0.72	0	0	8882.67	1657.5	6368.41
Cluster-42168.68699	0.79	3.43	1.66	5.45	5.91	4.4	0	0	0	1.31	1.01	0.59	0.83	0	0	2.28	0.82	0.53
Cluster-42168.105163	4.38	0	0	2.7	2.74	3.18	0	0	0	2.48	2.8	0	2.9	0	1.52	0.02	2.6	2.42
Cluster-42168.94254	3.1	0	3.12	2.45	3.34	4.74	0	0	0	0	0	0	0	0	2.56	8.92	0	0
Cluster-42168.89732	0	0.33	0	6.72	4.35	9.02	0	0	0.01	3.01	2.14	0	0	0	0	0.37	0	0
Cluster-42168.39673	0	2.68	0	2.3	2.34	2.68	0	0	0	1.26	0.74	0	0.83	1.09	0	0.26	0	0
Cluster-42168.84275	4.13	4.94	0.89	4.04	5.14	4.3	0.57	0.68	0.75	0.09	0.65	1.65	0	0	0	0.16	0.83	3.41
Cluster-42168.71019	42.52	44.05	37.75	50.95	71.32	24.36	0.28	0.66	0.12	0	0.32	0.31	0.22	0	0	882.12	246.59	2054.62
Cluster-42168.83301	316.39	347.14	293.41	256.86	472.61	231.95	17.84	22.37	28.93	25.01	18.23	26.58	19.39	22.48	16.16	7.95	6.81	10.69
Cluster-42168.85076	148.75	18.05	169.77	12.41	26.65	23.27	0.07	0.07	0	0	0.17	0.08	0.23	0	0	0	0	0
Cluster-42168.145335	0.33	0	0.2	0	0	0	4.1	4.66	3.87	0	0	7.07	0	1.99	0	1.19	0	12.95
Cluster-42168.87198	54.45	38.99	59.87	38.15	78.13	29.57	2.12	2.05	2.47	3	9.04	18.05	17.26	5.54	15.95	3.72	7.7	0
Cluster-42168.80351	3.73	0.02	0	26.58	60.81	13.61	0	0	0	28.45	9.2	0.19	0.27	0	0	0	0	0
Cluster-42168.87912	453.88	542.5	278.38	635.22	664.79	862.69	5212.12	3449.48	5144.45	6153.08	4301.25	6845	12266.5	17047.4	1904.54	3.42	0.9	2.22
Cluster-42168.87538	4.38	5.08	1.38	4.53	3.04	2.8	0.15	0.17	0.14	0.24	0	0.1	0	0.08	0	14.85	0.65	3.6
Cluster-42168.90801	230.98	251.96	272.49	107.5	144.15	100.45	12.04	17.25	17.64	9.92	5.26	1.52	6.27	21.37	15.33	7.23	4.28	1.83
Cluster-42168.99657	81.75	18.68	89.16	19.26	15.6	12.83	0.61	1.09	0.39	0.18	0	0	0.1	0	0	0.25	0	2.19
Cluster-42168.108672	0	1.55	1.85	0	0	0	1.25	2.07	3.33	0	0	1.22	0	4.76	0	4.04	1.91	0.28
Cluster-42168.63546	2.01	0.27	0.99	0.21	0.15	0.24	2.86	1.71	3.77	0.27	0	0	0.7	3.37	1.81	0	0	0
Cluster-42168.77454	31.34	8.98	191.47	32.11	31.8	41.2	1.83	0.48	2.51	0.98	4.46	4.71	0.76	0	0	827.39	269.15	2038.82
Cluster-42168.95505	0	4.6	0.44	0	0	0	2.04	2.98	7.63	1.27	0.97	0	0.81	0.04	1.52	2	0	0.49
Cluster-42168.112904	2.65	0	4.24	3.76	3.02	1.57	0	0.01	0	2.31	0.29	0	0	0	2.36	0	9.01	11.86
Cluster-42168.116839	3.11	0	0	0	0	0	3.05	3.26	1.9	3.1	2.08	7.22	0	3	2.84	2.51	0.66	9.22
Cluster-42168.85049	8.44	3.26	7.41	7.52	8.06	4.97	0	0	0	0	0	0	0	0	0	2.43	0.54	13.7
Cluster-42168.111492	91.13	20.59	118.03	27.3	25.54	36.7	0.96	2.02	1.18	0	0	2.18	0	0	0	1457.14	38.67	2778.59
Cluster-42168.59252	0	0	2.59	0	0	0	4	2.27	2.58	1.19	3.53	2.69	0	6.09	3.48	0	5.15	9.16
Cluster-42168.93633	0	8.8	0	4.25	1.39	1.73	0	0	0	1.34	0.68	0	0	0	0	0	0	0
Cluster-42168.85982	87.29	128.19	236.27	111.47	107.23	82.69	3.95	9.86	5.81	2.62	1.09	2.43	1.97	5.27	2.84	2.47	1.42	2.78
Cluster-42168.66532	0	2.05	0	2.1	1.8	2	0	0	0	0	2.89	2.74	4.38	1.48	1.42	0	0	0
Cluster-42168.80251	0	0.47	0	3.01	1.93	2.7	0	0	0	0	0.62	0	0	0	0	0	0	0
Cluster-42168.85474	622.61	438.37	951.57	312.37	366.75	407.85	1.37	10.96	8.13	5.59	3.61	7.03	0	0.45	0	1.33	1.36	5.85
Cluster-42168.105501	0	0	0.47	1.42	1.79	1.65	0	0	0	2.49	4.33	0	2.29	0	2.45	0	0	1.74
Cluster-42168.73631	0.8	3.3	4.63	1.23	1.26	1	0.06	0.11	0.05	0.31	0.08	0.15	0.15	0.09	0	0.01	0	0.24
Cluster-42168.91433	784.17	169.9	441.7	188.87	404.42	234.57	0	4.96	3	1.71	3.67	13.35	0	0	0	11194.7	4329.73	14643.3
Cluster-42168.147136	17.85	17.64	17.9	28.4	25.77	37.98	173.41	158.32	252.47	81.13	74.88	97.36	33.98	69.72	40.38	217.5	166.96	218.95
Cluster-42168.15537	0	0	1.32	1.64	2.24	1.32	0	0	0	0	2.98	1.23	0	0	1.3	0	0	0
Cluster-42168.69744	0	4.34	0	0	0	0	5.12	2.73	5.42	5.48	0	2.88	0	3	0	4.68	3.23	0.02
Cluster-42168.57532	0.14	0.64	0	1.19	1.14	1.96	0	0	0	0	3.36	0	0	0	1.13	0	0	2.31
Cluster-42168.82062	77.65	59.82	64.21	76.19	99.3	89.68	0	0.56	0	0	0	0.38	0	0	0	1242.88	68.82	1890.68
Cluster-42168.94253	0.56	0	0.76	0.86	0.6	1.23	0	0	0	0	0	0	0	0	0.44	1.23	0	0
Cluster-42168.50212	0.67	1.55	0	0	0	0	0.85	1.15	1.67	0.84	0	0.09	0	0	0.43	3.25	0	4.7
Cluster-42168.38703	0	1.16	0	0	0	0	25.11	7.62	8.4	36.84	9.13	22.2	13	15.6	6.32	1.19	7.28	3.76
Cluster-42168.113176	4.96	1.94	1.68	3.46	4.87	3.15	0.11	0.12	0.1	0	0.07	0.06	0	0	0	17.82	3.42	19.05
Cluster-42168.74719	16.15	0	4.53	0	0	0	4.19	12.89	7.15	0.21	0	0.29	1.42	3.92	4.01	6.81	0.84	0.04
Cluster-42168.90681	3.51	0	6.1	5.49	3.35	6.82	0	0	0.08	0	2.67	0	2.47	0	5.6	8.63	0.08	2
Cluster-42168.94205	5.09	8.86	9.53	11.41	12.2	4.76	0	0	0	0	0	0	0	0	0	0	0	0
Cluster-42168.103669	0	3.17	2.34	0	0	0	4.68	1.25	2.5	0	1.85	1.03	0.28	7.79	4.48	1.08	1.43	4.23
Cluster-42168.74897	19.01	54.81	68.37	32.11	36.16	41.54	7.05	8.97	7.79	12.79	10.55	7.81	2.14	1.66	1.8	93.34	8.05	22.49
Cluster-42168.91349	14.73	3.7	34.56	4.93	3.24	5.89	0	0	0	0	0	0	0	0	0	453.08	1356.16	11.06
Cluster-42168.15535	1.36	1.79	0.01	0	0	0	1.79	1.16	1.56	0.58	0	2.1	1.69	0	0	1.11	0.93	0.21
Cluster-42168.146443	0.84	0	3.58	1.35	1.66	2.84	0	0	0	0	0	0	3.46	2.95	0.04	4.47	3.97	3.77
Cluster-42168.97742	0	0	0	0	0	0	1.42	2.34	3.43	0.12	0	0	0	0	0	0	0	0
Cluster-42168.87568	30.12	40.63	47.27	42.84	37.3	44.26	16.39	15.68	16.92	10.48	6	7.41	5.46	9.67	9.05	18.84	9.66	10.98
Cluster-42168.106325	0	3.86	3.8	0	0	0	0.85	0.62	0.8	0	0	0	0	0	1.96	0.83	0.54	0
Cluster-42168.143886	0.11	0.36	0	0.41	0.34	0.79	0	0	0	0.29	0.09	0	0.03	0	0	0	0	0
Cluster-42168.97510	2.92	0	3.41	0	0	0	2.86	8.22	15.46	3.12	0	4.1	1.26	3.64	2.58	0.77	0.88	2.11
Cluster-42168.29975	3.33	6.94	4.99	11.86	16.3	19.58	131.52	356.5	339.32	792.97	1170.69	589.24	81.24	140.85	0.71	413.7	73.49	443.16
Cluster-42168.74615	3.16	1.25	0	1.42	1.15	1.45	0	0	0	0	0	0	0	0	0	0	0	0
Cluster-42168.107979	0	0.07	4.81	0	0	0	4.8	4.22	10.79	3.28	0	10.09	0.4	25.07	0.27	1.06	0.11	0.14
Cluster-42168.71496	0.65	0	0	0	0	0	0.75	2.86	2.19	0	0.71	1.21	0	4.46	2.82	0	2.33	2.55
Cluster-42168.45859	0	3.34	0	4.49	3.19	2.4	0	0	0	5.85	4.93	5.07	0	3.8	0	0	0	0
Cluster-42168.109841	0.27	0	0	3.06	1.49	0.69	0	0	0	5.8	5.02	0	0.32	5.04	0	0	1.45	0
Cluster-42168.120124	1.21	2.39	0.6	2.37	2.42	2.01	0.45	0.35	0.48	0.1	2.49	0.47	1.89	0	1.41	0.62	1.1	0.12
Cluster-42168.147575	1.42	0	0	0	0	0	3.74	3.82	2.96	0	0	0	0	0	0	0	0	0.86
Cluster-42168.88527	130.08	149.63	42.48	87.75	106.48	69.63	18.45	11.12	20.25	17.08	67.32	40.76	24.52	3.97	3.81	6.61	22.21	36.49
Cluster-42168.144419	1.42	2.97	1.18	3.13	0.74	3.6	120.28	46.64	74.61	0.36	152.88	93.22	109.69	147.12	170.33	95.4	58.9	0
Cluster-42168.72114	0	1.97	1.51	0	0	0	2.76	1.52	1.09	0	2.24	0	2.17	0	1.73	0.33	2.92	1.37
Cluster-42168.86395	14.2	21.13	21.76	16.95	14.57	16.26	4.48	4.53	6.54	2.79	2.57	2.3	0.89	0.86	0.3	0.06	0.04	0.03
Cluster-42168.74349	2.09	7.65	2.98	16.08	5.78	12.85	300.63	124.4	175.07	165.48	85.89	230.37	89.13	24.69	0.03	0	0	0
Cluster-42168.84193	266.08	202.17	295.64	281.3	277.96	228.34	9.92	28.29	30.1	25.56	38.54	23.04	1.97	0	0	0	0	0
Cluster-42168.88284	10.72	21.78	5.82	21.07	23.12	17	2.47	4	4.15	2.43	2.04	5.6	0.45	3.86	1.21	28.64	2.9	4.03
Cluster-42168.76585	4.67	16.74	6.36	16.1	17.23	13.81	0.89	0.1	0.71	1.64	0.71	0.57	0.26	0.02	0.06	0.02	0	0
Cluster-42168.132879	0	0.55	0	1.22	1.93	1.81	0	0	0	1.88	0	0	0	0	0	0	0	0.91
Cluster-42168.70081	12.04	16.35	10.69	23.54	23.99	24.73	8.42	5.44	6.96	12.39	6.51	9.72	5.92	5.94	2.35	2.17	2.37	3.22
Cluster-42168.72352	7.43	18.34	25.52	2.97	1.83	4.35	27.95	35.57	66.56	24.95	22.64	45.6	50.18	70.41	30.47	59.05	5.01	9.14
Cluster-42168.52947	3.41	0	3.66	0	0	0	8.5	3.32	4.34	0	0	0.38	3.62	0	1.7	0.89	1.44	0.66
Cluster-42168.126911	0.57	0.01	0.01	0.1	0.07	0.07	0.87	1.22	1.27	0.75	0	0	0.09	0.27	0.29	0.08	0.09	0
Cluster-42168.68924	0.3	0.04	0.19	0.29	0.39	0.43	2.34	2.77	4.17	0.8	1.17	5.07	0.89	0.73	0.26	0.13	0	0.06
Cluster-42168.93004	1.24	3.98	1.21	11.67	7.84	3.32	0.28	0.43	0.17	0	0.83	0.3	0.11	0	0	1.04	5.74	2.98
Cluster-42168.88180	10.11	11.76	9.46	16.17	22.19	15.28	3.97	2.35	2.56	2.71	7.24	6.18	5.56	2.11	1.33	1.9	1.57	2.14
Cluster-42168.130530	1.14	0.8	0	0.57	0.76	0.42	0	0	0	0	0	0	0.26	0.17	0.7	0	1.53	0
Cluster-42168.80851	113.55	48.56	108.97	73.62	98.97	111.29	26.69	21.46	23.34	12.63	33.5	44.31	21.99	9.83	6.71	3.24	13.56	14.65
Cluster-42168.97038	0	0	0	0	0	0	1.77	0.99	0.58	0	0	0	0	0	0.79	0	0	0
Cluster-42168.123790	0	0	0	0	0	0	2.91	0.75	2.06	0	0	2.18	3.9	0	0	0	0.91	0
Cluster-42168.145161	0.7	0.98	0.65	2.46	1.27	1.66	49.36	14.19	29.18	83.31	51.91	37.35	49.79	33.14	38.7	0.47	0.81	0.39
Cluster-42168.104319	3.22	0.81	1.2	3.21	1.66	2.02	0	0	0	0	0.96	0	1.68	2.48	1.97	0	0	0
Cluster-42168.27993	0.65	0.66	0	0	0	0	1.37	1.38	1.41	1.26	0.39	0	1.61	0.01	2.64	1.26	0.77	0.76
Cluster-42168.91438	1138.04	179.25	409.91	123.2	104.96	150.06	0	0	0	0	0	6.85	0	0	0	10731.1	5620.64	21602.8
Cluster-42168.79667	0	0.21	0.13	0	0	0	0.28	0.44	1.17	0	0	0	0	0	0	0	0	0
Cluster-42168.147024	0.91	0.95	1.43	2.96	3.24	0.84	0	0	0	0	0	5.58	6.33	0.48	3.17	0	0.03	5.59
Cluster-42168.94075	14.34	6.46	12.85	10.37	12.12	10.9	0.39	0.41	1.26	0	0.24	2.26	0	0	0.56	30.88	46.96	74.45
Cluster-42168.25155	0.36	0	0.41	0	0	0	1.86	1.65	1.63	1.11	1.55	0.23	1.07	3.33	0.29	0.69	1.1	0.29
Cluster-42168.32728	0	0	0	0	0	0	12.73	17.85	9.13	11.76	15.56	8.21	0	1.72	0	0	0	0
Cluster-42168.75135	3.13	0	3.3	0	0	0	3.55	4.3	12.08	3.08	0	2.87	4.05	24.79	10.14	1.09	0.14	0.72
Cluster-42168.28709	0.3	0.51	0	0.29	1.42	1.44	85.31	27.8	37.12	85.75	103.25	45.29	406.7	3344.56	1703.04	0.56	2	0.31
Cluster-42168.124964	0	2.23	2.52	0	0	0	1.67	2.45	3.07	0.66	1.13	0	0.8	2.06	1.38	0	0.01	0
Cluster-42168.86691	40.05	30.16	46.51	17.41	23.41	13.26	1.12	1.51	0.41	0.44	0.33	0.36	0.17	0.04	0	1.41	0.1	0.46
Cluster-42168.71323	0	0.41	0	0.85	0.9	0.99	0	0	0	3.04	5.04	3.63	3.1	0.74	0	0.62	4.37	2.79
Cluster-42168.77916	0	0	0	0	0	0	0.96	0.29	1.4	2.05	0	6.25	0.65	0	1.95	0	0.49	0
Cluster-42168.120952	0.84	0	1.02	0.03	0.07	0.04	0.92	0.52	0.67	0	0.62	0.36	1.09	0.45	0.77	0	0.66	0.81
Cluster-42168.138720	0	0.32	0.31	0	0	0.01	0.61	0.56	0.59	0	0	0	0	0.34	0.21	0	0	0
Cluster-42168.91437	541.28	38.56	428.35	318.18	543.4	230.59	0	4.19	8.12	0	0	0	0	4.59	0	11404.1	3004.58	10251.5
Cluster-42168.59156	0	0	0.83	0.26	0.81	0.53	0	0	0	0	0.37	0.08	0	0	0.28	1.59	0.54	0.08
Cluster-42168.8479	27.2	5.76	25.83	14.54	20.65	18.41	0	0	0.25	0.29	0.33	0	0	0	0	301.92	8.54	440.04
Cluster-42168.28504	0	0.25	0.05	0.89	2.28	1.9	171.26	99.44	19.09	32.63	18.25	18.81	154.63	48.45	43.89	273.05	21.55	35.68
Cluster-42168.128790	0	0.55	0	0.26	0.74	0.32	0	0	0	0.62	0.05	0	0.03	0	0	0	0	0
Cluster-42168.66085	0	0	2.54	0	0	0	3.24	1.2	3.43	0	0	0.78	0	2.52	0.57	0	0	0
Cluster-42168.143379	0	0.46	1.76	0	0	0	0.73	2.54	1.54	0	0	0.74	0	1.19	0.95	1.07	0	0
Cluster-42168.84199	268.58	225.63	305.06	235.69	280.29	210.81	22.73	45.37	27.24	20.85	19.93	22.51	26.25	17.43	13.94	6.23	11.52	6.34
Cluster-42168.106493	0.35	0.78	0	0.7	0.73	0.45	0.01	0	0	1.15	1.28	0	0.11	0.4	0	0	0	0
Cluster-42168.139115	0	0.29	0.11	0	0	0	0.84	1.37	0.55	1.54	0.74	0.11	0	0	0	0.49	0.48	0
Cluster-42168.125966	0	1.59	0.75	0	0	0	2.69	0.43	2.37	0.71	2.56	2.73	4.18	1.25	0	0	2.42	2.2
Cluster-42168.40122	0.46	0	0.25	0	0	0	0.55	0.42	0.4	0.91	0	0	0	0.36	0	0	0	0.24
Cluster-42168.84790	2.8	0	1.35	1.56	4	1.53	0	0	0	0	0	0	0	0	0	12.28	2.49	18.16
Cluster-42168.118349	1.87	2.09	0	0	0	0	1.31	1.51	1.6	0	2.33	0	2.16	3.72	1.57	2.13	2.34	2.3
Cluster-42168.98324	7.91	5.04	7.19	17.31	11.49	15.42	86.66	53.35	76.26	56.02	50.79	121.11	34.86	102.79	36.74	0.12	0.35	0.15
Cluster-42168.102571	0	0	0	0	0	0	0.79	1.1	1.14	0	0	0.31	0.39	0.8	0	0	0.23	0
Cluster-42168.102991	41.33	7.35	482.26	41.38	47.61	42.59	0	1.72	0.65	0	0	0	0	0	0	0.23	0	0
Cluster-42168.28482	1.2	1.76	1.5	3.34	2.67	3.84	29.8	14.87	31.01	28.69	26.7	17.46	77.4	393.83	981.71	3.82	5.87	1.7
Cluster-42168.94389	0.06	0.17	0.22	0.08	0.03	0.03	0.85	1.07	1.05	0.85	0.48	0.74	0.38	1.06	0.36	0.33	0.44	0.41
Cluster-42168.97854	2.51	0.02	1.59	0.84	3.82	3.19	0	0	0	0	0	3.77	4.18	5.22	0	0	0	3.43
Cluster-42168.114822	0	0	0.44	0.69	0.54	0.78	0	0	0	0.54	0	0	0	0	0	0	0	0
Cluster-42168.96628	0.96	0	0.34	0	0	0	13.08	40.37	27.8	0	0	14.22	3.69	26.75	0.29	5.73	3.23	1.65
Cluster-42168.34410	4.86	1.76	6.58	2.91	2.24	3.41	0.23	0.16	0.2	0	0	0.35	0	0	0.21	187.72	139.36	120.88
Cluster-42168.52475	1.01	0.76	0	0.77	0.36	0.52	0	0	0	0.73	0.43	0	0.41	0	0	0	0	0
Cluster-42168.110910	1.39	0	1.8	1.52	1.36	0.85	0	0	0	0.27	0.35	0.33	0.79	1.34	0.8	0	0.96	0.85
Cluster-42168.25571	0.44	0.55	0.42	0.7	0.57	0.3	0	0	0	0.56	1.35	0	0	0.8	0	0.71	1.15	0.14
Cluster-42168.80985	0.73	0.67	1.37	1.04	0.4	0.65	0	0	0	0	0	0	0	0	0.06	0.35	0.67	0.22
Cluster-42168.83625	2.13	7.02	1.89	4.17	6.17	18.09	0	0	0	0	10.67	0	0	0	0	0	0	0
Cluster-42168.125052	0	0.56	0	1.01	0.36	0.82	0	0	0	0.97	2.24	0	0	0	0	0	0	0
Cluster-42168.138031	0	0	0	0	0	0	1.04	1.27	1.4	0.3	0.97	0.44	0.34	0	0.24	0	0	0
Cluster-42168.84986	144.86	9.67	135.4	45.65	103.72	80.51	0.16	2.42	0.47	0.24	0.11	0.5	0.03	0	0	541.12	66.62	523.85
Cluster-42168.84647	162.78	94.41	66.3	107.99	149.92	119.24	30.69	32.03	25.59	19.46	26.16	30.4	11.46	7.07	0	0	0	0
Cluster-42168.94965	0	0	0	0	0	0	0.82	0.76	0.86	0	0	0	0.66	2.2	1.1	1.43	0	0
Cluster-42168.82628	23.3	12.83	46.76	10.07	5.16	11.54	0	0	0	0	0	0	0	0	0	0	0	0
Cluster-42168.89782	103.7	191.9	97.25	137.7	163.51	128.94	7.5	21.9	17.35	16.78	24.72	7.55	11.04	4.84	4.01	4.1	0.16	0.43
Cluster-42168.104393	0.73	0	0.54	0	0	0	2.09	0.79	0.89	0	0	0.58	2.29	1.43	1.72	1.29	1.85	0
Cluster-42168.120457	0	0	0	0	1.61	0	0	0	0	0	1.79	0	0	0	0	0	0	1.17
Cluster-42168.91798	0	0	0	0	0.63	0	0	0	0	0	0.25	0	0	0	0	0	0	0
Cluster-42168.125621	0.1	0	0	0.39	0.33	0.43	0	0.01	0	0	0.18	0.19	0.1	0	0	0.22	0.15	0.23
Cluster-42168.67804	22.67	12.28	31.62	22.44	17.85	13.87	3.81	4.27	5.17	5.41	8.56	1.99	4.46	2.56	5.78	2.67	0.21	0.43
Cluster-42168.56163	2.22	0	3.19	0	0	0	5.06	0.31	3.99	0	0	0	2.75	7.75	0	3.04	1.43	1.52
Cluster-42168.122002	0.54	1.01	0.09	3	3.25	2.06	0.09	0.32	0.18	0.09	0.32	0.32	0.22	0.21	0.24	0.06	1.01	0.41
Cluster-42168.90179	45.57	53.47	55.68	69.32	52.51	47.64	12.15	16.5	14.24	13.6	8.3	14.59	22.87	18.26	9.04	9.65	11.49	10.09
Cluster-42168.101621	29.9	5.39	49.11	12.97	11.25	29.51	0.22	0.91	0.99	0.23	0	0	0	0	0	707.84	317.63	740.11
Cluster-42168.106715	0	0	0	0	0.56	0	0	0	0	0	0	0	0	0	0	0	0	0
Cluster-42168.66137	0.14	1.86	0.41	0.11	0.21	0.16	2.48	5.36	1.92	1.21	2.4	0.31	0.33	1.58	0.67	1	2.43	0.08
Cluster-42168.145789	0	0	0	0	1.39	0	0	0	0	0.36	0.57	0	0	0	0	0	0	0
Cluster-42168.48442	0	0	0	0	0.6	0	0	0	0	0	0.26	0	0	0	0.1	0.04	0	0
Cluster-42168.69147	7.41	12.09	8.21	17.73	15.72	10.77	3.21	3.23	2.39	1.91	0.94	4.34	0	1.76	1.55	29.13	8.12	2.24
Cluster-42168.94250	0.05	0	0.01	0	0	0	0.52	0.27	0.31	0.39	0	0.13	0.04	0.77	0.49	0	0.28	0.22
Cluster-42168.84813	553.55	211.98	673.21	160.74	569.91	245.81	14	22.45	7.26	7.48	6.39	2.9	0	0	0	12.43	6.11	22.47
Cluster-42168.27214	0	1	0	0	0	0.25	35.62	6.74	30.59	25.58	58.96	41.93	103.78	42.73	0.56	0	0	0
Cluster-42168.55415	0.38	1.27	0.58	1.08	3.61	2.23	0	0	0	0.76	0	0	0	0	0.35	2.18	1.8	1.13
Cluster-42168.68244	0	4.16	0	4.09	2.1	2.17	0	0	0	2.53	0	0	0.56	4.8	0	0	0.42	0
Cluster-42168.94629	0.63	8.36	5.73	4.54	7.62	4.64	0.77	0.7	0.34	0.33	0.64	0.33	0.06	0.01	0.26	0.21	0	0.29
Cluster-42168.46011	0	0.21	0	0	0	0	0.43	1.01	1.09	0	1	0	1.04	0	0	0.15	0	0
Cluster-42168.76228	32.59	0.88	34.13	21.47	54.11	34.67	0.09	0.51	0	0.06	0.04	0	0	0	0	216.43	19.64	167.71
Cluster-42168.85214	4.09	3.03	2.4	4.58	7.45	8.78	1.31	0.73	1.19	0.43	1	0.3	0.52	0.35	0.57	1.98	3.32	4.65
Cluster-42168.117930	4.16	5.58	3.68	10.12	9.52	9.3	2.19	2.02	3.66	3.54	2.93	10.85	2.71	0	0.08	3.29	4.94	8.73
Cluster-42168.84032	204.95	51.38	116.07	74.45	57.93	42.58	2.75	8.14	3.86	1.31	5.52	6.16	0	0.54	0	25.08	2.18	48.69
Cluster-42168.70777	3.47	2.84	3	4.3	4.18	4.51	1.94	1.87	2.1	1.23	1.62	0.81	1.04	0.82	0.71	1.33	1.1	1.33
Cluster-42168.53417	2.61	0	0	0	0	0	5.28	1.1	14.31	2.82	8.59	17.51	5.62	0	0	6.6	0	1.09
Cluster-42168.81829	25.99	68.35	42.58	26.18	60.06	34.34	3.59	5.89	5.7	4.98	4.51	5.83	3.34	2.04	0.86	1.48	3.51	3.34
Cluster-42168.94114	0	0	0	0	0	0	0.88	0.45	0.78	0	0	0	0.5	0.21	0	0.76	0	0
Cluster-42168.85777	0	1.85	0	0	0	0	0.92	1.57	1.67	0	0	0	0	0	0	2.34	0	0
Cluster-42168.84735	0.38	0.27	0	0.56	0.38	0.63	0	0	0.01	0.61	1.79	3.04	0.79	1.12	0	0.55	4.2	3.89
Cluster-42168.105076	0.64	0	4.35	0	0	0	2.64	0.7	0.92	3.63	0	0	0	12.41	0.9	2.74	0.91	0.33
Cluster-42168.106088	0	0.62	0.46	0	0	0	0.75	0.59	1.34	0	0.84	0.89	0.04	0.6	0.84	0.59	0.12	0.56
Cluster-42168.33479	1.1	0.86	0.42	1.98	1.67	1.69	6.48	5.44	8.33	16.18	14.22	3.91	4.27	4.3	3.09	1.32	1.06	1.05
Cluster-42168.86648	33.49	16.1	64.98	31.61	49.47	10.91	1.22	2.25	1.59	2	0.49	6.22	0.45	0.27	0.38	4.13	2.31	7.5
Cluster-42168.84499	1914.84	1607.77	839.37	2007.82	2541.51	2145.99	179.75	419.17	417.69	258.57	289.76	579.85	341.4	170.51	137.52	276.15	190.09	242.36
Cluster-42168.138593	2.67	0.85	0.52	0.3	0.31	0.84	7.54	4.27	10.56	6.13	3.03	3.78	19.67	101.66	61.89	0.21	0.12	0
Cluster-42168.76980	0	2.89	0	0	0	0	1.46	1.49	6.23	0	0	0	0	1.41	6.6	3.85	2.95	0
Cluster-42168.84364	551.48	660.66	223.72	1192.61	889.43	1292.83	7693.34	4654.63	5086.6	7777.7	7363.5	7709.79	7915.19	1773.22	1.08	0	0.17	1.01
Cluster-42168.106595	1.91	10.33	0	0	0	0	10.97	9.04	6.23	0	25.37	16.02	0	0	0	0.78	0	0
Cluster-42168.43419	2.95	0.65	0	0	0	0	5.63	0.45	4.58	0	0	0	0	0	5.85	0	0	0
Cluster-42168.84914	3350.6	1964.91	2676.99	927.46	3433.28	2292.29	61.41	144.41	28.74	33.62	44.99	24.56	12.14	1.17	0	22.23	12.87	48.83
Cluster-42168.78034	1.33	0.97	1.16	1.03	0.47	0.9	0	0	0	0	0	0	0.22	0.12	0	0	0	0
Cluster-42168.168322	0.66	0.42	0.31	0.46	0.44	0.5	1.84	1.41	1.96	1.27	0.59	0.54	0.48	1.65	0.77	0.35	0.09	0.49
Cluster-42168.120453	2.01	1.62	0	0	0	0	3.09	2.03	1.24	1.13	3.13	2.6	1.58	2.33	1.28	0.53	0	2.17
Cluster-42168.89323	22.4	14.59	17.01	25.18	18.62	47.9	4.59	5.05	4.33	0.7	0.98	0.31	0.45	1.26	1.89	9.19	1.23	1.78
Cluster-42168.43366	0	4.24	2.26	1.08	0.78	1.08	0	0	0	2.06	0.96	0	0.73	1.32	7.25	6.05	0	5.18
Cluster-42168.90946	0	0.15	0.59	1.46	2.93	1.36	0	0	0	0.66	0	0.48	0	0	0	0	0	0
Cluster-42168.10954	0.65	0.69	0	0	0	0	0.2	0.65	1.09	0.58	0	0	0	0.19	0.92	0	0	0.14
Cluster-42168.83399	97.86	62.44	189.65	160.63	94.54	106.21	3.96	14.53	9.18	7.6	8.21	8.97	1.41	12.92	0	7.55	1.42	1.18
Cluster-42168.107192	2.76	0	0	0.45	0.92	0.48	0	0	0	0	4.03	0	3.83	1.84	0.68	0.03	10.66	11.61
Cluster-42168.129532	0.67	0.56	0.19	0.39	0.4	0.7	0	0	0	0.48	0.4	0	0.4	0.78	1.67	0.38	1.23	0.78
Cluster-42168.144694	0	0	0	0	0	0	1.21	2.07	0.84	0	0	0	0	0.52	0	0	0	0
Cluster-42168.62303	42.58	17.32	61.5	6.88	8.56	3.02	0.22	0.54	0.63	0.09	0.48	0.02	0.1	0	0	0.17	0.05	0.11
Cluster-42168.89391	0	0.43	0.25	0.69	1.24	0.53	0	0	0	0	0.83	1.76	0	1.22	1.3	0	1.39	0.19
Cluster-42168.34012	0	0.64	0	1.2	0.49	1.64	0	0	0	0	0.2	0	0.36	0	0	0	0.71	0.04
Cluster-42168.85523	2672.93	7558.47	2648.08	3036.28	3143.63	3366.22	6785.48	7863.31	11620.2	4623.59	1902.36	10381.2	1589.9	199.83	0	0	0	0
Cluster-42168.80156	12.57	8.14	0	5.17	0.8	11.37	0	0	0	0	0	0.18	2.95	4.95	0.3	0	13.03	13.11
Cluster-42168.89805	0.81	0	0	0.42	0.61	0.33	0	0	0	0	1.96	0	2.7	1.04	0.32	0.03	5.69	3.66
Cluster-42168.47761	0.25	0.93	0	0.34	0.67	0.36	0	0	0	0	0.34	0	0	0	0.45	0	0	0
Cluster-42168.88281	18.52	29.95	18.26	24.42	20	20.04	4.75	7.1	6.06	3.48	1.75	2.35	0.33	1.77	0.27	23.73	1.1	1.16
Cluster-42168.92466	0	1.16	0.07	0	0	0	0.33	0.49	1.71	0.12	0	1.28	0.27	0.01	0.24	0.62	0	0.5
Cluster-42168.61091	0	0.91	0	0.75	0.89	0.61	0	0	0	2.27	2.83	1.54	3.17	0	1.18	0	1.54	1.59
Cluster-42168.65178	45.33	2.74	100.83	17.09	14.63	32.4	3.13	2.36	1.41	0.9	0.86	0.81	0	0	0	71.45	15.04	194.49
Cluster-42168.81049	0.1	0	0	0	0	0	0.65	0.31	0.35	0.53	0	0	0.43	0	0.18	0.75	0.27	0.17
Cluster-42168.37265	0	0.6	0.42	0.94	0.43	0.65	0	0	0	0	0	0.28	0.17	0.22	0.27	0	0.1	0
Cluster-42168.145548	0	0.56	0	1	1.22	0.39	0	0	0	0	0.79	0.46	0	0	0	0	0	0
Cluster-42168.115934	0.41	0	3.94	1.43	2.68	2.88	0	0	0	2.86	0	1	0	0	1.44	0.88	0	0
Cluster-42168.51825	0.8	0	0.54	0.49	0.44	1.13	0	0	0	0	0	0	0	0	0	0.16	0	0
Cluster-42168.165586	0	0	0	0	0	0	0.42	0.17	0.3	0.01	0.3	0	0	0.11	0.01	0	0.65	0
Cluster-42168.122610	0	1.1	0.67	0.41	0.3	0.3	0	0	0	1.15	0.5	0	0.15	0	1.02	0	0	0.24
Cluster-42168.115655	9.03	3.1	7.06	2.26	3.37	2.35	0	0	0	0	0	0.37	0	0	0	542.02	948.48	1096.76
Cluster-42168.47237	0	0.94	0.79	0	0	0	0.99	2.64	1.26	0	0	0	1.26	0	0	0	0	0
Cluster-42168.100902	0.54	0	0	0.25	0.72	0.79	0	0	0	0	0	0.38	0	0	0	0	0	0
Cluster-42168.170999	70.97	25.18	86.74	38.48	69.02	71.38	7.9	2.86	6.83	0.99	1.08	12.9	0	0	0	281.88	329.82	504.46
Cluster-42168.7629	0	0	0.9	0	0	0	1.12	1.49	0.88	1.37	0	0	0	0	0.58	6.95	0	0
Cluster-42168.68827	0.6	4.31	5.37	1.33	1.3	1.78	8.09	5.42	8.47	2.95	3.75	1.1	2.39	4.59	4.1	1.76	1.16	2.58
Cluster-42168.42541	0	0	0	0	0	0	0.65	0.26	0.83	0.3	0.27	0	0.18	0.18	0	0.14	0	0.22
Cluster-42168.84255	2014.8	2178.85	1056.42	2573.03	2213.23	3225.11	249.09	581.76	512.92	154.46	80.28	81.72	63.86	134.74	79.14	215.07	84.21	103.8
Cluster-42168.48924	0.09	0.21	0.37	0.47	0.23	0.55	0	0	0	0.29	0.15	0.26	0	0.52	0.27	0.16	0.15	0
Cluster-42168.67372	1.67	1.04	0	1.82	2.01	1.01	0	0.05	0	0.36	0.01	0	0.01	1.96	1.41	0.27	0.91	0.93
Cluster-42168.151144	0.38	0.64	0	0	0	0	0.76	2.72	2.43	0.13	2.52	1.99	1.72	1.01	0	1.1	0	0.5
Cluster-42168.121895	1.09	0.46	0	0.31	0.6	1.51	0	0	0	0.34	0	0	0	0	0	1.64	1.21	0
Cluster-42168.67721	2.25	0.16	0	0.01	0.65	0.18	12.12	12.31	52.69	7.3	63.98	58.41	0	4.56	0.17	0.34	0	1
Cluster-42168.85717	20.95	27.49	28.91	19.24	20.48	17.22	1.31	3.43	3.76	2.32	1.76	0.37	0	0.79	0.15	1.39	0.07	0.69
Cluster-42168.111536	0.17	4.76	0	1.95	4.06	0.52	0	0	0	0	5.37	4.06	0	0.59	0	2.63	5.22	0
Cluster-42168.25572	0	0	0	0	0	0	0.97	0.25	0.52	0.26	0	1.17	1.23	0	1.25	0	0.27	0.67
Cluster-42168.85638	142.9	112.69	94.18	63.21	113.74	59.54	13.73	6.18	5.04	11.21	11.78	24.44	19.78	6.54	12.58	4.17	10.82	8.2
Cluster-42168.137460	0.31	0	0.41	0	0	0	1.34	0.47	0.63	0.3	0.67	0.27	0.36	0.86	0.76	0.36	0	0.13
Cluster-42168.44314	2.43	0	0	0	0	0	1.01	2.82	2.08	0	0	0	1.43	0.64	0	0	2.39	1.77
Cluster-42168.51115	0	5.5	5.79	0	0	0	1.73	0.85	5.87	0	0	0.59	0	0	1.21	0.71	0	0.86
Cluster-42168.125963	0.67	0.65	0	0.23	0.66	0.66	0	0	0	0.37	0	0.33	0	0	0	0.26	0.05	0.16
Cluster-42168.92514	46.25	94.77	27.24	127.05	152.26	147.91	22.66	41.27	37.35	32.54	26.33	46.99	23.96	10.17	8.32	6.53	7.32	7.84
Cluster-42168.81441	0	0.65	0	0	0	0	1.63	1.81	0.93	0.98	0	0.54	0	0	0	0	0	2.87
Cluster-42168.115513	2.9	0	2.06	0	0	0	2.09	0.49	1.14	0	0	0.83	0	0.03	0	1.35	0.66	0.65
Cluster-42168.109672	18.88	9.4	26.26	7.12	7.02	6.17	1.78	2.06	1.36	1.25	0	0.17	0.37	0.83	0.5	2.7	0.38	0.36
Cluster-42168.43445	1.63	0.26	0.97	1.19	0.97	0.66	0	0	0	0.99	0	2.06	2.38	0	1.31	0	2.22	1.16
Cluster-42168.85650	37.2	40.7	39.38	24.94	31.59	20.28	8.18	5.36	5.42	10.51	5.66	7.77	13.64	15.34	23.4	9.14	20.34	5.69
Cluster-42168.155379	1.16	0.93	0	1.3	0.5	0.81	0	0	0	0	0.23	0.57	0.45	0.5	0	0	3.37	1.77
Cluster-42168.109894	0	0	0	0	0	0	0.68	0.36	1.48	0.18	0	0	0	0	0	0	0	0
Cluster-42168.104737	0.6	0	0.78	0	0	0	0.47	2.41	1.53	0.67	0.1	0	0.35	0.94	0.41	0.59	0.12	0
Cluster-42168.9067	1.77	2.09	0.7	0.78	0.62	0.78	0.08	0.08	0.07	0.05	0.08	0	0	0.12	0	0.61	0.89	0.22
Cluster-42168.110185	82.65	52.69	53.38	15.03	48.5	8.51	0.66	0.95	0.12	0	0.16	0.45	0	0	0	13.31	1.61	11.11
Cluster-42168.47187	0	0	1.49	0	0	0	4.22	3.12	1.4	0.16	7.85	1.44	0	2.49	1.78	0	0	0
Cluster-42168.149860	0.44	0.35	0.17	0.75	0.39	1.25	7.15	6.24	16.29	0.68	0.69	2.98	1.08	9.68	13.64	0	0.83	0.93
Cluster-42168.66296	0.07	0.08	0.82	0	0	0	0.74	3.63	1.13	1.26	0	0	0.5	0.4	0.15	0.74	0.1	0.65
Cluster-42168.32392	0	0.52	0.89	0.01	0	0	0.16	0.66	0.73	0	0	0	0	0.97	0.02	0.99	0	0
Cluster-42168.129940	5.96	6.36	4.42	7.56	8.83	7.95	2.28	2.79	3.06	2.25	2.93	2.66	2.3	2.05	1.03	1.28	0.83	1.06
Cluster-42168.144862	0.21	0	0.22	0	0	0.2	21.85	5.8	11.04	28.49	34.08	10.45	154.5	485.89	448.63	4.42	7.41	6.71
Cluster-42168.137790	5.07	0	0	3.96	10.11	11.48	0	0	0	6.03	2.85	0	2.39	0	0	0	6.56	0
Cluster-42168.126399	0	0.41	0.23	0	0	0.01	0.29	0.22	0.22	0	0	0	0	0.2	0.19	0	0	0
Cluster-42168.43022	0	1.37	0.57	0.65	1	0.17	0	0	0	1.17	0	0	0	0	0	0	0	0
Cluster-42168.43643	0.19	0	0	0.37	0.57	0.23	0	0	0	0	0	0	0	0	0.14	0	0	0
Cluster-42168.110996	1.5	0	2.41	7.72	2.49	0.62	0	0	0	3.51	1.08	2.78	0.3	1.8	0.72	0	0	0.15
Cluster-42168.85553	0.44	0.29	0	0.4	0.44	0.35	0.01	0	0	0.48	0.67	0.26	0.35	0.82	0.66	0.55	0	0.11
Cluster-42168.100901	7.56	7.2	7.49	5.91	4.25	5.24	2.03	1.2	1.73	1.1	1	0.8	1.63	2.92	1.34	1.44	2.11	1.07
Cluster-42168.140283	0.1	0.08	0.33	0.01	0.01	0.02	0.3	0.23	0.38	0.03	0.02	0.03	0	0.63	0.02	0.4	0	0
Cluster-42168.94131	39.53	45.29	46.6	53.38	71.67	31.26	5.33	9.45	10.08	7.12	8.27	9.18	16.56	18.05	14.12	23.11	8.61	16.69
Cluster-42168.33913	0.01	7.09	0	0	0.08	0	1.94	10.22	11.17	0	0	1.6	14.32	3.02	16.41	6.64	16.75	0
Cluster-42168.90923	0	0.42	0	0	0	0	0.84	0.46	0.67	0.85	0.72	0.61	0	1.34	3.01	0.37	0.82	0.28
Cluster-42168.104320	0	4.19	6.98	0	0	0	0.81	2	2.17	0	0	0.99	0	0	0.11	0.97	0.34	0.48
Cluster-42168.92935	2.4	0.68	1.5	1.52	1.5	2.03	0.13	0.07	0.06	0.07	0	0	0	0.06	0.06	0.43	0.08	0.08
Cluster-42168.153908	0.12	0.15	0.53	0.17	0.11	0.07	0.72	0.71	0.95	0.49	0.19	0.2	0.49	0.37	0.58	0.2	0.45	0
Cluster-42168.100262	0	3.42	0.17	0	0	0	0.12	3.65	4.41	0.31	1.65	1.89	0.94	1.71	0	2.82	0.33	0.12
Cluster-42168.60560	6.9	11.47	3.06	18.86	19.18	15.23	7.35	5.9	8.2	9.19	11.53	22.92	8.8	2.8	2.27	12.01	12.04	7.62
Cluster-42168.56302	0.04	0.03	1.06	0.02	0.04	0.04	2.16	3.52	0.35	0.03	0.01	0.42	0.06	0	1.18	0.02	0	1.92
Cluster-42168.112488	0	0	2.62	0.41	0.61	0.41	0	0	0	0	0	0	0	2.02	2.5	0	1.68	0.5
Cluster-42168.134962	0	0	0.03	0.14	0.24	0.51	0	0	0	0.59	2.67	0	0.69	0	0.21	0.36	0.14	0
Cluster-42168.14333	0	1.06	0.72	0.51	0.19	0.63	0	0	0	0	0.02	0	0.2	0.7	1	0	0	0.2
Cluster-42168.126068	0.19	0.48	0.1	1.31	0.78	0.72	0	0	0	0	0.07	0	0	0.5	0.04	0.58	0	0.36
Cluster-42168.130006	0.09	1.06	1.73	1.16	0.17	0.91	0	0	0	0.11	0.07	0	0	0.08	0	0.08	0	0
Cluster-42168.87239	1.16	0	0	0	0	0	0.22	1.13	0.27	0.87	0.17	0.98	0.83	2.9	3.15	0	0.74	0.4
Cluster-42168.58171	4.22	0.98	16.13	0.47	0.4	0.92	4.89	3.41	4.66	1.25	0.27	2.33	4.46	16.24	12.13	7.34	0.75	2.06
Cluster-42168.94210	0.82	0	0	0	0	0	0.5	0.54	0.56	0.61	0	0	1.37	0	0	0.48	0	0.83
Cluster-42168.112909	0	0.09	0	0	0	0.04	1.9	2.67	0.85	1.72	4.34	2.75	2.73	1.61	7.05	0.91	0	0
Cluster-42168.81601	38.19	23.04	87.54	9.19	1.52	2.75	0	0	0	0	0	0	0	0	0	214.72	25.57	114.11
Cluster-42168.83904	19.54	17.7	32.45	16.19	20.26	18.63	8.18	6.78	7.03	2.77	5.54	14.51	11	6.59	9.36	14.89	2.58	7.13
Cluster-42168.78727	1.04	0.26	6.49	10.25	15.84	12.17	0.91	0.33	0	4.35	3.29	0	1.21	0.13	0	3.58	6.85	0.6
Cluster-42168.61714	49.66	95.83	76.84	69.74	42.99	74.25	250.56	201.74	260.62	236.1	144	128.68	60.84	371.03	62.41	161.95	56.95	49.54
Cluster-42168.44608	0	0	0	0	0	0	1.54	0.42	0.38	0	0	0	0	0	0	0	0	0
Cluster-42168.114539	6.94	10.46	11.56	14.43	11.41	16.98	44.55	45.3	48.14	66.23	33.29	24.3	23.84	45.19	31.23	10.63	5.09	5.41
Cluster-42168.82543	301.71	222.69	320.81	164.33	192.11	135.06	19.93	41.89	39.09	18.28	19.33	18.67	13.38	5.15	3.02	34.15	23.33	21.15
Cluster-42168.94231	1.33	0.37	9.88	12.26	1.64	8.87	0.41	0.59	0.51	0.45	0.53	0.5	0	0.02	1.04	0.36	0.66	0.2
Cluster-42168.84168	2426.5	1307.83	2401.9	540.14	1925.58	1573.86	37.31	118.62	21.96	14.44	13.43	7.73	7.12	0	0	13.92	0.53	8.88
Cluster-42168.16178	0.06	0.27	0.19	0.42	0.24	0.41	4.63	1.84	5.23	4.31	4.09	4.09	5.27	14.88	21.94	21.69	9.94	25.98
Cluster-42168.103093	60.06	52	86.14	62.47	67.62	39.37	15.57	15.18	12.75	20.53	23.14	8.2	10.32	22.59	17.92	9.56	1.46	2.2
Cluster-42168.27981	1.34	0.4	0	0	0	0	1.47	0.5	1.31	0.34	0.21	0.54	1.22	0.48	0	0	1.09	1.29
Cluster-42168.105071	1.45	0	0	1.56	1.86	0.59	0	0	0	2.48	2.25	0	1.01	0	0	0	0.6	4.3
Cluster-42168.68215	8.08	12.16	7.37	9.1	10.44	6.18	0.89	1.91	1.23	1.27	0.98	1.85	1.89	1.73	1.35	3.56	0.59	1.33
Cluster-42168.76461	2.43	4.14	0.76	4.59	3.25	3.25	1.18	1.07	0.79	3.32	2.23	0	0.5	3.24	1.19	1.16	1.61	0.54
Cluster-42168.84487	6549.59	10841.4	7443.84	6331.33	7932.12	6662.88	1457.54	2220.2	1382.32	1125.93	637.96	850.71	383.43	239.27	44.1	15.01	3.92	13.21
Cluster-42168.77189	0	3.97	1.4	15.51	8.56	7.35	1.3	1.81	0.66	7.79	3.63	2.03	0.71	0.28	1.23	0.64	2.99	1.19
Cluster-42168.43539	17.65	14.39	2.44	71.83	28.36	100.06	1204.05	475.33	608.75	1097.46	852.11	843.78	373.7	184.53	4.69	0	0	0
Cluster-42168.52725	0.97	0	1.27	0	0	0	2.34	1.96	0.48	5.42	2.07	2.8	3.07	3.09	2	0.83	1.65	4.63
Cluster-42168.58302	0	0.26	0	0	0	0	0.69	0.68	0.47	0.8	0	0	0.79	1.05	0.07	0	0	0.22
Cluster-42168.75675	13.7	32.1	13.39	46.28	18.31	62.15	280.57	305.53	427.58	125.63	69.98	211.75	71.9	439.32	397.06	4.29	0.58	4.55
Cluster-42168.169007	0.01	0.43	0	0.8	0.8	0.49	0	0	0	0.35	0.45	0.24	0	0	0	0	0	0
Cluster-42168.68860	0.51	2.85	1.8	1.18	0.62	0.95	6.52	5.67	3.92	3.95	3.3	2.57	0.5	20.45	5.67	5.76	5.33	2.98
Cluster-42168.69141	0.3	0.24	0	0.61	0.17	0.45	0	0	0	0	0	0	0.33	0.57	1.56	0.16	0.17	0
Cluster-42168.110770	0	2.11	3	0	0	0	0.05	0.61	2.16	0	0.05	0	0.01	1.74	2.43	2.13	0	0
Cluster-42168.101625	1.15	0.46	0.55	0.69	1.62	2.23	0	0	0.06	0.86	1.99	0.26	1.05	1.35	1.13	0.27	0.16	0.39
Cluster-42168.23184	0	0	0.02	0	0	0	0.22	0.11	0.1	0.01	0.1	0.13	0	0.07	0.26	0	0	0
Cluster-42168.48514	0	0.08	0	0	0	0	0.47	0.25	0.45	0.07	0.33	0.25	0	0	0.23	0	0.44	0
Cluster-42168.98791	2.27	1.32	1.48	2	0.82	1.88	0	0	0	0	0	0	0	0	0	0	0	0.25
Cluster-42168.89883	3.87	3.3	3.77	2.65	4.23	1.77	0.59	0.39	0.52	0.89	0	0	0.19	0.5	0.76	0	0.27	0
Cluster-42168.172171	0	0	0	0	0	0	0.28	0.6	1.1	0.64	0	0	0	0.16	0	0	0	0
Cluster-42168.26720	0	0	0.29	1.46	0.36	0.18	0	0	0	0.13	0	0	0	0	0	0.13	0.18	0
Cluster-42168.98566	0.5	0	0.29	0	0	0	1.13	0.73	3.99	0.84	2.94	0.9	0	5.98	5.5	0.35	0.26	0
Cluster-42168.77760	9.63	4.2	6.68	7.68	15.39	14.95	1.41	0.37	1.31	7.24	11.62	2.01	10.48	0	0	0	0	1.51
Cluster-42168.40086	2.91	2	0.6	1.05	0.75	1.59	9.87	12.22	6.25	10.56	11.56	2.76	12.18	64.57	11.06	4.5	0.17	1.83
Cluster-42168.122517	0.65	0	0.19	0.01	0	0	0.5	0.31	0.34	0.62	0.56	0.59	0.99	0	0.69	0.2	0.78	0
Cluster-42168.119497	0.35	0	2.89	0	0	0	5.6	1.01	0.98	0	2.54	2.17	3.55	4.43	4.04	2.87	0.59	2.72
Cluster-42168.152119	0.36	0	0.52	0.45	0.86	0.71	0	0	0	0.07	0.18	0.4	0.79	3.01	2.33	5.35	1.76	0.8
Cluster-42168.64633	2.3	1.58	3.55	3	2.21	4.55	0.89	0.51	0.89	0.68	0.75	0.9	0.55	0.53	0.71	0.75	0.28	0.21
Cluster-42168.144936	0.3	0.15	0.47	0	0.1	0.14	3.19	5.29	1.65	2.8	6.37	2.69	6.44	6.58	3.96	25.72	7.07	2.68
Cluster-42168.95277	1.58	0	0	0	0	0	0.9	0.93	0.64	0	0.09	0	2.08	4.1	2.13	0	0	0
Cluster-42168.77607	33.95	47.49	37.23	32.7	46.07	46.32	8.41	13.25	10.01	1.33	2.83	1.58	0	2.55	2.43	2.61	4.47	0
Cluster-42168.67297	1.72	0	0	1.56	1.4	1.77	0	0.1	0.18	0.52	0	0	0	0	0.33	0.34	0	0
Cluster-42168.74703	0.35	0	0.26	0	0	0	0.43	0.31	0.32	0	0	0	0	0.96	0	0.27	0	0
Cluster-42168.12599	0	0.23	0.09	0.78	0.86	0.67	0	0	0.07	0	1.43	0.2	0	0	0	0.17	0	1.25
Cluster-42168.107748	1.22	2.76	0.75	1.28	1.06	1.06	0.06	0.13	0.25	0.06	0	0	0	0	0	0.32	0.04	0.04
Cluster-42168.100334	3.92	2.81	3.23	2.48	1.61	2.48	6.95	7.38	7.79	2.54	0.47	0.13	0.45	2.64	1.54	1.11	0.14	0.18
Cluster-42168.111845	0	0.02	0	0.01	0.01	0.03	9.88	0.01	6.81	0.02	7.29	3.74	0	14.85	29.73	0	0	0
Cluster-42168.77214	10.4	7.39	8.78	18.79	10.65	27.79	0.93	2.54	3.32	0.9	1.57	0.78	0.07	0.3	0	14.7	0.76	18.65
Cluster-42168.91613	506.5	496.62	219.37	825.67	919.07	1532.04	10007.4	4214.78	6591.45	9459.07	10270.6	12636.5	9975.27	2502.4	0	0	0	0
Cluster-42168.86412	34.09	38.27	63.33	35.01	28.94	18.18	1.41	4.42	4.85	6.18	0.69	0.82	0.97	7.83	5.4	23.43	1.48	1.76
Cluster-42168.127415	1.11	0	0.77	0	0	0	1.63	0.15	1.88	0	0	0	2.75	0.85	1.62	1.74	2.74	3.57
Cluster-42168.66096	0	0	0.5	0	0	0	0.18	0.25	0.88	0	0	0.17	0.2	0	0	0	0	0
Cluster-42168.121538	0	0	0	0	0	0	0.24	0.29	0.69	0	0	0.22	0	0	0.47	0	0.24	0
Cluster-42168.126241	0	0.32	0	0.31	0.65	0.61	0	0	0	0	0.65	0	1.06	0	0	0	0.23	0
Cluster-42168.93760	8.64	5.74	0	0	0	0	9.17	7.22	0.44	10.52	14.34	0.25	19.25	19.36	0	0	3.69	2.7
Cluster-42168.112477	3.02	1.84	3.61	0.8	1.81	0.69	0.08	0.16	0.08	0	0	0.12	0	0.35	0.18	1.2	0	0
Cluster-42168.86488	2.37	0	2.82	0	0	0	0.24	0.23	1.72	0.05	0	0.04	0.05	0	0.05	0	0.03	0
Cluster-42168.80937	185.72	215.94	248.13	266.13	165.33	155.17	60.48	43.35	34.48	43.18	29.76	28.6	10.27	4.13	0.89	0.2	0	0
Cluster-42168.82760	0	3.45	1.56	0	0	0	1.4	6.44	3.13	0	0	1.99	0	0	1.67	2.69	0	3.64
Cluster-42168.28933	0	0.09	0	0	0	0	2.66	1.3	0.26	0	0.57	0	3.3	0	0	0	1.26	0.81
Cluster-42168.118599	0.21	0.75	0	0	0	0	3.33	0.15	1.48	0.49	0	0.31	3.67	1.9	0.76	0	2.16	1.93
Cluster-42168.111944	26.27	37.25	21.61	53.64	85.19	78.84	353.41	335.2	268.6	450.01	2139.06	816.45	197.98	162.13	1.86	0	0	0
Cluster-42168.126174	0	0.33	0	0	0	0	1.1	0.96	0.19	0.24	0.37	1.65	0	0.1	0	0.09	0.32	0.41
Cluster-42168.84120	0	2.61	0	1.01	5.61	0.66	0	0	0	0	0	0	0.31	0.65	0	1.13	0	0.36
Cluster-42168.100354	1.65	3.24	13.44	2.38	2.53	6.22	0	0	0	0	0	0	0	0	0	0	0	0
Cluster-42168.65593	1.54	0	0	0	0	0	3.65	0.44	6.59	0.44	0.24	0	0	0.38	0.14	0.47	0.12	0
Cluster-42168.60557	2.3	11.09	4.51	12.27	12.73	9.97	2.19	1.98	2.9	5.06	4.96	21.43	1.04	0.63	0	0.62	2.21	1.36
Cluster-42168.151638	0	0	0.42	0.54	0.26	0.39	0	0	0	0.53	0.78	0	0	0.36	0	0.09	0.23	0.31
Cluster-42168.119548	0.01	0	0.09	0	0	0	0.08	0.25	0.18	0.07	0	0.12	0.09	0.04	0.23	0.24	0.11	0
Cluster-42168.161039	0.9	0.61	0	4.68	3.7	1.57	0	0	0	0	1.14	0	0	0	0	1.93	0	0.53
Cluster-42168.44662	0.39	0	0	5.9	1.67	0.45	0	0.03	0	2.83	1.53	0.84	0	0	0	0	0	0.18
Cluster-42168.79357	566.84	619.3	434.51	495.12	735.88	517.78	101.46	178.02	137.64	71.41	87.39	173.97	51.96	12.24	8.61	7.96	14.09	12.63
Cluster-42168.108848	0	0.26	0.11	0	0	0	0.02	2.06	1.45	0	0	0.01	0.05	0	0.06	0.6	0.02	0.1
Cluster-42168.131765	0	0	0.45	0	0	0	0.62	0.44	0.54	0	1.9	0.59	0	0	0	0	0.65	0.51
Cluster-42168.69205	0	2.16	6.13	0.5	1.4	5.1	0	0	0	0.45	0	0	0	0.53	0	0.68	0	2.06
Cluster-42168.147135	7.55	7.73	8.2	10.06	5.26	12.28	37.84	86.53	120.29	13.9	5.54	7.33	2.6	16.68	9.01	86.38	19.48	24.73
Cluster-42168.91260	0	0.14	0	0	0	0	0.17	0.68	0.15	0	0	0	0	0	0	0	0.07	0.14
Cluster-42168.137455	0.13	0.1	0.26	0	0	0.03	0.6	0.39	0.52	0.82	0	0.19	0.1	0.74	1.51	1.36	0	0.08
Cluster-42168.100120	31.72	41.16	60.31	26.69	28.89	15.34	0.54	3.3	1.9	0.42	0.33	0.47	0.61	3.26	1.3	23.88	6.38	3.95
Cluster-42168.43537	15.71	12.76	1.86	35.85	24.57	50.07	712.55	169.11	361.33	691.85	444.72	442.23	206.52	144.61	4.8	0	0	0
Cluster-42168.32539	5.04	4.14	11.7	2.8	2.28	2.36	0.72	0.5	0.48	0.57	1.24	1.32	1.35	1.17	0.67	0.34	1.19	1.14
Cluster-42168.97226	0.52	0	0	0	0	0	0.99	1.51	0.44	0	0.6	0	0	0.48	0	0.46	1.23	0
Cluster-42168.85718	14.4	17.2	10.59	15.64	24.01	12.93	3.68	3.32	6.13	4.67	9.1	8.98	5.77	6.51	5.46	1.22	1.99	2.27
Cluster-42168.84942	4149.3	3491.64	12041.2	5701.64	4529.8	5342.57	369.9	1066.67	392.82	270.22	154.73	453.04	131.34	101.37	13.68	29.49	71.37	64.33
Cluster-42168.64329	2.62	2.64	5.14	1.42	1.44	1.29	4.21	3.85	3.94	2.79	1.19	1.02	2.09	5.07	4.01	2.5	1.13	1.25
Cluster-42168.83835	13.56	22.87	16.5	49.04	60.17	39.59	10.28	15.23	17.4	14.27	13.64	15.82	8.75	11.48	0	0	0	0
Cluster-42168.83870	9.31	2.61	3.68	3.94	2.26	3.4	14.32	16.49	13.01	13.76	27.15	15.76	14.79	18.7	19.9	4.15	4.88	7.19
Cluster-42168.113174	0	0	0.07	0	0	0	0.51	0.18	0.94	0.12	0	0	0	0.08	0.3	0.1	0	0
Cluster-42168.97492	13.69	3.67	9.4	15.43	17.08	26.58	77.46	68.12	80.84	60.22	58.97	124.08	225.68	238.7	189.85	206.42	63.62	52.75
Cluster-42168.115125	0.24	0.03	0	0.14	2.48	1.12	0	0	0	0.28	1.18	1.68	0.96	0	0.21	0	1.06	0.44
Cluster-42168.45651	0.2	2.47	0	1.59	0.12	1.75	0	0	0	0	1.58	0	0	0.68	0	0	0	0
Cluster-42168.131991	1.69	0.71	0	0	0	0	0.5	0.85	0.51	1.3	0.76	2.16	0	0	1.03	0	1.09	1.81
Cluster-42168.158713	0	2.3	0.86	0.11	0	0	1.66	1.15	2.29	0	0	0.24	1.28	11.35	5.4	3.53	0	0.68
Cluster-42168.161448	0	0.1	0	0.42	0.46	0.87	0	0	0	0.58	0.6	0	2.2	0	0	0	0	4.32
Cluster-42168.71678	10.02	8.44	13.52	12.76	13.35	14.73	3.92	5.38	5.41	3.35	4.46	3.67	0.79	0	0.07	16.17	10.72	18.13
Cluster-42168.125213	0.78	0.51	0.09	0.82	0.28	0.92	0	0	0	0	0	0.71	1.47	0.01	0	0	0	0
Cluster-42168.18558	0	0.12	0	0.13	0.12	0.16	0	0	0	1.03	0	1.1	0	0	0	0	0	0
Cluster-42168.87684	0.33	2.27	1	0.8	2.17	0.45	0	0.01	0.04	0.04	0	0.06	0.17	0	0.14	0.13	0.13	0.07
Cluster-42168.76449	42.12	40.8	46.14	47.89	31.08	46.24	10.7	4.13	12.49	3.29	7.11	8.59	6.74	9.41	7.67	20.8	23.95	12.87
Cluster-42168.85604	529.87	476.66	323.39	540.04	599.84	472.07	24.95	96.03	25.06	12.12	8.43	44.58	3.31	1.11	0.23	0.23	0	0.83
Cluster-42168.121005	0.08	0	0.18	0	0	0	0.72	0.94	6.06	1.54	0	12.98	1.16	0.6	0	0	0.24	0
Cluster-42168.24080	0	0.55	0	0	0	0.02	0.34	0.26	0.17	0	0	0	0	0.33	0.42	0.12	0	0
Cluster-42168.58819	1.17	0.97	0	2.18	1.29	3.21	0	0	0	1.15	1.36	0	0	0	0	0	1.41	0
Cluster-42168.113990	0.06	0	0	0.17	0.38	0.17	0	0	0	0.43	0	0	0	0.27	0	0	0	0
Cluster-42168.81719	44.36	76.3	31.46	27.14	50.49	17.98	2.57	5.77	3.13	2.39	6.19	3.8	9.6	0	0.24	0.36	3.23	2.02
Cluster-42168.24284	1.55	0	0.78	0.21	1.63	0.52	27.27	6.27	30.93	16.59	35.05	25.32	22.32	92.33	1.85	0	0	0
Cluster-42168.112691	1.09	3.27	1.11	1.43	0.8	1.52	0	0	0	2.59	0	0	6.24	0	0	0	5.88	0
Cluster-42168.86411	3.47	0.85	4.15	2.48	1.52	3.05	0.34	0.31	0.68	0.2	0.23	0.61	0.13	0	0	8.27	3.59	17.26
Cluster-42168.28805	0.37	0.18	0.41	0.27	0.14	0.53	0	0	0	0	0.76	0.5	0.48	0.59	1.47	0	0.56	1.24
Cluster-42168.166304	6.08	3.29	5.17	6.16	2.89	3.96	0.59	1.07	0.75	0.05	0.12	0.68	0.28	0.14	2.65	149.02	89	135.9
Cluster-42168.77675	511.47	675.23	893.38	339.84	393.55	256.61	31.7	80.63	75.37	20.12	5.15	19.12	5.32	17.71	3.72	135.91	56.38	45.87
Cluster-42168.95056	5	3.77	3.95	7.06	7.17	8.9	56.29	31.12	28.6	46.3	75.28	44.76	186.32	35.27	28.74	7.41	33.48	19.52
Cluster-42168.97213	15.03	0	24.28	23.36	25.15	23.44	2.19	0	2.17	6.82	10.43	10.57	3.99	2.6	1.92	0.61	2.63	9.43
Cluster-42168.48768	1.75	5.13	2.95	5.93	3.3	5.77	55.45	15.95	61.28	58.54	80.38	70.36	70.74	11.36	1.25	0.42	0.74	0.62
Cluster-42168.113926	45.86	34.03	19.52	35.06	94.31	52.67	23.94	6.55	10.89	21.89	15.62	27.01	24.57	7.57	19.4	5.85	12.97	9.59
Cluster-42168.50087	0.04	0.68	2.17	0	0	0	0.53	0.53	0.38	1.19	0	0.7	0.02	0.86	0.16	0	0.79	0.48
Cluster-42168.68584	5.03	0	11.76	0	0	0	17.19	0.29	12.27	0	0.37	0	2.06	6.29	3.68	1.97	0	0
Cluster-42168.152495	0	0.2	0.19	0	0	0	0.14	0.41	0.34	0	0	0.01	0	0	0.2	0.36	0	0
Cluster-42168.48168	0	0	0	0	0	0	0.14	1	1.12	0	0	0	0	0	0	0	0	0
Cluster-42168.84721	801.79	941.9	922.65	597.61	748.6	584.07	141.71	235.18	193.33	165.54	131.9	208.52	193.53	131.99	22.77	39.37	83.4	40.09
Cluster-42168.45204	0.37	0	0.23	0	0	0	1.4	0.14	0.72	0.86	0	0.58	0	0.68	0.24	0.77	0.85	0.12
Cluster-42168.88419	69.31	35.42	40.35	82.12	64.77	65.19	0.36	2.85	0	1.2	0.34	0	0	0	0	0.19	0	1.53
Cluster-42168.20007	0	0.7	0.52	0	0	0	0.12	1.05	1.68	0	0	0	0	0	0	0	0	0
Cluster-42168.80931	127.06	38.88	186.6	54.98	42.82	58.23	10.02	16.08	8.32	3.73	4.82	4.26	1.81	5.33	0.66	17580.5	25837.4	12878.7
Cluster-42168.78216	556.19	354.78	236.33	103.99	385.63	198.22	26.97	8.49	32.78	18.24	14.52	12.66	15.68	8.9	3.9	6.97	17	7.78
Cluster-42168.7834	1	0.39	0	0	0	0	0.45	0.51	0.39	0.38	0	0.15	0.3	0	0	0.6	0.32	0.43
Cluster-42168.44953	0	0	0	0	0	0	0.76	1.2	1.16	2.02	0	1.09	0	0.25	0	0	2.69	0.42
Cluster-42168.41759	0.3	0.83	0.29	1.49	0.97	2.1	0.11	0	0	0	0	0.33	0.51	0	0	0	0.18	0
Cluster-42168.138690	0.61	3.27	0.62	1.12	0.66	1.25	9.77	3.33	12.28	7.81	5.72	6.95	7.01	1.19	1.01	0.94	1.35	0.32
Cluster-42168.92866	1.69	1.3	1.44	1.34	1	1.59	5.22	3.49	4.79	3.91	3.14	2.09	2.38	4.16	3.2	2.84	1.55	1.58
Cluster-42168.54508	0	0.32	0	0.72	0	0.71	17.3	5.85	22.19	47.07	40.93	35.07	36.18	107.52	210.92	0.35	2.84	1.85
Cluster-42168.9157	0	0.1	0.05	0	0	0	0.33	0.07	0.16	0	0.03	0	0	0	0.07	0	0	0
Cluster-42168.131899	1.09	0	0.23	1.39	0.18	2.23	0	0.01	0	0.41	0	1.23	0.37	1.03	0.37	0	0.81	0.09
Cluster-42168.58882	0.64	0	0	0	0	0	0.2	0.48	0.56	0	0.9	0	0	0	0.84	0.68	0	0
Cluster-42168.85679	150.22	128.9	126.79	57.9	158.8	61.54	12.87	13.21	19.69	9.36	5.09	16.22	4.12	1.11	1.96	4.01	6.82	3.68
Cluster-42168.43538	34.81	24.74	0	122.15	79.87	150.41	2460.68	736.65	761.62	2396.07	2609.41	2403.66	887.32	363.28	0	0	0	0
Cluster-42168.95045	1.69	0	0	0	0	0.01	0.91	1.02	5.78	1.12	0	0	0	0	0.8	0.69	0	0
Cluster-42168.100066	0	0.31	0.13	0.11	0.17	0.13	0	0	0	0	0.19	0.27	0.15	0	0.1	0	0	0
Cluster-42168.83440	40.98	96.39	49.39	67.58	81.65	83.52	27.53	16.19	34.34	24.63	29.9	78.68	12.6	15.03	5.38	3.46	4.17	6.17
Cluster-42168.42626	3.84	0.75	0	0	0	0.89	102.17	8.01	233.25	6.09	0.95	179.48	0	30.29	0	0	0	0
Cluster-42168.29263	0	0	0.07	0	0	0	0.23	0.09	0.35	0	0	0	0	0	0.22	0.31	0	0
Cluster-42168.31793	0	0	0.43	0	0	0	0.63	0.15	0.62	0.63	1.42	2.51	0	0	0.26	0	0	0.83
Cluster-42168.47492	0.56	0	0	0.62	0.09	1.13	0	0.01	0	0.1	0.17	0	0.13	0	0.13	0.53	0.07	0.32
Cluster-42168.58669	0	0	0	0	0	0	0.42	0.24	1.18	0.45	0.42	0	0.26	1.67	0.5	0	0	0.19
Cluster-42168.94782	4.56	2.22	6.27	2.29	2.91	2.52	0.13	0.26	0.34	0	0	0	0	0.12	0.95	229.86	83.79	109.88
Cluster-42168.104065	7.8	3.46	14.28	9.2	9.94	5.87	0.68	0.89	1.62	9.48	2.17	7.8	2.26	1.08	48.27	24.44	0	48.53
Cluster-42168.78891	35.28	4.77	57.72	35.52	35.12	22.2	6.98	8.67	4.7	9.97	12.82	1.33	10.09	7.54	13.58	4.31	0	2.68
Cluster-42168.43064	0.37	0.33	0.01	0.14	0.58	0.38	0	0	0.01	0.03	0	0	0.03	0.34	0.06	0.01	0	0.01
Cluster-42168.77784	3.15	6.78	5.55	7.92	9.47	6.93	2.75	3.33	3.22	3.18	1.42	1.1	1.98	2.6	2.15	0.87	1.66	0.83
Cluster-42168.89660	1043.37	1183.19	874.86	2529.76	1728.5	2758.27	6399.88	7083.69	7755.86	8063.73	7402.62	10016.4	2317.17	273.89	0	11.65	1.75	24.24
Cluster-42168.74933	0	0.08	0	1.1	0.51	0.19	0	0	0	0.16	0.09	0	0	0	0	0	0	0
Cluster-42168.54370	1.85	0	0	0	0	0	3.08	0.5	2.57	0	0	6.33	0	2.93	2.71	2.02	7.34	7.1
Cluster-42168.40040	3.82	4.07	4.4	5.37	5.41	5.43	14.22	12.37	15.55	12.62	10.6	5.76	8.4	16.39	12.23	9.13	4.13	3.2
Cluster-42168.89026	5.63	7.65	4.93	3.41	3.77	3.19	0.74	1.26	1.18	1.13	0.42	0	0.38	0.45	0.01	1.92	1.75	1.68
Cluster-42168.100352	22.58	27.26	42.38	22.18	23.04	14.83	6.52	6.35	8.15	4.17	3.91	11.73	3.7	1.57	0.88	0	0.12	0
Cluster-42168.85445	223.94	247.23	163.18	205.63	268.12	203.15	96.5	68.81	64.97	14.22	25.98	50.03	11.36	2.98	0.28	133.35	147.9	373.4
Cluster-42168.1501	0.42	0.41	0	0	0	0	0.31	0.54	0.22	0	0.26	0.27	0	0	0.24	0	0	0.38
Cluster-42168.122991	2.47	2.01	1.9	4.9	4.72	3.08	0.96	0.66	1.55	0.8	2.94	1.14	1.36	1.48	0.29	2.13	0.82	1.28
Cluster-42168.97586	49.54	55.33	47.82	74.23	92.69	80.77	29.73	28.78	45.09	39.04	37.48	33.98	29.29	23.43	15.09	10.68	5.61	13.95
Cluster-42168.87118	9.91	18.65	8.91	13.94	18.83	16.68	55.9	44.68	82.08	96.93	124.93	197.16	95.26	27.82	5.28	5.91	2.72	3.44
Cluster-42168.75869	1.7	4.79	0.9	2.47	2.66	2.49	9.55	8.01	7.06	10.81	7.56	10.85	6.81	2.73	1.08	1.79	6.66	4.21
Cluster-42168.91075	118.23	85.8	117.91	114.26	120.78	86.76	30.91	42.07	31.18	24.27	21.13	23.59	32.1	24.33	19.89	10.38	9.98	11.98
Cluster-42168.128306	0.76	1.9	0.78	3.77	4.55	5.18	0.29	0.9	0.78	0.76	0	0.17	0	0.99	0.41	1.24	0.88	0
Cluster-42168.94570	12.68	0.66	6.23	0	0	0	8.24	5.03	12.72	0	0	0	12.22	31.07	17.09	7.74	5.58	2.82
Cluster-42168.40875	1.04	0	0.39	0	0	0	2.29	0.33	1.5	0	0	0	1.56	0.89	1.63	0	1.57	1.01
Cluster-42168.93300	685.38	482.65	257.52	143.39	506.35	220.88	35.74	47.67	29.24	24.19	23.54	22.46	26.34	21.55	3.77	18.31	31.9	18.9
Cluster-42168.28159	2.35	0.99	1.98	2	2.48	8.29	130.47	30.13	47.79	124.75	87.46	37.17	165.38	279.12	210.82	26.68	17.86	2.32
Cluster-42168.147467	5.66	0.95	2.59	4.46	1.67	6.83	32.16	28.34	100.02	32.42	45.27	57.23	31.76	8.41	23.8	9.76	4.45	13.88
Cluster-42168.49714	0	0.27	0	0.77	2.07	0.41	0	0	0	1.62	2.61	0	0	0	0	0	0	0
Cluster-42168.103915	13.45	21.9	21.94	21.67	22.68	19.88	8.08	6.82	4.95	10.41	19.48	12.72	14.06	5.38	5.25	5.22	12.83	13.1
Cluster-42168.156376	0.12	0.15	0.06	0.23	0.11	0.08	1.57	1.43	0.97	1.47	0.85	1.69	1.04	0.33	0.44	0.19	0.46	0.51
Cluster-42168.93805	0.49	1.39	0.26	0	0	0	0.59	0.74	0.91	1.45	1.57	3.03	1.61	1.01	1.34	0.69	0.4	2.59
Cluster-42168.86990	0.27	0.33	0	0.05	0.23	0.18	0	0	0	0.03	0	0.18	0	0	0	0.22	0	0
Cluster-42168.87541	0.44	2.4	0.61	0.88	0.6	0.3	0	0.04	0	0	0	0	0	0	0	1.1	0.24	0.39
Cluster-42168.82861	3598.14	5377.46	14475.5	4513.82	7245.87	5136.62	592.1	1443.89	774.62	647.95	190.69	571.84	130.65	372.1	26.74	126.17	142.89	69.78
Cluster-42168.88938	0.11	0.45	0.13	0.59	0.33	0.3	0	0	0	0	0	0.01	0	0	0	0.15	0	0
Cluster-42168.85308	8.96	10.69	6.32	8.65	6.89	8.96	23.76	18.82	32.33	52.52	45.37	72.33	45.15	13.52	15.14	10.2	11.94	17.06
Cluster-42168.120722	108.44	373.54	84.8	452.85	329.9	432.94	1802.23	942.71	2080.9	3405.85	1766.29	2802.95	1253.47	960.47	1034.05	551.35	873.63	436.56
Cluster-42168.73733	24.47	13.49	36.59	7.76	8.09	7.95	1.83	3.17	2.44	1.12	1.24	0.87	0.82	1.14	1.18	0.51	0.52	0.69
Cluster-42168.87631	0.33	2.05	0.66	0.23	0.57	0.88	0	0	0.04	0	0.92	0	0	1.91	0.94	0	0	0
Cluster-42168.103483	6.13	0.39	6.42	0.27	0	0	8.8	7.79	8.38	0	8.2	7.51	10.73	10.94	7.63	5.96	10.79	9.89
Cluster-42168.103066	0.65	7.81	3.4	6.64	8.72	8.33	0.13	0.04	1	0.22	1.42	0.85	0.05	1.57	1.98	1.32	0	0.03
Cluster-42168.10731	0.04	0	0	0	0	0	0.92	0.44	0.46	0.51	0	0	0	0.28	0	0.25	0	0
Cluster-42168.87916	0.94	7.9	1	5.47	7.35	0.79	0.14	0.44	0.22	3.07	4.59	0	0.55	0.14	0.1	0.2	0.74	0.19
Cluster-42168.123200	0	0	1	0	0	0	1.45	0.3	0.15	0.42	0	0.16	0	0	0	0	0	0
Cluster-42168.9579	3.9	1.44	6.15	2.14	0.93	1.78	0.09	0	0	0	0.11	0.13	0	0.09	0	750.99	45.25	2024.57
Cluster-42168.85512	0	0.19	0	0.19	0.12	1.98	0	0	0	1.85	1.17	0	0	0	0	0.35	0	0
Cluster-42168.110222	5.88	7.16	0.48	23.56	13.92	36.35	360.07	96.07	199.47	359.32	180.99	91.31	49.47	76.97	2.71	0	0	0
Cluster-42168.87318	615.62	566.82	388.57	223.95	854.72	494.87	18.02	35.31	1.61	3.8	2.83	1.44	2.72	0	0	1.14	0.63	0.93
Cluster-42168.119292	0	0	16.43	0	0	0	0.68	1	0.54	0	0	0	0.08	0	0	1.86	0	0
Cluster-42168.78449	36.77	6.31	18.95	8.31	23.47	37.05	2.95	3.71	1.97	1.5	4.59	0	0.98	2.32	1.12	12.49	1.44	1.47
Cluster-42168.123065	0.75	0.18	0	0.08	1.11	0.62	0	0	0	1.78	0.64	1.01	0	0	0	0	0	0.72
Cluster-42168.153971	0.82	2.42	0.74	5.52	3.13	8.07	20	60.96	104.53	53.17	60.09	58.51	8.68	26.07	0.04	3.09	0.61	1.51
Cluster-42168.87460	10.37	15.25	11.32	14.13	12.43	10.81	4.8	5.67	4.69	3.39	2.86	2.72	2.58	3.98	3.43	2.89	1.33	1.3
Cluster-42168.149169	0.64	0.15	0.12	0.23	0.58	0.42	0	0	0	1.08	0	1.3	1.01	1.46	0	0.35	0.93	0.45
Cluster-42168.51639	3.64	5.37	0.94	6.35	6.67	5.22	0.86	0	0.79	1.15	1.05	2.71	0	0	0	1.47	1.29	1.69
Cluster-42168.68210	0.53	0	0	0	0	0	0.34	0.32	0.3	0.21	0.47	2.54	0.37	0.51	1.03	0.08	0.94	0
Cluster-42168.77112	41.29	44.48	61.53	59.47	42.48	47.57	24.45	20.82	27.81	18.83	16.32	36.5	5.16	0.18	0	60.21	126.4	168.5
Cluster-42168.95710	0.43	1.5	0.32	1.01	1.47	1.06	0.26	0.26	0.48	0.24	0.08	1.12	0.5	0.24	0.14	0.08	1.34	0.61
Cluster-42168.107444	1.82	0.28	0	0.55	0.23	1.21	0	0	0	0.25	1.59	0	0	2.42	0	1.32	0.69	0
Cluster-42168.165832	0	0.12	0	0.27	0.12	0.08	0	0	0	0.25	0.07	0	0	0	0	0	0	0
Cluster-42168.36934	0	0	0	0	0	0	0.11	0.21	0.07	0.03	0	0	0	0.04	0	0.02	0	0
Cluster-42168.138213	0	0.32	0	0.86	0.47	0.87	0.04	0	0.1	0.42	0	1.02	1.06	0.2	0	0.66	0	0
Cluster-42168.56567	0.42	0.95	0.4	0.35	0.73	0.05	0	0	0	0	0.09	0	0.18	0	0.07	0	0	0
Cluster-42168.140072	0	0	0.05	0	0	0	0.42	0.4	0.16	0.69	0.21	0	0	0.58	0.31	0.29	0.1	0
Cluster-42168.91602	15.19	1.38	10.23	6.71	8.69	6.59	28.16	18.53	25.75	21.58	24.82	3.31	2.56	41.53	12.07	14.11	0.46	0.32
Cluster-42168.142650	1.5	0.71	1.57	1.23	0.84	1.62	0	0.12	0.11	0.25	0.14	0.2	0.2	0.11	0	0.22	0	0.14
Cluster-42168.85856	657.71	386.43	629.94	288.69	770.23	524.51	139.64	87.24	119.29	63.97	83.17	112.61	7.21	0	0.55	198.19	85.7	459.84
Cluster-42168.33474	0.93	0.81	0.13	1.31	1.86	1.23	6.35	4.86	6.52	18.81	22.74	9.61	10.71	6.05	4.9	2	2.79	3.05
Cluster-42168.112902	0.17	1.28	2.38	0.11	0	0.06	2.09	0.65	1.86	1.03	1.06	2.97	0.64	3.95	0.23	1.02	0.48	1.94
Cluster-42168.66075	2.68	0	2.76	0	0	0	2.55	5.25	2.91	0	0	0	0	5.07	2.44	2.49	0	0
Cluster-42168.105061	0.96	0.49	0.2	0.63	1.25	0.28	0.09	0.08	0.08	0.09	0.23	0.47	0.34	0.16	0.21	0.28	0.29	0.38
Cluster-42168.107131	0.53	0.11	0.09	0.03	0.08	0.09	0.97	0.35	1.06	0.31	0.14	0.03	0.03	0.18	0.2	0	0	0.03
Cluster-42168.70866	1.82	1.07	1.26	0.49	0.45	0.72	1.77	2.26	2.13	1.3	0.85	0.76	0	1.26	0.95	0.33	0	0.68
Cluster-42168.96661	38.28	38.78	46.24	32.48	36.43	30.24	3.71	10.01	7.82	3.77	3.12	7.3	1.84	1.57	2.26	27.5	48.67	33.72
Cluster-42168.85158	330.62	248.22	569.42	323.13	264	369.6	120.98	144.48	168.23	45.71	14.31	92.54	2.37	0	0.43	124.75	114.06	170.48
Cluster-42168.83896	30.72	29.57	42.79	34.96	39.93	27.37	1.33	6.81	4.63	1.11	0.11	1.19	0.72	7.25	2.8	8.32	0	0
Cluster-42168.89404	147.16	198.35	117.67	174.83	108.7	171.83	668.35	457.79	486.02	452.34	309.54	204.32	129.68	207.92	80.76	73.14	96.03	82.67
Cluster-42168.29405	0.12	0.11	0	0	0	0	0.49	0.34	0.17	0	0.24	0	0.57	0.42	0	0	0.25	0
Cluster-42168.86461	335.78	429.86	172.36	670.13	577.25	788.32	2660.82	1868.32	1992.61	3100.18	2752.38	3402.34	2434.91	565.6	0	0	0	0
Cluster-42168.86862	158.3	165.3	146.54	135.09	165.08	161.27	18.04	41.61	13.66	14.33	28.36	27.91	6.42	0.9	0.43	137.1	267.89	0
Cluster-42168.72016	2.94	1.47	3.6	3.15	2.77	2.91	7.48	7.22	9.07	12.24	16.99	10.4	13.07	14.23	18.97	7.29	5.42	11.59
Cluster-42168.114798	0	0.32	1.25	0	0	0	3.14	1.05	2.09	0	0	1.52	2.41	0.42	1.93	1.75	2.45	4.03
Cluster-42168.103756	0	0.17	1.75	1.48	0.14	0.25	0	0	0	0.67	0.03	0	0	0.44	1.18	0	0.13	0
Cluster-42168.134623	0.77	0.87	0.83	0.9	0.23	0.78	0	0	0	0.15	0.05	0	0	0.11	0.07	0	0	0.07
Cluster-42168.73696	1748.64	418.43	1602.01	510.38	1251.55	591.42	0	49.55	45.6	6.76	0	0	0	0	0	6193.48	624.65	5181.63
Cluster-61797.0	0.79	0.73	1.59	0.19	0	0.18	2.33	1.73	2.43	0.78	0.45	0.64	1.67	5.01	3.3	1.76	0.11	0.76
Cluster-42168.28048	0.27	0.1	0.18	0.45	0.37	0.47	8.72	1.58	8.16	21.45	9.82	34.77	51.24	26.59	0.1	0	0	0
Cluster-42168.89259	0	0	0	0	0	0	0.23	0.07	0.08	0.08	0	0	0	0	0.49	0.14	0.26	0
Cluster-42168.116904	4.04	5.44	7.18	5.91	1.72	6.35	24.92	38.83	112.12	9.36	1.74	3.98	8.89	9.33	0	0.11	0	0
Cluster-42168.116912	0	0.79	1.22	0.35	0.19	2.98	0	0	0	3.32	0	0	0	0	0	0	0.09	0
Cluster-42168.86426	175.3	163.4	100.81	95.11	59.27	77.23	34.86	21.49	31.92	41.43	59.34	101.7	89.97	36.11	48.72	35.02	52.72	46.19
Cluster-42168.71006	15.1	19.14	10.98	17.43	17.04	25.21	4.61	5.63	2.55	3.03	5.03	6.19	1.42	2.98	1.49	0.61	0.19	1.27
Cluster-42168.60065	0	0.64	0	0	0	0	2.33	0.47	0.33	0	4.52	3.14	3.04	0	0	0.2	4.56	3.47
Cluster-42168.71075	0	0.32	0	0.38	0.18	0.4	0	0	0	0	0.79	0	0	0	0	0	0	0
Cluster-42168.71633	35.28	7.3	14.79	5.11	19.99	13.72	202.83	51.05	226.82	357.95	331.67	362.93	525.17	1052.07	75.51	4.95	0	6.82
Cluster-42168.42623	0	11.78	0.39	33.51	20.95	31.7	116.16	206.43	113.84	374.24	109.24	0	54.8	36.94	0.26	0	0	0.11
Cluster-42168.112501	2.23	1.24	0.46	1.66	1.4	2.36	0	0	0	0.48	0	0	0	0	0.43	0	0	0
Cluster-42168.81770	3.38	1.97	4.09	1.43	2.85	1.83	0	0.14	0.25	0.1	0.11	0.74	0.19	0.09	0	0	0	0.75
Cluster-42168.127476	0	0	0.38	0	0	0	0.42	0.9	1.58	0.5	0.24	0.46	0.28	0.13	0.11	0.38	0.59	0.97
Cluster-42168.81201	5.31	1.74	2.94	1.26	0.78	1.12	3.05	2.93	3.39	0.36	0.21	0.34	1.23	4.04	2.2	3.33	0.58	0.44
Cluster-42168.130151	5.67	6.44	3.78	3.45	2.23	3.21	9.82	8.84	9.27	5.64	4.57	5.41	4.64	11.31	8.35	5.4	2.27	1.57
Cluster-42168.147731	0	1.11	0.39	0	0	0	0.62	0.24	0.66	0	1.81	0	0	0.49	1.16	0	0	0
Cluster-42168.49063	0	1.17	0	1.18	0.48	0.88	0	0	0	0	0	0	0	0	0	0	0	0
Cluster-42168.95842	0.22	0.56	0.07	0.66	0.78	0.19	0	0	0	0.44	0.42	0.31	0	0.19	0.04	0	0	0
Cluster-42168.65676	41.53	26.55	41.89	52.38	36.78	45.6	8.27	16.45	9.96	5.23	5.76	9.74	1.12	0.15	0.04	202.13	150.42	337.22
Cluster-42168.99527	50.65	39.06	36.98	42.83	58.42	46.35	9.92	17.89	16.6	14.88	8.28	12.87	3.39	7.72	2.43	0.93	0.33	0.42
Cluster-42168.68330	4.38	3.34	0	0	0	0	7.24	0.52	1.33	0	0	1.4	8.67	5.59	3.61	2.34	0	0
Cluster-42168.79751	2.71	3.53	0	2.79	0.95	0.27	0	0	0.04	2.52	0	0.05	0.82	0.04	0.71	2.22	0.53	0
Cluster-42168.76637	0	0.42	0	0.48	0.95	1.6	0	0	0	1.69	0.4	0.31	0	0	0.26	0	0	0
Cluster-42168.85415	34.85	0.01	1.52	23.74	51.04	26.7	3.79	8.55	5.53	0.54	30.28	162.16	3.93	0.5	9.63	17.51	8.35	2.4
Cluster-42168.67076	9.41	1.38	2.01	0.88	1.5	0.61	14.01	4.83	14.48	4.58	2.79	11.86	5.16	10.08	8.95	2.71	8.72	11.58
Cluster-42168.132160	0	0	0	0	0	0	0.19	0.25	0.26	0	0.32	0	0	0.29	0	0.33	0.74	0
Cluster-42168.22511	0	0	0.05	0	0	0	0.26	0.1	0.23	0	0	0	0.13	0	0.01	0	0.23	0.18
Cluster-42168.31493	0.26	0.43	0.41	0.24	0.24	0.2	0.92	0.56	0.93	0.53	0.41	0.16	0.7	1.17	0.78	0.31	0.56	0
Cluster-42168.85104	9.49	3.65	3.13	5.02	9.78	5.21	1.95	1.16	1.11	2.1	4.66	7.33	3.84	0.75	1.09	0.33	2.04	1.68
Cluster-42168.94425	26.15	27.72	30.44	23.04	15.07	26.12	105.94	54.94	96.96	102.86	89.94	42.3	34.56	191.75	42.26	51.84	29.51	33.85
Cluster-42168.31786	12.37	12.19	26.83	55.12	31.6	38.26	131.8	113.93	147.6	126.12	95.65	152.32	45.48	156.67	86.98	37.4	53.56	23.24
Cluster-42168.111141	0.33	0.52	0	0	0	0	0.26	0.41	0.21	0	0.3	0.69	0.24	0.3	0.51	0.25	0.97	0.56
Cluster-42168.66045	10.96	9.47	20.22	22.86	19.47	13.19	6.06	6.45	7.97	8.86	3.98	3.13	1.9	6.73	5.49	16.44	5.07	8.31
Cluster-42168.79243	0	0	0	0	0	0	1.03	0.19	1.88	0	0	0	0	0	0	0.96	0	0.47
Cluster-42168.68214	8.61	16.03	10.76	11.12	13.59	7.91	0.86	2.81	1.8	2.43	2.88	6.91	5.27	2.16	3.55	5.95	4.38	8.78
Cluster-42168.83297	3.59	6.24	2.35	5.75	5.54	4.53	1.57	2.32	2.04	1.63	0.43	0.54	0.63	0.83	0.85	3.73	0.18	0.26
Cluster-42168.88125	113.25	174.15	13.02	117.52	145.29	18.26	4.08	10.72	7.6	67.97	7.19	2.24	28.12	177.84	13.03	8.77	12.13	21.81
Cluster-42168.122213	0.35	0.06	0	0	0	0	0.31	0.21	0.57	0.34	0.18	0	0.73	0.6	1.63	1.1	0.97	0.15
Cluster-42168.162959	0	0.18	0	0	0	0	0.16	0.8	0.38	0	0.41	0	0.22	0	0.42	0	0	0
Cluster-42168.98229	1.49	2.36	0	1.67	1.88	1.14	0	0	0	0	0	0.42	0	2.36	0.83	0	0	0
Cluster-42168.53365	1.2	1.51	1.76	1.7	2.28	2.18	0.02	0.31	0.11	0.04	0.16	0.24	0	0.03	0.07	0	0	0.07
Cluster-42168.99004	2.79	12.61	3.44	1.25	1.08	1.24	5.3	6.43	7.7	1.31	0.86	7.89	4.72	6.28	4.81	8.33	5.76	5.01
Cluster-42168.124637	0	0	0	0.02	0	0	0.17	0.71	0.72	0.69	0	0.35	0	0.22	0	0.37	0	0
Cluster-42168.2045	0	0.03	0.06	0	0	0	0.4	0.41	0.38	0	0.6	0.53	0.21	0	0.2	0	0	0
Cluster-42168.118623	4.5	5.23	11.82	12.59	11.34	14.02	2.96	3.24	1.13	3.02	3.03	0.5	1.06	2.18	3.77	2.15	1.03	2.61
Cluster-42168.39020	0	0	0	0	0	0	0.21	0.22	0.42	0.05	0	0.19	0.08	0	0.17	0.16	0.12	0.29
Cluster-42168.51599	1.78	56.48	12.42	2.94	3.22	4.97	1.2	0.85	1.4	0.39	0	0.8	0	0.98	1.07	98.91	171.97	22.02
Cluster-42168.62204	0.31	0.14	0.01	0	0.01	0.01	0.23	0.34	0.39	0.05	0	0.3	0.41	0.88	0.78	0.47	0.4	0.36
Cluster-42168.62526	0.75	0	2.02	0	0	0	1.11	1.03	3.83	0	1.13	1.11	3.39	4.26	6.08	0	0	0
Cluster-42168.85565	194.9	5.36	15.63	5.22	3.72	9.99	158.95	19.89	86.68	5.48	1.6	23.96	76.29	232.36	109.99	83.73	59.71	52.33
Cluster-42168.81163	4.45	1.16	9.6	20.58	15.81	15.61	7.85	5.01	7.85	11.12	6.1	2.88	2.21	10.87	0	0	0.53	1.07
Cluster-42168.86258	199.76	166.92	337.87	108.43	200.82	112.92	2.25	20.59	5.27	2.93	2.13	11.69	0.83	0	0	2949.29	159.87	5447.76
Cluster-42168.107487	2.34	0.24	0	0.43	0.69	0.64	0	0	0	0.34	0.15	0.62	0.54	0	13.7	1.63	18.85	5.2
Cluster-42168.70887	1.05	1.84	2.69	0.84	0.92	0.85	2.21	3.09	3.2	1.98	0.33	0.52	0.93	2.17	1.95	1.37	0.72	0.66
Cluster-42168.74838	0	0.26	0	0.68	1.3	1.56	0	0	0	0	1.94	0	0	0	0	2.06	0	2.08
Cluster-42168.164939	0.22	0.2	0.14	0.06	0.08	0.27	1.16	1.25	1.25	3.14	1.53	0.34	0.5	1.52	1.26	0.27	0.11	0.09
Cluster-42168.131792	0.3	1.08	0	0	0	0	0.5	0.29	0.31	0	0.11	0	0	0.64	0	0.61	0	0
Cluster-42168.57076	1.41	1.02	1.29	2.8	2.13	3.49	1.18	0.99	1.38	2.98	0.21	0.79	3.2	1.36	1.57	2.24	0.81	0.48
Cluster-42168.68694	5.71	6.44	2.75	15	18.69	11.91	6.47	3.83	4.01	5.68	16.83	0	5.71	2.91	3.56	2.36	17.88	7.17
Cluster-42168.135254	0.78	0	2.43	0	0	0	2.81	0.23	0.78	0	0	0	0	1.79	0.62	0.48	1.15	0.24
Cluster-42168.84718	349.71	73.39	344.28	346.26	195.03	309.18	82.67	108.63	75.97	96.26	142	44.65	57.43	6.18	0.63	45.88	17.79	23.8
Cluster-42168.42993	0.14	0.13	1.48	0.08	0.12	0	5.2	0.45	9.39	1.39	0.63	0.84	12.97	33.26	45.24	5.16	1.63	7.38
Cluster-42168.96835	22.63	4.75	31.72	5.17	18.34	8.08	0.24	0	1.11	1.03	0	0.55	0.27	0	0	24.54	18.16	28.95
Cluster-42168.77548	0.11	0	0.1	0	0	0	0.11	0.61	1.01	0.09	0	0	1.06	0.07	0.08	0.26	0.58	0
Cluster-42168.113694	0.52	0.72	0	0	0	0	0.15	0.26	0.43	0	0.07	0	0	0.69	0.24	0.03	0.51	0.28
Cluster-42168.87269	74.91	50.32	60.45	21.57	36.98	28.27	4.92	9.1	9.26	5.84	2.85	3.8	1.08	1.75	0.37	14.33	10.47	7
Cluster-42168.130346	0.1	0.16	0	0.28	0.17	0.31	0	0	0	0	0.08	0.11	0	0.13	0	0.07	0	0
Cluster-42168.26870	5.58	0	2.58	0	0	2.41	42.11	18.89	37.17	66.39	17.37	15.88	20.82	88.04	74.84	3.62	0	0.99
Cluster-42168.73306	0.6	0	0.87	0	0	0	0.66	0.24	1.27	0	0	0.2	0	1.65	1.15	0.48	0	0
Cluster-42168.69135	0	0	0.27	0.02	0	0	0.16	0.21	0.29	0.14	0.09	0.03	0.19	0.5	0.18	0.24	0.54	0.25
Cluster-42168.73910	0	0.65	0.74	0	0	0	0.29	0.66	1.78	0	0	0	0	0.33	0	0	0.05	0
Cluster-42168.103965	55.13	45.85	10.04	37.91	85.8	39.03	14.95	8.86	13.78	14.31	10.22	28.63	0	0.09	0.08	0.26	0	0.21
Cluster-42168.62269	3.71	2.65	3.51	3.27	2.16	2.42	6.81	7.64	10.31	4.26	1.94	1.82	1.39	10.2	7.2	5.66	0.93	0
Cluster-42168.121486	0.44	0	0	0.01	0	0	0.6	0.1	1.2	0	0.03	0	0.22	0	0	0	0	0
Cluster-42168.85810	0	0.53	0.1	0	0	0	0.67	0.23	0.42	0	0.39	0.15	0.09	0.21	0.35	0.55	0	0
Cluster-42168.87683	85.24	92.95	104.34	99.54	82.04	81.75	32.63	35.45	22.43	18.46	20.79	13.98	8.01	10.68	8.37	10.62	6.49	8.75
Cluster-42168.84703	0.19	0	0	0	18.18	28.19	0	0	0	8.16	14.46	0	0	0	0	0	0	0
Cluster-6527.0	0	0	0	0	0	0	0.08	1.71	4.32	0.14	0.06	0	0	0.05	0	0	0	0
Cluster-42168.101973	2.07	3.2	2.74	3.22	3.12	2.46	1.07	1.29	1.39	0.54	0.17	0.32	0.24	1.18	1.21	2.53	3.25	1.77
[truncated: 8,697 more rows]
