# Supplementary material for: Whole-body transcriptome analysis provides insights into the cascade of sequential expression events involved in growth, immunity, and metabolism during the molting cycle in Scylla paramamosain
Source: Sci Rep. 2022 Jul 6;12:11395. doi: 10.1038/s41598-022-14783-w (PMC9259733; doi:10.1038/s41598-022-14783-w)
Supplement: Supplementary file 13 — Supplementary Information 13. [file 41598_2022_14783_MOESM13_ESM.xlsx]

## Sheet: Sheet1
	Table S9. The top 30 GO enrichment of 10,695 DEGs among six comparisons of adjacent molting stages in the S. paramamosain molting cycle.
GO_accession	Description	Term_type	Over_represented_pValue	Corrected_pValue	DEG_item	DEG_list	Bg_item	Bg_list	Gene_names
GO:0042302	structural constituent of cuticle	molecular_function	2.99e-222	1.81e-218	451	10695	759	97051	Cluster-42168.84486,Cluster-42168.9646,Cluster-42168.116334,Cluster-42168.88022,Cluster-42168.46507,Cluster-42168.111615,Cluster-42168.98495,Cluster-42168.68444,Cluster-42168.84500,Cluster-42168.119118,Cluster-42168.82810,Cluster-42168.168395,Cluster-42168.166403,Cluster-42168.84973,Cluster-42168.9649,Cluster-42168.64053,Cluster-42168.44598,Cluster-42168.64437,Cluster-42168.66913,Cluster-42168.11…
GO:0008061	chitin binding	molecular_function	1.56e-57	4.71e-54	262	10695	635	97051	Cluster-42168.95100,Cluster-42168.116204,Cluster-42168.7305,Cluster-42168.83681,Cluster-42168.154473,Cluster-42168.68716,Cluster-42168.93040,Cluster-42168.37538,Cluster-42168.106594,Cluster-42168.75902,Cluster-42168.9308,Cluster-42168.88959,Cluster-42168.72886,Cluster-42168.73253,Cluster-42168.91803,Cluster-42168.85625,Cluster-42168.98324,Cluster-42168.84694,Cluster-42168.83090,Cluster-42168.8213…
GO:0006030	chitin metabolic process	biological_process	1.18e-55	1.78e-52	258	10695	630	97051	Cluster-42168.87462,Cluster-12492.0,Cluster-42168.69806,Cluster-42168.95263,Cluster-42168.82808,Cluster-42168.63651,Cluster-42168.46420,Cluster-42168.84707,Cluster-42168.75014,Cluster-42168.18570,Cluster-42168.87628,Cluster-42168.62490,Cluster-42168.81276,Cluster-42168.33221,Cluster-42168.18121,Cluster-42168.84192,Cluster-42168.84242,Cluster-42168.77325,Cluster-42168.86242,Cluster-42168.68685,Clu…
GO:1901071	glucosamine-containing compound metabolic process	biological_process	1.18e-55	1.78e-52	258	10695	630	97051	Cluster-42168.100334,Cluster-42168.137111,Cluster-42168.46629,Cluster-42168.90434,Cluster-42168.84307,Cluster-42168.166587,Cluster-42168.90411,Cluster-42168.169739,Cluster-42168.109165,Cluster-42168.131579,Cluster-42168.174212,Cluster-42168.82109,Cluster-42168.88040,Cluster-42168.21424,Cluster-42168.146259,Cluster-42168.95265,Cluster-42168.86240,Cluster-42168.84922,Cluster-42168.82244,Cluster-421…
GO:0006040	amino sugar metabolic process	biological_process	7.63e-53	9.24e-50	262	10695	662	97051	Cluster-42168.102868,Cluster-42168.162965,Cluster-42168.97130,Cluster-42168.161017,Cluster-42168.23664,Cluster-42168.79715,Cluster-42168.96561,Cluster-42168.123212,Cluster-42168.166471,Cluster-42168.59002,Cluster-42168.99293,Cluster-42168.75901,Cluster-42168.96374,Cluster-42168.77089,Cluster-42168.87022,Cluster-42168.97128,Cluster-42168.84083,Cluster-42168.115797,Cluster-42168.95562,Cluster-42168…
GO:0005198	structural molecule activity	molecular_function	5.78e-41	5.83e-38	1250	10695	7740	97051	Cluster-16370.0,Cluster-42168.160088,Cluster-42168.94966,Cluster-42168.108529,Cluster-42168.84056,Cluster-42168.9623,Cluster-42168.89099,Cluster-42168.48514,Cluster-42168.84187,Cluster-42168.84504,Cluster-42168.106462,Cluster-42168.122591,Cluster-42168.129940,Cluster-42168.80670,Cluster-14414.0,Cluster-42168.166677,Cluster-42168.28035,Cluster-42168.79517,Cluster-42168.65678,Cluster-42168.63337,Cl…
GO:0006022	aminoglycan metabolic process	biological_process	3.56e-37	3.08e-34	303	10695	945	97051	Cluster-42168.84931,Cluster-42168.110170,Cluster-17409.0,Cluster-42168.85990,Cluster-42168.87353,Cluster-42168.80905,Cluster-42168.27214,Cluster-42168.88652,Cluster-42168.4473,Cluster-42168.73408,Cluster-42168.89239,Cluster-42168.94100,Cluster-42168.149265,Cluster-55769.0,Cluster-42168.57981,Cluster-42168.37275,Cluster-42168.9223,Cluster-42168.76273,Cluster-42168.7373,Cluster-42168.97387,Cluster-…
GO:0004175	endopeptidase activity	molecular_function	9.63e-12	7.29e-09	869	10695	4983	97051	Cluster-42168.137662,Cluster-42168.85051,Cluster-42168.81724,Cluster-42168.58598,Cluster-42168.17936,Cluster-42168.33203,Cluster-42168.124443,Cluster-42168.132601,Cluster-42168.142805,Cluster-42168.33908,Cluster-42168.56487,Cluster-20946.0,Cluster-42168.123195,Cluster-42168.81749,Cluster-42168.143109,Cluster-10771.0,Cluster-42168.103282,Cluster-42168.12418,Cluster-42168.284,Cluster-42168.76264,Cl…
GO:0005576	extracellular region	cellular_component	1.24e-10	8.36e-08	1091	10695	6171	97051	Cluster-42168.9474,Cluster-42168.98110,Cluster-42168.118770,Cluster-42168.54818,Cluster-42168.146259,Cluster-42168.121097,Cluster-42168.82109,Cluster-42168.24569,Cluster-42168.50465,Cluster-42168.95055,Cluster-42168.44477,Cluster-42168.79024,Cluster-42168.90411,Cluster-42168.46178,Cluster-42168.75910,Cluster-42168.94381,Cluster-42168.46629,Cluster-42168.140469,Cluster-42168.96035,Cluster-42168.51…
GO:0004252	serine-type endopeptidase activity	molecular_function	3.01e-09	1.83e-06	328	10695	1698	97051	Cluster-42168.130070,Cluster-42168.71006,Cluster-42168.106669,Cluster-42168.89900,Cluster-42168.32414,Cluster-42168.162069,Cluster-42168.77962,Cluster-42168.55823,Cluster-42168.125333,Cluster-42168.93510,Cluster-42168.137451,Cluster-42168.49457,Cluster-42168.53045,Cluster-42168.86691,Cluster-42168.85094,Cluster-42168.88775,Cluster-42168.82393,Cluster-42168.52629,Cluster-42168.115954,Cluster-42168…
GO:0070011	peptidase activity, acting on L-amino acid peptides	molecular_function	7.42e-09	4.09e-06	1006	10695	5998	97051	Cluster-42168.57202,Cluster-42168.68464,Cluster-42168.40628,Cluster-42168.95279,Cluster-42168.87643,Cluster-42168.70673,Cluster-42168.9298,Cluster-6571.0,Cluster-42168.29759,Cluster-42168.67299,Cluster-35259.2,Cluster-42168.55931,Cluster-42168.26870,Cluster-42168.29742,Cluster-42168.55220,Cluster-42168.51326,Cluster-42168.18934,Cluster-42168.111969,Cluster-42168.95309,Cluster-42168.55573,Cluster-…
GO:0005506	iron ion binding	molecular_function	8.2e-09	4.14e-06	154	10695	700	97051	Cluster-42168.78157,Cluster-42168.69901,Cluster-42168.47503,Cluster-42168.80325,Cluster-42168.82486,Cluster-42168.135401,Cluster-25439.0,Cluster-42168.33479,Cluster-42168.106468,Cluster-42168.123898,Cluster-42168.85848,Cluster-42168.41718,Cluster-42168.113616,Cluster-42168.65249,Cluster-42168.76926,Cluster-42168.57102,Cluster-42168.104961,Cluster-42168.113307,Cluster-42168.92825,Cluster-42168.769…
GO:0008236	serine-type peptidase activity	molecular_function	4.11e-08	1.78e-05	371	10695	1976	97051	Cluster-42168.146873,Cluster-42168.40873,Cluster-42168.39785,Cluster-42168.104058,Cluster-42168.6578,Cluster-42168.138897,Cluster-42168.115069,Cluster-42168.98789,Cluster-42168.30432,Cluster-42168.90272,Cluster-42168.74695,Cluster-42168.82661,Cluster-42168.108309,Cluster-42168.63723,Cluster-42168.163028,Cluster-42168.105802,Cluster-42168.62211,Cluster-42168.45937,Cluster-42168.45947,Cluster-42168…
GO:0017171	serine hydrolase activity	molecular_function	4.11e-08	1.78e-05	371	10695	1976	97051	Cluster-42168.122157,Cluster-42168.100980,Cluster-42168.50948,Cluster-42168.67218,Cluster-42168.28131,Cluster-42168.66144,Cluster-42168.70780,Cluster-42168.96886,Cluster-42168.50465,Cluster-42168.144953,Cluster-42168.123420,Cluster-42168.97038,Cluster-42168.102204,Cluster-42168.45954,Cluster-42168.12419,Cluster-42168.84624,Cluster-42168.62211,Cluster-42168.45947,Cluster-42168.45937,Cluster-42168.…
GO:0097367	carbohydrate derivative binding	molecular_function	5.96e-08	2.38e-05	1472	10695	8553	97051	Cluster-42168.77228,Cluster-42168.100051,Cluster-42168.73253,Cluster-42168.97509,Cluster-42168.75000,Cluster-42168.169132,Cluster-42168.69858,Cluster-42168.76036,Cluster-42168.106594,Cluster-42168.123200,Cluster-42168.25260,Cluster-42168.89544,Cluster-42168.147206,Cluster-42168.105128,Cluster-42168.145307,Cluster-42168.68716,Cluster-42168.55128,Cluster-42168.130670,Cluster-42168.79263,Cluster-421…
GO:0006508	proteolysis	biological_process	6.92e-08	2.47e-05	781	10695	4373	97051	Cluster-42168.105802,Cluster-42168.81289,Cluster-42168.106504,Cluster-42168.9183,Cluster-42168.153156,Cluster-42168.163028,Cluster-42168.67623,Cluster-42168.145478,Cluster-42168.108309,Cluster-42168.82661,Cluster-42168.70617,Cluster-42168.104859,Cluster-42168.139068,Cluster-42168.91421,Cluster-20887.0,Cluster-42168.60873,Cluster-42168.49213,Cluster-42168.6578,Cluster-42168.129406,Cluster-42168.77…
GO:1901135	carbohydrate derivative metabolic process	biological_process	2.34e-07	7.87e-05	964	10695	5757	97051	Cluster-42168.89301,Cluster-42168.83033,Cluster-42168.77431,Cluster-42168.119946,Cluster-42168.125005,Cluster-42168.110729,Cluster-42168.81646,Cluster-42168.107900,Cluster-42168.81178,Cluster-42168.109200,Cluster-42168.148197,Cluster-42168.46891,Cluster-42168.75937,Cluster-42168.106162,Cluster-42168.55765,Cluster-42168.80258,Cluster-42168.157198,Cluster-42168.19347,Cluster-42168.136350,Cluster-42…
GO:0065009	regulation of molecular function	biological_process	7.04e-07	0.00022423	269	10695	1227	97051	Cluster-42168.109372,Cluster-42168.114487,Cluster-42168.84638,Cluster-42168.43480,Cluster-42168.144763,Cluster-42168.43445,Cluster-42168.136521,Cluster-42168.74235,Cluster-33878.0,Cluster-42168.100056,Cluster-42168.97610,Cluster-42168.133009,Cluster-42168.101855,Cluster-42168.93253,Cluster-42168.65944,Cluster-42168.42714,Cluster-42168.97484,Cluster-42168.86869,Cluster-42168.82903,Cluster-42168.10…
GO:0030414	peptidase inhibitor activity	molecular_function	8.66e-07	0.00024957	137	10695	575	97051	Cluster-42168.79935,Cluster-42168.101452,Cluster-42168.91924,Cluster-42168.109048,Cluster-42168.83145,Cluster-42168.68017,Cluster-42168.93074,Cluster-42168.66283,Cluster-42168.95121,Cluster-42168.53479,Cluster-42168.91275,Cluster-42168.173118,Cluster-42168.87359,Cluster-42168.138222,Cluster-42168.86245,Cluster-42168.121216,Cluster-42168.8684,Cluster-42168.85096,Cluster-42168.84407,Cluster-42168.7…
GO:0061134	peptidase regulator activity	molecular_function	8.66e-07	0.00024957	137	10695	575	97051	Cluster-42168.95736,Cluster-42168.75259,Cluster-42168.64220,Cluster-42168.130199,Cluster-42168.76061,Cluster-42168.35670,Cluster-42168.147618,Cluster-42168.64782,Cluster-42168.71498,Cluster-42168.79653,Cluster-42168.157907,Cluster-42168.88120,Cluster-42168.96805,Cluster-42168.128284,Cluster-42168.64219,Cluster-42168.34282,Cluster-42168.93308,Cluster-42168.87724,Cluster-42168.96024,Cluster-42168.7…
GO:0050790	regulation of catalytic activity	biological_process	1.4e-06	0.00037829	253	10695	1152	97051	Cluster-42168.95121,Cluster-42168.141487,Cluster-42168.66283,Cluster-42168.142157,Cluster-42168.53479,Cluster-42168.87781,Cluster-42168.59148,Cluster-42168.83411,Cluster-42168.53976,Cluster-42168.30572,Cluster-42168.95504,Cluster-42168.66279,Cluster-42168.144234,Cluster-42168.48192,Cluster-42168.5295,Cluster-42168.166375,Cluster-42168.84639,Cluster-42168.50704,Cluster-42168.68859,Cluster-42168.73…
GO:0008233	peptidase activity	molecular_function	1.44e-06	0.00037829	1097	10695	6747	97051	Cluster-42168.139068,Cluster-42168.70617,Cluster-42168.82661,Cluster-42168.108309,Cluster-42168.163028,Cluster-42168.153156,Cluster-42168.9183,Cluster-42168.81289,Cluster-42168.30035,Cluster-42168.146873,Cluster-42168.6578,Cluster-42168.60873,Cluster-42168.63049,Cluster-42168.90865,Cluster-42168.81533,Cluster-42168.84922,Cluster-42168.155741,Cluster-42168.50948,Cluster-42168.122157,Cluster-42168.…
GO:0016782	transferase activity, transferring sulfur-containing groups	molecular_function	1.8e-06	0.00045385	88	10695	349	97051	Cluster-42168.125339,Cluster-42168.110038,Cluster-42168.17276,Cluster-42168.39646,Cluster-18669.0,Cluster-42168.86310,Cluster-42168.16041,Cluster-42168.107780,Cluster-42168.82658,Cluster-42168.53709,Cluster-42168.46672,Cluster-42168.46674,Cluster-42168.44576,Cluster-42168.169071,Cluster-42168.20785,Cluster-42168.122264,Cluster-42168.137472,Cluster-42168.45304,Cluster-42168.15983,Cluster-42168.191…
GO:0008237	metallopeptidase activity	molecular_function	6.68e-06	0.0016179	276	10695	1391	97051	Cluster-42168.19959,Cluster-42168.12453,Cluster-42168.73670,Cluster-42168.71098,Cluster-42168.70851,Cluster-42168.168362,Cluster-42168.95736,Cluster-42168.42623,Cluster-42168.96149,Cluster-42168.116608,Cluster-42168.162605,Cluster-42168.82867,Cluster-42168.68928,Cluster-42168.46823,Cluster-42168.87078,Cluster-42168.90724,Cluster-42168.96509,Cluster-42168.30516,Cluster-42168.98045,Cluster-42168.10…
GO:0009251	glucan catabolic process	biological_process	9.62e-06	0.0020077	10	10695	20	97051	Cluster-42168.112073,Cluster-42168.52634,Cluster-42168.23644,Cluster-42168.58770,Cluster-42168.58767,Cluster-42168.128295,Cluster-42168.34936,Cluster-42168.89263,Cluster-42168.34934,Cluster-42168.52636
GO:0030245	cellulose catabolic process	biological_process	9.62e-06	0.0020077	10	10695	20	97051	Cluster-42168.52636,Cluster-42168.58770,Cluster-42168.23644,Cluster-42168.52634,Cluster-42168.112073,Cluster-42168.34934,Cluster-42168.89263,Cluster-42168.34936,Cluster-42168.58767,Cluster-42168.128295
GO:0044247	cellular polysaccharide catabolic process	biological_process	9.62e-06	0.0020077	10	10695	20	97051	Cluster-42168.52636,Cluster-42168.89263,Cluster-42168.34936,Cluster-42168.34934,Cluster-42168.58767,Cluster-42168.128295,Cluster-42168.58770,Cluster-42168.112073,Cluster-42168.52634,Cluster-42168.23644
GO:0051275	beta-glucan catabolic process	biological_process	9.62e-06	0.0020077	10	10695	20	97051	Cluster-42168.89263,Cluster-42168.34936,Cluster-42168.34934,Cluster-42168.128295,Cluster-42168.58767,Cluster-42168.58770,Cluster-42168.52634,Cluster-42168.112073,Cluster-42168.23644,Cluster-42168.52636
GO:0004222	metalloendopeptidase activity	molecular_function	2e-05	0.0040323	219	10695	1113	97051	Cluster-42168.74324,Cluster-39343.0,Cluster-42168.127449,Cluster-42168.69081,Cluster-42168.75807,Cluster-42168.129406,Cluster-42168.82758,Cluster-42168.73196,Cluster-42168.135782,Cluster-42168.67070,Cluster-42168.119946,Cluster-27574.0,Cluster-42168.43136,Cluster-42168.68527,Cluster-42168.124785,Cluster-42168.30354,Cluster-42168.104006,Cluster-42168.145478,Cluster-42168.81894,Cluster-42168.116001…
GO:0008810	cellulase activity	molecular_function	2.37e-05	0.0046341	12	10695	26	97051	Cluster-42168.89263,Cluster-42168.34936,Cluster-42168.34934,Cluster-42168.58767,Cluster-42168.128295,Cluster-8283.0,Cluster-42168.58770,Cluster-42168.52634,Cluster-42168.112073,Cluster-42168.136251,Cluster-42168.23644,Cluster-42168.52636
