# Supplementary material for: Whole-body transcriptome analysis provides insights into the cascade of sequential expression events involved in growth, immunity, and metabolism during the molting cycle in Scylla paramamosain
Source: Sci Rep. 2022 Jul 6;12:11395. doi: 10.1038/s41598-022-14783-w (PMC9259733; doi:10.1038/s41598-022-14783-w)
Supplement: Supplementary file 14 — Supplementary Information 14. [file 41598_2022_14783_MOESM14_ESM.xlsx]

## Sheet: Sheet1
Table S10. Details of the 20 most enriched KEGG pathways of 10,695 DEGs among six comparisons of adjacent molting stages in the S. paramamosain molting cycle.
#Term	Database	ID	Input number	Background number	P-Value	Corrected P-Value	Input	KO	Entrez_ID	Ensembl_ID	KO_name	Hyperlink
Steroid hormone biosynthesis	KEGG PATHWAY	ko00140	63	181	2.04e-07	6.1e-05	Cluster-42168.57496|Cluster-42168.138780|Cluster-42168.149513|Cluster-42168.143408|Cluster-42168.7822|Cluster-42168.148204|Cluster-42168.138779|Cluster-42168.101619|Cluster-42168.55577|Cluster-42168.144009|Cluster-42168.143801|Cluster-42168.144193|Cluster-42168.144234|Cluster-42168.143952|Cluster-42168.77309|Cluster-42168.101616|Cluster-42168.112963|Cluster-42168.57059|Cluster-42168.111340|Cluste…	K01016|K13370|K13370|K07414|K00699|K07414|K13370|K00699|K00699|K00699|K13370|K10251|K00699|K13370|K07424|K00699|K07414|K07424|K07424|K01016|K07424|K07414|K07424|K07424|K07424|K01016|K00699|K07424|K00699|K07414|K00699|K07424|K00699|K00699|K10251|K12345|K07424|K00699|K00699|K12345|K07414|K10251|K13370|K07424|K01016|K13370|K10251|K13370|K07414|K07414|K01131|K01131|K07424|K13370|K00699|K00699|K13370|…	| | | | | | | | | | | | | | | | | | | | | | | | | | | | | | | | | | | | | | | | | | | | | | | | | | | | | | | | | | | | | | |	|||||||||||||||||||||||||||||||||||||||||||||||||||||||||||||||	SULT1E1, STE|HSD17B8|HSD17B8|CYP2D|UGT|CYP2D|HSD17B8|UGT|UGT|UGT|HSD17B8|HSD17B12, KAR, IFA38|UGT|HSD17B8|CYP3A|UGT|CYP2D|CYP3A|CYP3A|SULT1E1, STE|CYP3A|CYP2D|CYP3A|CYP3A|CYP3A|SULT1E1, STE|UGT|CYP3A|UGT|CYP2D|UGT|CYP3A|UGT|UGT|HSD17B12, KAR, IFA38|SRD5A3|CYP3A|UGT|UGT|SRD5A3|CYP2D|HSD17B12, KAR, IFA38|HSD17B8|CYP3A|SULT1E1, STE|HSD17B8|HSD17B12, KAR, IFA38|HSD17B8|CYP2D|CYP2D|STS|STS|CYP3A|HSD17…	http://www.genome.jp/kegg-bin/show_pathway?ko00140/K01016%09red/K12345%09red/K00699%09red/K01131%09red/K07414%09red/K07424%09red/K13370%09red/K10251%09red
Insulin resistance	KEGG PATHWAY	ko04931	102	397	1.07e-05	0.0016054	Cluster-42168.84401|Cluster-42168.61995|Cluster-42168.72888|Cluster-42168.77617|Cluster-42168.91180|Cluster-42168.84483|Cluster-42168.78034|Cluster-42168.78031|Cluster-42168.60990|Cluster-42168.82622|Cluster-42168.65660|Cluster-42168.84810|Cluster-42168.59692|Cluster-42168.59691|Cluster-42168.48890|Cluster-42168.101158|Cluster-42168.80829|Cluster-42168.112309|Cluster-42168.103647|Cluster-42168.99…	K00820|K02580|K04688|K15719|K07198|K01084|K08745|K08745|K02580|K01596|K02580|K00820|K06269|K06269|K07203|K07299|K07299|K07299|K01084|K04688|K07198|K00820|K02649|K03083|K07299|K03083|K06259|K07200|K06269|K01084|K08745|K00922|K08745|K04373|K07198|K03083|K04373|K02580|K09667|K02580|K05695|K04688|K04440|K08765|K07200|K08745|K09667|K04688|K04688|K02580|K05695|K09048|K01596|K07299|K07299|K01596|K01596|…	| | | | | | | | | | | | | | | | | | | | | | | | | | | | | | | | | | | | | | | | | | | | | | | | | | | | | | | | | | | | | | | | | | | | | | | | | | | | | | | | | | | | | | | | | | | | | | | | | | | | | |	||||||||||||||||||||||||||||||||||||||||||||||||||||||||||||||||||||||||||||||||||||||||||||||||||||||	glmS, GFPT|NFKB1|RPS6KB|NCOAT, MGEA5|PRKAA, AMPK|G6PC|SLC27A1_4, FATP1, FATP4|SLC27A1_4, FATP1, FATP4|NFKB1|E4.1.1.32, pckA, PEPCK|NFKB1|glmS, GFPT|PPP1C|PPP1C|FRAP|SLC2A1, GLUT1|SLC2A1, GLUT1|SLC2A1, GLUT1|G6PC|RPS6KB|PRKAA, AMPK|glmS, GFPT|PIK3R|GSK3B|SLC2A1, GLUT1|GSK3B|CD36|PRKAG|PPP1C|G6PC|SLC27A1_4, FATP1, FATP4|PIK3C|SLC27A1_4, FATP1, FATP4|RPS6KA, RSK2|PRKAA, AMPK|GSK3B|RPS6KA, RSK2|NFKB1…	http://www.genome.jp/kegg-bin/show_pathway?ko04931/K03083%09red/K05870%09red/K18050%09red/K07198%09red/K07199%09red/K09667%09red/K07197%09red/K04440%09red/K07299%09red/K04373%09red/K06269%09red/K02649%09red/K09048%09red/K05695%09red/K04688%09red/K05696%09red/K01596%09red/K08745%09red/K07189%09red/K00820%09red/K19523%09red/K07200%09red/K01084%09red/K07203%09red/K00922%09red/K16172%09red/K08765%09r…
Linoleic acid metabolism	KEGG PATHWAY	ko00591	33	88	4.56e-05	0.00454886	Cluster-42168.128953|Cluster-42168.99666|Cluster-42168.145726|Cluster-42168.123322|Cluster-42168.123321|Cluster-42168.69205|Cluster-42168.77309|Cluster-42168.57059|Cluster-42168.111340|Cluster-42168.36489|Cluster-42168.43999|Cluster-42168.65249|Cluster-42168.121658|Cluster-42168.33478|Cluster-42168.36762|Cluster-42168.96173|Cluster-42168.121657|Cluster-42168.59826|Cluster-42168.107686|Cluster-421…	K16343|K07424|K01047|K16342|K16342|K01047|K07424|K07424|K07424|K07418|K07418|K07424|K07424|K07424|K07424|K01047|K07424|K07418|K01047|K07424|K16343|K07424|K07418|K01047|K01047|K01047|K07418|K07424|K01047|K07424|K01047|K01047|K01047|	| | | | | | | | | | | | | | | | | | | | | | | | | | | | | | | | |	|||||||||||||||||||||||||||||||||	PLA2G6, IPLA2|CYP3A|PLA2G, SPLA2|PLA2G4, CPLA2|PLA2G4, CPLA2|PLA2G, SPLA2|CYP3A|CYP3A|CYP3A|CYP2J|CYP2J|CYP3A|CYP3A|CYP3A|CYP3A|PLA2G, SPLA2|CYP3A|CYP2J|PLA2G, SPLA2|CYP3A|PLA2G6, IPLA2|CYP3A|CYP2J|PLA2G, SPLA2|PLA2G, SPLA2|PLA2G, SPLA2|CYP2J|CYP3A|PLA2G, SPLA2|CYP3A|PLA2G, SPLA2|PLA2G, SPLA2|PLA2G, SPLA2|	http://www.genome.jp/kegg-bin/show_pathway?ko00591/K16343%09red/K16342%09red/K01047%09red/K07424%09red/K07418%09red
Drug metabolism - other enzymes	KEGG PATHWAY	ko00983	60	211	6.55e-05	0.00489266	Cluster-42168.112331|Cluster-42168.125525|Cluster-42168.36304|Cluster-42168.100798|Cluster-42168.76877|Cluster-42168.125526|Cluster-42168.57382|Cluster-42168.107903|Cluster-42168.35617|Cluster-42168.7822|Cluster-42168.75530|Cluster-42168.60275|Cluster-42168.55580|Cluster-42168.97994|Cluster-42168.87857|Cluster-42168.55577|Cluster-42168.40035|Cluster-42168.144234|Cluster-29015.0|Cluster-42168.1014…	K01951|K01464|K03927|K00757|K00106|K01464|K01464|K13421|K00699|K00699|K00758|K03927|K00699|K01044|K00106|K00699|K01464|K00699|K03927|K00207|K01195|K00699|K01464|K00699|K00699|K00758|K00699|K00699|K01431|K00699|K03927|K00857|K13421|K00699|K00699|K00757|K01464|K00699|K03927|K00760|K03927|K00699|K00569|K01195|K01195|K00699|K01195|K00207|K01044|K01489|K00106|K01195|K00699|K01464|K00699|K00207|K03927|…	| | | | | | | | | | | | | | | | | | | | | | | | | | | | | | | | | | | | | | | | | | | | | | | | | | | | | | | | | | | |	||||||||||||||||||||||||||||||||||||||||||||||||||||||||||||	guaA, GMPS|DPYS, dht, hydA|CES2|udp, UPP|XDH|DPYS, dht, hydA|DPYS, dht, hydA|UMPS|UGT|UGT|deoA, TYMP|CES2|UGT|CES1|XDH|UGT|DPYS, dht, hydA|UGT|CES2|DPYD|uidA, GUSB|UGT|DPYS, dht, hydA|UGT|UGT|deoA, TYMP|UGT|UGT|UPB1|UGT|CES2|tdk, TK|UMPS|UGT|UGT|udp, UPP|DPYS, dht, hydA|UGT|CES2|hprT, hpt, HPRT1|CES2|UGT|TPMT, tpmT|uidA, GUSB|uidA, GUSB|UGT|uidA, GUSB|DPYD|CES1|cdd, CDA|XDH|uidA, GUSB|UGT|DPYS, d…	http://www.genome.jp/kegg-bin/show_pathway?ko00983/K00857%09red/K01195%09red/K01431%09red/K00207%09red/K01951%09red/K01044%09red/K00106%09red/K01464%09red/K00699%09red/K01489%09red/K13421%09red/K00569%09red/K03927%09red/K00757%09red/K00758%09red/K00760%09red
Retinol metabolism	KEGG PATHWAY	ko00830	55	195	0.000152175	0.00845202	Cluster-42168.107922|Cluster-42168.70837|Cluster-42168.33479|Cluster-42168.35617|Cluster-42168.7822|Cluster-42168.104494|Cluster-42168.52107|Cluster-42168.84326|Cluster-42168.27278|Cluster-42168.55577|Cluster-42168.79215|Cluster-42168.144234|Cluster-42168.77309|Cluster-42168.57016|Cluster-42168.57059|Cluster-42168.111340|Cluster-42168.101619|Cluster-42168.33478|Cluster-42168.100919|Cluster-42168.…	K15734|K15734|K07424|K00699|K00699|K00515|K09516|K00515|K11153|K00699|K00515|K00699|K07424|K11155|K07424|K07424|K00699|K07424|K11153|K07424|K07424|K11152|K07424|K11153|K00699|K07424|K00699|K00699|K00699|K07424|K09516|K00699|K00515|K07424|K00699|K00699|K15734|K15734|K11153|K00121|K07424|K11153|K00515|K00699|K00515|K15734|K00699|K00699|K00121|K07424|K00699|K00699|K00515|K00699|K11152|	| | | | | | | | | | | | | | | | | | | | | | | | | | | | | | | | | | | | | | | | | | | | | | | | | | | | | | |	|||||||||||||||||||||||||||||||||||||||||||||||||||||||	SDR16C5|SDR16C5|CYP3A|UGT|UGT|BCMO1, BCDO1|RETSAT|BCMO1, BCDO1|RDH12|UGT|BCMO1, BCDO1|UGT|CYP3A|DGAT1|CYP3A|CYP3A|UGT|CYP3A|RDH12|CYP3A|CYP3A|RDH11|CYP3A|RDH12|UGT|CYP3A|UGT|UGT|UGT|CYP3A|RETSAT|UGT|BCMO1, BCDO1|CYP3A|UGT|UGT|SDR16C5|SDR16C5|RDH12|frmA, ADH5, adhC|CYP3A|RDH12|BCMO1, BCDO1|UGT|BCMO1, BCDO1|SDR16C5|UGT|UGT|frmA, ADH5, adhC|CYP3A|UGT|UGT|BCMO1, BCDO1|UGT|RDH11|	http://www.genome.jp/kegg-bin/show_pathway?ko00830/K09516%09red/K00515%09red/K15734%09red/K11153%09red/K00699%09red/K00121%09red/K11155%09red/K07424%09red/K11152%09red
Hedgehog signaling pathway	KEGG PATHWAY	ko04340	60	220	0.000169606	0.00845202	Cluster-42168.82987|Cluster-42168.107389|Cluster-42168.38764|Cluster-42168.59761|Cluster-42168.116564|Cluster-42168.553|Cluster-42168.91831|Cluster-42168.18633|Cluster-42168.60500|Cluster-42168.66461|Cluster-42168.164044|Cluster-42168.109617|Cluster-42168.70540|Cluster-42168.52290|Cluster-42168.88938|Cluster-42168.86963|Cluster-41823.0|Cluster-42168.95723|Cluster-42168.74109|Cluster-42168.133933|…	K08439|K06233|K06233|K08959|K06233|K06226|K04345|K06226|K06229|K06229|K06233|K06230|K03083|K04678|K03083|K08439|K06226|K06233|K08439|K10394|K10394|K04678|K04345|K10523|K10394|K06233|K08959|K03362|K03362|K03083|K04439|K03347|K03083|K04345|K04345|K06233|K04439|K06230|K08439|K06233|K04345|K06233|K06233|K04345|K06233|K06233|K06233|K06226|K04678|K03083|K10151|K08958|K08960|K10151|K06230|K03083|K08960|…	| | | | | | | | | | | | | | | | | | | | | | | | | | | | | | | | | | | | | | | | | | | | | | | | | | | | | | | | | | | |	||||||||||||||||||||||||||||||||||||||||||||||||||||||||||||	GPR161|LRP2|LRP2|CSNK1D|LRP2|SMO|PKA|SMO|SUFU|SUFU|LRP2|GLI3|GSK3B|SMURF|GSK3B|GPR161|SMO|LRP2|GPR161|KIF3_17|KIF3_17|SMURF|PKA|SPOP|KIF3_17|LRP2|CSNK1D|FBXW1_11, BTRC, beta-TRCP|FBXW1_11, BTRC, beta-TRCP|GSK3B|ARRB|CUL1, CDC53|GSK3B|PKA|PKA|LRP2|ARRB|GLI3|GPR161|LRP2|PKA|LRP2|LRP2|PKA|LRP2|LRP2|LRP2|SMO|SMURF|GSK3B|CCND2|CSNK1G|CSNK1E|CCND2|GLI3|GSK3B|CSNK1E|CSNK1D|ADRBK, GRK|CSNK1E|	http://www.genome.jp/kegg-bin/show_pathway?ko04340/K04345%09red/K10523%09red/K04678%09red/K10151%09red/K08959%09red/K08958%09red/K08960%09red/K03083%09red/K04439%09red/K06229%09red/K10394%09red/K00910%09red/K03347%09red/K03362%09red/K06233%09red/K06230%09red/K08439%09red/K06226%09red
Adipocytokine signaling pathway	KEGG PATHWAY	ko04920	67	256	0.000201617	0.00861191	Cluster-42168.91762|Cluster-42168.85190|Cluster-42168.102711|Cluster-42168.110006|Cluster-42168.103647|Cluster-42168.86208|Cluster-42168.81733|Cluster-42168.85451|Cluster-42168.105530|Cluster-42168.88828|Cluster-42168.84483|Cluster-42168.107475|Cluster-42168.91180|Cluster-42168.91179|Cluster-42168.60990|Cluster-42168.82622|Cluster-42168.112866|Cluster-42168.83753|Cluster-42168.61995|Cluster-42168…	K06259|K01596|K07299|K07359|K01084|K08765|K07200|K08765|K02580|K07200|K01084|K15013|K07198|K07198|K02580|K01596|K01897|K15013|K02580|K15013|K08526|K07198|K02580|K07200|K01897|K07203|K01596|K07299|K07299|K02580|K07299|K01596|K07299|K07299|K02580|K15013|K01084|K02580|K07299|K01596|K07359|K01897|K01596|K07359|K07359|K01596|K07198|K07299|K01084|K01084|K07199|K01897|K01897|K07359|K01596|K01897|K07299|…	| | | | | | | | | | | | | | | | | | | | | | | | | | | | | | | | | | | | | | | | | | | | | | | | | | | | | | | | | | | | | | | | | | |	|||||||||||||||||||||||||||||||||||||||||||||||||||||||||||||||||||	CD36|E4.1.1.32, pckA, PEPCK|SLC2A1, GLUT1|CAMKK|G6PC|CPT1A|PRKAG|CPT1A|NFKB1|PRKAG|G6PC|ACSBG|PRKAA, AMPK|PRKAA, AMPK|NFKB1|E4.1.1.32, pckA, PEPCK|ACSL, fadD|ACSBG|NFKB1|ACSBG|NR2B3, RXRG|PRKAA, AMPK|NFKB1|PRKAG|ACSL, fadD|FRAP|E4.1.1.32, pckA, PEPCK|SLC2A1, GLUT1|SLC2A1, GLUT1|NFKB1|SLC2A1, GLUT1|E4.1.1.32, pckA, PEPCK|SLC2A1, GLUT1|SLC2A1, GLUT1|NFKB1|ACSBG|G6PC|NFKB1|SLC2A1, GLUT1|E4.1.1.32, p…	http://www.genome.jp/kegg-bin/show_pathway?ko04920/K07359%09red/K07200%09red/K07203%09red/K16172%09red/K01897%09red/K01596%09red/K15013%09red/K04440%09red/K07198%09red/K07199%09red/K07299%09red/K02580%09red/K06259%09red/K08526%09red/K08765%09red/K01084%09red/K19523%09red
Protein digestion and absorption	KEGG PATHWAY	ko04974	77	320	0.000622274	0.0232575	Cluster-42168.87759|Cluster-42168.23001|Cluster-42168.61530|Cluster-42168.18756|Cluster-42168.87035|Cluster-42168.25148|Cluster-42168.75807|Cluster-42168.80453|Cluster-42168.144351|Cluster-42168.75246|Cluster-42168.84520|Cluster-42168.94721|Cluster-42168.44228|Cluster-42168.130179|Cluster-42168.44227|Cluster-42168.146379|Cluster-42168.85255|Cluster-42168.27695|Cluster-42168.30432|Cluster-42168.63…	K14210|K08779|K14210|K09632|K06236|K08187|K01389|K01312|K14206|K08131|K01540|K13781|K08135|K08135|K06236|K01278|K01312|K14206|K01285|K13781|K01312|K01278|K06237|K06236|K13867|K01312|K01539|K08131|K06823|K08131|K05849|K09632|K04916|K13868|K08131|K09632|K16630|K01312|K12040|K12040|K01312|K14210|K01539|K06236|K06519|K12040|K08606|K06236|K01346|K13868|K01312|K01312|K12040|K05849|K01278|K14206|K05849|…	| | | | | | | | | | | | | | | | | | | | | | | | | | | | | | | | | | | | | | | | | | | | | | | | | | | | | | | | | | | | | | | | | | | | | | | | | | | | |	|||||||||||||||||||||||||||||||||||||||||||||||||||||||||||||||||||||||||||||	SLC3A1, RBAT|CPA1|SLC3A1, RBAT|CTRL|COL1AS|SLC16A10|MME|PRSS|SLC15A1, PEPT1|COL9A|ATP1B|SLC7A8, LAT2|COL15A|COL15A|COL1AS|DPP4|PRSS|SLC15A1, PEPT1|PRCP|SLC7A8, LAT2|PRSS|DPP4|COL4A|COL1AS|SLC7A7|PRSS|ATP1A|COL9A|COL18A|COL9A|SLC8A, NCX|CTRL|KCNK5|SLC7A9, BAT1|COL9A|CTRL|COL22A|PRSS|SLC9A3, NHE3|SLC9A3, NHE3|PRSS|SLC3A1, RBAT|ATP1A|COL1AS|SLC3A2, MDU1|SLC9A3, NHE3|MEP1B|COL1AS|CELA2|SLC7A9, BAT1|P…	http://www.genome.jp/kegg-bin/show_pathway?ko04974/K01389%09red/K13868%09red/K08606%09red/K13867%09red/K01285%09red/K08779%09red/K05849%09red/K06519%09red/K01540%09red/K13781%09red/K08187%09red/K14206%09red/K01312%09red/K01278%09red/K01539%09red/K09632%09red/K14210%09red/K01291%09red/K16630%09red/K04916%09red/K06823%09red/K01346%09red/K12040%09red/K08135%09red/K06236%09red/K06237%09red/K08131%09r…
Bile secretion	KEGG PATHWAY	ko04976	69	283	0.000855847	0.0252921	Cluster-42168.72048|Cluster-42168.102711|Cluster-42168.99213|Cluster-42168.114918|Cluster-42168.50647|Cluster-42168.114917|Cluster-42168.91831|Cluster-42168.62840|Cluster-42168.80562|Cluster-42168.84520|Cluster-42168.80555|Cluster-42168.146859|Cluster-23787.2|Cluster-42168.81202|Cluster-42168.101270|Cluster-42168.61791|Cluster-42168.54498|Cluster-42168.144223|Cluster-42168.80829|Cluster-42168.140…	K04943|K07299|K08048|K08042|K07299|K08042|K04345|K04345|K13855|K01540|K13855|K00021|K09864|K14341|K07299|K12040|K04943|K14341|K07299|K08041|K08041|K01539|K05666|K08042|K09864|K08042|K08042|K08042|K07299|K01539|K07299|K08043|K07299|K08041|K07299|K04943|K12040|K05667|K04345|K05658|K00659|K07299|K05658|K05673|K12040|K12040|K08205|K14158|K04345|K00659|K08042|K13855|K13855|K12040|K04345|K05667|K18245|…	| | | | | | | | | | | | | | | | | | | | | | | | | | | | | | | | | | | | | | | | | | | | | | | | | | | | | | | | | | | | | | | | | | | | |	|||||||||||||||||||||||||||||||||||||||||||||||||||||||||||||||||||||	KCNN2|SLC2A1, GLUT1|ADCY8|ADCY2|SLC2A1, GLUT1|ADCY2|PKA|PKA|SLC4A2, AE2|ATP1B|SLC4A2, AE2|HMGCR|AQP1|SLC10A1, NTCP|SLC2A1, GLUT1|SLC9A3, NHE3|KCNN2|SLC10A1, NTCP|SLC2A1, GLUT1|ADCY1|ADCY1|ATP1A|ABCC2|ADCY2|AQP1|ADCY2|ADCY2|ADCY2|SLC2A1, GLUT1|ATP1A|SLC2A1, GLUT1|ADCY3|SLC2A1, GLUT1|ADCY1|SLC2A1, GLUT1|KCNN2|SLC9A3, NHE3|ABCC3|PKA|ABCB1|BAAT|SLC2A1, GLUT1|ABCB1|ABCC4|SLC9A3, NHE3|SLC9A3, NHE3|SLC2…	http://www.genome.jp/kegg-bin/show_pathway?ko04976/K13855%09red/K08043%09red/K08042%09red/K08041%09red/K05673%09red/K04943%09red/K08205%09red/K08048%09red/K14341%09red/K05658%09red/K07299%09red/K09864%09red/K01539%09red/K01253%09red/K04345%09red/K00659%09red/K18245%09red/K01540%09red/K12040%09red/K05666%09red/K14158%09red/K00021%09red/K09877%09red/K05667%09red
Hematopoietic cell lineage	KEGG PATHWAY	ko04640	30	95	0.00104655	0.0252921	Cluster-42168.91762|Cluster-42168.20237|Cluster-42168.43842|Cluster-42168.61139|Cluster-42168.23397|Cluster-42168.75807|Cluster-42168.70936|Cluster-42168.33908|Cluster-42168.50210|Cluster-42168.103383|Cluster-59844.0|Cluster-42168.67466|Cluster-42168.138533|Cluster-42168.142958|Cluster-42168.90094|Cluster-42168.142959|Cluster-42168.57372|Cluster-42168.23769|Cluster-42168.102556|Cluster-42168.8662…	K06259|K06261|K11140|K11140|K06460|K01389|K11140|K01389|K11140|K11140|K06468|K06460|K11140|K11140|K01389|K11140|K11140|K11140|K05091|K11140|K11140|K11140|K11140|K11140|K11140|K11140|K05091|K11140|K11140|K05091|	| | | | | | | | | | | | | | | | | | | | | | | | | | | | | |	||||||||||||||||||||||||||||||	CD36|GP1BA|ANPEP|ANPEP|CD9, TSPAN29|MME|ANPEP|MME|ANPEP|ANPEP|FCER2, CD23|CD9, TSPAN29|ANPEP|ANPEP|MME|ANPEP|ANPEP|ANPEP|KIT, SCFR|ANPEP|ANPEP|ANPEP|ANPEP|ANPEP|ANPEP|ANPEP|KIT, SCFR|ANPEP|ANPEP|KIT, SCFR|	http://www.genome.jp/kegg-bin/show_pathway?ko04640/K06460%09red/K05091%09red/K06468%09red/K11140%09red/K06261%09red/K06259%09red/K01389%09red
Glycine, serine and threonine metabolism	KEGG PATHWAY	ko00260	75	317	0.0010743	0.0252921	Cluster-42168.42479|Cluster-42168.11973|Cluster-42168.82980|Cluster-42168.68872|Cluster-10188.0|Cluster-42168.55077|Cluster-42168.54326|Cluster-42168.54710|Cluster-42168.77900|Cluster-42168.36309|Cluster-42168.86322|Cluster-42168.105899|Cluster-42168.9067|Cluster-42168.117046|Cluster-42168.43350|Cluster-42168.131354|Cluster-42168.55078|Cluster-42168.55079|Cluster-42168.55076|Cluster-42168.51680|C…	K00306|K00108|K00643|K00281|K01697|K01697|K00108|K00314|K12235|K00049|K00314|K01754|K00108|K00827|K00827|K17989|K01697|K01697|K01697|K01834|K00830|K01834|K00600|K00830|K01754|K12235|K00830|K12235|K01754|K00049|K12235|K00108|K00108|K00306|K00049|K00108|K14085|K00108|K15789|K00049|K00108|K00306|K00314|K00314|K01834|K01834|K00306|K00108|K00108|K00108|K00108|K00830|K00643|K00544|K00108|K00639|K00108|…	| | | | | | | | | | | | | | | | | | | | | | | | | | | | | | | | | | | | | | | | | | | | | | | | | | | | | | | | | | | | | | | | | | | | | | | | | | |	|||||||||||||||||||||||||||||||||||||||||||||||||||||||||||||||||||||||||||	PIPOX|betA, CHDH|E2.3.1.37, ALAS|GLDC, gcvP|E4.2.1.22, CBS|E4.2.1.22, CBS|betA, CHDH|SARDH|SRR|GRHPR|SARDH|E4.3.1.19, ilvA, tdcB|betA, CHDH|AGXT2|AGXT2|SDS, SDH, CHA1|E4.2.1.22, CBS|E4.2.1.22, CBS|E4.2.1.22, CBS|PGAM, gpmA|AGXT|PGAM, gpmA|glyA, SHMT|AGXT|E4.3.1.19, ilvA, tdcB|SRR|AGXT|SRR|E4.3.1.19, ilvA, tdcB|GRHPR|SRR|betA, CHDH|betA, CHDH|PIPOX|GRHPR|betA, CHDH|ALDH7A1|betA, CHDH|TDH|GRHPR|bet…	http://www.genome.jp/kegg-bin/show_pathway?ko00260/K01754%09red/K00049%09red/K00058%09red/K00830%09red/K01834%09red/K01697%09red/K17989%09red/K00281%09red/K00827%09red/K00643%09red/K00314%09red/K00600%09red/K00544%09red/K00639%09red/K00108%09red/K14085%09red/K15789%09red/K00306%09red/K12235%09red
Chemical carcinogenesis	KEGG PATHWAY	ko05204	54	210	0.00109174	0.0252921	Cluster-42168.99666|Cluster-42168.33479|Cluster-42168.35617|Cluster-42168.7822|Cluster-42168.127530|Cluster-42168.65880|Cluster-42168.55580|Cluster-42168.55577|Cluster-42168.144234|Cluster-42168.77309|Cluster-42168.29968|Cluster-42168.57059|Cluster-42168.111340|Cluster-42168.101619|Cluster-42168.2394|Cluster-42168.65249|Cluster-42168.121658|Cluster-42168.33478|Cluster-42168.36762|Cluster-42168.83…	K07424|K07424|K00699|K00699|K09097|K00799|K00699|K00699|K00699|K07424|K00799|K07424|K07424|K00699|K00799|K07424|K07424|K07424|K07424|K00699|K00799|K00699|K00699|K00699|K07424|K00799|K00699|K00699|K07424|K00799|K00799|K00699|K00699|K00121|K00799|K11987|K11987|K07424|K09097|K00799|K00799|K00699|K09097|K09097|K01253|K00699|K09097|K00121|K07424|K00816|K00699|K00799|K00699|K13299|	| | | | | | | | | | | | | | | | | | | | | | | | | | | | | | | | | | | | | | | | | | | | | | | | | | | | | |	||||||||||||||||||||||||||||||||||||||||||||||||||||||	CYP3A|CYP3A|UGT|UGT|ARNT|GST, gst|UGT|UGT|UGT|CYP3A|GST, gst|CYP3A|CYP3A|UGT|GST, gst|CYP3A|CYP3A|CYP3A|CYP3A|UGT|GST, gst|UGT|UGT|UGT|CYP3A|GST, gst|UGT|UGT|CYP3A|GST, gst|GST, gst|UGT|UGT|frmA, ADH5, adhC|GST, gst|PTGS2, COX2|PTGS2, COX2|CYP3A|ARNT|GST, gst|GST, gst|UGT|ARNT|ARNT|EPHX1|UGT|ARNT|frmA, ADH5, adhC|CYP3A|CCBL|UGT|GST, gst|UGT|GSTK1|	http://www.genome.jp/kegg-bin/show_pathway?ko05204/K00699%09red/K00816%09red/K13299%09red/K09097%09red/K01253%09red/K11987%09red/K00799%09red/K00121%09red/K07424%09red
Fatty acid elongation	KEGG PATHWAY	ko00062	33	109	0.00109965	0.0252921	Cluster-42168.87261|Cluster-42168.69174|Cluster-42168.115326|Cluster-42168.19236|Cluster-42168.28747|Cluster-42168.156796|Cluster-42168.26352|Cluster-42168.144193|Cluster-42168.9163|Cluster-42168.8647|Cluster-42168.66065|Cluster-42168.91056|Cluster-42168.79473|Cluster-42168.8017|Cluster-42168.103410|Cluster-42168.90897|Cluster-42168.8893|Cluster-42168.8494|Cluster-42168.49148|Cluster-42168.87624|…	K10250|K10250|K07511|K10250|K10703|K10251|K10703|K10251|K10250|K10250|K07508|K10250|K07511|K10250|K10249|K07509|K10250|K10250|K10251|K10250|K10249|K10258|K10258|K10250|K10251|K10703|K10250|K10703|K07515|K01068|K10250|K01068|K10250|	| | | | | | | | | | | | | | | | | | | | | | | | | | | | | | | | |	|||||||||||||||||||||||||||||||||	ELOVL7|ELOVL7|ECHS1|ELOVL7|PHS1, PAS2|HSD17B12, KAR, IFA38|PHS1, PAS2|HSD17B12, KAR, IFA38|ELOVL7|ELOVL7|ACAA2|ELOVL7|ECHS1|ELOVL7|ELOVL4|HADHB|ELOVL7|ELOVL7|HSD17B12, KAR, IFA38|ELOVL7|ELOVL4|TER, TSC13, CER10|TER, TSC13, CER10|ELOVL7|HSD17B12, KAR, IFA38|PHS1, PAS2|ELOVL7|PHS1, PAS2|HADHA|ACOT1_2_4|ELOVL7|ACOT1_2_4|ELOVL7|	http://www.genome.jp/kegg-bin/show_pathway?ko00062/K01068%09red/K10703%09red/K10258%09red/K07509%09red/K07508%09red/K07511%09red/K10249%09red/K07515%09red/K10251%09red/K10250%09red
Amino sugar and nucleotide sugar metabolism	KEGG PATHWAY	ko00520	82	356	0.0012631	0.0269762	Cluster-42168.84401|Cluster-42168.65905|Cluster-42168.91807|Cluster-42168.81514|Cluster-42168.87111|Cluster-42168.75145|Cluster-42168.74671|Cluster-42168.30249|Cluster-42168.151629|Cluster-42168.83709|Cluster-42168.82941|Cluster-42168.82129|Cluster-42168.28210|Cluster-42168.83414|Cluster-42168.83857|Cluster-42168.19214|Cluster-42168.104420|Cluster-42168.159774|Cluster-42168.21550|Cluster-42168.82…	K00820|K01183|K01784|K00621|K01784|K00963|K01183|K12373|K02377|K01183|K12373|K00621|K01443|K12373|K12373|K12373|K12373|K00326|K02377|K01183|K01784|K01183|K01183|K01183|K12373|K00965|K00698|K00012|K00844|K00820|K00963|K00972|K00966|K12373|K01183|K00326|K08678|K12373|K12373|K12373|K01183|K00820|K01784|K01183|K00884|K01183|K02377|K12373|K01183|K01183|K01835|K01183|K00326|K01711|K01097|K00965|K01183|…	| | | | | | | | | | | | | | | | | | | | | | | | | | | | | | | | | | | | | | | | | | | | | | | | | | | | | | | | | | | | | | | | | | | | | | | | | | | | | | | | | |	||||||||||||||||||||||||||||||||||||||||||||||||||||||||||||||||||||||||||||||||||	glmS, GFPT|E3.2.1.14|galE, GALE|GNPNAT1, GNA1|galE, GALE|UGP2, galU, galF|E3.2.1.14|HEXA_B|TSTA3, fcl|E3.2.1.14|HEXA_B|GNPNAT1, GNA1|nagA, AMDHD2|HEXA_B|HEXA_B|HEXA_B|HEXA_B|E1.6.2.2|TSTA3, fcl|E3.2.1.14|galE, GALE|E3.2.1.14|E3.2.1.14|E3.2.1.14|HEXA_B|galT, GALT|CHS1|UGDH, ugd|HK|glmS, GFPT|UGP2, galU, galF|UAP1|GMPP|HEXA_B|E3.2.1.14|E1.6.2.2|UXS1, uxs|HEXA_B|HEXA_B|HEXA_B|E3.2.1.14|glmS, GFPT|ga…	http://www.genome.jp/kegg-bin/show_pathway?ko00520/K00972%09red/K01836%09red/K02377%09red/K12373%09red/K01443%09red/K00621%09red/K01183%09red/K01835%09red/K00963%09red/K00884%09red/K00012%09red/K00965%09red/K00966%09red/K00844%09red/K00849%09red/K00983%09red/K01711%09red/K00820%09red/K01097%09red/K00326%09red/K08678%09red/K00698%09red/K01784%09red
Alanine, aspartate and glutamate metabolism	KEGG PATHWAY	ko00250	52	203	0.00142693	0.0271599	Cluster-42168.84401|Cluster-42168.68613|Cluster-42168.85990|Cluster-42168.94973|Cluster-42168.82965|Cluster-42168.108725|Cluster-42168.55250|Cluster-42168.117046|Cluster-42168.54260|Cluster-42168.117025|Cluster-42168.94627|Cluster-42168.94629|Cluster-42168.28889|Cluster-42168.142691|Cluster-30547.1|Cluster-42168.145938|Cluster-42168.35872|Cluster-42168.49196|Cluster-42168.34210|Cluster-42168.8598…	K00820|K01580|K01915|K01425|K01915|K01425|K00272|K00827|K00272|K00272|K01425|K01425|K00830|K01756|K01915|K00830|K00830|K00272|K00272|K01915|K00261|K00272|K01915|K00261|K01939|K01425|K00272|K01940|K01425|K01915|K01425|K00820|K01580|K01939|K01915|K00272|K00764|K01425|K00764|K01755|K00820|K01915|K00830|K00272|K14592|K11540|K00272|K13524|K00261|K14592|K00827|K01425|	| | | | | | | | | | | | | | | | | | | | | | | | | | | | | | | | | | | | | | | | | | | | | | | | | | | |	||||||||||||||||||||||||||||||||||||||||||||||||||||	glmS, GFPT|E4.1.1.15, gadB, gadA, GAD|glnA, GLUL|glsA, GLS|glnA, GLUL|glsA, GLS|DDO|AGXT2|DDO|DDO|glsA, GLS|glsA, GLS|AGXT|purB, ADSL|glnA, GLUL|AGXT|AGXT|DDO|DDO|glnA, GLUL|GLUD1_2, gdhA|DDO|glnA, GLUL|GLUD1_2, gdhA|purA, ADSS|glsA, GLS|DDO|argG, ASS1|glsA, GLS|glnA, GLUL|glsA, GLS|glmS, GFPT|E4.1.1.15, gadB, gadA, GAD|purA, ADSS|glnA, GLUL|DDO|purF, PPAT|glsA, GLS|purF, PPAT|argH, ASL|glmS, GFP…	http://www.genome.jp/kegg-bin/show_pathway?ko00250/K13524%09red/K01755%09red/K01756%09red/K00764%09red/K00272%09red/K00820%09red/K00261%09red/K01940%09red/K01939%09red/K00827%09red/K11540%09red/K01580%09red/K00830%09red/K01915%09red/K14592%09red/K01425%09red
Longevity regulating pathway	KEGG PATHWAY	ko04211	83	364	0.00151254	0.0271599	Cluster-42168.106275|Cluster-42168.140280|Cluster-42168.74533|Cluster-42168.114918|Cluster-42168.61995|Cluster-7724.0|Cluster-42168.110008|Cluster-42168.91831|Cluster-42168.72888|Cluster-42168.62840|Cluster-42168.74538|Cluster-42168.74539|Cluster-42168.94910|Cluster-42168.94911|Cluster-42168.16897|Cluster-42168.105530|Cluster-42168.88828|Cluster-42168.93962|Cluster-42168.91180|Cluster-42168.14476…	K04450|K08041|K03781|K08042|K02580|K04564|K07359|K04345|K04688|K04345|K03781|K03781|K05870|K05870|K11420|K02580|K07200|K03259|K07198|K07207|K08048|K02580|K00922|K00922|K04450|K02580|K04688|K04688|K04345|K07198|K07359|K02580|K02649|K02649|K08042|K08042|K08042|K10141|K07203|K08042|K09408|K07198|K08043|K08041|K04688|K08269|K05870|K04345|K05870|K02580|K08042|K07198|K02580|K04564|K04345|K05087|K07359|…	| | | | | | | | | | | | | | | | | | | | | | | | | | | | | | | | | | | | | | | | | | | | | | | | | | | | | | | | | | | | | | | | | | | | | | | | | | | | | | | | | | |	|||||||||||||||||||||||||||||||||||||||||||||||||||||||||||||||||||||||||||||||||||	ATF2, CREBP1|ADCY1|katE, CAT, catB, srpA|ADCY2|NFKB1|SOD2|CAMKK|PKA|RPS6KB|PKA|katE, CAT, catB, srpA|katE, CAT, catB, srpA|CREB1|CREB1|EHMT|NFKB1|PRKAG|EIF4E|PRKAA, AMPK|TSC2|ADCY8|NFKB1|PIK3C|PIK3C|ATF2, CREBP1|NFKB1|RPS6KB|RPS6KB|PKA|PRKAA, AMPK|CAMKK|NFKB1|PIK3R|PIK3R|ADCY2|ADCY2|ADCY2|SESN|FRAP|ADCY2|FOXO3|PRKAA, AMPK|ADCY3|ADCY1|RPS6KB|ULK1_2_3, ATG1|CREB1|PKA|CREB1|NFKB1|ADCY2|PRKAA, AMPK|N…	http://www.genome.jp/kegg-bin/show_pathway?ko04211/K05087%09red/K11411%09red/K08269%09red/K07198%09red/K07199%09red/K03781%09red/K08042%09red/K08041%09red/K07359%09red/K08048%09red/K04564%09red/K11420%09red/K02649%09red/K08043%09red/K10141%09red/K09048%09red/K04688%09red/K00922%09red/K03259%09red/K04345%09red/K07200%09red/K07203%09red/K05870%09red/K16172%09red/K07207%09red/K08339%09red/K04450%09r…
GABAergic synapse	KEGG PATHWAY	ko04727	64	266	0.00168154	0.0271599	Cluster-42168.125404|Cluster-42168.62395|Cluster-42168.68613|Cluster-42168.114918|Cluster-42168.85990|Cluster-42168.114917|Cluster-42168.71164|Cluster-42168.91831|Cluster-42168.62840|Cluster-42168.108725|Cluster-42168.126890|Cluster-42168.94627|Cluster-42168.78503|Cluster-42168.94629|Cluster-42168.111912|Cluster-42168.78815|Cluster-42168.78814|Cluster-42168.99213|Cluster-42168.140283|Cluster-3054…	K05034|K08042|K01580|K08042|K01915|K08042|K04534|K04345|K04345|K01425|K04615|K01425|K15375|K01425|K04539|K04534|K04534|K08048|K08041|K01915|K08041|K01915|K01915|K01425|K08042|K04345|K15375|K04534|K08042|K08042|K01425|K08042|K05175|K08041|K01425|K01580|K15376|K04345|K05175|K01915|K04615|K15375|K05175|K04345|K06027|K01425|K01915|K04615|K04345|K01915|K04534|K05175|K08041|K04615|K01425|K08041|K13524|…	| | | | | | | | | | | | | | | | | | | | | | | | | | | | | | | | | | | | | | | | | | | | | | | | | | | | | | | | | | | | | | | |	||||||||||||||||||||||||||||||||||||||||||||||||||||||||||||||||	SLC6A1|ADCY2|E4.1.1.15, gadB, gadA, GAD|ADCY2|glnA, GLUL|ADCY2|GNAO, G-ALPHA-O|PKA|PKA|glsA, GLS|GABBR|glsA, GLS|PLCL1, PRIP|glsA, GLS|GNB5|GNAO, G-ALPHA-O|GNAO, G-ALPHA-O|ADCY8|ADCY1|glnA, GLUL|ADCY1|glnA, GLUL|glnA, GLUL|glsA, GLS|ADCY2|PKA|PLCL1, PRIP|GNAO, G-ALPHA-O|ADCY2|ADCY2|glsA, GLS|ADCY2|GABRA|ADCY1|glsA, GLS|E4.1.1.15, gadB, gadA, GAD|GPHN|PKA|GABRA|glnA, GLUL|GABBR|PLCL1, PRIP|GABRA|P…	http://www.genome.jp/kegg-bin/show_pathway?ko04727/K08043%09red/K04345%09red/K08041%09red/K08048%09red/K13524%09red/K04539%09red/K08042%09red/K05175%09red/K04534%09red/K05034%09red/K01580%09red/K01915%09red/K15376%09red/K15375%09red/K04615%09red/K06027%09red/K01425%09red
Starch and sucrose metabolism	KEGG PATHWAY	ko00500	62	256	0.00172157	0.0271599	Cluster-42168.75377|Cluster-42168.89538|Cluster-42168.35617|Cluster-22309.51|Cluster-42168.52086|Cluster-42168.73358|Cluster-42168.101619|Cluster-42168.55577|Cluster-42168.84483|Cluster-42168.82069|Cluster-42168.144234|Cluster-42168.157460|Cluster-42168.75380|Cluster-42168.48411|Cluster-29547.2|Cluster-42168.79029|Cluster-42168.75145|Cluster-42168.64356|Cluster-42168.87231|Cluster-42168.64410|Clu…	K01195|K01176|K00699|K12316|K00700|K01513|K00699|K00699|K01084|K01084|K00699|K12047|K01195|K16055|K00012|K00844|K00963|K00963|K01513|K08678|K00699|K01176|K12047|K01513|K00699|K00699|K01513|K01084|K01513|K00699|K00699|K01513|K00699|K00699|K00699|K01176|K00699|K00699|K01084|K00699|K01513|K00844|K01196|K01195|K01195|K12047|K01195|K01084|K00844|K01194|K01084|K01176|K00844|K00699|K00699|K01513|K05349|…	| | | | | | | | | | | | | | | | | | | | | | | | | | | | | | | | | | | | | | | | | | | | | | | | | | | | | | | | | | | | | |	||||||||||||||||||||||||||||||||||||||||||||||||||||||||||||||	uidA, GUSB|E3.2.1.1, amyA, malS|UGT|GAA|glgB|ENPP1_3|UGT|UGT|G6PC|G6PC|UGT|MGAM|uidA, GUSB|TPS|UGDH, ugd|HK|UGP2, galU, galF|UGP2, galU, galF|ENPP1_3|UXS1, uxs|UGT|E3.2.1.1, amyA, malS|MGAM|ENPP1_3|UGT|UGT|ENPP1_3|G6PC|ENPP1_3|UGT|UGT|ENPP1_3|UGT|UGT|UGT|E3.2.1.1, amyA, malS|UGT|UGT|G6PC|UGT|ENPP1_3|HK|AGL|uidA, GUSB|uidA, GUSB|MGAM|uidA, GUSB|G6PC|HK|E3.2.1.28, treA, treF|G6PC|E3.2.1.1, amyA, ma…	http://www.genome.jp/kegg-bin/show_pathway?ko00500/K08678%09red/K01196%09red/K01176%09red/K01194%09red/K01195%09red/K01835%09red/K16055%09red/K00844%09red/K01513%09red/K00700%09red/K00699%09red/K00963%09red/K05349%09red/K00012%09red/K12047%09red/K01084%09red/K12316%09red
Ether lipid metabolism	KEGG PATHWAY	ko00565	32	108	0.00172588	0.0271599	Cluster-42168.113035|Cluster-42168.99702|Cluster-42168.106742|Cluster-42168.136903|Cluster-42168.92002|Cluster-42168.123322|Cluster-42168.123321|Cluster-42168.69205|Cluster-42168.26984|Cluster-42168.96173|Cluster-42168.107686|Cluster-42168.94646|Cluster-42168.169203|Cluster-42168.41212|Cluster-42168.127547|Cluster-42168.104103|Cluster-42168.128951|Cluster-42168.128953|Cluster-42168.145726|Cluster…	K18575|K01019|K18575|K13510|K01080|K16342|K16342|K01047|K01019|K01047|K01047|K18575|K01047|K01019|K18575|K18575|K16343|K16343|K01047|K01080|K01019|K01047|K01019|K01047|K01080|K01047|K01062|K04628|K01047|K01047|K01062|K01047|	| | | | | | | | | | | | | | | | | | | | | | | | | | | | | | | |	||||||||||||||||||||||||||||||||	TMEM86B|GAL3ST1|TMEM86B|LPCAT1_2|PPAP2|PLA2G4, CPLA2|PLA2G4, CPLA2|PLA2G, SPLA2|GAL3ST1|PLA2G, SPLA2|PLA2G, SPLA2|TMEM86B|PLA2G, SPLA2|GAL3ST1|TMEM86B|TMEM86B|PLA2G6, IPLA2|PLA2G6, IPLA2|PLA2G, SPLA2|PPAP2|GAL3ST1|PLA2G, SPLA2|GAL3ST1|PLA2G, SPLA2|PPAP2|PLA2G, SPLA2|PAFAH|CGT, UGT8|PLA2G, SPLA2|PLA2G, SPLA2|PAFAH|PLA2G, SPLA2|	http://www.genome.jp/kegg-bin/show_pathway?ko00565/K18575%09red/K01019%09red/K01062%09red/K04628%09red/K16343%09red/K16342%09red/K01047%09red/K01080%09red/K13510%09red
Renin-angiotensin system	KEGG PATHWAY	ko04614	44	167	0.00201306	0.0300953	Cluster-42168.43842|Cluster-42168.61139|Cluster-42168.16134|Cluster-42168.64943|Cluster-42168.57201|Cluster-42168.70936|Cluster-42168.33908|Cluster-42168.50210|Cluster-42168.106504|Cluster-42168.83206|Cluster-42168.133170|Cluster-42168.103383|Cluster-42168.19959|Cluster-42168.70858|Cluster-42168.91421|Cluster-42168.84769|Cluster-42168.23769|Cluster-42168.66346|Cluster-42168.138533|Cluster-42168.4…	K11140|K11140|K01283|K13289|K01283|K11140|K01389|K11140|K01283|K01283|K01283|K11140|K01283|K01283|K01283|K01283|K11140|K01283|K11140|K11141|K01389|K11140|K01389|K11140|K11140|K01285|K11140|K11140|K01283|K01283|K01283|K11140|K11140|K11140|K11141|K11140|K11141|K11140|K11140|K11140|K01283|K01283|K01283|K01283|	| | | | | | | | | | | | | | | | | | | | | | | | | | | | | | | | | | | | | | | | | | | |	||||||||||||||||||||||||||||||||||||||||||||	ANPEP|ANPEP|ACE|CTSA|ACE|ANPEP|MME|ANPEP|ACE|ACE|ACE|ANPEP|ACE|ACE|ACE|ACE|ANPEP|ACE|ANPEP|ENPEP|MME|ANPEP|MME|ANPEP|ANPEP|PRCP|ANPEP|ANPEP|ACE|ACE|ACE|ANPEP|ANPEP|ANPEP|ENPEP|ANPEP|ENPEP|ANPEP|ANPEP|ANPEP|ACE|ACE|ACE|ACE|	http://www.genome.jp/kegg-bin/show_pathway?ko04614/K13289%09red/K01389%09red/K11140%09red/K11141%09red/K01283%09red/K01285%09red
