# Supplementary material for: Whole-body transcriptome analysis provides insights into the cascade of sequential expression events involved in growth, immunity, and metabolism during the molting cycle in Scylla paramamosain
Source: Sci Rep. 2022 Jul 6;12:11395. doi: 10.1038/s41598-022-14783-w (PMC9259733; doi:10.1038/s41598-022-14783-w)
Supplement: Supplementary file 15 — Supplementary Information 15. [file 41598_2022_14783_MOESM15_ESM.xlsx]

## Sheet: InM_PoM
Gene ID	sample_fpkm(MS_10M_1)	sample_fpkm(MS_10M_2)	sample_fpkm(MS_10M_3)	sample_fpkm(MS_1H_1)	sample_fpkm(MS_1H_2)	sample_fpkm(MS_1H_3)	sample_fpkm(MS_3H_1)	sample_fpkm(MS_3H_2)	sample_fpkm(MS_3H_3)	sample_fpkm(MS_6H_1)	sample_fpkm(MS_6H_2)	sample_fpkm(MS_6H_3)	sample_fpkm(MS_12H_1)	sample_fpkm(MS_12H_2)	sample_fpkm(MS_12H_3)	sample_fpkm(MS_24H_1)	sample_fpkm(MS_24H_2)	sample_fpkm(MS_24H_3)
Cluster-42168.61242	0	0	0	8.82	7.99	14.72	11.57	0.21	13.63	10.94	4.51	8.64	0	10.78	6.34	10.11	0	6.83
Cluster-42168.83020	0	0	0	6.2	6.2	7.77	1.37	8.58	8.53	6.73	2.58	1.44	0.2	1.56	1.75	4.24	2.07	1.37
Cluster-42168.127352	0	0	0	12.6	11.27	6.37	10.6	13.73	14.58	6.11	0	8.95	9.78	11.82	9.37	5.59	11.69	5.98
Cluster-42168.68991	0	0	0	3.03	2.22	2.52	3.36	2.12	1.31	6.32	8.95	2.63	4.41	3.43	1.99	0	0	3.69
Cluster-42168.73296	0	0	0	3.48	0.91	2.77	0.04	22.9	6.93	0.24	10	0.86	10.15	0.03	11.27	18.28	0	0.01
Cluster-42168.86767	48.3	49.6	88.66	3.17	2.74	4.64	6.48	4.78	3.07	4.58	1.7	2.42	2.53	5.59	0.45	2.62	1.44	2.36
Cluster-42168.102868	9.1	10.06	10.4	1.99	1.33	1.34	1.34	2.67	2.74	0.29	0.08	0.13	0.17	0.43	0	5.76	1.39	1.11
Cluster-42168.70180	71.4	29.24	45.43	0.34	0	0	0.32	4.24	1.28	0	0	0.3	0	0	0	1.55	0.31	1.73
Cluster-42168.100357	0	0	0	2.49	5.75	3.31	2.4	9.94	1.68	5.14	2.33	8.52	3.14	1.48	3.58	0	5.25	5.36
Cluster-42168.38018	0	0	0	1.02	0.96	1.07	1.34	0.3	0.77	3.85	7.93	7.77	12.45	0.49	6.86	1.2	3.35	7.66
Cluster-42168.84772	100.34	119.47	83.39	13.17	17.91	8.75	0.24	0.85	0.71	0	0.14	0.76	0.03	0	0	0.08	0.04	0
Cluster-42168.78852	44.01	33.63	56.71	5.75	6.9	4.95	0.88	2.6	1.63	0.92	0.33	0.38	0.12	0.8	0.36	0.26	0.07	0
Cluster-42168.88299	47.52	55.84	40.49	14.34	15.67	14.83	9.17	10.9	13.1	5.63	6.79	5.85	5.66	12.63	6.7	4.43	6.76	7.7
Cluster-42168.48307	0	0	0	0.69	0.66	0.44	0.13	0.4	0.46	0.62	0.62	1.35	0.37	0.29	0.03	0.07	0.23	0.63
Cluster-42168.87689	27.19	61.58	62.51	1.33	3.92	2.49	3.31	1.09	4.73	0.65	0.54	2.77	5.35	3.85	2.59	2.16	5.26	4.45
Cluster-42168.79488	75.46	30.47	57.88	0	0.71	0	0.3	0.2	0.53	0.19	0.24	0	0	0.19	0.76	0	0	0.66
Cluster-42168.95651	2.07	3.95	2.08	0	0	0	0	0	0	0	0	0	0	0	0.13	0	0	0
Cluster-42168.99126	14.16	9.47	12.57	2.78	1.93	2.94	0.11	1.12	0.28	0.13	0	0.13	0	0.08	0	0	0	0
Cluster-42168.84878	24.68	7.22	4.58	0	0	0	0	0	0	0	0	0	0	0	0	1.66	0	5.53
Cluster-42168.77421	52.55	51.84	38.63	11.62	15.52	10.65	2.11	3.02	3.12	2.56	2.29	1.57	0.81	0.97	3.1	3.04	0	1
Cluster-42168.92252	0.19	0.14	0.12	0	0	0	0	0	0	0	0	0	0	0	0	0.05	0.08	0
Cluster-42168.80983	1.1	0.38	0.79	0	0	0	0	0	0	0	0	0	0	0	0.04	0.29	0.02	0.01
Cluster-42168.119345	0	0	0	0.85	1.57	0.48	0.9	0.28	0.2	2.95	4.74	5.1	3.9	1.05	2.03	0.76	3.78	3.36
Cluster-42168.80982	11.36	9.72	13.32	3.33	1.92	2.03	3.64	2.47	1.46	6.2	4.17	3.47	1.2	2.43	0.48	3.22	2.51	2.93
Cluster-42168.6948	0.62	0.33	0.72	0	0	0	0	0	0	0	0	0	0	0	0	1.29	1.5	0.75
Cluster-42168.73909	4.05	4.17	9.23	0.39	0.23	0.19	0	0.1	0.09	0.1	0	0	0.22	0.58	1.37	1.21	0.6	0.92
Cluster-42168.45730	0.43	0.69	0.98	0	0	0	0.04	0	0	0.18	0.02	0.07	0.06	0.04	0.14	0.19	0.05	0
Cluster-42168.79378	8	2.35	3.06	0.01	0.13	0.13	0	0	0	0	0	0	0	0	0	22.78	3.9	32.63
Cluster-42168.88132	13.26	29.7	15.91	0	0	0	1.96	0	1.75	0	0.73	3.57	0	0	0	0	1.35	0
Cluster-42168.85094	124.49	117.74	140.15	34.87	44.71	32.38	8.78	15.59	16.98	10.03	3.95	5.97	1.52	0.88	0.32	2.27	2.32	0.89
Cluster-42168.83240	0.96	1.52	1.53	0.19	0.16	0.26	0.23	0.26	0.45	0.18	0.14	0.09	0.09	0.11	0.18	0.07	0.05	0.09
Cluster-42168.79316	10.34	11.49	16.79	3.12	2.78	3.09	1.32	2.54	2.75	0.81	0.09	0.43	0.57	1.82	0.32	0.25	0.17	0.16
Cluster-42168.16888	0.1	0.08	0.03	1.99	1.24	0.68	2.43	24.89	4.8	4.24	1.11	0.72	0.78	1.93	8.6	7.27	5.45	3.99
Cluster-42168.90866	38.61	13.09	53.22	3.91	1.61	3.21	4	5.59	6.05	0.92	0	0.29	1.57	3.84	3.66	5.2	1.26	0.68
Cluster-42168.105229	12.11	12.44	13.34	4.41	5.03	4.69	2.21	1.57	2.04	2.67	0.51	3.47	3.38	4.44	2.57	2.64	0.81	4.48
Cluster-42168.3593	2.51	0.76	1.15	0	0	0.01	0	0	0	0	0	0	0	0	0	0	0	0
Cluster-42168.89532	3.61	4.74	2.99	1.38	0.87	1.17	0.58	0.96	0.88	0.14	0.09	0.42	0	0.12	0.48	0.06	0.09	0
Cluster-42168.86387	167.81	164.93	207.94	63.9	61.77	49.27	55.89	28.53	66.98	13.76	23.36	37.52	22.18	23.5	35.17	31.71	38.56	39.54
Cluster-42168.78934	15.9	10.72	16.54	3.96	3.25	2.14	0.64	0.76	1.16	0	0.16	0	0.04	0	0.09	86.15	21.48	52.84
Cluster-42168.73514	13.99	7.88	27.61	1.89	2.11	1.86	0.26	1.75	1.5	0.33	0.21	0	0	0.47	0.35	0.4	0.13	0.12
Cluster-42168.85358	31.17	31.33	24.07	7.23	11.33	7.58	3.31	3.09	4.92	1.38	0.33	2.99	0.41	0.62	1.37	0	0.3	0
Cluster-42168.32631	0	0	0	0.46	0.64	1.03	0.98	0.53	0.68	0.54	0.86	0.56	0.94	0.35	0.8	0	0	0
Cluster-42168.62864	1.04	1.5	1.21	6.16	5.13	4.2	6.88	4.78	6.6	47.94	54.4	9.06	7.03	13.03	7.07	4.27	3.5	3.48
Cluster-42168.97070	2.48	2.68	3.52	0.84	0.32	0.59	0.17	0.25	0.52	0.16	0.08	0	0	0.21	0.19	20.19	6.87	9.93
Cluster-42168.48140	1.74	0.95	0.68	5.4	4.24	7.38	17.88	14.28	15.61	23.62	17.52	11.12	13.43	24.53	16.38	4.35	2.24	0.85
Cluster-42168.83450	19.2	19.03	45.99	4.78	4.93	4.18	0.01	0	0	0	0	0	0	0	0	10.37	0	6.13
Cluster-42168.39391	2.75	3.36	1.22	13.37	10.52	28.1	56.79	132.62	53.85	96.62	110.63	113.02	83.1	128.82	58.19	0.52	0.78	0.44
Cluster-42168.88907	0	0	0	1.76	2.12	2.04	2.63	1.52	1.98	4.17	2.47	0.69	3.91	2.87	2.74	1.68	3.66	4.36
Cluster-42168.83396	400.25	357.3	286.03	92.29	147.37	121.83	8.01	29.45	27.64	7.2	2.66	2.64	2.09	6.54	1.98	10.11	5.02	3.36
Cluster-42168.123534	2.4	3.13	2.86	11.49	6.61	9.44	71.21	26.3	43.73	69.97	72.26	86.98	195.65	85.02	20.62	0.88	1.26	0.54
Cluster-42168.138897	0.24	0.2	0.91	0	0	0	0.01	0	0	0	0	0	0	0	0	0	0.21	0
Cluster-42168.87026	346.53	129.02	335.06	40.12	57.39	23.49	0.76	4.96	11.44	0.15	0.52	3.77	0	0	0	0	0	0.09
Cluster-42168.35485	0.47	0.22	0.21	0	0	0	0	0	0	0	0	0	0	0	0	0	0	0
Cluster-42168.98703	27.2	36.23	48.26	9.82	12.37	10.34	2.55	8.83	6.56	0.82	0.67	0.24	0.17	1.34	0.2	1	0.16	0.27
Cluster-42168.152788	0.13	0.28	0.27	2.09	0.86	4.61	2.63	2.63	2.6	11.23	10.32	4.43	1.5	3.1	1.68	0.83	2.2	0.85
Cluster-42168.85028	4522.35	4355.12	7100.93	1912.14	1615.4	1590.3	447.12	886.77	887.94	391.71	152.37	142.65	165.06	102.34	2.4	15.91	2.86	13.63
Cluster-42168.113465	0	0	0	1.75	0.48	7.67	33.77	64.02	32.69	136.71	57.65	23.94	6.75	40.06	2.22	9.3	6.71	0.22
Cluster-42168.147222	0	0	0	0.21	0.19	0.92	0.51	1.21	0.34	1.5	3.09	0.27	1.07	2.6	2.92	0	0	1.8
Cluster-42168.74402	10.8	2.91	12.37	0	0.61	0.21	0.35	0	0	0	0	0	0	0	0	0	0	0
Cluster-42168.78377	311	108.78	349.71	24.17	53.37	16.33	0.71	5.9	14.36	0.77	0	1.65	0	0	0	0	0	0
Cluster-42168.87072	8.53	9.23	11.31	2.24	3.58	1.85	0.45	1.94	1.49	0.47	0.37	1.13	0.25	0.44	0.84	0.71	0.56	0.71
Cluster-42168.103782	30.76	31.77	32.25	7.93	13.33	11.74	6.11	4.22	4.57	5.39	6.64	8.32	3.16	0	2.17	1.07	1.77	1.47
Cluster-42168.79036	611.59	558.52	565.07	28.57	121.38	17.45	2.07	2.4	1.27	0.76	0.39	0.29	0.14	0.25	0	0.16	4.84	3.88
Cluster-42168.80794	5.46	11.9	1.92	0.96	0.89	0.85	0	0.13	0.04	0.06	0	0	0	0	0	0	0	0.05
Cluster-42168.84816	882.05	845.73	774.47	395.48	496.9	379.61	179.84	284.78	243.26	168.01	105.23	228.36	43.9	18.08	0	19.66	23.17	17.32
Cluster-42168.86768	67.23	101.56	122.05	25.51	33.68	30.52	5.07	12.99	9.7	3.54	1.73	2.55	1.7	5.02	3.13	3.2	1.93	1.45
Cluster-42168.86141	47.99	14.28	46.33	7.23	7.22	4.26	0.27	0.16	0.28	0.33	0	0.27	0	0.08	0.88	340.71	27.66	309.94
Cluster-42168.85950	789.17	376.81	881.17	172.21	195.46	115.12	22.98	56.13	66.52	21.09	12.85	34.14	13.58	5.85	2.65	8.34	1.22	5.87
Cluster-42168.91814	3.15	4.57	6.18	1.28	1.19	1.36	0.38	0.94	0.77	0.65	0.35	0.28	0.49	0.79	0.4	0.36	0.37	0.06
Cluster-42168.80980	1.99	0.93	5.13	0.44	0.16	0.28	0	0	0	0	0	0	0	0	0	0.19	0.1	0.01
Cluster-42168.117187	1.01	0.26	0.69	3.2	3.31	5.71	15.09	7.52	7.44	20.15	22.69	10.67	10.31	12.74	16.78	6.6	7.58	3.9
Cluster-42168.96383	10.85	6.69	19.2	1.43	3.01	1.24	0.36	1.02	0.89	0.09	0.11	0.1	0.3	0.18	0.08	0.51	0.88	0.21
Cluster-42168.96742	1.39	2.07	0.51	0.17	0.04	0.24	0.11	0.24	0.25	0.04	0.06	0	0	0	0	0	0.6	0

## Sheet: PrM_InM
Gene ID	sample_fpkm(MS_10M_1)	sample_fpkm(MS_10M_2)	sample_fpkm(MS_10M_3)	sample_fpkm(MS_1H_1)	sample_fpkm(MS_1H_2)	sample_fpkm(MS_1H_3)	sample_fpkm(MS_3H_1)	sample_fpkm(MS_3H_2)	sample_fpkm(MS_3H_3)	sample_fpkm(MS_6H_1)	sample_fpkm(MS_6H_2)	sample_fpkm(MS_6H_3)	sample_fpkm(MS_12H_1)	sample_fpkm(MS_12H_2)	sample_fpkm(MS_12H_3)	sample_fpkm(MS_24H_1)	sample_fpkm(MS_24H_2)	sample_fpkm(MS_24H_3)
Cluster-42168.143451	5.51	14.19	9.82	4.49	3.62	3.42	0.17	1.79	2.81	0.82	0.74	2	0.1	0	0.24	7073.05	5924.68	5704
Cluster-42168.142146	2.13	6.28	9.4	1.15	0.83	1.22	1.39	2.08	2.15	3.09	4.43	1.6	2.78	0.6	2.3	7179.27	11082.4	6925.01
Cluster-42168.166241	0.44	6.52	0.03	0.41	0.49	0.71	0.03	0.21	0.12	0.38	0.25	0.03	0.09	0.3	1.16	8309.26	6094.78	7878.64
Cluster-42168.166251	0.71	13.85	0.2	0.67	0.46	0.94	0.1	0.3	0.52	0	0.12	0.55	0	0.09	0.09	14853.9	12266.8	16562.8
Cluster-42168.166207	1.22	9.84	4.82	2.95	2.94	2.93	0.64	1.99	0.58	0.27	0	0.74	0.14	0.25	0	8911.11	6947.02	10648.2
Cluster-42168.9680	2.04	5.2	0.43	0.61	1.22	0.8	0.3	0	0.09	0.11	0.12	0.47	0	0	0	5211.06	3036.84	5650.49
Cluster-42168.85830	1105.28	1225.2	1006.62	2954.7	2440.25	3240.64	3700.31	3486.44	2841.21	1980.66	1479.85	1690.91	1636.33	2554.69	5.75	1.35	0.63	0.79
Cluster-42168.80931	127.06	38.88	186.6	54.98	42.82	58.23	10.02	16.08	8.32	3.73	4.82	4.26	1.81	5.33	0.66	17580.5	25837.4	12878.7
Cluster-42168.139853	5	5.84	6.94	3.52	3.3	3.68	1.23	0.87	1.85	1.22	0.24	1.86	0.29	0.06	0.12	5687.11	2755.77	2806.5
Cluster-42168.9575	1.24	0.96	0.13	0.26	0.66	0.29	0.05	0.08	0	0.03	0.03	0.11	0.03	0	0	679.95	626.29	813.73
Cluster-42168.133299	1.15	5.81	3.79	2.16	2.59	1.85	1.28	2.04	1.33	0.41	0.36	1.02	0.33	0.29	0.73	3727.36	1606.28	2459.26
Cluster-42168.116336	0.68	1.02	1.36	1	0.52	0.86	0.58	0.51	0.46	0.33	0.45	0.28	0	0	0	464.98	378.44	662.18
Cluster-42168.82342	1058.77	1549.45	604.61	4591.34	3196.46	4988.98	7779.53	9716.38	6583.56	8528.78	6557.29	6876.42	1793.52	412.53	0.11	1.63	0.7	2.95
Cluster-42168.161994	0.22	0.2	0.39	0.23	0.27	0.29	0.41	0.07	0.31	0.12	0.2	0.08	0.16	0.02	0.04	62.05	66.24	47.87
Cluster-42168.84418	557.24	562.3	1019.12	813.38	504.38	685.7	686	841.37	628.65	432.65	418.11	314.18	319.85	97.01	1.16	0.12	0.08	0.15
Cluster-42168.86796	242.84	336.95	426.73	985.79	643.47	787.25	356.94	870.1	332.33	258.08	388.25	354.77	56.08	76.38	48.51	0.75	1.39	0.73
Cluster-42168.115655	9.03	3.1	7.06	2.26	3.37	2.35	0	0	0	0	0	0.37	0	0	0	542.02	948.48	1096.76
Cluster-42168.116335	7.39	13.58	14.8	11.54	8.09	6.96	7.26	5.99	16.38	4.51	0.37	0.92	0.82	0.34	0.96	6832.46	2612.66	4309.47
Cluster-42168.9684	1.77	13.5	0.53	0.69	0.12	2.43	0	0.71	0.35	0.1	0.36	1.13	0	0	0	19028.7	19043.2	23638.6
Cluster-42168.46506	0	13.51	0.81	0.99	0	0.38	0	0.38	0	0	0	0.41	0.4	0	1.04	19193.9	8364.98	15201.8
Cluster-42168.74764	66.27	41.4	78.08	40.59	36.32	42.77	18.76	26.28	16.15	28.62	16.26	28.42	15.54	0.11	0	10587.8	5275.77	12597.6
Cluster-42168.76136	307.17	194.62	207.4	404.29	296.01	375.95	278.05	618.37	490.51	297.07	119.43	226.98	112.98	118.22	4.31	1.5	0.72	0.6
Cluster-42168.162997	0.3	0.32	0.32	0.47	0.5	0.58	0.17	0.37	0.35	0.35	0.07	0.06	0	0	0	108.82	63.81	94.66
Cluster-42168.108149	0.25	0.25	0	0.14	0.43	0.31	3.53	1.3	0.79	4.64	5.76	3.41	11.1	11.88	12.27	204.25	485.4	631.31
Cluster-42168.100967	0.87	1.45	0.49	0.59	0.6	1.46	1.34	1.07	1.28	1.83	2.86	2.19	0.38	0.11	0.26	1621.88	816.21	3174
Cluster-42168.87543	90.94	146.07	61.58	138.69	90.42	106.23	122.86	172.15	148.32	150.85	131.61	158.21	108.84	87.04	11.9	0.4	0.24	0.55
Cluster-42168.51489	0.14	0.39	0.3	0.45	0.21	0.27	0.08	0.45	0.48	0.45	0.16	0.3	0.14	0.89	0.43	55.33	69.66	49.04
Cluster-42168.9610	0	0.45	0.02	0.22	0.03	0.16	0.02	0.02	0.14	0.07	0	0	0.05	0	0	403.9	282.35	705.12
Cluster-42168.84487	6549.59	10841.4	7443.84	6331.33	7932.12	6662.88	1457.54	2220.2	1382.32	1125.93	637.96	850.71	383.43	239.27	44.1	15.01	3.92	13.21
Cluster-42168.46132	3.04	3.29	1.7	1.48	3.15	2.72	0.36	1.26	0	0.35	0.39	0.16	0.07	0	1.66	461.54	419.92	322.95
Cluster-42168.9681	1.13	11.47	0	3.34	4.59	1.11	0	0	0	0	0	0	0	0	0	11170	3052.4	5344.39
Cluster-42168.83943	4101.89	4064.49	2536.82	6437.85	7568.22	8422.36	8985.33	11319.5	9388.21	13442.2	10942.4	14275.3	3360.03	465.17	0.36	0.37	0	1.58
Cluster-42168.97529	0.88	1.35	0.77	3.69	1.86	2.72	0.24	0.62	0.32	0	0.43	0.41	0	0	0.11	524.11	326.68	367.42
Cluster-42168.142063	0.13	0.23	0.47	0.2	0.05	0.16	0	0.62	0.77	0.13	0.1	0.09	0	0.09	0.15	280.16	132.44	172.82
Cluster-42168.149518	0.23	0.54	0.26	0.39	0.38	0.44	0.7	0.94	1.11	0.8	0.59	0.6	0.55	1.82	2.34	52.89	142.81	160.33
Cluster-42168.35169	0	15.11	0.26	0	0.29	0.71	0	0.25	0	0	0	0.54	0	0	0	17443.3	4207.52	16934.4
Cluster-42168.84617	1824.72	1721.09	1457.92	2197.23	1828.42	2128.15	1039.44	1988.82	1470.55	988.64	641.26	1249.74	578.27	1272.99	1.75	1.01	0.18	1.67
Cluster-42168.52246	1.31	3.06	1	0.62	1.12	0.82	0.1	0.21	0.84	0.22	1.26	0.48	0.23	0.2	0	335.89	1479.49	812.82
Cluster-42168.91918	621	781.66	726.85	408.31	403.32	504.03	403.78	448.71	692.08	141.53	94.41	102.34	426.21	612.42	8.78	0.79	0.5	1.75
Cluster-42168.9631	0	0.36	0	0	0	0.11	0.09	0	0	0	0.06	0	0	0	0	1028.01	1012.77	849.13
Cluster-42168.166313	0.75	0.63	0.84	0.17	0.11	0.24	0.23	0.14	0.94	0.22	0	0.05	0	0.15	0.29	150.51	144.18	49.08
Cluster-42168.85386	775.77	815.53	381.19	1458.51	1586.83	1560.49	2525.8	2320.29	1686.72	3788.66	4490.21	4562.67	1110.39	67.49	0	0.48	0	0.96
Cluster-42168.92906	1456.73	2257.04	1679.03	2250.04	2341.27	1707.96	2303.81	2064.6	1800.08	1775.24	2422.01	2299.49	903.09	400.28	9.1	2.89	2.29	6.01
Cluster-42168.166594	0.23	0.14	0	0.16	0.19	0.16	0	0.17	0	0	0.07	0	0.12	0.05	0.05	83.97	58.35	72
Cluster-42168.9421	0.04	0.17	0.04	0.12	0.05	0.16	0.2	0.17	0.11	0.34	0.2	0.32	0.45	0.31	0.52	54.26	58.87	56.15
Cluster-42168.9674	0	3.24	0	0	0	0	0	0.06	0	0	0	0.07	0	0	0	4578.54	14227.5	3352.51
Cluster-42168.166356	0.58	1.05	0.23	0.33	0	0.11	0	0	0	0	0	0	0	0	0	802.33	2264.18	1317.12
Cluster-42168.84950	68.15	75.33	83.25	106.27	90.81	101.39	39.22	103.56	51.42	20.45	22.09	22.07	13.65	11.27	20.93	1.33	1.66	0.73
Cluster-42168.87912	453.88	542.5	278.38	635.22	664.79	862.69	5212.12	3449.48	5144.45	6153.08	4301.25	6845	12266.5	17047.4	1904.54	3.42	0.9	2.22
Cluster-42168.84051	225.29	146.77	175.09	141.86	128.45	146.95	741.88	165.97	304.99	487.67	567.33	598.6	281.82	66.85	0.25	0.13	0	0.08
Cluster-42168.75970	122.41	282.03	162.82	351.04	523.78	415.99	889.32	2341.67	1562.93	925.04	1708.58	780.8	115.31	416.4	4.44	0.97	0.18	0.35
Cluster-42168.111793	4.34	9.35	8.76	5.51	3.23	3.91	8.64	13.75	17.4	10.87	4.72	2.83	5.65	65.74	41.21	1029.86	507.98	466.25
Cluster-42168.85071	424.78	572.3	388.05	962.93	1143.41	1093.92	3067.21	2452.01	2524.73	3761.46	2537.22	2454.91	1235.47	235.51	0.16	0.57	0	0.42
Cluster-42168.14611	0	1.16	0	0	0	0	0.07	0.07	0	0	0	0	0	0	0	1359.03	862.43	1202.65
Cluster-42168.85051	262.95	151.39	445.32	174	115.47	184.27	44.55	70.33	109.79	35.72	48.62	23.87	17.78	65.07	64.87	3.62	3.77	2.58
Cluster-42168.115121	0.41	1.15	0.25	0.7	0.28	0.08	0.08	0	0.07	0.41	0.19	0.18	0.09	0.38	0.07	498.16	370.28	660.04
Cluster-42168.140056	0.27	0.18	0.49	0.06	0.02	0.04	0.02	0	0.09	0.02	0	0.02	0	0.06	0.12	23.29	38.39	34.08
Cluster-42168.43797	8.47	2.84	7.15	1.7	3	1.23	0.62	0.32	0	0.16	0	0.53	0	0.3	0	474.54	1749.3	1272.88
Cluster-42168.75159	0	0	0	0	0	0	0	0	0	0	0	0	0	0	0	135.04	192.79	131.44
Cluster-42168.9302	2.76	3.18	0.78	2.05	2.83	3.48	0.15	0.45	0.4	0	0.18	0	0	0	0	235.9	355.17	468
Cluster-42168.87700	46.94	29.43	32.59	51.43	35.54	61.61	35.86	81.35	70.83	34.76	15.73	21.37	10.86	18.3	2.22	0.62	0.79	0.42
Cluster-42168.96241	1.63	0.56	4.41	1.37	1.16	0.48	0.24	0	0	0.09	0	0	0	0	0	256.89	195.34	160.02
Cluster-42168.9358	0.98	0.71	0	0.57	0.95	0.61	0	0.51	0.33	0.1	0	0.1	0	0	0	155.33	158.79	68.9
Cluster-42168.166332	0.68	0.32	0.89	0.09	0.22	0.45	0.09	0.19	0.41	0.19	0.11	0	0	0	0.26	140.66	178.39	211.31
Cluster-42168.8918	0.21	0.09	0.23	0.28	0.14	0.32	0.25	0.3	0.49	0.28	0.44	0.53	0.66	0.85	2.12	30.1	37.15	52.44
Cluster-42168.25498	1.21	0.63	0.46	1.01	1.04	1.43	6.3	2.08	3.37	5.75	6.45	8.54	10.07	0.14	0.4	309.05	388.31	938.8
Cluster-42168.34410	4.86	1.76	6.58	2.91	2.24	3.41	0.23	0.16	0.2	0	0	0.35	0	0	0.21	187.72	139.36	120.88
Cluster-42168.162087	0.6	2.35	0.61	2.16	1.44	0.47	0	3.41	0.09	1.59	0	0.22	0	0.03	0	740.66	430.35	630.26
Cluster-42168.88681	77.35	79.61	50.43	101.35	74.44	112.87	89.61	161.46	210.94	117.48	101.91	117.49	67.71	108.03	2.45	1.48	2.69	2.32
Cluster-42168.44364	0	1.69	0	0	0	0	0	0	0	0	0	0	0	0	0	1688.37	1128.92	1819.55
Cluster-42168.92467	372.99	307.75	439.68	309.24	295.36	299.43	399.69	342.33	397.66	394.87	430.54	411.65	498.55	899.03	477.92	1.31	0.36	0.35
Cluster-42168.83164	1367.72	1954.12	1195.63	1608.91	977.85	1815.54	836.71	5085.37	4739.54	603.42	142.17	122.56	23.59	377.12	2.67	0.15	0.19	1.26
Cluster-42168.84891	3099.06	2937.91	4166.92	2936.27	1879.41	2061.45	860.84	1771.63	997.87	799.54	517.8	810.28	490.02	414.15	18.52	2.65	0.29	2.49
Cluster-42168.85334	1317.7	1802.55	938.61	1631.29	1243.63	1909.58	984.9	4388.08	3901.55	815.25	278.27	264.44	49.64	381.55	3.96	0.36	0	0.87
Cluster-42168.159358	0.09	0.13	0.12	0.14	0.1	0.06	0.12	0	0.03	0	0.04	0.07	0	0	0	20.96	22.76	20.64
Cluster-42168.57786	0.54	3.64	0.39	0.72	0.69	1	0.36	0.23	0.39	0.23	0.09	0.25	0.41	0.5	0.27	108.26	121.56	57.02
Cluster-42168.166627	0.09	0.04	0.09	0.1	0.04	0.09	0.09	0.07	0.06	0	0.02	0.03	0.01	0.04	0.45	30	16.87	13.95
Cluster-42168.80643	21.1	47.81	14.87	120.11	87.63	160.63	254.17	383.49	503.19	357.81	311.93	795.58	1276.67	885.07	119.66	0.86	1.91	1.06
Cluster-42168.79528	71.64	68.09	76.06	44.41	42.06	52.4	41.67	35.82	35.09	25.47	32	41.08	26.59	17.26	11.9	0.09	0.34	0.11
Cluster-42168.84915	5941.08	16888.8	5016.5	8614.13	9165.56	9684.57	14684.8	13908.5	28324.9	12825.5	8280.78	22439	3564.66	802.19	4.97	11.36	0	6.67
Cluster-42168.166849	0.7	0.25	0.1	0.09	0.46	0.38	0	0.2	0.17	0	0	0	0	0	0.09	130.98	199.05	101.29
Cluster-42168.76119	22.24	12.8	25.8	6.06	3.19	8.84	0	0.62	0.18	0	0	0.28	0	0	0	523.21	1313.69	889.09
Cluster-42168.36075	6.25	5.96	4.93	6.25	4.62	5.08	4.77	7.34	10.04	4.92	3.43	4.25	3.01	3.79	4.3	639.69	873.9	275
Cluster-42168.20184	0.19	0.3	0.14	0.45	0.29	0.31	0.23	0.07	0.11	0.07	0.11	0.1	0.08	0.02	0.02	15.08	13.45	16.35
Cluster-42168.9663	0.1	0.4	0.24	0.09	0.07	0.09	0.08	0.02	0.1	0.04	0.02	0.02	0	0.07	0	175.21	1597.23	105.14
Cluster-42168.9300	0.38	1.06	0.65	0.12	0	0.24	0	0	0.11	0.13	0	0	0	0	0.11	222.02	263.26	330.86
Cluster-42168.88715	447.93	477.36	344.97	439.01	683.45	320.47	422.34	218.66	245.04	261.55	408.91	653.42	193.86	30.41	4	0.46	1.68	1.57
Cluster-42168.51606	1.15	1.19	0.9	0.77	0.71	0.59	0.24	0.19	0.48	0.5	0.37	0.9	0.07	0.23	0	41.21	32.44	46.22
Cluster-42168.84240	562.85	740.07	681.71	515.99	347.63	538.58	152.11	517.7	423.41	74.98	19.88	67.73	18.3	49.35	32.86	0.84	0.07	0.21
Cluster-42168.112778	77.94	84.01	125.09	142.02	100.61	151.22	335.98	260.96	312.96	219.91	230.95	169.29	204.52	462.49	64.83	0.25	0.32	0.75
Cluster-42168.83112	619.8	363.96	295.07	703.34	729.38	309.48	769.12	470.51	336.5	674.87	1079.7	985.25	560.77	201.73	220.23	0.09	0.23	0.97
Cluster-42168.83893	1749.32	918.89	1307.47	1015.43	1502.02	983.29	2051.96	930	1046.34	2377.98	4404.48	5393.71	2002.43	113.07	0.78	2.98	0.73	4.43
Cluster-42168.167836	0.1	0.16	0.12	0.09	0.13	0.09	0.11	0.08	0.05	0.02	0	0.15	0.02	0.12	0	16.42	34.51	13.84
Cluster-42168.9540	0.84	0.46	0.92	0.26	0.08	0.2	0.13	0.48	1.43	0.7	0.4	0.31	0.15	0	0	142.05	72.28	67.5
Cluster-42168.143236	0.84	0.75	0.56	0.56	0.53	0.97	0.34	0.65	0.28	0.19	0	0	0.1	0	0	56.48	50.32	46.99
Cluster-42168.147255	2.98	2.59	1.36	2.04	4.17	4.31	7.57	2.69	6.7	1.97	2.84	3.11	10.1	7.5	10.27	168.67	189.38	194.52
Cluster-42168.89267	193.41	241.66	185.69	296.11	193.95	228.9	387.11	240.75	559.23	231.87	172.77	314.52	82.81	54.6	5.3	0.69	0.28	0.26
Cluster-42168.149519	0	0	0	0	0.02	0.07	0	0	0	0.07	0	0	0.07	0	0	308.36	805.62	688.06
Cluster-42168.9664	6.46	1.74	3.78	2.93	1.7	6.18	0.94	0.85	0.85	0.25	0	0.94	0	0	0	461.4	437.6	410.58
Cluster-42168.85549	128.03	136.07	287.45	185.45	96.61	151.21	144.62	127.4	66.85	52.69	99.2	62.45	84.8	20.8	11.08	0.94	1.15	1.93
Cluster-42168.84018	276.09	123.91	111.22	415	472.96	509.15	243.6	615.65	176.43	501.1	513.54	1052.93	116.7	89.91	0	0	0	0
Cluster-42168.9658	0.27	0.36	0.05	0.32	0.14	0.53	0.07	0.07	0.25	0.15	0.09	0.27	0.05	0.18	0.11	303.97	153.69	68.86
Cluster-42168.137580	0.3	0.66	0.48	0.11	0.17	0.08	0.06	0.07	0.08	0.06	0	0.05	0.01	0.01	0.04	30.98	12.39	20.79
Cluster-42168.166287	0	0.43	0.13	0.24	0	0.12	0	0.13	0	0	0	0.14	0	0	0	509.11	1055.3	256.85
Cluster-42168.58550	26.9	48.39	31.26	70.93	55.67	47.77	189.6	175.92	130.15	117.17	107.47	49.18	71.5	275.43	98.18	0.23	0.69	0.38
Cluster-42168.159217	0.12	0.59	0.25	0	0.05	0.08	0.08	0	0.07	0.04	0.09	0.22	0.09	0.07	1.07	283.91	1737.92	218.62
Cluster-42168.165829	0.62	1.04	0.83	0.84	1.15	1.34	1.8	0.47	1.58	1.4	1.91	3.77	0.55	0.35	0.88	99.16	91.83	254.35
Cluster-42168.79916	1.03	1.58	0.85	2.23	2.56	0.51	0	0	0	0	0	0	0	0	0	649.65	699.28	2298.97
Cluster-42168.31728	1.35	0.65	2.08	2.8	1.85	1.81	1.1	2.5	1.91	1.57	1.12	1.66	1.56	1.8	6	212.18	595.46	169.35
Cluster-42168.82642	2622.4	2284.96	1416.66	3531.76	4126.69	4380.02	8009.41	5992.95	5296.08	9403.24	12565	14596.1	6657.35	348.36	0	0.23	0	2.04
Cluster-42168.13477	5.07	1.11	8.43	3.02	2.03	5.06	1.18	0.81	3.61	0.57	0.05	2.26	0	0.04	0.04	178.13	158.42	227.56
Cluster-42168.84364	551.48	660.66	223.72	1192.61	889.43	1292.83	7693.34	4654.63	5086.6	7777.7	7363.5	7709.79	7915.19	1773.22	1.08	0	0.17	1.01
Cluster-42168.76877	20.8	22.42	35.29	27.35	15.16	23.98	19.57	27.35	18.37	16.26	5.36	2.25	2.23	5.37	1.76	0.27	0.09	0.23
Cluster-42168.16446	0.21	0.34	0.17	0.26	0.12	0.26	0.1	0.03	0.3	0.17	0.2	0.11	0.04	0	0.03	54.93	24.85	80.22
Cluster-42168.90156	6.87	9.98	16.78	7.58	6.62	8.57	13	17.01	27.34	20.16	10	9.26	6.82	0.98	0	133.27	113.15	130.89
Cluster-42168.103409	3.32	1.82	4.21	0.66	3.19	1.04	0	0	0	0	0	0	0	0	0	311.25	454.8	328.43
Cluster-42168.167441	0	0.23	0.04	0.15	0.18	0.04	0	0	0	0	0.05	0	0.09	0.04	0.11	28.83	95.53	66.39
Cluster-42168.91614	941.45	890.05	168.53	2458.83	1889.11	3720.16	11592.3	9949.75	8003.31	14250.7	16352.5	13823.1	17331.2	3123.44	4.4	0	0	1.02
Cluster-42168.162682	1429.04	1453.63	667.8	1801.59	2225.9	2318.16	3465.95	3030.37	2914.19	2946.96	3478.89	5008.21	1155.22	623.55	7.77	0.41	0	1.1
Cluster-42168.72944	0.34	0.25	0.08	0.12	0.07	0.05	0.74	0.02	0.17	0.24	0.77	0.32	0.46	0.32	0.41	12.06	75.85	53.91
Cluster-42168.9135	0.12	0.08	0.14	0.07	0.1	0.06	0.11	0	0.04	0	0	0.1	0.02	0.11	0.06	20.95	92.58	25.69
Cluster-42168.132559	0.31	1.56	0.16	0.45	0.54	0.15	0.15	0.62	0.27	0.94	2.17	1.36	0.99	0.29	0.56	254.24	375.48	94.3
Cluster-42168.78374	0.4	0.17	0.41	0.23	0.21	0.15	0.84	0.15	0.47	0.78	0.83	1.18	2.12	1.56	1.49	12.95	42.11	56.36
Cluster-42168.61526	0.34	0.62	0.59	0.24	0.38	0	0	0	0	0.58	0	0	0.18	0	0	152.78	344.14	170.45
Cluster-42168.84670	98.44	180.19	58.84	92.64	125.74	116.44	35.77	135	94.75	111.91	60.61	85.06	67.07	18.31	0	0.08	0	0
Cluster-42168.166276	0	0.36	0.07	0.1	0	0.03	0.03	0.07	0.22	0	0	0.04	0.04	0	0	145.78	46.24	110.01
Cluster-42168.97820	26.45	1.14	29.79	17.75	23.46	19.53	22.59	26.45	11.91	13.52	18.6	5.33	5.41	5.97	2.83	0.79	0.69	0.44
Cluster-42168.9409	0	0.09	0.22	0	0	0	0.05	0	0	0	0	0.06	0	0	0	78.67	88.42	75.37
Cluster-42168.119259	1.43	1.13	1.06	2.44	1.41	1.05	1.01	1.96	3.23	1.24	1.09	1.93	1.68	2.09	2.34	346.13	2220.6	352.31
Cluster-42168.8859	0.13	0.21	0	0	0	0	0	0	0	0	0	0	0	0	1.7	170.03	318.97	267.84
Cluster-42168.117023	3.01	3.58	2.89	2.71	2.79	2.82	0.98	2.32	1.38	0.73	0.66	0.91	0.24	0.32	0.64	39.06	39.21	53.38
Cluster-42168.166234	0.07	0.93	0.18	0.27	0	0.24	0.03	0.14	0	0	0	0	0	0.1	0	670.62	239.38	182.69
Cluster-42168.84014	18.07	24.42	18.54	16.89	13.89	16.97	5.88	12.19	20.25	7.75	2.83	8.86	1.87	4.83	2.57	0	0	0
Cluster-42168.166616	0	0.37	0	0	0	0	0	0.07	0.17	0.14	0.04	0	0	0	0.31	594.23	187.94	129.99
Cluster-42168.34503	0.65	0.91	0.61	0.24	0.63	0.44	0.21	0.21	0.22	0.26	0.25	0.19	0.18	0.16	1.14	210.24	839	81.14
Cluster-42168.42488	2.01	3.34	3.74	0.8	0.7	1.37	0.51	0.23	0.13	0	0.53	0.76	0.25	0.21	0.2	32.12	43.46	38.34
Cluster-42168.9299	0.19	0.1	0.13	0	0	0	0	0	0	0	0	0	0	0	0	67.92	91.21	97.27
Cluster-42168.94971	114.95	88.67	95.91	117.09	122.63	134.48	91.03	88.99	69.32	67.3	151.4	82.79	76.43	50.41	35.69	1.45	4.16	1.99
Cluster-42168.61649	10.77	2.62	7.98	10.94	8.45	7.87	3.73	1.25	2.63	1.7	1.47	4.17	0.68	0	0	132.45	182.37	135.02
Cluster-42168.71530	129.45	105.35	61.02	85.87	143.82	143.84	57.89	105.79	121.55	51.6	82.18	81.18	20.43	25.11	9.73	0	0	0
Cluster-42168.9145	0	0.14	0	0	0.02	0	0	0.02	0	0	0	0	0	0	0	118.23	36.87	130.51
Cluster-42168.139249	0	0	0	0	0	0	0	0.01	0	0	0	0	0	0	0	26.88	23.99	15.37
Cluster-42168.131177	3.36	4.47	5.09	1.68	1.79	1.12	0.09	0.2	0.41	0.2	0	0	0	0.19	0.68	444.24	154.21	111.82
Cluster-42168.9260	0.07	0.16	0	0.13	0	0.06	0.19	0	0.11	0.13	0	0.22	0.14	0	0	145.62	769.69	133.03
Cluster-42168.78822	49.24	74.94	72.2	28.9	24.51	26.92	21.61	65.62	86.85	17.91	9.86	9.83	7.84	26.27	1.35	0.13	0	0.11
Cluster-42168.97478	136.27	117.27	127.94	354.47	347.84	367.72	445.81	476.32	276.2	347.04	850.89	338.27	418.44	77.05	18.12	1.99	1.75	6.03
Cluster-42168.63706	12.44	20.95	28.84	55.51	28.6	50.7	94.36	128.47	149.13	90.02	81.32	65.39	53.23	378.55	49.57	0.33	0.8	0.21
Cluster-42168.54482	0.38	0.42	0	0.12	0.29	1.19	0.72	2.98	0.86	2.4	1.46	1.79	0.27	0.12	2.01	213.43	173.45	176.67
Cluster-42168.83515	207.76	163.21	72.03	486.48	332.53	571.58	3208.39	1963.94	890.55	3234.2	3097.85	1326.03	3342	781.92	0.5	0	0	0.45
Cluster-42168.62149	14.56	5.55	27.15	4.08	2.22	7.21	0.89	0.69	0.87	0	0.09	0.26	0	0	0	955.08	303.11	577.99
Cluster-42168.167052	0	0	0	0	0	0	0.06	0	0	0.23	0	0	0	0	0	27.76	23.78	25.74
Cluster-42168.109530	44.58	122.3	85.66	245.79	161.24	245.03	393.19	597.07	216.87	1483.62	1322.56	329.17	141.23	12.05	1.22	0.18	0.22	0
Cluster-42168.80053	181.38	127.18	115.57	204.61	250.2	290.41	398.58	405.93	260.57	358.06	361.91	410.11	338.2	23.8	7.53	2.29	0.63	2.22
Cluster-42168.112435	18.59	11.01	18.6	7.1	9.43	11.18	1.72	4.61	4.06	0.91	0.21	0.39	0	0	0	242.56	163.07	198.92
Cluster-42168.84504	3667.71	2946.93	1613.05	4244.07	5474.84	4049.32	6337.52	4241.28	3243.68	6999.9	12114.7	13839	6442.09	426.23	0	1.23	0.47	8.5
Cluster-42168.159845	0.11	0.36	0.11	0.66	0.33	0.62	0.11	0.84	0.22	0.22	0	0.2	0.08	0.03	0.03	20.45	51.08	28.38
Cluster-42168.9223	0.43	0.65	0.34	1.15	0.45	0.66	0	0.17	0.22	0.06	0	0	0	0.03	1.13	122.84	414.63	67.93
Cluster-42168.9685	0	2.26	0	0	0	0	0	0	0	0	0	0	0	0	0	2616.88	8300.49	14600.9
Cluster-42168.52436	25.41	20.3	11.68	45.7	23.49	46.35	61.2	76.2	35.96	50.1	35.96	49.19	6.82	27.29	1.52	0.09	0	0.11
Cluster-42168.83965	1718.96	2279.34	1142.99	2305.63	2040.75	2766.49	2313.47	5196.61	4876.39	1795.33	877.33	1185.73	230.49	645.9	5.84	0.96	0	1.97
Cluster-42168.11355	0.14	0.14	0.09	0.3	0.13	0.14	0.04	0.08	0.12	0.13	0.1	0.13	0.04	0	0.13	7.84	8.29	7.23
Cluster-42168.91608	0.16	0.28	1.23	0	0	0	0.26	0	0.12	0	0	0	0	0.07	0	111.51	270.11	86.44
Cluster-42168.98324	7.91	5.04	7.19	17.31	11.49	15.42	86.66	53.35	76.26	56.02	50.79	121.11	34.86	102.79	36.74	0.12	0.35	0.15
Cluster-42168.83924	488.64	192.88	714.64	306.53	474.16	850.59	373.12	564.83	416.26	220.26	346.1	603.25	145.3	175.01	89.18	0	1.15	0.58
Cluster-42168.83196	23.42	30.8	87.77	40.44	45.29	33.73	42.68	28.27	33.4	35.65	20.73	31.05	6.75	1.54	2.38	0	0	0
Cluster-42168.29374	0.24	0.25	0.14	0.26	0.31	0.24	0.09	0.06	0.13	0.27	0.16	0.28	0.02	0	0.02	6.3	7.93	10.73
Cluster-42168.166265	0.59	0	0.86	0	0	0.11	0.17	0	0.31	0.21	0.12	0	0.04	0	0	71.35	81.06	47.15
Cluster-42168.121857	1.48	1.65	1.32	0.83	1.21	0.98	0.51	0.89	1.13	0.44	0.52	0.81	0.23	0.18	0.06	35.87	123.07	50.46
Cluster-42168.70122	47.53	21.54	51.83	22.51	27.61	18.29	11.53	5.64	6.67	5.03	15.24	9.58	6.99	5.76	6.66	0.33	0.82	0.59
Cluster-42168.84490	0	1.74	0.21	0	1.24	0.21	0	0	0	0	0	0	0	0	0	854.98	921.43	2458.62
Cluster-42168.85424	9.57	10.08	8.21	12.03	9.81	15.57	16.14	14.73	20.69	23.69	17.11	13.71	30.01	47.79	51.93	160.17	179.25	205.03
Cluster-42168.45225	0	0	0	0	0	0	0	0	0	0	0	0	0	0	0	52.88	78.14	50.29
Cluster-42168.166335	0	0	0	0	0	0	0	0	0	0	0	0	0	0.78	0	65.79	18.46	27.38
Cluster-42168.153813	0.04	0	0	0	0	0	0	0	0.2	0	0	0	0	0	0	38.6	45.56	26.57
Cluster-42168.101410	19.75	16.19	11.58	58.7	46.73	59.39	88.71	57.61	52.54	138.35	139.44	141.53	128.24	58.6	26.15	2.86	2.14	3.05
Cluster-42168.92617	209.27	272.89	110.02	248.12	327.37	281.13	1167.33	523.98	905.63	775.09	1476.9	2217.14	606.6	42.54	0.58	0	0	0.46
Cluster-42168.106573	1.55	0.66	0	0.23	0	0	0	0	0	0	0	0	0.41	0	0	111.11	243.98	221.11
Cluster-42168.96726	22.76	27.4	131.59	84.27	42.78	90.57	51.34	58.6	77.22	34.56	24.2	15.18	15.56	24.47	5.15	0	0	0
Cluster-42168.34476	4.39	2.03	3.47	5.71	2.58	8.24	0.52	1.56	0	0.77	0.09	0	0	0	0	1370.53	303.36	1393.31
Cluster-42168.122497	2.61	0	4.57	1.33	0.34	1.24	0	0.35	0.89	0.48	0.14	0.52	0.76	0.11	0	67.01	75.4	71.43
Cluster-42168.146389	0.46	0.96	0	0	0	0	0	0	0.05	0	0	0	0.07	0	0.09	540.03	114.4	142.48
Cluster-42168.8566	0	0.02	0	0	0	0	0	0	0	0	0	0	0	0	0	27.26	17.72	25.59
Cluster-42168.14845	29.78	4.91	34.53	10.58	8.83	19.38	3.28	1.71	4.11	0.87	1.5	4.22	0	0	0	334.49	380.2	478.97
Cluster-42168.61002	64.82	0	38.99	16.84	4.97	8.09	1.23	0	1.01	0	0	0	0	0	0	1046.81	775.31	434.8
Cluster-42168.34936	41.18	11.64	13.22	7.69	8.7	7.66	3.59	1.57	2.76	0.32	0	0	0.66	0	0	547.18	205.96	626.12
Cluster-42168.90115	81.45	77.38	93.11	38.91	69.37	72.97	167.95	73.59	124.32	134.44	160.88	186.15	148.21	47.22	1.61	0.04	0	0
Cluster-42168.94782	4.56	2.22	6.27	2.29	2.91	2.52	0.13	0.26	0.34	0	0	0	0	0.12	0.95	229.86	83.79	109.88
Cluster-42168.96373	53.45	56.39	36.64	106.31	75.81	114.93	109.59	137.18	180.94	140.58	141.73	186.4	111.18	67.69	13.16	1431.63	1320.95	1898.67
Cluster-42168.101914	21.57	30.6	29.4	43.82	24.7	31.18	14.26	37.6	33.48	18.59	11.54	15.63	19.87	69.63	5.86	0.04	0.17	0
Cluster-42168.166247	0	0.05	0	0	0	0	0	0	0	0	0	0	0	0	0	66.96	498.36	208.92
Cluster-42168.166407	0.4	0.53	0.19	0.42	0.5	0.18	0	0.21	0.17	0	0	0.07	0.09	0	0.66	21.72	50.62	21.93
Cluster-42168.89798	1056.93	1506.62	787.54	1479.55	1306.41	1665.31	1440.15	3593.71	3599.26	1142.28	684.28	958.25	200.1	366.97	3.87	1.01	0	2.34
Cluster-42168.81339	1.24	1	2.21	4.05	2.22	2.2	6.06	4.85	4.54	6.09	5.13	3.29	8.3	9.11	7.34	57.31	100.88	88.26
Cluster-42168.97185	2.3	1.25	4.77	1.15	0.8	1.7	0	0.17	0.54	0	0	0	0	0	0	58.98	95.97	154.53
Cluster-42168.110217	0	0	0	0	0	0	0	0	0	0	0	0	0	0	0	65.79	363.13	109.32
Cluster-42168.8625	0	0.11	0	0	0	0	0	0.13	0	0	0.31	0	0	0	0.84	86.37	75.25	100.7
Cluster-42168.51568	0	0	0	0	0	0	0	0	0	0	0	0	0	0	0	430.49	0	46.98
Cluster-42168.166403	1.5	0.19	0.12	0.43	0.13	0.22	0.11	0	0.2	0.11	0.27	0	0.24	0	0.1	249.4	38.24	215.26
Cluster-42168.8962	1.79	0	8.23	0.59	0.2	0.75	0.54	0	0	0.14	0	0	0	0	0	44.58	38.61	39.79
Cluster-42168.101243	0	0	0	0	0	0	0	0	0	0	0	0	0	0	0	15.25	24	5.72
Cluster-42168.166611	0.28	0.38	0.09	0.09	0.1	0.34	0	0.27	0.16	0.09	0.42	0	0	0	0.35	408.34	34.44	375.95
Cluster-42168.84642	26.72	34.27	13.24	23.66	12.79	14.99	28.52	27.63	10.99	16.41	10.17	11.96	26.66	12.12	5.51	0	0	0
Cluster-42168.9727	4.25	2.1	1.98	2.92	1.36	10.51	0.91	1.93	3.92	7.9	1.13	2.48	0	3.72	0.87	2055.42	704.4	1263.7
Cluster-42168.160069	0	0.2	0	0.23	0.21	0.34	0.7	1.49	1.97	0.79	0.21	0.47	0.07	0.17	0	205.54	20.79	121.52
Cluster-42168.88811	0	0	0	0	0	0	0	0	0	0	0	0	0	0	0	7.28	78.03	0
Cluster-42168.85111	20.07	13.15	10.03	21.91	15	16.9	16.15	22.35	19.17	14.5	4.85	10.61	18.82	135.7	0.34	0	0	0
Cluster-42168.9656	0	0	0	0	0	0	0	0	0	0	0	0	0	0	0	19.29	31.78	39.21
Cluster-42168.128392	1.17	1.03	0.49	0.92	0.84	1.1	0.49	0.3	0.11	0.08	0	0	0.14	0	0.09	14.19	30.65	21.1
Cluster-42168.9643	0	0.25	0.08	0	0	0	0	0.07	0	0.08	0	0	0	0.07	0	142.7	36.32	241.35
Cluster-42168.8439	0	0	0.09	0.24	0.1	0.08	0.24	0.25	0.07	0.08	0.19	0	0	0.16	0	115.95	163.37	23.25
Cluster-42168.47944	4.26	6.04	1.8	7.38	6.06	4.99	5.72	4.76	8.88	6.49	4.09	7.33	1.38	6.26	6.17	77.81	83.62	68.31
Cluster-42168.76118	0.25	2	2	0.23	0.28	0.38	0	0	0	0.17	0	0	0	0	0	18.46	45.08	16.23
Cluster-42168.166304	6.08	3.29	5.17	6.16	2.89	3.96	0.59	1.07	0.75	0.05	0.12	0.68	0.28	0.14	2.65	149.02	89	135.9
Cluster-42168.122665	0.92	1.3	0.4	1.14	0.76	1.23	2.7	3.81	3.88	3.22	2.4	5.48	0.64	0.76	0.06	15.74	13.05	14.84
Cluster-42168.80731	14.85	11.77	21.14	16.77	17.19	17.34	21.35	25.9	34.35	12.61	10.24	12.55	7.69	9.45	30.42	128.42	144.22	136.56
Cluster-42168.125097	0	0.2	0	0	0	0	0	0	0	0	0	0	0	0	0	135.98	66.69	258.01
Cluster-42168.82123	779.76	547.16	227.16	2294.52	1325.22	2621.98	11128	7925.25	3215.09	12361.2	13409	6061.28	13094.6	3021.83	0	0	0	0
Cluster-42168.87645	108.25	99.58	145.32	278.3	68.57	181.48	63.11	165.36	72.86	24.82	5.57	14.97	6.39	48.03	3.71	0.14	0	0
Cluster-42168.164536	28.53	13	75.77	0	15.87	12.38	0	0	0	0	0	0	0	0	0	8245.43	3907.12	3319.71
Cluster-42168.58768	0.24	0.62	0	0.24	0.58	0.94	0	0	0	0.25	0.56	0.8	0.26	0	0	564.74	82.63	1016.8
Cluster-42168.87310	162.17	182.62	292.86	114.28	171.95	158.83	32.06	85.48	43.89	24.47	19.47	29.89	1.66	0.07	0.06	4675.47	2398.12	4487.01
Cluster-42168.166438	0	0	0	0	0	0.11	0	0	0	0	0	0	0	0	0	100.7	103.48	64.14
Cluster-42168.83049	80.67	211.34	54.39	90.63	355.99	223.08	145.61	120.78	42.57	92.56	128.53	293.32	88.88	21.93	4.8	0.89	0.36	0.33
Cluster-42168.158823	0	0.23	0.09	0.18	0	0.11	0.06	0.18	0.11	0.01	0.01	0.23	0	0.17	0	43.01	160.08	36.5
Cluster-42168.30547	1.45	1.67	1.53	1.76	1.56	1.87	3.54	2.31	3.25	3.39	3.43	3.24	3.48	3.11	2.9	50.35	387.41	195.62
Cluster-42168.16445	0.05	0	0.14	0.03	0	0	0	0.08	0.07	0	0	0	0	0.09	0	17.51	63.62	118.23
Cluster-42168.64614	193.94	206.17	154.56	348.9	241.79	195.69	234.88	558.71	509.77	120.84	60.26	175.82	90.96	76.66	67.67	0.69	0	0
Cluster-42168.10557	0.34	0.15	0.39	0	0.06	0.05	0	0.13	0.72	0.06	0	0.12	0	0	0	52.33	25.59	13.13
Cluster-42168.84908	9192.76	8809.69	5372.19	18713.4	17815.9	23912.4	55482.7	42181.4	40179.9	60947.2	46516.1	43798.9	23173.2	3532.05	0.7	14.1	0	14.79
Cluster-42168.7264	0.21	0.26	0.13	0.15	0.12	0.37	0.08	0.13	0.13	0.04	0.03	0.12	0.06	0	0.32	13.56	14.06	8.95
Cluster-42168.107498	13.02	10.47	10.94	17.48	11.54	15.81	6.5	9.85	19.33	4.97	9.79	14.94	6.45	4.65	2.37	0.35	0.62	0.52
Cluster-42168.35168	0	0.14	0	0	0	0	0	0	0	0	0	0	0	0	0	97.64	89.15	183.8
Cluster-42168.96902	10.3	13.01	3.98	10.41	10.59	10.75	13.5	7.11	12.41	14.3	13.26	16.74	53.57	61.19	51.22	180.17	393.88	169.43
Cluster-42168.166250	0.09	0.3	0	0.11	0.14	0.17	0.03	0	0.1	0.03	0.04	0	0	0.14	0	27.47	6.84	25.36
Cluster-42168.9653	1.29	0.74	0.79	0.37	0.29	0.12	0	0.13	0	0	0	0	0	0.24	0	300.67	30.04	365.03
Cluster-42168.9543	0.09	0.25	0.51	0.35	0.21	0	0.56	0.11	1.17	0.33	0.06	0.45	0.08	0	0	119.67	102.02	69.58
Cluster-42168.7776	0.15	0.2	0.06	0.06	0.09	0.1	0.14	0.12	0.04	0.1	0.05	0.05	0.04	0.14	0.85	16.9	7.15	5.57
Cluster-42168.17935	0.14	0.23	0.11	0.23	0.2	0.07	0.1	0.21	0.15	0.03	0	0	0.07	0.13	0.95	65.52	129.04	12.21
Cluster-42168.8730	0	0.07	0.14	0	0	0	0	0	0	0	0	0	0	0	0.08	67.33	87.62	31.72
Cluster-42168.167230	0.93	0.16	0	0.18	0	0.35	0.71	0.18	0	0	0	0	0.2	0	0	57.3	71.83	107.1
Cluster-42168.85782	8.09	22.08	6.46	7.87	17.51	7.21	2.86	3.06	1.96	2.04	1.51	2.94	0.7	0	0	2791.6	469.84	4425.71
Cluster-42168.62148	3.09	1.37	2.81	0.85	0.73	0	0.41	0	0	0.21	0	0	0	0	0	123.42	160.46	322.62
Cluster-42168.53186	10.85	1.2	16.4	4.28	2.52	6.66	1.63	0.42	8.11	0.09	0.1	0.37	0	0	0	127.97	260.8	128.37
Cluster-42168.137877	0.12	0	0.24	0.06	0.13	0.05	0.06	0.11	0	0	0	0	0	0	0	10.81	15.49	11.85
Cluster-42168.44365	0	0	0	0	0	0	0	0.1	0	0	0	0	0	0	0	90.09	86.49	342.16
Cluster-42168.28512	3.98	4.41	3.06	4.37	3.18	5.06	8.08	7.99	14.52	1.87	3.5	1.06	9.36	19.03	18.68	94.1	78.46	51.68
Cluster-42168.101247	1.32	1.75	2.46	0.29	0.8	0.28	0.1	0.1	0.17	0.2	0.12	0.11	0	0	0.18	23.06	46.56	32.15
Cluster-42168.9648	0.1	0.47	0.21	0.37	0.33	0.18	0	0.21	0.03	0.01	0.11	0	0.1	0.11	0.09	309.43	19.92	209.96
Cluster-42168.9552	0.08	0.18	0.02	0.12	0.01	0.02	0.01	0.06	0.03	0.02	0.01	0.09	0.03	0.05	0.16	12.97	32.65	9.52
Cluster-42168.112403	0	0	3.73	7.89	9.65	7.44	2.43	6.29	8.96	10.66	24.48	1.79	25.87	4.1	16.29	0	0	0
Cluster-42168.168181	0.42	0.7	0.43	0.13	0.81	0.53	0	0.28	0	0.56	0.65	0.31	1.79	0.26	5.51	77.53	375.29	81.97
Cluster-42168.165141	0	0.39	0.28	0	0	0	0	0	0	0	0	0	0	0	0	26.35	82.79	23.89
Cluster-42168.168344	0	0.06	0	0	0	0	0	0	0	0	0	0	0	0	0	32.24	25.49	22.18
Cluster-42168.28087	21.32	18.55	13.53	28.02	29.62	25.37	63.4	71.55	57.03	66.1	53.99	54.51	73.85	466.97	153.76	0.43	0.22	0.86
Cluster-42168.9088	0	0.05	0	0	0	0	0	0.06	0	0.03	0.04	0.22	0	0.03	0.09	14.77	57.06	24.01
Cluster-42168.109531	19.84	50.77	28.63	97.5	56.29	100.48	173.48	213.93	67.88	580.72	632.94	179.84	102.57	7.13	2.11	0.76	0.1	0.1
Cluster-42168.137512	0.68	0	1.39	0.2	0.13	0.24	0.73	0	0.3	0.99	0.9	0.92	0.75	1.05	1.39	5.12	13.49	11.84
Cluster-42168.9511	0.34	1.51	0	0.21	0.17	0	0	0	0	0.27	0.28	0	0.05	0.08	0	102.21	43.11	36.53
Cluster-42168.166539	0.77	0.34	1.26	0.98	0.78	0.78	0	0.27	0	0.28	1.04	0	0	0.26	0.06	107.08	25.24	141.19
Cluster-42168.81621	373.99	455.99	408.56	451.49	359.59	423.61	378.11	617.26	754.67	162.86	81.47	208.26	14.8	86.12	56.85	0	0	0
Cluster-42168.82621	1087.34	642.32	1016.61	923.51	601.82	850.85	553.48	605.31	1209.95	559.86	482.15	1062.77	238.81	605.16	303.48	18.6	9.07	29.43
Cluster-42168.12604	0.37	0.07	0.18	0.09	0	0	0.17	0.09	0.16	0.27	0	0	0	0	0	34.28	76.93	72.88
Cluster-42168.94415	0	1.13	0.03	0.31	1.06	0.3	0.12	0.25	0	0.26	0.89	0.56	0	0	0.57	41.92	191.99	317.48
Cluster-42168.8596	0	0.37	0	0	0	0	0	0	0	0	0	0	0	0	0	68.62	55.78	19.29
Cluster-42168.43842	0.19	0.32	0.06	0.13	0.02	0.11	0.44	0.03	0.01	0.42	0.18	0.48	0.13	0.32	0.47	5.61	10.42	8.74
Cluster-42168.166228	0.62	1.28	1.58	0	0.82	0.11	0.23	0.59	0.41	0	0	0	0	0	0	778.02	160.39	416.76
Cluster-42168.47647	2.7	4.18	8.34	1.68	2.5	1.87	0.99	1.26	1.85	1.26	0.69	1.25	0.48	0.62	0.33	21.8	27.94	22.52
Cluster-42168.9230	0	0	0	0	0	0.11	0	0	0	0	0	0	0	0	0	51.5	174.85	85.43
Cluster-42168.25499	2.53	2.67	3.32	5.57	4.96	3.03	6.92	11.39	8.06	7.76	3.22	2.23	1.93	0	1.43	966.42	160.06	342.67
Cluster-42168.166568	0	0	0	0	0	0	0	0	0	0	0	0	0	0	0	19.61	23.36	15.99
Cluster-42168.79248	38.05	48.45	14.46	21.84	66.85	51.8	13.27	36.74	38.97	10.99	5.47	16.78	1.75	2.74	1.5	0	0	0
Cluster-42168.32545	1.23	2.46	3.3	1.52	1.75	1.17	0.09	0.84	0	0	0	0	0.08	0	0	100.49	86.6	27.8
Cluster-42168.9636	0.79	0.69	1.27	0.99	2.87	0.98	0.19	0.21	1.6	0.4	2.13	0	0.65	2.06	2.57	545.01	83.25	756.85
Cluster-42168.140481	0	0.06	0	0	0	0	0	0	0	0	0	0	0	0	0	21.97	22.48	27.32
Cluster-42168.61118	14.85	6.69	30.49	9.38	10.02	11.62	1.93	6.48	3.54	0.34	0.9	2.85	0	0	0	366.59	154.26	427.82
Cluster-42168.166387	0	0.17	0.93	0	0	0	0	0	0	0	0	0	0	0	0	90.38	25.67	27.35
Cluster-42168.74276	12.88	12.87	24.16	12.84	8.02	8.31	4.51	22.39	10.39	4.72	0.89	1.5	2.96	8.16	10.51	0	0	0
Cluster-42168.57384	5.29	4.16	2.56	9.08	7.68	5.94	3.24	2.39	1.59	2.42	4.1	4.59	4.41	0.63	0.52	0	0	0
Cluster-42168.159365	0.75	0.69	0.76	0.18	0.53	0.7	0	0	0	0	0.22	0.2	0	0.26	0	1060.26	17.11	1454.91
Cluster-42168.155609	0.04	0.2	0.14	0.07	0.04	0.03	0	0.1	0	0.03	0	0	0	0.06	0	15.79	10.37	5.72
Cluster-42168.166942	0.05	0.35	0	0.08	0.07	0	0	0.3	0	0.06	0.22	0.06	0	0	0	20.67	282.31	81.87
Cluster-42168.78677	0.55	0.62	1.87	0.72	0.49	0.88	0.03	0.64	0.06	0	0	0.08	0.04	0	0	38.59	133.26	25.07
Cluster-42168.8893	0.2	0.13	0	0.43	0.36	0.56	0.26	0.37	1.24	0.67	0.16	0.07	0	1.1	1.29	51.36	190.99	19.23
Cluster-42168.91613	506.5	496.62	219.37	825.67	919.07	1532.04	10007.4	4214.78	6591.45	9459.07	10270.6	12636.5	9975.27	2502.4	0	0	0	0
Cluster-42168.166327	0	0.1	0	0.18	0	0	0.12	0	0.16	0	0	0	0	0	0	42.38	296.28	160.55
Cluster-42168.9196	0	0.04	0	0	0	0.02	0	0.04	0.26	0.07	0.05	0.07	0	0	0.04	30.25	33.13	7.54
Cluster-42168.9103	0.6	0.53	0.54	0.91	0.24	0.45	0.56	0.35	1.42	0.96	0.56	1.12	0.75	0.85	0.52	120.74	47.6	29.08
Cluster-42168.9512	0	0	0	0	0	0	0	0	0	0	0	0	0	0	0	8.76	4.85	9.73
Cluster-42168.122273	12.85	13.68	14.45	11.91	15.75	10.63	7.98	8.67	8.3	11.5	13.14	8.33	7.24	11.04	4.59	0.21	0.51	0.16
Cluster-42168.128634	0.29	0.43	0.1	0.18	0.97	0.49	1.19	0.66	0.45	0.29	2.11	2.42	0.46	0	0	37.55	307.54	104.74
Cluster-42168.167396	0.07	0.2	0.14	0.03	0.16	0.26	0.2	0.17	0.12	0.31	0.08	0.46	0.64	0.13	0.09	22.88	77.12	16.83
Cluster-42168.9239	0	0.19	0	0.15	0.09	0	0.22	0	0.07	0.23	0	0.51	0	0.07	0.14	19.13	84.07	102.39
Cluster-42168.8167	0.29	0.36	0.3	0.14	0.17	0.41	0.14	0.14	0.5	0.15	0.17	0.16	0	0.14	0.13	33.18	33.93	19.24
Cluster-42168.69561	95.72	140.63	124.95	122.58	92.09	92.38	123.25	119.65	122.63	121.78	71.11	71.65	97.78	169.65	48.3	7.94	5.09	8.19
Cluster-42168.82699	250.03	226.62	261.83	357.51	219.2	280.1	551.17	369.94	370.68	414.06	332.48	299.76	325.81	822.24	4.82	0	0.47	1.34
Cluster-42168.9194	0.12	0	0.16	0.08	0.13	0.22	0.04	0	0	0	0	0.04	0	0	0	5.61	10.11	9.56
Cluster-42168.111615	0.19	0	0	0	0	0	0	0	0	0	0	0	0	0	0	31.41	32.75	76.43
Cluster-42168.92765	7.62	6.04	0.93	18.51	14.23	30.04	96.72	92.53	70.44	112.69	139.94	141.39	162.16	20.65	0.05	0	0	0
Cluster-42168.166395	0.12	0.1	0.25	0.12	0	0.23	0	0	0.11	0	0	0	0	0	0	135.82	35.52	56.19
Cluster-42168.166263	0.31	0.52	0.16	0.15	0.36	0.59	0.45	0.77	5.13	0.31	0.36	0	0	0	0	71.82	30.4	128.9
Cluster-42168.9348	0.57	0.94	0.67	0	0	0.15	0	0	1.04	1.08	0	0	0	0	0	703.66	55.6	468.22
Cluster-42168.9202	2.69	0	3.05	1.9	2.43	7.6	0	0	0	0	0	0.98	0	0	0	244.55	329.42	423.93
Cluster-42168.9287	0.14	0.12	0	0	0	0	0	0	0	0	0.16	0	0	0	0.38	33.92	73.33	97.41
Cluster-42168.167023	0	0	0	0	0	0	0	0	0	0	0	0	0	0	0	31.84	92.26	79.27
Cluster-42168.35908	0.86	0.62	0.32	0.13	0.05	0.21	0.04	0.44	0.73	0.27	0.1	0	0	0.21	0.83	92.02	108.59	7.15
Cluster-42168.34245	0	0	0	0	0.01	0	0.01	0	0.01	0	0	0.02	0	0	0	11.24	6.46	3.51
Cluster-42168.69255	25.94	28.97	22.65	20.54	26.33	15.29	19.04	12.02	10.06	13.61	13.79	5.51	10.04	10.23	9.5	1.41	0.96	0.85
Cluster-42168.37440	6.69	8.68	7.21	12.51	9.16	12.19	21.96	26.79	23.32	26.37	19.91	25.66	30.73	102.05	24.79	0.88	0.83	0.5
Cluster-42168.133182	4.88	9.94	4.94	7.78	5.61	6.94	16.67	18.49	18.01	25.61	17.71	14.08	30.7	48.31	12.19	0.49	0.41	0.36
Cluster-42168.9579	3.9	1.44	6.15	2.14	0.93	1.78	0.09	0	0	0	0.11	0.13	0	0.09	0	750.99	45.25	2024.57
Cluster-42168.9126	0.07	0.46	0.23	0	0.12	0.04	0.08	0	0	0	0.3	0.23	0.19	0	0.06	14.63	31.68	22.21
Cluster-42168.111168	483.65	630.66	229.01	748.35	729.5	687.31	1671.96	1298.17	977.43	2494.69	2955.95	1982.9	4838.55	2245.98	110.85	41.21	11.88	25.26
Cluster-42168.66797	1.52	5.15	5.15	7.27	7.56	7.02	1.36	3.3	1.85	1.12	0.46	1.04	0.95	0.15	0.07	98	423.2	319.3
Cluster-42168.79933	495.41	384.7	396.22	830.88	1057.48	1069.65	3649.11	2271.89	2285.06	3643.17	3944.63	3510.93	2795.4	471.75	0	0	0	1.88
Cluster-42168.88769	136.84	314.81	124.17	419.99	158.97	234.69	123.07	206.15	34.34	89.27	632.16	133.23	56.1	43.88	19.06	1.66	0	1.72
Cluster-42168.169202	0	0	0	0	0	0.09	0	0.03	0	0.13	0.3	0.11	0.1	0.09	0.23	18	25.44	12.76
Cluster-42168.9490	0	0	0	0	0	0.17	0	0	0	0	0	0	0	0	0	26.1	78.98	51.29
Cluster-42168.58764	3.01	0.75	0.61	1	1.04	1.56	0.29	0	0	0.45	0.52	0.49	0.32	0	0.27	397.9	37.5	968.27
Cluster-42168.166650	0	0	0	0	0	0	0	0	0	0	0	0	0	0	0	3.28	6.7	7.97
Cluster-42168.73494	0	0	0	0	0	0	0	0	0	0	0	0	0	0	0	17.42	112.75	32.76
Cluster-42168.33123	0	0	0.07	0.18	0.08	0.08	0	0.28	0.28	0.19	0	0.09	0.19	0.41	0.35	7.12	4.87	3.45
Cluster-42168.9676	0	0	0	0	0	0	0	0	0	0	0	0	0	0	0	49.06	231.13	24.69
Cluster-42168.86554	62.89	65.37	151.57	159.93	61.65	178.43	331.2	369.6	349.38	209.09	211.08	99.06	88.86	92.9	29.01	0	0.33	0
Cluster-42168.75082	7.58	2.61	9.61	8.57	3.56	4.53	6.3	0.28	13.16	3.74	0.17	1.55	1.88	8.13	0.56	0	0	0
Cluster-42168.166472	0	0.03	0	0	0.08	0.07	0.04	0	0.03	0.04	0.04	0.2	0.04	0.03	0.1	14.37	33.23	8.4
Cluster-42168.86708	496.15	473.12	672.93	830.68	690.06	817.95	690.81	1046.37	573.65	606.18	653.45	441.27	263.01	187.56	162.01	0	0.1	1.12
Cluster-42168.166483	0.02	0	0.01	0	0	0	0.01	0	0	0	0	0	0	0	0	6.01	63.4	13.64
Cluster-42168.47117	0	0.26	2.34	0.44	0.35	0.29	0.15	0.15	0	0	0	0	0	0	0	51.14	22.9	122.78
Cluster-42168.9604	0	0	0	0	0	0	0	0	0	0	0	0	0	0	0	35.32	9.88	18.27
Cluster-42168.7903	0	0.19	0	0	0	0	0	0.22	0	0	0	0	0	0	0	40.59	91.62	68.21
Cluster-42168.141987	4.45	1.86	3.51	2.29	3.36	1.3	1.79	1.52	3.09	2.23	0.79	1.3	0.9	0.16	0.15	771.15	77.88	285.3
Cluster-42168.166424	0.15	0.31	0	0.07	0	0	0.07	0	0.19	0	0	0.08	0.16	0	0.2	23.38	287.14	91.58
Cluster-42168.89004	1186.65	1592.36	462.13	2665.69	2431.81	3444.44	18157.9	9499.42	6113.85	20243.8	22916.8	12912.4	23489.1	3490.49	0	0	0	0
Cluster-42168.77457	20.2	27.14	15.69	28.36	22.03	23.73	21	38.55	36.66	37.37	31.7	31.1	26.01	32.96	12.33	0.85	2.17	1.6
Cluster-42168.30128	53.91	48.37	90.39	17.72	0	0	0	0	0	0	0	0	0	0	0	6790.16	2874.37	2647.88
Cluster-42168.167447	0.02	0.09	0.04	0.03	0.02	0.03	0.1	0.21	0.06	0.09	0.06	0.14	0.02	0	0	2.26	2.26	1.84
Cluster-42168.9424	0.72	0	0	0	0	0	0	0	0	0	0	0	0	0	0	105.47	64.88	130.51
Cluster-42168.43938	0.58	0.67	0.5	0.56	0.83	0.51	0.64	1	0.78	1.01	1.75	1.53	0.77	1.97	1.66	7.22	9.42	8.6
Cluster-42168.110222	5.88	7.16	0.48	23.56	13.92	36.35	360.07	96.07	199.47	359.32	180.99	91.31	49.47	76.97	2.71	0	0	0
Cluster-42168.162011	0.39	0.12	0	0.25	0.04	0.53	0.07	0.28	0.23	0	0.04	0.04	0	0.06	0.09	132.99	43.3	29.7
Cluster-42168.80645	79.03	96.14	20.53	151.14	169.03	216.62	924.96	398.49	692.74	613.36	390.48	1816.85	1436.98	1153.26	266.54	11.75	17.25	8.01
Cluster-42168.85945	187.44	86.13	154.51	75.83	172.87	244.52	203.9	263.41	223.97	126.89	20.54	47.22	21.61	57.1	44.68	1.11	0.28	0
Cluster-42168.166484	0	0	0	0	0	0	0	0	0	0	0	0	0	0	0	7.12	27.8	4.55
Cluster-42168.42229	1.27	1.96	0.64	0.71	0.92	0.77	0.66	1.55	0.64	0.88	0.51	0.97	0.34	0.12	0	19.86	82.24	27.13
Cluster-42168.166415	0.07	0.02	0.13	0.13	0	0.25	0.14	0.14	0.43	0	0.04	0	0	0.18	0.09	194.9	84.76	22.2
Cluster-42168.39963	0.42	0	0.11	0.1	0.12	0	0	0.1	0	0.11	0.36	0	0	0	0	55.66	427.37	41.79
Cluster-42168.146126	2.08	1.18	1.74	8.21	5.62	5.79	5.26	14.24	15.88	16.13	8.56	5.48	25.72	3.58	10.07	0	0	0
Cluster-42168.54037	1.12	0.5	0	0	0	0	0	0	0.51	1.76	1.31	1.21	0	0	0	100.29	217.31	201.68
Cluster-42168.46563	10.27	11.79	17.19	23.54	23.64	23.17	42.91	28.54	28.38	39.54	27.97	26.2	27.9	15.34	10.9	1.17	1.07	0.34
Cluster-42168.95301	377.86	95.21	334.26	101.12	97.07	139.07	0	0	15.64	0	0	0	0	0	0	7845.57	2298.5	7371.83
Cluster-42168.101070	6.52	18.08	16.11	18.22	15.72	15.31	2.23	7.12	8.24	6.94	2	7.78	3.86	12	2.11	0	0	0.11
Cluster-42168.91433	784.17	169.9	441.7	188.87	404.42	234.57	0	4.96	3	1.71	3.67	13.35	0	0	0	11194.7	4329.73	14643.3
Cluster-42168.115656	7.34	5.69	8.82	0	10.77	2.08	0	0	0	0	0	0	0	0	0	957.07	554.24	606.06
Cluster-42168.25730	0	0.36	0	0	0	0	0	0	0	0	1.17	0.65	0.79	0	0	18.27	69.37	24.19
Cluster-42168.42623	0	11.78	0.39	33.51	20.95	31.7	116.16	206.43	113.84	374.24	109.24	0	54.8	36.94	0.26	0	0	0.11
Cluster-42168.143452	0.15	0.06	0	0	0	0	0	0	0	0	0	0	0	0	0	12.43	20.83	12.06
Cluster-42168.9588	2.61	2.95	1.09	0.75	2.27	0.93	0	0	0.67	0	0	0.42	0	0.18	0	2313.54	17.43	3125.83
Cluster-42168.152255	1.4	0.41	0.94	0.12	0.58	0.31	0.59	0.28	0.2	0.18	0.13	0.37	0.34	0.22	0.26	34.81	12.63	34.87
Cluster-42168.39391	2.75	3.36	1.22	13.37	10.52	28.1	56.79	132.62	53.85	96.62	110.63	113.02	83.1	128.82	58.19	0.52	0.78	0.44
Cluster-42168.168641	0	0	0	0	0	0	0	0	0	0.07	0	0	0	0	0	6.83	10.48	5.04
Cluster-42168.91438	1138.04	179.25	409.91	123.2	104.96	150.06	0	0	0	0	0	6.85	0	0	0	10731.1	5620.64	21602.8
Cluster-42168.8959	0.08	0.25	0.08	0	0.09	0.07	0	0.22	0.19	0.15	0	0	0	0	0	29.72	24.74	12.69
Cluster-42168.111944	26.27	37.25	21.61	53.64	85.19	78.84	353.41	335.2	268.6	450.01	2139.06	816.45	197.98	162.13	1.86	0	0	0
Cluster-42168.82611	69.6	155.01	85.06	110.97	94.46	73.9	48.56	114.17	77.14	46.55	39.33	55.25	9.53	70.67	41.1	3.63	1.11	0.87
Cluster-42168.86964	14.23	5.04	8.2	29.53	14.35	20.63	14.61	14.16	10.98	11.06	14.13	5.3	8.86	11.46	11.25	1.11	0.43	0.53
Cluster-42168.38796	1.07	0	0.41	0	0.15	0.38	0.25	0.26	0.11	0	0	0.44	0.56	0	0.12	23.33	110.68	109.23
Cluster-42168.141401	0	0	0	0	0	0	0	0	0	0	0	0	0	0	0	7.29	7.41	6.42
Cluster-42168.76257	9.47	11.46	14.54	8.82	7.23	9.62	8.92	8.57	8.46	9.61	13.61	6.03	2	3.26	0.99	0.06	0	0
Cluster-42168.93538	2.43	0.31	0	4.61	3	3.64	10.3	5.56	7.36	3.59	9.1	12.55	5.18	2.42	2.83	0	0	0
Cluster-42168.9185	0	0.03	0	0.04	0.05	0.01	0	0.11	0.01	0.09	0	0	0	0	0.18	6.69	16.27	1.89
Cluster-42168.133700	0.08	0.49	0.38	0.21	0	0	0	0	0.06	0.08	0	0.08	0	0.21	0.33	102.38	246.98	30.42
Cluster-42168.8754	0	0	0	0.24	0.15	0	0	0	0	0	0	0	0	0	0	17.77	46.83	45.22
Cluster-42168.9682	0	0	0	0	0	0	0	0	0	0	0	0	0	0	0	47.66	21.13	28.96
Cluster-42168.151717	0	0	0	0.06	0.04	0.09	0.12	0.06	0.72	0.19	0.11	0.69	0.14	0.81	0.67	5.79	3.43	3.64
Cluster-42168.9399	0.84	0.3	1.41	0.2	0	0.54	0.58	0	0.37	0	0	0.3	0	0	0	59.42	41.63	37.6
Cluster-42168.101621	29.9	5.39	49.11	12.97	11.25	29.51	0.22	0.91	0.99	0.23	0	0	0	0	0	707.84	317.63	740.11
Cluster-42168.168342	0	0	0.42	0.2	0.48	0.2	0	0.2	0	0	0	0	0	0	0	48.15	30.17	21.05
Cluster-42168.55568	0	0.39	0.81	2.09	1.37	0.75	0.16	0.57	2.6	0.24	0	0	0	0.19	0.18	136.94	35.88	58.01
Cluster-42168.67471	1.55	0	0	6.61	5.78	8.62	3.93	7.52	1.26	10.45	9.69	5.01	4.99	1.03	9.59	0	0	0
Cluster-42168.23999	6.26	5.98	7.01	18.24	6.13	16.28	16.9	29.21	18.51	8.44	7.87	24.19	2.4	9.46	1.52	0	0	0
Cluster-42168.96374	1.26	3	0.25	3.64	3.78	2.3	2.57	1.93	3	4.56	1.4	5.27	1.73	1.2	1.31	29.91	48.7	37.34
Cluster-42168.34935	9.8	1.53	3.75	1	1.83	0.5	0.49	0.26	0.22	0	0	0.28	0.27	0	0	119.54	37.38	152.57
Cluster-42168.35544	0	0	0	0	0	0.03	0	0	0	0	0	0	0	0	0	16.53	8.68	4.57
Cluster-42168.36667	0.17	0.05	0	0.1	0	0	0	0	0	0.06	0	0	0	0	0	47.4	27.32	14.65
Cluster-42168.96242	0	0	0	0	0	0	0	0	0	0	0	0	0	0	0	11.74	16.32	9.19
Cluster-42168.113542	0.09	0.11	0.2	0	0	0.09	0	0.09	0.32	0	0	0.21	0	0.09	0	231.78	34.64	41.64
Cluster-42168.9611	0	3.55	0	0	0	3.89	0	0	0	0	0	0	0	0	0	5126.23	495.8	1159.22
Cluster-42168.8601	0	0	0	0	0	0	0	0	0	0.33	0	0	0	0	0.15	9.95	13.6	6.94
Cluster-42168.91436	481.58	110.33	360.72	136.76	186.16	113.22	0	1.43	1.76	0	0	3.01	0.72	0	0	8882.67	1657.5	6368.41
Cluster-42168.138253	0	0	0.1	0	0	0	0	0	0	0	0	0.22	0	0	0.36	27.55	860.97	126.99
Cluster-42168.8526	0.07	0	0	0	0	0	0	0	0	0	0	0	0.08	0	0	5.76	7.64	4.01
Cluster-42168.166977	0	0.4	0	0	0	0.11	0	0	0	0	0	0	0	0	0.11	71.33	236.61	27.44
Cluster-42168.9395	1.65	1.31	0.19	0	0	0	0.43	0	1.52	0	0	0	0	1.2	0	488.59	27.06	444.67
Cluster-42168.167015	0	0.03	0	0	0	0	0.03	0	0	0	0	0	0	0	0	15.92	8.65	5.49
Cluster-42168.126455	0.15	0.21	0.11	0.07	0	0	0.03	0.04	0.34	0.11	0	0	0	0	0	68.18	16.89	16.66
Cluster-42168.18095	0.03	0.18	0.1	0.09	0.07	0.09	0.18	0.25	0.25	0.06	0.34	0.21	0.1	0.6	0.48	4.89	3.4	2.8
Cluster-42168.25867	0.12	0.4	0.03	0.26	0.52	0.32	0.32	0.69	0.39	0.83	0.36	0.37	0.32	0.88	0.85	5.31	8	6.18
Cluster-42168.160668	0	0	0	0	0	0	0	0.07	0	0	0	0	0	0	0	2.45	3.74	1.69
Cluster-42168.94547	102.47	112.74	150.18	154.19	80.31	156.72	68.79	160.51	91.33	59.87	51.21	28.05	30.03	78.04	43.65	6.19	8.56	3.03
Cluster-42168.123337	0.18	0	0.1	0.1	0.06	0.05	0.1	0.11	0.07	0	0	0	0	0	0.06	30.9	3.58	5.44
Cluster-42168.43480	1.04	2.11	2.26	1.35	1.81	2.09	2.18	2.02	2.63	2.28	1.53	2.32	2.51	3.4	6.83	34.65	28.09	17.65
Cluster-42168.9679	8.07	9.07	0	0	0	0	0	0	0	0	0	0	0	0	0	1581.32	1516.91	5311.26
Cluster-42168.31822	10.83	8.38	26.48	12.11	11.39	11.83	12.16	4.6	15.89	6.92	3.32	6.72	1.4	1.46	3.36	206.42	100.45	205.02
Cluster-42168.9669	0.02	0.07	0.05	0	0	0	0	0	0	0	0	0	0	0	0	11.85	9.31	1.15
Cluster-42168.9496	0.19	0	0.19	0.09	0	0	0	0	0	0	0	0	0	0	0	30.25	36.04	14.4
Cluster-42168.86687	92.75	78.17	132.77	53.58	43.75	68.41	65.49	197.59	172.77	43.12	23.1	29.32	9.05	44.3	1.16	0	0	0.21
Cluster-42168.79517	0.19	0	0.34	0.14	0.05	0.04	0.09	0	0.12	0	0	0.11	0.15	0	0	4.67	9.61	15
Cluster-42168.45304	0.39	2.27	0.92	0.34	0	0.4	0	0.31	0	0.24	0	0.07	0.18	0.73	0.27	72.36	40.73	23.12
Cluster-42168.10405	0	0	0	0	0	0	0	0	0	0	0	0	0.05	0	0	17.84	5.89	19.73
Cluster-42168.159732	1.35	2.27	2.38	8.7	5.38	6.8	2.02	2.1	2.5	0.39	0.89	1.68	0	0.91	2.76	575.74	127.03	196.02
Cluster-42168.163385	0	0	0	0	0	0	0	0	0	0	0	0	0	0	0	5.02	25.53	6.43
Cluster-42168.74443	9.39	8.54	5.93	9.16	8.79	12.06	3.11	19.36	15.67	3.23	1.2	2.06	1.91	3.61	0.5	0	0.08	0
Cluster-42168.111198	64.1	35.5	61.9	69.99	43.1	62.72	120.62	73.85	170.87	139.1	104.66	87.27	76.57	84.82	74.39	6.61	5.19	3.83
Cluster-42168.116334	0.26	0	0	0	0	0	0	0	0.11	0	0	0	0	0	0	29.56	18.9	15.54
Cluster-42168.166851	0	0	0.24	0	0	0.44	0	0	0	0	0	0	0	0	0	77.68	56.81	43.02
Cluster-42168.9650	0.14	0.48	0	0	0	0	0	0	0	0.14	0.17	0	0	0	0	135.79	20.52	225.86
Cluster-42168.100446	0.02	0.41	0	0	0	0	0.01	0.06	0	0.08	0	0.08	0.08	0.52	0.1	2.39	1.68	2.05
Cluster-42168.162938	0	0.49	0.2	0	0.23	0.19	0	0	0	0.2	0	0	0	0	0	34.08	143.95	49.68
Cluster-42168.9357	0.18	0.51	0.36	0.5	0.5	0.75	0	0.18	0.3	0.09	0	0.19	0.09	0.17	0	59.75	11.15	66.82
Cluster-42168.82289	60.73	47.46	26.74	63.44	37.86	60.66	32.73	97.11	222.25	24.41	40.29	97.35	19.66	254.58	89.64	6.17	6.88	5.14
Cluster-42168.111623	0	0	0	0	0	0	0	0	0	0	0	0	0	0	0	16.62	44.16	14.69
Cluster-42751.0	0.06	0.05	0.12	0.11	0	0.05	0	0.06	0.2	0	0	0	0	0	0.1	9.64	16.3	6.61
Cluster-42168.9432	0.72	0.36	0.29	0.81	1.15	0.4	0.41	0.7	3.43	0	0	1.09	0	0	0	15.76	28.22	26.41
Cluster-42168.144204	0.1	0.34	0.24	0.07	0.03	0.06	0.07	0.07	0.08	0.07	0	0.04	0.11	0.24	0.12	0.94	2.79	2.28
Cluster-42168.34915	3.78	1.11	0	1.07	1.15	0	0	0	0	0	0	0	0	0	0	187.97	104.04	109.59
Cluster-42168.154132	0	0.93	0.5	0	0.72	0.83	0.07	0.07	0	0	0	0	0	0	0.15	204.21	126.84	152.8
Cluster-42168.71879	3.32	4.32	5.03	8.8	9.04	4.2	8.02	31.98	40.27	23.66	10.83	8.7	2.77	11.13	3.47	0	0	0
Cluster-42168.116071	18.2	15.19	34.93	30.65	23.11	20.14	12.69	36.43	19.5	18.28	8.64	7.56	4.71	9.85	1.11	0	0	0
Cluster-42168.166451	0	0.1	0	0	0	0	0	0	0	0	0	0	0	0	0	53.23	140.81	8.26
Cluster-42168.9325	0	0	0	0.07	0	0	0	0.05	0	0.23	0	0	0	0.05	0	23.39	19.33	5.45
Cluster-42168.166882	0.2	0	0	0	0.07	0.12	0.18	0.06	0.06	0	0.15	0.14	0	0	0	20.04	49.04	8.53
Cluster-42168.9308	0	0.14	0.31	0	0	0	0	0	0	0	0	0	0	0.38	0	50.35	5.65	12.28
Cluster-42168.57516	0	0	0	0	0	0	0	0	0	0	0	0	0	0	0	8.8	54.91	15.47
Cluster-42168.62146	0.65	0.96	5.49	1.22	1.35	4.29	0.05	0.26	0.44	0	0	0.38	0	0	0	203.26	112.63	57.93
Cluster-42168.166404	0	0	0	0	0	0	0	0	0	0	0	0	0	0	0	3.03	5.4	2.11
Cluster-42168.44630	0	1.37	0	0	0	0	0	0	0	0	0	0	0	0	0	212.16	4.07	105.96
Cluster-42168.168299	0	0	0	0	0	0	0	0	0	0	0	0	0	0	0	10.5	7.48	7.06
Cluster-42168.169927	0.12	0	0	0.08	0.05	0	0	0	0.14	0	0.05	0	0.09	0	0.04	7.66	4.53	7.56
Cluster-42168.43539	17.65	14.39	2.44	71.83	28.36	100.06	1204.05	475.33	608.75	1097.46	852.11	843.78	373.7	184.53	4.69	0	0	0
Cluster-42168.168004	0	0	0	0	0	0	0	0	0.13	0	0	0	0	0	0	49.03	25.53	6.03
Cluster-42168.9187	0	0	0.04	0.04	0	0	0	0.04	0	0	0	0.04	0.04	0	0	7.97	30.71	8.36
Cluster-42168.46246	1.15	1.03	2.43	1.54	0.69	1.44	1.48	1.03	2.25	1.58	1.57	0.06	0	0.1	0	16.35	90.2	58.08
Cluster-42168.167120	0.02	0	0	0	0	0	0	0	0	0.01	0	0	0	0.02	0.01	3.7	1.29	3.17
Cluster-42168.14631	0.24	0	0.36	0.33	0.46	0.52	0.45	0.52	0.73	0.03	0.03	0.26	0.03	0.44	0.03	6.75	5.33	4.81
Cluster-42168.97527	0.13	0.17	0.25	0.12	0	0	0	0	0	0	0	0	0	0	0	140.44	23	42.31
Cluster-42168.60048	5.02	7.22	3.62	27.6	11.74	20.32	20.12	5.03	12.19	9.47	11.33	21.67	32.32	16.1	4.78	0.59	0.13	0.12
Cluster-42168.79520	68.7	16.57	157.62	67.31	16.7	47.66	11.33	4.59	18.66	9.14	10.12	11.41	2.43	0	0	862.07	1168.71	1404.26
Cluster-42168.166346	0.16	0.13	0	0	0	0.08	0.16	0.32	0.21	0.08	0	0.09	0	0	0	39.51	10.13	41.33
Cluster-42168.163190	0.08	0.2	0	0.07	0.09	0.07	0	0	0.14	0.24	0.09	0.09	0	0	0	8.01	15.04	6.84
Cluster-42168.166666	0	0	0	0	0	0	0	0.04	0	0	0	0	0	0	0	1.24	6.15	6.61
Cluster-42168.9546	0	0.5	0	0	0	0.57	0	0	0	0	0	0	0	0	0	54.23	42.39	42.33
Cluster-42168.167979	0.4	0.16	0.2	0.19	0	0.25	0.06	0	0	0	0	0.07	0	0	0	27.41	8.88	23.98
Cluster-42168.9657	0	0.13	0	0	0	0	0	0	0.08	0	0	0	0	0.16	0.06	66.01	47.99	6.38
Cluster-42168.8229	0	0	0	0	0	0	0	0	0	0	0	0	0	0	0	31.33	9.31	7.32
Cluster-42168.167616	0	0	0	0	0	0	0	0	0	0	0	0	0	0	0	28.09	9.6	9.58
Cluster-42168.74204	41.94	27.04	16.56	90.79	39.12	77.16	163.7	206.09	128.96	181.79	114.58	146.26	21.18	120.29	0.82	0.28	0	0
Cluster-42168.89084	22.82	17.8	17	22.87	24.48	25.57	48.81	24.32	42.2	41.81	61.42	65.57	53.32	56.82	51.94	164.39	243.89	327.95
Cluster-42168.9652	0	0.96	0	0	0	0	0	0	0	0.9	0	0	0	0.42	0	305.24	44.99	466.92
Cluster-42168.122496	0	0.49	0	0.26	0	0	0.21	0	0	0	0	0	0	0	0	17.63	38.98	30.64
Cluster-42168.70194	3.25	1.77	1.47	1.75	1.53	2.95	6.94	0.85	0.23	5.04	1.44	0.27	1.64	4.92	5.8	0	0	0
Cluster-42168.37177	0	0.25	0.31	0.15	0	0.14	3.34	0.3	0.26	0.31	2.47	5.66	3.08	0.71	0.82	17.77	141.24	49.91
Cluster-42168.167377	0	0	0.08	0	0.02	0.02	0.04	0	0.02	0	0	0	0	0	0	5.11	20.97	2.82
Cluster-42168.148663	0	0	0	0	0	0	0.19	0	0.18	0.62	0	0.22	0	1.35	1.84	18.27	48.34	32.77
Cluster-42168.58763	14.26	2.53	5.82	10.91	0	0	11.66	0	16.67	16.67	8.87	10.65	2.47	0	2.52	12225.9	550.54	7360.22
Cluster-42168.69968	28.01	57.48	17.28	46.25	125.37	72.01	42.8	86.35	74.19	32.19	80.6	68.48	46.11	10.89	5.5	0.78	0	0.33
Cluster-42168.38427	0	0	0	0	0	0	0	0	0	0	0	0	0	0	0	5.59	11.96	5.08
Cluster-42168.12717	0.43	0.51	0.38	0.59	0.27	0.67	0.64	0.68	0.42	0.36	0.49	0.54	0.24	0.58	0.49	11.01	8.66	6.37
Cluster-42168.115433	0	0.52	0	0	0	0	0	0	1.84	0.83	1.98	0.62	0	0	0	274.83	73.77	683.39
Cluster-42168.134594	0.08	0	0.19	0	0	0	0.08	0	0	0	0	0	0	0.13	0	10	35.17	3.65
Cluster-42168.79519	0.06	0.09	2.78	1.54	0.75	0.92	0.49	0.15	0.13	0.16	0.61	0.36	0.35	0	0	15.5	17.6	18.89
Cluster-42168.159005	0.03	0.13	0	0.14	0	0.3	0.08	0	0.18	0	0	0	0	0.07	0.06	41.1	42.32	13.96
Cluster-42168.48046	0.29	0.35	0.15	0.63	0.48	0.27	0.37	0.71	0.12	0.48	0.28	0.79	0.36	0.67	1.31	14.13	9.17	30.47
Cluster-42168.9642	0.84	0.92	0	0	1.56	0.42	0	0	0	0	0	0	0	0	0	419.96	54.11	664.4
Cluster-42168.9553	2.54	0.35	5.05	1.61	0.49	2.4	0	0	0	0	0	0	0	0	0	132.37	43.95	400.31
Cluster-42168.68527	1.85	6.29	2.25	4.76	5.29	9.31	10.74	15.15	26.81	30.81	18.13	7.3	1.47	3.48	1.87	0.05	0.09	0.2
Cluster-42168.126137	3.48	0.83	9.9	9.26	4.46	7.19	8.52	12.49	12.08	9	1.36	7.3	2.43	0.24	0.23	236.51	87.28	114.55
Cluster-42168.80665	1.32	1.03	1.19	0.56	0.37	0.28	0.11	0.07	0.17	0.12	0	0.15	0.1	0.02	0.09	17.95	82.08	9.12
Cluster-42168.96644	14.28	2.38	6.63	7.94	1.69	11.73	0	3.48	3.14	0	1.99	3.66	0	0	0	370.8	169.58	500.41
Cluster-42168.97184	7.37	5.41	9.22	5.15	4.38	8.6	0	0	0.76	0	0	0	0	0	0	152.41	227.57	621.74
Cluster-42168.109710	4.18	6.86	2.82	7.58	3.71	5.3	9.63	11.58	12.63	10.34	6.71	11.55	10.07	7.23	0.62	0.09	0	0.11
Cluster-42168.46247	0.63	2.5	0.68	0.33	0.74	2.22	2.86	1.39	1.13	0.73	0.93	0.74	0.09	0	0.18	55.02	69.73	38.99
Cluster-42168.142062	0	0.14	0	0	0	0	0	0.06	0	0	0	0	0	0	0	6.6	8.63	55.9
Cluster-42168.9646	0	0.56	0	0	0	0.32	0	0	0.14	0.17	0.19	0	0	0	0	214.7	23.85	266.38
Cluster-42168.91756	77.34	7.13	76.63	0.78	7.96	6.5	0.75	0	0	0.11	0	0.12	0	0	0	1054	164.7	1060.29
Cluster-42168.32546	0.09	0	0.11	0.36	0.77	0.18	0	0.07	0.12	0.21	0	0	0.1	0.58	0.15	10.01	24.91	25.81
Cluster-42168.40586	0.21	0.44	0.32	0.1	0	0	0	0	0.09	0	0	0	0	0	0	28.07	14.27	14.66
Cluster-42168.166471	0.04	0.15	0.04	0	0.04	0.23	0.07	0	0.12	0	0	0.2	0.15	0	0.03	32.56	30.38	10.45
Cluster-42168.113401	0.15	0.25	0.25	0.16	0.03	0.11	0.07	0.38	0.55	0.03	0.02	0.01	0	0.08	0.07	74.13	3.99	9.7
Cluster-42168.140265	19.96	6.8	0	1.85	2.41	5.6	0	0	3.25	0	0	9.2	3.44	0	0	142.39	430.57	234.11
Cluster-42168.9089	0	0	0	0	0	0	0	0	0	0.05	0	0.05	0	0	0	9.59	10.44	3.64
Cluster-42168.90529	2.6	0	0	0.63	1.4	0.96	0.12	1.52	7.52	1.31	0.11	2.43	0.57	3.66	3.19	0	0	0
Cluster-42168.30537	0.12	0.1	0.18	0.33	0.07	0.17	0	0	0	0	0	0.13	0	0	0	5.59	9.95	6.49
Cluster-42168.161597	0.16	0.14	0.04	0.17	0.23	0.12	0.14	0.03	0.05	0.03	0	0	0.19	0.1	0.03	6.3	2.51	3.73
Cluster-42168.9633	0	0	0	0	0	0	0	0	0	0	0	0	0	0	0	7.13	3.46	12.65
Cluster-42168.167416	1.19	0.35	0	0.4	0	0	0	0	0.71	0	0	0	0	0	0	122.92	39.03	95.77
Cluster-42168.20359	0.04	0.03	0.05	0	0.12	0.1	0.08	0.02	0.07	0.02	0.02	0.04	0.06	0.42	0.21	12.92	16.57	5.33
Cluster-42168.7970	1.24	0.8	1.4	0.39	1.42	0.78	0	0.14	0.12	0.28	0.16	0.3	0	0	0	37.03	17.81	45.52
Cluster-42168.132293	12.21	17.27	14.84	14.93	7.38	8.37	5.84	13.12	10.68	11.47	4.78	6.94	15.74	307.04	78.92	0.06	0.08	0.31
Cluster-42168.168362	0.28	0.29	0.08	0.24	0.28	0.47	0.22	0.27	0.38	0.5	0.35	0.83	0.16	0.09	0.6	10.47	52.4	7.91
Cluster-42168.9614	0	0	0	0	0	0	0	0	0	0	0	0	0	0	0	5578.54	496.21	1348.13
Cluster-42168.142060	0.1	0	0	0	0	0	0	0	0	0	0	0	0	0	0	48.83	14.45	12.66
Cluster-42168.66283	2.08	3.99	2.41	2.48	5.53	2.06	0.57	2.09	0.84	1.48	0.13	0.32	0.1	0.69	0.62	0	0	0.02
Cluster-42168.148591	0.05	0.03	0.02	0.03	0	0	0	0	0.03	0	0.02	0.04	0.02	0	0.07	29.49	2.51	11.48
Cluster-42168.8256	0	0	0	0	0	0	0	0	0	0	0	0	0	0	0	15.09	2.18	9.77
Cluster-42168.18628	0	0	0.05	0.1	0	0.05	0	0	0	0	0	0	0	0	0	6.77	5	12.52
Cluster-42168.34934	25.82	10.86	9.56	4.46	3.86	4.49	3.96	0	2.62	0	0	0	0	0	0	187.49	130.48	463.09
Cluster-42168.168238	1.08	0	0	0.26	0.32	0	0	0	0	0	0	0	0	0	0	42.08	24.81	41.33
Cluster-42168.9612	0	5.46	0	5.82	0	0	0	10.92	0	0	0	0	0	0	0	9098.17	495.07	1214.43
Cluster-42168.6214	0	0	0	0	0	0	0	0	0	0	0	0	0	0	0	4.41	23.23	16.8
Cluster-42168.101826	59.5	25.16	96.54	50.67	36.76	47.58	23.25	96.2	191.87	21.7	13.57	25.96	7.04	153.56	87.08	1.33	0.1	0.88
Cluster-42168.8666	0	0	0	0	0	0	0.47	0	0	0	0	0.53	0	0.23	0	27.03	139.5	39.42
Cluster-42168.122500	1.52	0.32	1.16	0	0	0.12	1.76	0.12	0.33	0	0.14	0	0.28	0.46	0.23	9.65	12	10.5
Cluster-42168.86409	2.92	0.1	6.38	0	0.4	0.44	0	0	0	0	0	0	0	0.21	0.1	25.98	31.75	108.87
Cluster-42168.115654	0.4	0	0	0	0	0	0	0	0	0	0	0	0	0	0	6.5	10.59	10.78
Cluster-42168.148662	0	0	0.23	0	0.51	0	0.42	0.65	0	0.22	1.52	1.67	3.93	2.27	4.51	31.87	115.17	103.74
Cluster-42168.9675	0.06	0	0.19	0	0	0.12	0.06	0	0	0	0	0	0	0.06	0.06	26.01	65.59	9.37
Cluster-42168.9120	0	0.96	0	0.62	0.38	0	1.24	0.48	0	0	0.19	0.35	0	0.91	0	148.76	18.85	112.29
Cluster-42168.118244	0	0	0	0	0	0	0	0	0	0	0	0	0	0	0	9.71	64.98	12.72
Cluster-42168.166864	0.15	0	0	0	0.03	0	0	0	0	0	0	0	0	0	0	19.54	2.79	11.01
Cluster-42168.28252	0.61	0	0	0	0	0	0	0	0	0	0	0	0	0	0	1.84	6.77	8.12
Cluster-42168.95529	1.79	2.05	1.07	2.4	1.51	1.81	1.3	2.65	1.52	1.12	0.86	0.88	0.99	0.4	0.37	0	0	0
Cluster-42168.167427	0	0	0.12	0	0	0	0	0	0.05	0	0.07	0	0.06	0	0	5.86	4.18	7.04
Cluster-42168.104183	0	0	0	0	0	0	0	0	0	0	0	0	0	0	0	6.61	7.81	9.3
Cluster-42168.104941	3.59	5.14	0.63	5.25	6.45	4.36	9.39	1.5	2.89	11.3	25.66	48.38	8.49	1.71	1.08	65.69	1229.04	389.33
Cluster-42168.166562	0.18	0.19	0	0	0.33	0.16	0.17	0.4	0.05	0.52	0.07	0.06	0	0.48	0.15	19.53	17.18	10.72
Cluster-42168.80686	231.26	146.68	337.79	254.29	207.22	211.86	108.97	112.38	141.78	59.47	50.46	132.91	2.48	0.2	0	3321.37	1487.94	3383.42
Cluster-42168.167186	0	0	0	0	0	0	0	0	0	0	0	0	0	0	0	15.2	31.14	28.32
Cluster-42168.74349	2.09	7.65	2.98	16.08	5.78	12.85	300.63	124.4	175.07	165.48	85.89	230.37	89.13	24.69	0.03	0	0	0
Cluster-42168.167398	0	0	0	0	0	0	0	0	0	0	0	0	0	0	0	2.62	8.18	2.55
Cluster-42168.9637	0	0	0	0	0	0	0	0.97	0	0.72	0	0.15	0	0.31	0	75.14	9.8	64.02
Cluster-42168.6215	0	0	0	0	0	0	0	0	0	0	0	0	0	0	0	2.96	9.55	7.15
Cluster-42168.9560	0	0	0	0.1	0	0	0	0	0.05	0	0	0	0	0	0	17.98	8.83	8.64
Cluster-42168.9585	0	0	0	0	0	0	0	0	0	0	0	0	0	0	0	6.09	1.85	1.37
Cluster-42168.166607	0.34	0	0	0.42	0	0	0	0	0	0	0	0	0	0	0	94.36	60.33	32.76
Cluster-42168.81500	36.16	32.59	34.78	63.67	40.59	30.72	63.06	49.24	51.02	65.26	45.25	74.55	26.36	30.46	31.76	389.73	679.98	436.19
Cluster-42168.91437	541.28	38.56	428.35	318.18	543.4	230.59	0	4.19	8.12	0	0	0	0	4.59	0	11404.1	3004.58	10251.5
Cluster-42168.112357	0.43	0.7	0.05	0.95	1.73	2.02	1.02	0.74	1.44	2.61	0.82	0.79	0.45	0.25	0.2	0	0	0
Cluster-42168.90223	1.62	0.28	3.07	0.07	0.47	0.42	0	0	0.07	0	0.14	0	0	0	0	17.99	18.41	79.91
Cluster-42168.60800	14.38	20.53	16.51	21.81	23.79	28.19	21.81	21.35	36.38	29.84	16.63	18.34	19.27	9.32	13.62	1.03	2.4	0.71
Cluster-42168.96384	27.71	22.76	22.66	35.57	38.76	35.37	32.3	35.02	32.95	31.62	32.57	30.01	37.6	67.01	47.91	5.03	3.47	5.68
Cluster-42168.7872	1.97	1.21	0	0	0	0	0	0	0	0	0	0.71	0	0.65	0	72.31	407.78	96.14
Cluster-42168.91350	0.52	1	0.63	0	0.34	0.34	0.14	0	0	0	0	0	0	0	0	14.48	35.25	16.52
Cluster-42168.9600	0	1.65	0	0	0	0	0	0	0	0	0	0	0	0	0	826.13	832.71	0.25
Cluster-42168.166938	0	0.12	0	0	0	0	0	0	0	0	0	0	0	0	0	3.89	3.86	2.31
Cluster-42168.8457	0.05	0	0.21	0.02	0	0	0.04	0.02	0	0	0	0	0	0.02	0	4.95	4.58	1.82
Cluster-42168.72091	151.57	139.56	145.35	127.85	104.17	127.61	178	199.92	174.53	149.19	96.59	150.37	56.3	0.67	1.2	1019.39	636.79	728.47
Cluster-42168.166598	0.02	0.05	0.02	0.06	0.02	0.09	0	0.1	0.07	0.08	0.05	0.04	0.02	0.16	0.05	10.73	11.07	1.16
Cluster-42168.166279	0	0.21	0	0	0	0	0	0	0	0	0	0	0	0	0	170.22	8.34	31.91
Cluster-42168.7510	0.07	0.06	0	0	0	0	0.02	0	0	0.02	0.33	0.18	0	0	0	4.56	67.2	28.92
Cluster-42168.7626	0	0	0	0	0	0.12	0	0	0	0	0	0	0	0.41	0	13.95	11.75	9.98
Cluster-42168.8203	0.72	0.67	0.8	0.74	0.94	0.73	0.69	0	1.98	0	0	0	0	0	0	167.15	33.93	110.22
Cluster-42168.165687	0	0	0	0	0	0	0	0	0	0	0	0	0	0	0	3.95	1.24	2.91
Cluster-42168.9381	0.03	0	0	0	0	0	0	0	0	0	0	0	0	0	0	2.61	1.56	3.57
Cluster-42168.79448	0.05	0.2	0.11	0.38	0.08	0.46	0.18	0.25	0.19	0.05	0.03	0.05	0	0.1	0.14	7.54	10.61	7.49
Cluster-42168.100288	0.28	0.19	0.18	0.34	0.32	0.3	0.46	0.18	0.38	0.64	0.84	1.02	1.08	1.58	1.17	3.49	7.69	11.34
Cluster-42168.36074	2.43	2.59	2.98	2.8	0	0	0	0	2.44	2.85	15.15	13.63	2.52	0	5.18	236.58	1340.18	536.97
Cluster-42168.68892	22.31	17.4	19.97	29.48	21.8	35.71	86.38	44.26	89.09	116.62	93.49	80.63	96.89	82.76	71.17	3.16	3.07	1.46
Cluster-42168.9647	0	0.09	0	0	0	0	0	0	0.09	0	0	0	0	0	0	46.08	6.17	41.37
Cluster-42168.9473	0	0	0.17	0	0	0	0	0	0	0	0	0	0	0	0	24.9	9.64	6.81
Cluster-42168.166338	0.15	0	0	0.14	0	0	0	0	0	0	0.17	0	0	0	0	21.55	41.57	12.39
Cluster-42168.8377	0	0	0	0	0	0	0	0	0	0	0	0	0	0	0	0.65	2.48	3.12
Cluster-42168.9613	0	6.25	0	0	0	0	0	0	0	0	0	0	0	0	0	4017.23	317.8	854.89
Cluster-42168.7913	0.05	0	0.08	0	0.31	0.3	0.13	0.1	0.18	0	0	0.01	0.07	0.25	0.84	27.61	42.44	12.73
Cluster-42168.62781	14.77	17.79	13.77	15.06	14.66	13.03	16.33	18.29	13.04	21.37	21.16	16.21	40.51	89.82	36.2	0.53	0.27	1.04
Cluster-42168.110152	23.93	22.67	25.06	39.09	25.69	59.87	76.54	51.82	82.87	105.59	113.33	66.37	84.77	82.09	47.31	4.15	2.48	2.39
Cluster-42168.171027	0.69	2.54	0.48	0.89	1.36	3.99	1.32	1.38	1	1.17	0.27	1.25	0.49	1.96	2.49	85.7	44.95	142.3
Cluster-42168.167717	0.03	0.04	0.02	0	0	0.03	0	0.09	0.08	0	0	0	0	0.04	0.13	12.94	4.16	2.68
Cluster-42168.6975	0.26	0.07	0	0	0.62	0.1	0	0	0.08	0.09	0	0	0	0	0	26.89	39.67	51.68
Cluster-56133.0	0	0	9.19	0	1.38	0	0	0	0	0	0	0	0	0	0	95.39	150.85	229.55
Cluster-42168.77828	31.68	29.46	9.95	51.43	45.51	79.26	295.8	216.86	190.23	247.34	247.48	453.27	737.08	1548.95	592.22	2.22	5.18	4.07
Cluster-42168.156806	0	0.07	0.07	0	0	0	0	0	0	0	0	0.14	0	0	0	10.07	8.36	1.78
Cluster-42168.33335	0.72	0.49	1.06	0.28	0.21	0.73	0.07	0.18	0.16	0.07	0.13	0	0.04	0	0.03	32.01	7.92	14.72
Cluster-42168.166470	0.03	0	0	0	0	0	0	0	0	0	0	0	0.03	0	0	5.65	1.22	1.43
Cluster-42168.81623	1.23	0	0.73	0.62	0.52	0.68	0.87	0.25	0.34	1.29	0.62	1.08	0.31	0.87	1.52	0	0	0
Cluster-42168.93156	15.58	8.28	10.66	11.08	6.62	6.24	11.91	15.43	20.4	15.47	10.24	8.17	16.22	22.75	15.7	54.52	72.87	57.91
Cluster-42168.10703	0	0.17	0	0.03	0	0.03	0	0.03	0.06	0	0	0	0	0	0	1.92	1.68	2.79
Cluster-42168.68705	7.17	29.95	34.69	53.28	20.76	55.62	38.73	59.63	34.36	33.34	72.49	28.84	37.9	27.51	10.51	0.73	0	0.61
Cluster-42168.31060	0.1	0.24	0.1	0.09	0	0.55	0	0.1	0.08	0.29	0.11	0.21	0	0	0.35	17.8	20.4	25.13
Cluster-42168.8063	0	0	0	0.14	0	0	0	0	0	0	0	0	0	0	0	11.8	14.1	12.72
Cluster-42168.73097	19.56	2.92	22.38	7.09	8.65	13.23	2.84	2.51	6.39	0.47	0.27	1.25	0.24	0	0	502.19	96.6	235.37
Cluster-42168.166912	0.46	0	0	0	0.12	0	0.96	0	0	1.32	1.06	1.24	0.32	0.39	0.06	2.86	145.47	157.13
Cluster-42168.151777	1.84	0.8	3.79	2.99	1.93	2.14	0.87	2.72	1.39	2.11	0.19	1.78	0.4	0.86	0.4	0	0	0
Cluster-42168.170758	0	0.06	0	0.04	0	0	0.15	0.15	0	0	0	0	0	0	0	2.98	6.14	3.61
Cluster-42168.9569	0	0	0	0	0	0	0	0	0	0	0	0	0	0	0	17.41	60.52	29.85
Cluster-42168.26013	0.15	1.2	0.37	0.21	0	0.14	1.46	0.5	0.5	0.22	0	0.8	1.4	1.42	1.16	7.17	9.84	4.76
Cluster-42168.9417	0.09	0.08	0	0.76	0	0.26	0.61	0.27	0	0.27	0.11	0.1	0	0	0	245.88	10.07	439.87
Cluster-42168.79378	8	2.35	3.06	0.01	0.13	0.13	0	0	0	0	0	0	0	0	0	22.78	3.9	32.63
Cluster-42168.45433	1.79	0.72	0	2.68	2.26	1.96	2.63	1.35	2.72	4.11	6.9	1.09	8.17	3.74	4.37	0	0	0
Cluster-42168.58766	0	0	0	0	0	0	0	0	0	0	0	0	0	0	0	16.53	8.77	60.17
Cluster-42168.166531	1.5	1.09	0.86	1.28	1.51	0.68	0.34	0	0.1	0.24	0.56	0.13	0.38	0	0	372.76	9.97	156.04
Cluster-42168.71612	0.43	0.52	0.37	0.3	0.3	0.2	0.3	0.36	0.4	0.52	0.12	0.52	0.34	0.39	0.56	9.06	57.98	6.1
Cluster-42168.108071	34.76	5.42	39.92	12.12	14.96	23.84	2.78	3.26	6.87	2.32	2.05	8.65	0	0	0	152.86	252.11	370.26
Cluster-42168.30752	2.91	2.31	4.21	3.17	1.33	2.49	3.44	4.66	5.34	2.34	1.21	1.61	0.98	4.89	3.95	40.34	61.63	20.27
Cluster-42168.8212	0	0	0.06	0	0	0	0	0.04	0	0	0	0	0	0	0.05	5.82	2.02	1.34
Cluster-42168.162088	0.74	0.44	0.08	0	1.18	0.77	0.96	1.79	0.05	1.43	1.22	3.86	0.04	0	0	174.13	94.19	1342.77
Cluster-42168.167480	0.27	0	0	0	0	0	0	0	0	0.27	0	0	0.28	0	0	12.84	33.32	36.58
Cluster-42168.166713	0	0.36	0.15	0	0	0.55	0	0	0.13	0.15	0	0	0	0	0	78.67	276.9	29.39
Cluster-42168.162965	1.12	0.46	0.77	0.85	1.66	0.46	0.21	1.03	0.25	0.26	0	0.66	0	0.24	1.23	30.12	82.67	16.09
Cluster-42168.8667	0.07	0	0.09	0	0	0.15	0	0	0	0	0	0	0	0.08	0	15.18	12.69	7.99
Cluster-42168.6948	0.62	0.33	0.72	0	0	0	0	0	0	0	0	0	0	0	0	1.29	1.5	0.75
Cluster-42168.8438	0.06	0.09	0	0.05	0	0.1	0.05	0.22	0	0	0	0.18	0	0.05	0.2	8.42	8.54	2.99
Cluster-42168.15176	0	3.26	0	2.79	0	1.79	3.12	3.45	1.56	0	1.95	0	0	0	0	144.35	94.61	97.85
Cluster-42168.166954	0	0	0	0	0	0	0	0	0	0	0.07	0	0	0	0.04	2.57	4.02	0.69
Cluster-42168.149498	32.87	22.66	40.48	59.72	42.24	54.22	20.03	18.52	30.94	28.08	20.42	44.99	10.59	45.19	18.96	0.68	0	1.56
Cluster-42168.107983	0	0	0	0	0	0	0.08	0	0	0	0	0	0	0	0	1.41	1.86	0.85
Cluster-42168.147256	4.31	4.43	1.75	2.94	2.63	6.39	7.36	4.2	11.46	1.12	1.74	0.9	4.57	6.35	8.43	240.69	57.98	81.11
Cluster-42168.167168	0	0.07	0	0	0	0	0.08	0.4	0.07	0.08	0	0.09	0	0.08	0.14	4.43	6.94	4.19
Cluster-42168.151255	0	0	0	0	0	0.5	1.05	0.3	0	0	0	0	0.08	0.34	0	45.76	62.59	79.2
Cluster-42168.7767	0	0	0	0	0	0	0	0	0	0	0	0	0	0	0	7.28	1.72	4.82
Cluster-42168.9632	0	0	0	0	0	0	0	0	0	0.08	0	0.09	0	0	0	5.12	1.83	6.19
Cluster-42168.110381	0	1.17	0	0	0	0	5.17	0	1.92	3.48	0	0	2.67	0	1.66	17.4	51.12	86.6
Cluster-42168.6889	0.65	2.18	2.13	1.27	1.99	1.53	4.39	3.23	9.06	1.03	1.18	2.23	0.73	0	0	83.07	23.31	27.27
Cluster-42168.97070	2.48	2.68	3.52	0.84	0.32	0.59	0.17	0.25	0.52	0.16	0.08	0	0	0.21	0.19	20.19	6.87	9.93
Cluster-42168.90475	1.25	4.64	3.71	5.77	3.12	5	1.92	4.55	2.09	4.14	4.12	3.4	1.53	1.57	0.81	0	0	0
Cluster-42168.86629	38.91	25.99	15.28	27.64	33.69	31.22	64.94	65.69	40.91	130.93	125.2	63.08	32.41	55.35	21.96	5.42	3.29	3.3
Cluster-42168.79918	1.53	2.08	2.01	1.06	0.58	0.89	0.29	1.14	1.74	0.12	0	0.07	0	0.06	0.04	34.06	19.03	7.52
Cluster-42168.160068	0	0.05	0	0	0	0	0	0.11	0	0	0.06	0	0	0	0	4.17	2.67	6.51
Cluster-42168.116204	1.75	2.04	3.1	2.95	1.64	1.92	1.23	2.52	3.2	1.31	0	1.67	0.22	0	0.16	45.84	38.37	15.58
Cluster-42168.154499	0	0	0	0	0	0	0	0	0	0	0	0	0	0	0	19.76	39.72	85.96
Cluster-42168.30115	0	0	0	0	0	0	0	0	0	0	0	0	0	0	0	7.78	25.22	13.44
Cluster-42168.167150	0	0.02	0	0	0	0	0	0	0	0	0	0	0	0.1	0.06	13.01	8.27	1.16
Cluster-42168.100274	0	0	0	0	0	0	0	0	0	0	0	0	0	0	0	806.41	266.79	331.82
Cluster-42168.112462	7.27	3.91	4.92	8.12	6.05	6.5	12.5	4.89	2.88	5.63	9.62	3.12	9.68	6.52	8.15	0.53	0.85	0.25
Cluster-42168.69173	1.01	1.86	0.36	1.47	1.57	1.2	1.03	0.83	1.7	1.92	1.07	1.01	1.5	2.56	1.8	8.88	8.45	9.51
Cluster-42168.93597	30.16	23.73	25.93	23.15	10.72	18.03	8.26	16.3	15.67	2.36	1.86	8.74	1.06	0.16	0.2	126.44	286.75	373.5
Cluster-42168.9623	0	0	0.1	0	0	0	0	0	0	0	0	0	0	0	0	10.97	13.08	1.99
Cluster-42168.45848	4.21	6.15	2.48	4.83	5.95	6.34	4.88	6.44	7.62	10.36	10.34	13.58	9.39	25.35	10.58	0.06	0.34	0.24
Cluster-42168.166684	0	0	0	0.04	0.05	0	0.04	0	0	0	0.1	0	0	0.04	0	42.2	0.62	98.24
Cluster-42168.167654	1.9	1.7	0.82	2.12	0.61	1.6	0.43	1.33	2	0.36	0.21	0.89	0.19	0	0	41.39	54.49	15.68
Cluster-42168.137579	0	0.44	0.53	0	0.3	0	0	0	0.22	0	0	0	0	0	0.23	13.34	66.3	128.13
Cluster-42168.63105	0	0.02	0.05	0	0	0	0	0	0	0	0	0	0	0	0	0.21	0.29	0.27
Cluster-42168.120312	5.1	21.33	4.5	14.95	10.12	17.22	99.05	24.6	76.84	141.42	86.72	56.26	833.75	489.35	0.98	0.14	0	0
Cluster-42168.83186	32.28	27.35	45.77	28.8	10.17	19.02	6.19	18.19	14.37	1.28	0.35	3.23	0.08	0.07	0	720.67	222.82	325.09
Cluster-42168.159876	0.25	0	0.53	0.67	0.35	0.45	0.22	0.68	1.86	0.54	0	0.48	0	0.43	0	11.47	9.1	4.06
Cluster-42168.82110	7.31	0.32	10.47	3.61	6.69	3.96	1.04	0	0	0	0	1.19	0	0	0	44.25	76.28	104.06
Cluster-42168.9029	0	0	0	0	0	0	0	0	0	0.06	0	0	0	0	0	4.61	2.82	8.67
Cluster-42168.117789	2.3	1.16	1.75	2.36	1.96	3.42	5.25	2.31	5.68	5.67	3.74	3.39	4.37	6.26	2.66	0.13	0.25	0.07
Cluster-42168.92645	25.06	52.2	27.43	157.34	71.38	139.14	108.26	293.47	324.15	220.74	156.93	253.44	93.85	184.47	179.35	4.29	10.82	2.58
Cluster-42168.156436	0.15	0	0	0	0.03	0	0	0	0	0	0	0	0	0	0.04	7.56	3.19	1.57
Cluster-42168.9508	0	0	0	0	0	0	0	0	0	0	0	0	0	0	0	42.75	20.69	260.95
Cluster-42168.34916	3.85	1.58	4.53	0	2.52	0.58	0	0	0	0	0	0	0	0	0	274.17	157.5	182.23
Cluster-42168.123534	2.4	3.13	2.86	11.49	6.61	9.44	71.21	26.3	43.73	69.97	72.26	86.98	195.65	85.02	20.62	0.88	1.26	0.54
Cluster-42168.9628	0	0	0	0	0	0	0	0	0	0	0	0	0	0	0	1.16	0.64	2.23
Cluster-42168.9469	0.42	0.22	0.46	0.18	0.17	0.32	0.29	0.25	0.42	0.11	0.09	0.17	0.04	0.11	0.07	7.93	6.22	2.47
Cluster-42168.162603	1.04	0.3	0.36	0.68	0.42	0.34	0	0.69	0	1.06	0.8	0.75	0.36	0.66	0.31	43.57	17.39	18.07
Cluster-42168.166565	0	0	0	0	0	0	0	0	0	0	0	0	0	0	0	4.44	3.12	12.19
Cluster-42168.87984	2.05	0.25	2.27	0	0.49	0.47	0	0.07	0	0	0.36	0	0	0	0	24.52	28.3	43.13
Cluster-42168.9341	0	0	0	0	0	0	0	0	0.15	0	0.41	0.1	0	0	0	4.18	4.93	7.9
Cluster-42168.9422	0.94	0.42	0.51	1.89	0	0	0.45	0	0	0	0	0	0	0	0	572.35	87.81	141.8
Cluster-42168.137540	1.22	0.73	1.2	1.3	1.51	0.96	0.95	0.66	0.56	0.87	0.47	0.59	0.22	0.64	0.44	0	0	0.02
Cluster-42168.167191	0.81	0.41	0.71	0.38	0.23	0.19	0.1	0	0	0	0	0	0	0	0.09	126.1	0.93	195.56
Cluster-42168.171108	0.69	0	0	0	0	0	0	0	0	0	0	0	0	0	0	37.27	31.35	43.4
Cluster-42168.24569	0	0	0	0.34	0.39	0	0.36	0.4	0.26	0.23	0	0.33	0	0	0	8.16	36.49	40.07
Cluster-42168.87956	2.43	4.52	3.32	4.17	3.97	5.62	2.86	5.37	9.76	2.07	0.85	3.68	0.47	2.22	7.28	0.08	0	0
Cluster-42168.88591	3.67	5.58	4.93	4.02	2.82	5.84	2.76	3.7	0.98	5.83	2.3	4	3.26	1.94	1.1	0	0	0
Cluster-42168.170234	0	0	0	0	0	0	0	0	0	0	0	0	0	0	0	1.33	1.5	1.16
Cluster-42168.166303	0.71	0.44	0.5	0.81	1.06	0.37	0	0.08	0	0.23	0.09	0	0	0.07	0	264.03	2.24	392.29
Cluster-42168.168887	0	0	0	0	0	0	0	0	0	0	0	0	0.09	0	0	3.24	6.7	6.67
Cluster-42168.52745	0.34	0.53	0.85	0.18	0.07	0.02	0.02	0.05	0.01	0	0	0	0.02	0	0.08	4.5	14.41	1.95
Cluster-42168.63200	5.19	2.52	1.53	0	2.37	1.89	0	0	0	0	0	0	0	0	0.44	51.57	136.66	190.01
Cluster-42168.51548	0	0	0	0	0	0	0	0	0	0	0	0	0	0	0	2.07	3	1.91
Cluster-42168.46023	0	0	0	0	0	0	0	0	0	0	0	0	0	0	0.04	16.07	3.01	0.83
Cluster-42168.9615	1.19	0	0	0	0	0	0	0	0	0	0	0	0	0	0	376.22	46.16	114.23
Cluster-42168.88855	92.99	55.05	56.33	64.06	72.32	114.49	52.72	57.24	89.34	65.02	51.74	90.6	51.89	112.15	20.69	5.77	1.42	4.89
Cluster-42168.64896	78.71	145.97	57.23	96.29	62.97	161.79	71.6	164.77	117.6	38.32	27.27	55.22	19.67	45.47	11.5	0.39	1.29	0
Cluster-42168.72092	13.76	18.64	31.69	18.41	13.02	17.29	10.14	19.16	8.35	12.37	7.07	12.94	1.39	0.26	0	73.69	98.6	81.63
Cluster-42168.85960	98.72	100.84	98.13	167.32	99.34	123.93	42.85	131.03	71.16	57.58	36.29	103.59	40.71	50.85	12.97	1222.94	814.63	818.94
Cluster-42168.111010	2.07	2.73	1.37	0.89	1.91	1.02	3.31	3.07	3.84	3.44	3.76	4.22	2.24	5.39	4.36	11.49	31.11	16.71
Cluster-42168.142330	0.05	0	0	0	0	0	0	0	0	0	0	0	0	0	0.04	2.35	4.1	1.9
Cluster-42168.10400	0	0.35	0.11	0	0.12	0	0	0	0	0	0.24	0	0	0	0	21.43	4.69	29.52
Cluster-42168.96985	18.45	22.14	18.89	12.23	5.01	9.41	2.66	4.04	5.33	1.96	2.44	2.31	2.89	0.47	0	112.65	69.73	86.19
Cluster-42168.8999	0	0	0	0	0	0	0	0.07	0.03	0	0	0	0	0.04	0	1.58	3.32	1.82
Cluster-42168.137171	0.46	0	0	0.22	0.54	0.22	0	0	0	0	0	0.25	0	0	0	9.59	46.26	19.63
Cluster-42168.82698	0.49	0.26	0.38	0.15	0	0	0	0	0	0	0	0	0	0.13	0.81	16.93	4.57	16.93
Cluster-42168.123439	6.31	7.7	10.33	7.06	6.15	7.13	6.81	6.75	6.62	7.06	7.41	9.92	11.78	11.81	20.88	37.79	120.14	75.09
Cluster-42168.9305	0	0.11	0.28	0	0	0	0.13	0	0	0	0	0	0	0	0	27.3	7.27	8.92
Cluster-42168.66311	0.44	0.36	2.75	0.27	0.11	0.12	0	0	0	0	0	0.11	0	0	0.1	42.65	7.33	7.16
Cluster-42168.166628	0	0.11	0	0	0.15	0.2	0	0.06	0.11	0	0	0.15	0	0	0	80.39	40.39	4.48
Cluster-42168.167241	0	0.04	0.05	0	0.05	0.09	0	0	0	0.1	0	0	0	0	0	2.88	9.95	3.72
Cluster-42168.18756	0	0	0	0	0.14	0	0.05	0	0.05	0	0.42	0.19	0	0.11	0	1.24	180.46	123.19
Cluster-42168.5304	0	0	0.12	0	0	0	0	0	0	0	0	0	0	0	0	0.61	0.99	0.89
Cluster-42168.78286	0	0	0.03	0	0	0	0	0.08	0	0	0	0	0.12	0	0	0.31	61.25	11.67
Cluster-42168.108159	0	0.03	0.17	0.09	0.14	0	0.06	0.03	0.05	0	0	0	0	0	0	19.88	3.64	6.61
Cluster-42168.166397	0	0	0	0	0	0	0	0	0	0	0	0	0	0	0.27	21.62	13.48	49.17
Cluster-42168.9603	0.05	0	0	0.1	0	0	0	0.14	0	0	0	0	0	0	0	13.92	9.09	3.31
Cluster-42168.127865	0.74	0.28	0.25	0	0.04	0.1	0	0	0	0.17	0.04	0.04	0	0.06	0.12	2.81	8.23	2.66
Cluster-42168.164535	39.68	25.41	53.79	26.8	0	0	0	0	0	0	0	0	0	0	0	2158.33	1084.68	771.04
Cluster-42168.35878	0	0	0	0.33	0	0.06	0	0	0	0	0	0	0	0.01	0.21	10.4	88.58	16.47
Cluster-42168.143622	0	0	0.81	1.26	0.31	0.5	0	0	0	0	0	0	0	0	0	15.47	125.54	32.04
Cluster-42168.77454	31.34	8.98	191.47	32.11	31.8	41.2	1.83	0.48	2.51	0.98	4.46	4.71	0.76	0	0	827.39	269.15	2038.82
Cluster-42168.9672	0	0.05	0	0.06	0	0.06	0.06	0.06	0.11	0	0	0	0	0	0	12.72	3.5	5.32
Cluster-42168.8677	0	0.22	0	0.88	0.64	0.82	0.44	0.36	0.22	0.92	0.21	0.6	0.78	0	0.16	97.8	5.89	94.34
Cluster-42168.89301	0.27	0.73	0.61	0.38	0.35	0.39	0.46	0.38	1.08	0.8	0.43	0.61	0	0.78	0.25	9.06	14.68	2.96
Cluster-42168.166706	0	0.03	0	0	0.08	0	0	0	0	0	0	0	0	0	0	17.02	11.23	3.38
Cluster-42168.146999	0.77	0.84	1.04	0.72	1.16	1.56	1.21	1.63	1.42	2.93	3.82	5.27	3.78	2.73	2.48	9.65	47.07	48.34
Cluster-42168.11266	0.45	0.17	0	0.76	0	0	0.7	0	0.25	0.95	0.15	0	0.25	0.11	0	149.03	36.22	391.84
Cluster-42168.38470	0	0.06	0	0.1	0	0.03	0	0	0	0	0	0	0	0	0	17.89	1	38.72
Cluster-42168.169393	0	0	0	0.14	0.17	0	0	0.44	0.26	0	0	0	0	0	0.13	12.44	73.41	9.82
Cluster-42168.67989	2.36	2.68	2.06	4.41	6.34	4.84	1.6	4.01	1.79	3.04	4.85	5.52	3.83	2.37	1.31	0	0	0
Cluster-42168.8563	0.35	0.76	0.18	0.6	0.52	1.03	0.28	0.23	0.35	0.12	0	0.06	0.12	0.11	0.31	8.94	6.55	6.49
Cluster-42168.168960	0	0.22	0.04	0.02	0	0.02	0.02	0.05	0.05	0.06	0.04	0	0.02	0.07	0.1	1.66	3.42	0.85
Cluster-42168.7121	0	0	0.11	0	0	0	0	0	0	0	0	0	0	0	0	4.24	17.21	6.92
Cluster-42168.167397	0	0	0	0	0	0	0	0	0	0	0	0	0	0.08	0	5.92	4.77	0.92
Cluster-42168.140503	2.56	0.42	15.92	2.51	1.62	2.7	0.21	0	0	0	0.26	0.42	0	0	0	161.37	14.66	535.82
Cluster-42168.170788	0	0.92	0	0	0	0	0	1.01	0	0	3.44	3.15	2.99	1.97	4.68	31.65	182.52	262.94
Cluster-42168.168343	0	0	0	0	0.24	0.1	0	0	0	0	0	0.12	0	0	0	7.85	12.16	5.18
Cluster-42168.63039	0	0	0.64	0	0	0	0	0	0	0	0	0	0	0	0	0.31	1.76	2.01
Cluster-42168.110334	0	0	0	0	0	0	0	0	0	0	0	0	0	0	0	2.62	1.89	3.75
Cluster-42168.9561	0	0	0	0	0	0	0	0	0	0	0	0	0	0	0	2.85	0.39	1.77
Cluster-42168.127864	1.22	0.21	0.51	0.47	0.29	0.47	0.23	0	0.21	0	0	0.53	1.8	0.69	0	7.01	37.43	32.28
Cluster-42168.107571	0.54	3.54	0.5	1.5	2.44	0.94	2.1	1.62	1.7	1.1	0.62	0.83	0.76	2.52	1.4	0	0	0
Cluster-42168.9163	0	0.2	0	0.14	0	0	0.9	0	0.08	0	0	0	0	0	0	11.86	18.63	5.15
Cluster-1590.0	0	0	0	0	0	0	0	0	0	0.2	0.08	0	0	0	0	3.1	10.54	3.1
Cluster-42168.123807	0.21	0.67	0	0	0.24	0	0	0	0	0	0	0	0	0	0	6.09	41.97	38.34
Cluster-42168.61502	0	0	0	0	0	0	0	0.04	0	0	0	0	0.08	0	0	0.07	36.56	99.98
Cluster-42168.8493	0.01	0	0	0	0	0	0.22	0	0	0.45	0.52	1.89	1.06	0.16	0	1.32	331.65	47.52
Cluster-42168.9645	0	0	0	0.14	0.33	0	0	0	0.12	0	0	0	0	0	0	26.06	6.47	78.38
Cluster-42168.167327	0	0	0	0	0	0	0	0	0	0	0	0	0	0	0	9.5	8.59	5.46
Cluster-42168.98116	15.98	20.94	16.7	13.38	11.74	18.84	18.01	13.14	14.62	23.51	15.76	10.8	12.07	14.23	7.41	2.12	1.01	1.06
Cluster-42168.39494	0	0	0	0	0	0	0	0	0	0	0	0	0	0	0	0.67	0.71	0.54
Cluster-42168.170093	0.05	0	0	0	0.07	0.23	0.09	0.04	0.17	0.13	0.08	0	0	0	0	9.11	9.65	6.2
Cluster-42168.39667	0.28	0.3	0.25	0.36	0.18	0.23	0.04	0.07	0.17	0.11	0	0.03	0.05	0.02	0.42	20.5	14.8	1.79
Cluster-42168.62147	2.89	0.09	2.38	0.48	0	0	0.05	0	0	0	0.32	0	0	0	0	86.5	53	139.33
Cluster-42168.166208	0	0	0	0	0	0	0	0	0	0	0	0	0	0	0	7.27	15.86	6.7
Cluster-42168.38424	1.2	2.47	1.04	2.5	2.14	2.13	3.09	2.5	4.02	3.83	3.03	3.6	2.79	4.27	2.65	16.87	31.97	12.44
Cluster-42168.124646	0	0	0	0	0	0	0	0	0	0	0	0	0	0	0	238.82	9.92	699.04
Cluster-42168.60859	0.69	0.46	0.18	0.23	0.11	0.09	0	0.19	0.07	0.07	0	0	0	0	0	23.21	1.75	30.22
Cluster-42168.168434	0	0	0	0	0	0	0	0	0	0	0	0	0	0	0.27	10.67	126.04	32.99
Cluster-42168.9097	0.99	0.28	1.04	1.61	1.19	0.32	0	0.33	3.01	0	0	0	0	2.2	0.3	224.58	19.22	45.23
Cluster-42168.167955	0	0	0	0	0	0	0	0	0	0	0	0	0	0	0	7.26	9.77	3.91
Cluster-42168.10404	0.02	0.13	0	0.02	0	0.02	0	0	0.04	0	0	0	0.1	0	0	5.21	1.32	6.48
Cluster-42168.98403	2.22	2.03	7.38	1.38	1.63	2.02	0	1.12	1.43	1.09	0	0.52	0	0	0.12	36.7	11.04	28.57
Cluster-42168.39666	0	0	0	0	0	0	0	0	0	0	0	0	0	0	0	2.33	4.45	0.92
Cluster-42168.57372	1.44	0.79	1	0.07	0.96	0.54	2.41	1.2	2.98	1.93	3.55	2.07	2.68	2.66	2.46	23.3	21.01	17.75
Cluster-42168.23833	0	0	0	0	0	0	0	0	0	0	0	0	0	0	0	2.02	0.76	3.34
Cluster-42168.73876	31.8	120.49	300.31	105.84	27.25	21.39	16.03	0	0	0	0	0	0	0	0	3444.77	699.86	1187.06
Cluster-42168.9257	0	0	0	0	0	0	0	0	0	0	0	0	0	0	0	3.21	5.86	2.24
Cluster-42168.9040	0	0	0	0	0	0	0	0	0	0	0	0	0	0	0	9.46	6.4	68.29
Cluster-42168.110885	0.33	0.28	0.69	0	0	0.32	0	0	0	0	0	0	0	0	0	12.98	35.27	47.81
Cluster-42168.60822	0.69	0	0	0	0	0	0	0	0.1	0	0	0	0	0	0	4.39	8.37	28.2
Cluster-12492.0	0	0	0	0	0	0.04	0.12	0.04	0.59	0.04	0.38	0.27	0.57	0.49	0.07	2.05	10.64	3.09
Cluster-42168.138963	0.46	0.51	0.33	0.27	0.4	0.37	0.18	0.34	0.39	0.2	0.24	0.3	0.33	0.37	0.58	2.14	2.09	2
Cluster-42168.5381	0	0	0	0	0	0	0	0	0	0	0	0	0	0	0	5.58	3.37	5.67
Cluster-42168.168577	0	0	0	0	0	0	0	0	0	0	1.01	0	0	0	0	44.46	33.59	86.92
Cluster-42168.170454	0	0	0.1	0.09	0	0	0	0.2	0	0.1	0	0.11	0	0.09	0	8.75	9.74	3.76
Cluster-42168.33119	26.48	12.78	39.43	13.85	0	11.64	0	0	0	0	0	0	0	0	0	2217.99	96.44	3398.06
Cluster-42168.9231	0.26	0.32	0.13	0	0	0	0	0	0	0	0	0	0	0	0	4.45	11.9	5.49
Cluster-42168.9301	0.04	0.06	0	0	0	0	0	0	0	0	0	0	0	0	0	1.51	2.14	1.06
Cluster-42168.7261	0	0	0.1	0	0	0	0.25	0	0.45	0	0	0	0	0	0	5.02	3.5	8.67
Cluster-42168.167194	0.16	0.18	0.14	0.06	0.15	0.02	0.22	0.21	0.2	0.14	0.11	0.17	0.15	0.15	0.46	5.56	1.7	3.11
Cluster-42168.10034	0	0.06	0.14	0	0	0	0.17	0	0.09	0.08	0	0	0	0	0	0.69	2.76	1.61
Cluster-42168.9649	0	0.1	0	0	0	0	0	0	0.3	0	0	0	0	0	0	5.25	1.84	8.17
Cluster-42168.78934	15.9	10.72	16.54	3.96	3.25	2.14	0.64	0.76	1.16	0	0.16	0	0.04	0	0.09	86.15	21.48	52.84
Cluster-42168.5845	0	0.04	0.05	0.06	0	0	0	0.14	0	0.2	0.22	0.34	0.15	0.09	0	2.87	2.47	5.73
Cluster-42168.125624	0.5	0.58	0.88	0.4	0.19	0.27	0.35	0.5	0.51	0.51	0.19	0.15	0.07	0.46	0.31	0	0	0
Cluster-42168.166240	0	0	0.03	0	0	0	0.03	0.21	0.12	0	0	0.03	0.09	0.3	0	19.84	9.11	1.34
Cluster-42168.97489	1.5	2.07	1.78	7.31	2.21	5.71	8.81	9.99	15.7	8.18	11.15	3.93	13.92	216.42	26.4	0	0.07	0.06
Cluster-42168.51599	1.78	56.48	12.42	2.94	3.22	4.97	1.2	0.85	1.4	0.39	0	0.8	0	0.98	1.07	98.91	171.97	22.02
Cluster-42168.138111	0	0	0	0	0	0	0	0	0	0	0	0	0	0	0	1.97	5.49	1.44
Cluster-42168.166413	0	0.03	0	0	0	0	0	0	0	0	0	0	0	0	0	9.82	16.35	0.68
Cluster-42168.35857	0.22	0.35	0	0.29	0.47	0	0	0.16	0	0	0	0	0	0	0	65.01	219.18	5.51
Cluster-42168.9268	0.65	0.36	0.11	0.1	0	0.13	0	0	0	0	0	0	0	0	0	21.87	2.7	26.81
Cluster-42168.39595	0	0	0	0	0	0	0	0	0	0	0	0	0	0	0	7.83	10.38	1.28
Cluster-42168.87038	337.29	230.88	321.29	189.58	143.84	189.81	196.81	103.85	244.22	157.35	134.7	209.66	144.99	223.28	264.46	1528.11	848.81	1929.44
Cluster-42168.46790	0.1	0	0.1	0	0	0	0	0	0	0	0	0	0	0	0	14.95	1.3	7.71
Cluster-42168.130571	4.06	4.58	7.76	11.33	3.74	15.37	82.94	44.05	93.19	30.99	35.14	25.29	60.18	108.14	90.3	0.17	0.31	0
Cluster-42168.9251	0.12	0.12	0	0	0.3	0	0	0	0.09	0	0	0	0.12	0	0	16.35	9.9	86.56
Cluster-42168.81601	38.19	23.04	87.54	9.19	1.52	2.75	0	0	0	0	0	0	0	0	0	214.72	25.57	114.11
Cluster-42168.166264	0	0.3	0	0	0	0.46	0.16	0.24	2.18	0	0	0.27	0	0	0	41.77	11.56	39.15
Cluster-42168.169203	0	0.04	0	0	0	0	0.11	0	0	0	0	0	0	0	0	2.06	0.77	1.1
Cluster-42168.64487	30.62	22.38	4.22	46.51	26.45	22.48	5.6	19.77	15.27	15.88	13.06	20.2	3.44	8.44	25.46	696.55	265.25	302.54
Cluster-42168.168042	0	0	0.12	0.03	0	0	0.03	0	0	0.11	0	0	0	0	0.05	3.06	1.3	1.71
Cluster-42168.9096	0	0	1.79	0.84	0	0	0	0	3.44	0	0	0	0	0.81	0.77	285.93	31.61	57.54
Cluster-42168.83496	17.97	10.34	6.92	16.63	18.66	19.32	32.86	17.9	14.54	27.86	69.72	65.79	46.91	15.18	14.94	89.19	607.52	496.34
Cluster-42168.35909	0.21	0	0.34	0.2	0.35	0	0.52	0.2	0	0	0.46	0.38	0.41	0	0	26.6	191.94	14.47
Cluster-42168.17406	0	0.02	0.03	0	0	0	0	0	0	0	0	0	0	0.03	0	2.37	2.13	0.72
Cluster-42168.58769	0.33	0	0	0	0	0	0	0	0	0	0	0	0	0	0	31.07	8.07	39.02
Cluster-42168.10402	0.02	0.13	0	0.02	0	0.02	0	0	0	0	0	0	0	0	0	4.94	1.1	7.47
Cluster-52690.0	0.33	0.2	0.33	0.15	0.5	0.23	0.35	0.08	0.07	0.2	0.14	0.27	0.3	0.07	0.53	3.49	4.69	6.82
Cluster-42168.95109	2.83	0.46	9.05	0.26	1.28	1.05	0	0	0	0	0	0.3	0	0.67	1.76	29.75	9.94	32.36
Cluster-42168.144472	0.3	0	0.32	0.29	1.08	0	0.29	0	0.26	1.23	0.7	1.31	1.58	0.29	0.54	16.66	352.62	45.97
Cluster-42168.169109	0.07	0.16	0.37	0.09	0.11	0.06	0.03	0	0	0.1	0	0.15	0	0	0	1.65	8.81	1.97
Cluster-42168.149414	0.08	0.04	0	0.14	0.03	0.13	0.1	0.01	0.04	0.02	0.07	0.08	0.08	0.17	0.2	1.91	4.08	1.27
Cluster-42168.9414	0.34	0.72	0.82	0.44	0.08	0.5	0.13	0.92	0.8	0.13	0.23	0	0.14	0.44	0.47	30.73	18.88	4.02
Cluster-42168.90663	9.26	7.99	5.53	10.29	7.8	8.43	13.18	10.88	34.87	14.28	9.81	15.73	15.08	33.63	22.58	0.85	1.71	1.48
Cluster-42168.130090	0.26	0	0	0	0	0	0	0	0	0	0.48	0.01	0	0	0	0.68	187.07	27.32
Cluster-42168.9486	0	0.08	0	0	0	0	0	0	0	0	0	0	0	0	0	7.1	2.54	9.03
Cluster-42168.96904	0	0	0	0	0	0	0	0	0.03	0	0	0	0.05	0.01	0	0.57	2.49	0.35
Cluster-42168.10403	0.45	0	0	0	0	0	0	0	0.13	0	0	0	0	0.14	0	16.78	3.45	21.04
Cluster-42168.79149	14.68	5.54	5.92	2.62	4	6.98	2.75	4.43	4.11	3.2	0.33	3.47	0.92	0.54	0.9	46.22	68.69	33.78
Cluster-42168.130273	0.61	1.64	1.24	1.8	0.8	0.92	1.25	1.66	0.85	1.23	2.16	1.16	3.27	2.42	2.62	0	0	0
Cluster-42168.91349	14.73	3.7	34.56	4.93	3.24	5.89	0	0	0	0	0	0	0	0	0	453.08	1356.16	11.06
Cluster-11217.0	0	0	0	0	0	0	0	0	0	0.1	0.11	0	0	0.09	0.25	2.22	9.24	6.59
Cluster-42168.6547	0	0	0	0	0	0	0	0	0	0	0	0	0	0	0	2.26	1.53	0.18
Cluster-42168.160110	0.14	0.05	0	0.12	0.08	0	0	0	0	0	0	0	0	0	0	2.55	2.18	1.89
Cluster-42168.9339	0	0.07	0.05	0	0	0	0	0	0.05	0	0	0	0	0	0.09	2.38	3.89	0.64
Cluster-42168.117267	0.04	0.19	0.24	0	0	0.11	0	0.12	0	0	0	0	0	0	0	17.13	2.4	59.43
Cluster-42168.142921	0	0	0.25	0	0	0	0	0	0	0	0	0	0	0	0	6.15	3.88	1.95
Cluster-42168.89003	0.14	0	0	0	0	0	0.06	0	0	0	0.14	0	0	0	0	4.36	5.15	17.33
Cluster-42168.167677	0	0	0	0	0	0	0	0	0	0	0	0	0	0	0	7.35	17.21	7.3
Cluster-42168.11242	0.64	0.58	0.71	0.39	0	0.41	0	0.17	0.95	0.18	0.32	1.35	0.94	0.57	0.49	10.53	7.46	19.35
Cluster-42168.9619	0	0.13	0	0	0	0	0	0	0	0	0	0	0	0	0	10.29	38.43	4.29
Cluster-42168.170991	0	0	0.39	0	0	0	0	0	0	0	0	0	0	0	0	2.61	3.84	3.67
Cluster-42168.158875	2.3	1.96	0.77	1.17	1.3	2.59	2.62	1.31	2.11	1.61	3.52	2.29	2.94	1.15	1.26	13.74	127.19	36.91
Cluster-3130.0	0	0	0	0	0	0.05	0	0	0	0.05	0	0	0	0	0	2.2	7.02	2.25
Cluster-42168.7373	0.1	0.03	0.16	0.1	0.02	0	0.02	0	0	0.07	0	0	0	0	0.05	3.04	3.57	1.37
Cluster-42168.79191	76.51	0.94	58.37	206.74	184.79	171.22	166.71	138.9	146.33	269.3	291.24	172.11	268.67	39.46	13.29	1179.17	1882.96	4625.75
Cluster-42168.30502	2.7	5.37	5.08	5.83	5.89	11.58	19.84	15.74	24.3	21.54	19.14	19.08	46.74	93.6	508.28	0.48	0.84	0.4
Cluster-42168.79379	153.04	1.5	171.95	0	6.39	16.49	0	1.6	0	0	0	0	0	0	0	1072.54	163.77	1575.15
Cluster-42168.168501	0.81	1	1.03	1.71	0.78	1.3	1.12	1.94	3.23	2.66	1.55	1	2.75	5	3.35	36.73	147.27	8.37
Cluster-42168.64254	0	0	0	0	0	0	0	0	0	0	0	0	0	0	0	3.18	1	2.03
Cluster-42168.43705	2.55	2.58	5.43	3.65	2.17	3.43	1.85	3.23	4.01	1.37	0.44	0	1.65	2.86	2.66	54.61	20.18	27.17
Cluster-1513.0	0	0	0	0	0	0	0	0	0	0	0	0	0	0	0	14.39	22.17	8.63
Cluster-42168.9547	0	0	0	0	0	0	0	0	0	0	0	0	0	0	0	9.42	1.83	2.06
Cluster-42168.88655	9.27	18.2	14.74	12.01	9.56	11.34	7.23	9.46	16.89	2.25	5.28	7.73	1.67	0.3	1.21	76.01	46.76	58
Cluster-42168.166552	0	0	1.16	0.27	0	0	0	0	0	0	0	0	0	0.53	0	80.19	8.81	22.85
Cluster-42168.153975	0	0	0	0	0	0	0	0	0	0	0	0.95	0	0	0	25.31	30.91	32.14
Cluster-42168.9451	0.19	0	0	0	0	0.07	0	0	0	0	0	0	0	0	0	3.75	3.16	9.81
Cluster-42168.143109	0	0	0	0	0	0	0	0	0	0	0	0	0	0	0	11.68	1.61	1.94
Cluster-37860.1	0	0	0	0	0	0	0	0	0	0	0	0.1	0	0	0	2.3	4.22	3.61
Cluster-42168.168040	0.05	0.04	0	0	0	0	0	0.05	0	0	0	0	0	0.05	0.05	2.95	1.51	1.82
Cluster-42168.58765	0	10.61	0	0	7.41	0	0	0	4.86	0	0	0	0	0	0	1411.36	75.55	914.09
Cluster-42168.168540	0.46	0	0.07	0	0	0	0	0	0	0	0	0	0	0	0	2.06	2.77	1.83
Cluster-42168.168384	0	0	0	0	0	0	0	0	0	0	0	0	0	0	0.06	0.85	1.08	1.04
Cluster-23715.0	0	0.13	0.32	0.05	0.18	0.15	0	0.05	0.36	0.26	0	0	0.11	0.15	0.23	5.73	11.88	1.56
Cluster-42168.167599	0	0	0	0	0	0	0	0	0	0	0	0	0	0	0	47.14	45.47	71.5
Cluster-42168.86378	0.04	0.02	0	0	0	0	0	0.01	0	0	0	0	0	0.01	0	0.53	0.58	0.03
Cluster-42168.115657	7.7	9.2	0	0	0	0	0	0	0	0	0	0	0	0	0	394.57	179.99	203.46
Cluster-42168.166337	0	0	0	0	0	0	0	0	0.48	0	0	0	0	0	0	37.77	110.51	11.27
Cluster-42168.86141	47.99	14.28	46.33	7.23	7.22	4.26	0.27	0.16	0.28	0.33	0	0.27	0	0.08	0.88	340.71	27.66	309.94
Cluster-42168.119224	0.55	2.23	1.4	1.39	0.55	0.91	0	0.73	0.51	0.44	0.08	0.15	0.22	0.61	1.01	18.36	39.17	6.25
Cluster-42168.126479	0.29	0	0	0	0	0	0	0	0	0	0	0	0	0	0	6.71	17.73	33.87
Cluster-42168.76255	81.64	51.71	74.04	91.01	86.56	69.45	66.05	83.15	44.68	43.96	121.26	79.88	65.17	57.48	71.59	3.53	11.68	10.3
Cluster-42168.166401	0	0	0	0	0	0	0	0	0	0	0	0	0	0	0.09	4.91	1.38	7.77
Cluster-42168.9191	0	0	0	0	0	0	0	0	0	0	0	0	0	0	0	1.58	1.56	0.97
Cluster-42168.41770	0	0	0.21	0	0	0	0	0	0	0	0	0	0	0	0	2.82	23.76	19.73
Cluster-42168.87565	2.35	3.06	1.82	1.96	2.07	2.45	0.77	3.57	3	2.18	3.08	1.49	1.65	2.82	0.98	0	0	0
Cluster-42168.27376	0.78	0	0	2.33	1.82	1.97	0.87	1.82	2.03	1.71	2.93	5.57	2.84	2.21	3.26	0	0	0
Cluster-27574.0	0	0.09	0	0.1	0.04	0.03	0.1	0.05	0	0	0.16	0	0.04	0.06	0	3.32	1.91	1.11
Cluster-42168.94071	5.41	0	13.11	0	0	0	0	0	0	0	0	0	0	0	0	40.5	6.13	1.19
Cluster-42168.167290	0	0.19	0.03	0.07	0.03	0	0.12	0	0.2	0	0.1	0	0.03	0	0.24	7.46	7.7	0.77
Cluster-42168.116959	0.53	1.05	0.38	0.5	2.05	0.35	1.15	0.89	0.84	2.71	5.75	2.56	2.01	1.12	1.2	14.77	75.02	26.36
Cluster-42168.7398	0	0	0	0	0	0	0	0	0	0	0	0	0	0	0	14.94	6.42	25.2
Cluster-42168.9329	0	0	0	0.03	0	0.09	0.05	0.09	0.03	0.05	0	0.06	0.1	0.17	0.48	54.13	4.62	0.63
Cluster-42168.168456	0	0	0.16	0	0.06	0	0	0	0	0	0	0	0	0	0	4.04	1.6	1.73
Cluster-42168.8344	0.23	0.19	0.11	1.17	0.26	0	0	0.77	0	0	0	0	0	0	0.1	58.19	27.99	26.77
Cluster-42168.159366	0.27	0	1.53	0	0	0	0.15	0	0	0	0	0	0	0.15	0	66.16	0.96	173.92
Cluster-42168.8221	0	0	0	0	0	0	0	0	0	0	0	0	0	0	0	5.49	1.5	1.19
Cluster-42168.30249	0.18	0.11	0	0.06	0.16	0	0.04	0.06	0	0	0	0.11	0	0	0	1.91	6.98	12.36
Cluster-42168.65064	0.12	0.05	0.24	0.06	0	0	0.06	0	0.05	0	0	0	0	0.11	0.53	5.41	19.26	1.48
Cluster-42168.9621	0	0.38	0	0	0	0	0	0	0	0	0	0	0	0	0	50.32	7.1	51.33
Cluster-42168.8495	0	0	0	0	0	0	0	0	0	0	0	0	0	0	0	3.1	6.14	0.54
Cluster-42168.8938	0	0	0	0	0	0	0	0	0	0	0	0	0	0	0	0.38	1.03	1.66
Cluster-42168.86922	0.21	0	4.19	0	0	0	0	0	0.11	0	0	0	0	0.1	0	20.99	0.61	10.85
Cluster-42168.117405	0	0	0	0	0	0	0	0	0	0	0.07	0	0	0	0	5.17	1.36	0.28
Cluster-42168.128296	0	4.82	0	0	0	0	0	0	0	0	0	0	0	0	0	820	56.35	646.69
Cluster-42168.169791	0	0.06	0.07	0	0	0	0	0	0	0.07	0.08	0.22	0.07	0	0.39	1.5	40.52	5.05
Cluster-42168.23664	1.58	2.06	0.89	1.62	2.23	3.2	1.13	3.33	2.6	4.15	2.26	1.89	0.29	9.44	147.73	0.14	0.23	0.22
Cluster-42168.128295	26.98	12.49	0	6.63	8.69	0	0	6.19	5.7	0	7.09	0	0	0	0	1319.88	87.67	725.84
Cluster-42168.119050	0	0	0	1.66	0.38	1.04	2.42	0.68	0	0	0	0	0	0	0.61	9.17	96.72	66.08
Cluster-42168.166405	0.69	0.27	0.29	0	0.09	0.96	0.75	0.7	1.49	0.69	0.69	0.41	0.59	2	3.52	75.39	57.67	62.67
Cluster-42168.29010	0.15	0	0	0	0	0	0	0	0	0	0	0	0	0	0	1.64	3.47	6.36
Cluster-42168.8126	2.03	0.75	0.66	0.89	0.18	0	0	0	0.55	0.32	0	0	0	0.3	0	97.56	5.94	100.39
Cluster-42168.88896	0.55	0.24	0.28	0.38	0.8	0.74	2.61	1.18	2.01	1.26	2.72	1.87	3.87	0.7	0.99	0	0	0
Cluster-42168.112485	2.28	1.42	3.4	0	3.02	2.38	0.73	2.37	2.82	4.89	7.18	3.31	3.16	10.72	41.28	42.58	62.82	128.02
Cluster-42168.140264	3.52	0.29	5.52	2.73	2.6	4.47	2.39	0.17	2.25	1.35	0.39	2.36	0.18	0	0	17	31.44	27.37
Cluster-42168.169918	0	0.02	0.06	0.03	0.03	0	0	0.03	0.05	0.06	0.03	0.06	0.03	0.05	0	1.55	3.54	0.89
Cluster-42168.167171	0.16	0.13	0	0.46	0	0	0	0	0	0	0	0	0	0	0	95.58	8.91	23.82
Cluster-42168.164930	0.05	0.13	0	0.15	0	0.09	0.03	0	0.05	0.03	0.04	0	0.04	0.05	0.06	5.4	4.25	2.38
Cluster-42168.12890	0.58	0.21	0.05	0.24	0.53	0.15	0.25	0.05	0.04	0.1	0.12	0.29	0.67	0.19	0.09	3.9	4.24	9.04
Cluster-42168.82860	5.74	2.76	11.69	6.13	1.24	9.5	9.25	4.44	14.83	4.15	4.4	2.24	2.03	3.25	0.39	0	0	0
Cluster-42168.9520	0.38	1.33	0.77	0.81	0	0.8	0	0.65	0.65	0.09	0	0	0.2	0.26	0.5	210.2	10.65	45.63
Cluster-10746.0	0	0	0	0	0	0	0	0	0	0	0	0	0	0.14	0.18	1.15	1.46	2.25
Cluster-42168.7225	0.04	0.24	0	0.61	0.66	1.34	0.2	0.98	1.58	0.46	0.27	0.41	0.08	0.4	0.65	16.24	5.28	17.04
Cluster-1746.0	0	0.54	0	0	0	0	0	0	0	0	0	0	0	0	0	11.96	30.51	29.97
Cluster-42168.167528	0	0	0	0	0	0	0	0	0	0	0	0	0	0	0	19.05	13.57	7.17
Cluster-42168.8418	0.07	0.03	0	0	0	0.1	0	0	0	0	0	0.08	0	0.03	0.06	2.75	29.41	3.7
Cluster-42168.9284	0	0	0	0	0	0	0	0	0	0	0	0	0	0	0	0.31	1.1	0.72
Cluster-42168.9474	0	0	0	0	0	0	0	0	0	0	0	0	0	0	0	2.72	0.73	0.28
Cluster-42168.10342	0	0	0	0	0	0	0	0	0	0	0	0	0	0	0	1.85	3.15	0.55
Cluster-42168.166536	0	0	0	0	0	0	0	0	0	0	0	0	0	0	0	2.23	4.4	2.03
Cluster-42168.109019	0	0.27	0.23	0.05	0	0	0.11	0.06	0.1	0	0	0.06	0	0	0	3.23	1.8	2.31
Cluster-42168.44366	0.62	0	0.79	0.15	0.25	0.27	0	0	0	0	0	0	0	0	0	12.47	1.77	14.45
Cluster-42168.81195	0.84	0.35	1.17	0.5	0.36	0.98	0.1	0.21	0.27	1.05	1.69	1.14	0.89	0	0.19	4.8	20.87	12.33
Cluster-42168.22473	0.86	0.54	0.19	0.47	0.6	0.5	0.58	0.46	0.77	0.8	0.71	1.15	0.78	0.39	0.18	0	0	0
Cluster-42168.129749	0	0.37	0	0.42	0	0.11	0.11	0.11	0.29	0.22	0.26	0.12	0.24	0.21	0.5	4.14	12.66	14.41
Cluster-42168.137906	1.45	0.43	1.57	0	0	0	0	0	0	0	0	0.52	0	0	0	15.62	12.7	41.55
Cluster-42168.57518	0	0	0	0	0	0	0	0	0	0	0	0	0	0	0	1.15	5.44	1.96
Cluster-42168.46507	0.22	0.47	0	0.99	0.93	0.06	0	0	0	0	0	0.12	0	0	0	11.66	18.25	55.32
Cluster-42168.167873	0.54	0	2.62	0.61	0	0	0	0.61	0	0	0	0	0	0	0	146.72	22.07	20.14
Cluster-1730.0	0	0	0	0	0	0	0	0	0	0	0	0	0	0	0	1.24	13.86	4.51
Cluster-42168.145895	12.81	12.09	20.02	31.23	34.72	33.19	54.92	72.9	65.19	54.47	55.02	76.31	49.52	135.76	19.9	3.78	6.19	1.94
Cluster-42168.149191	0.54	0	0	0.55	1.38	0	0	0	0	1.71	3.17	1.77	1.13	4.27	7.6	11.82	82.4	92.57
Cluster-42168.109369	0.41	0.14	0.64	0.34	0	0.52	0.19	0	0	0.53	0	0.32	0.23	0	0.95	8.56	11.77	20.29
Cluster-42168.147472	0	0	0	0	0	0	0	0	0	0	0	0	0	0	0	0.21	1.04	0.53
Cluster-42168.41599	1.17	0.92	0.12	0.69	0.49	0.61	1.72	0.98	0.67	1.58	1.23	0.53	1.96	0.63	0.57	0	0	0
Cluster-42168.166545	0	0	1.86	0	2.27	0	0	0	0	0	0	0	0	0	0	204.52	51.91	39.37
Cluster-42168.160295	1.57	0	1.86	0	0	0	0	0	0	0	0	1.73	0	0	0	247.35	27.71	56.21
Cluster-42168.66310	3.15	3.55	6.66	1.35	0.47	1.52	0	0	0.41	0	0	0	0	0	0	186.98	11.86	18.71
Cluster-42168.88630	0.23	0.08	0.1	0	0	0	0	0	0.05	0	0	0	0	0	0	1.92	0.76	0.91
Cluster-42168.131890	0.32	0.44	0	0.19	0.15	0.19	0	0	0	0.07	0	0	0	0	0	0.81	6.72	90.54
Cluster-42168.94074	0	0.39	0	0	0	0	0	0	0	0	0	0	0	0	0	1.16	1.51	2.34
Cluster-42168.91431	295.1	13.61	176.99	28.69	18.61	159.81	0	0	0	0	0	0	0	0	0	2834.13	732.18	2732.56
Cluster-42168.81356	0.35	0.4	0.34	0.38	0.86	0.16	0.32	0.15	0	0.42	0.81	0.31	0.29	0.14	0.1	6.09	6.06	9.05
Cluster-42168.84488	0.9	0.5	0.11	0.12	0.2	0.6	0.96	0.52	1.39	0.29	0.25	0.39	0	0.55	0.19	3.65	36.17	6.18
Cluster-42168.110620	8.99	18.06	8.07	15.39	8.52	13.76	22.78	38.37	26.89	18.83	10.66	12.26	7.27	23.82	12.48	1.64	0.52	0.49
Cluster-42168.166544	0	0	0	0	0	0	0	0	9.63	0	0	0	0	0	0	836.15	260.68	110.73
Cluster-11922.0	0	0	0	0	0	0	0	0	0	0	0	0	0	0.05	0.18	1.16	1.35	1.47
Cluster-42168.9627	0	0	0	0	0	0	0	0	0	0	0	0	0	0	0	1.33	2.01	0.75
Cluster-42168.79518	53.3	44.38	108.21	30.14	21.54	39.4	38.83	21.16	20.03	9.38	6.65	37.18	12.47	1.05	0.21	173.52	243.26	518.78
Cluster-42168.96243	0	0	1.47	0	0	0	0	0	0.13	0	0	0	0	0	0	4.3	11.65	3.47
Cluster-42168.84946	925.41	1741.97	1360.43	1658.21	1189.39	1500.67	946.16	1579.67	1633.41	1131.45	538.26	641.49	402.64	270.67	77.91	8633.84	5589.04	4944.94
Cluster-42168.74436	2.22	3.32	2.91	3.44	4.83	3.03	0.77	1.91	0.28	0.4	0.28	0.89	0.04	0.26	0.25	16.81	23.7	18.12
Cluster-42168.11157	0.33	0.25	0.16	0	0	0.19	0.09	0.17	0.16	0	0	0	0	0.06	0.12	59.72	17.93	6.35
Cluster-42168.78241	0	0	0	0	0	0	0	0.06	0	0	0	0	0	0	0.05	9.65	2.95	1.05
Cluster-42168.170617	0	0	0.49	0	0	0	0	0	0	0	0	0	0	0	0	7.21	17.31	18.08
Cluster-42168.9256	0	0	0	0	0	0	0	0	0	0	0	0	0	0	0	1.1	2.13	0.78
Cluster-42168.168395	0.65	0.27	0.54	0.2	0.24	0.4	0.41	0.53	1.37	0.75	0.37	1.4	0	0	0	11.28	3.25	5.23
Cluster-42168.27485	0	1.74	0.14	0.56	1.83	0.7	0.66	0	0	2	0.47	0.73	0.83	0.19	0.04	10.13	35.41	12.4
Cluster-42168.118478	0	0.09	0	0	0	0	0	0	0	0	0	0	0	0	0	22.09	0.16	26.12
Cluster-42168.150368	1.28	1.99	0	1.44	1.61	1.55	2.36	1.08	2.01	4.3	4.8	4.43	1.32	1.14	1.46	0	0	0.02
Cluster-42168.166677	0	0	0	0	0	0	0	0	0	0	0	0	0	0	0	5.76	0.54	1.02
Cluster-42168.101102	0	0	0	0	0	0	0	0	0	0	0	0	0	0	0	1.45	2.68	0.32
Cluster-42168.84882	3.52	1.5	4.07	1.2	0.76	1.26	0	0.82	0.14	0	0	0	0	0	0	7.41	8.63	8.63
Cluster-42168.8034	0	0.32	0	0.12	0	0.24	0	0	0.55	0	0.3	0	0	0.12	0	9.62	16.97	2.54
Cluster-42168.154651	0	0	0	0.15	0	0	0	0.08	0	0.08	0	0	0.17	0	0	3.14	5.6	3.43
Cluster-42168.42326	0.47	0.39	0.84	0.11	0.8	0.55	0	0	0.5	0	0.14	0	0	0	0	5.71	11.47	11.04
Cluster-42168.34185	0	0	0	0	0	0	0	0	0	0	0	0	0	0	0	1.28	1.03	0.39
Cluster-42168.163032	0	0	0	0	0	0	0	0	0	0	0	0	0	0	0	3.35	0.73	0.42
Cluster-42168.51673	0	0.11	0.33	0.06	0	0.12	0.09	0.17	0.33	0	0	0	0	0	0	41.43	0.5	5.87
Cluster-42168.98499	3.08	0.5	4.23	1.92	0.96	1.71	1.31	0	0.32	0	0	1.07	0	0	0	41.97	14.69	11.21
Cluster-42168.6446	0.13	0.11	0	0.46	0.35	0.21	0.08	0.31	0.76	0.75	0.62	0.39	0.24	0	0	3.05	19.7	4.31
Cluster-18371.0	0	0	0	0	0	0	0	0	0	0	0	0	0	0	0	1.36	1.73	1.31
Cluster-42168.6904	0.06	0.07	0	0.03	0.09	0.05	0.03	0	0.02	0.11	0.1	0	0.06	0	0.02	0.51	4	2.85
Cluster-42168.109126	5.24	6.59	4.13	5.41	5.31	5.18	1.99	3.98	3.25	1.73	1.03	2.89	0.73	0.25	0.27	13.03	268.89	343.16
Cluster-42168.8684	0.09	0.04	0	0	0.05	0.04	0	0.05	0.04	0	0	0.05	0	0.04	0	21.05	0.11	28.21
Cluster-53637.0	0.08	0.07	0	0	0	0.08	0	0	0	0	0	0.09	0.09	0	0	15.04	1.15	8.54
Cluster-42168.67548	6.6	2.15	22.22	18.67	14.9	19.28	20.61	60.17	46.83	26.36	24.82	29.41	26.72	63.46	24.63	1.91	0.3	0.45
Cluster-42168.7404	0.04	0	0.04	0	0.05	0.04	0.04	0	0.11	0.17	0	0	0	0.04	0.11	2.62	6.41	0.88
Cluster-42168.42693	22.03	0	0	10.31	5.39	2.08	7.17	0	0	0	2.25	4.08	1.9	0	0	93.47	94.77	285.94
Cluster-42168.167847	0	0	0	0	0	0	0	0	0	0	0	0	0	0	0	8.05	31.39	16.27
Cluster-42168.166467	0	0	0	0	0	0	0	0	0	0	0	0	0	0	0	0.45	1.52	1.74
Cluster-42168.79476	0.92	0.37	0.25	0.58	1.3	0.81	0.55	0	0.18	0.11	0.38	0.59	0.66	0.19	0.69	4.44	17.27	14.97
Cluster-9394.1	0	0.05	0	0.06	0	0	0	0.06	0.32	0.38	0.07	0.07	0.07	0.18	0.28	3.22	2.01	1.71
Cluster-42168.138533	0.68	0.86	0.43	0.06	0.31	0.16	0.67	0.56	0.25	0.45	0	0.24	0.56	0.81	0.18	6.62	2.78	2.24
Cluster-42168.104420	2.27	2.03	3.71	2.36	1.98	4.06	3.6	4.9	4.8	2.65	1.71	3.09	0.89	2.4	1.76	25	51.12	14.91
Cluster-42168.160296	0	0.19	0.47	0	0	0	0	0.45	0.2	0	0	0.24	0	0.42	0	47.09	3.27	10.68
Cluster-42168.156727	0	0	0	0	0	0	0	0	0	0	0	0	0	0	0.34	3.12	6.31	5.52
Cluster-42168.167786	0	0.07	0	0	0	0	0	0	0.38	0	0	0	0	0	0	10.77	1.03	6.42
Cluster-42168.119857	0.56	1.63	1.37	0.4	1.67	0.51	0.45	0.71	1.77	0.51	0.34	0.42	0.14	0.28	0.45	24.29	27.26	6.39
Cluster-42168.155486	0.22	0.32	0.13	0.12	0	0.08	0.08	0	0.07	0	0	0	0	0.04	0	1.19	2.8	2.21
Cluster-42168.7305	0	0	0	0	0	0	0	0	0	0	0	0	0	0	0	1.09	0.83	1.19
Cluster-42168.58770	5.4	0	6.97	0	0	0	0	0	0	0	0	6.29	0	0	0	1460.96	28.18	990.11
Cluster-42168.9545	0	0.15	0	0	0	0	0	0	0	0	0	0.05	0	0.04	0	32.29	0.24	6.9
Cluster-42168.93746	475.82	250.67	888.56	215.79	210.63	306.59	40.54	140.43	68.12	4.44	2.19	4.28	0.13	0	0.11	2235.93	1065.05	1268.65
Cluster-42168.166373	0	0	0	0	0	0	0	0	0	0	0	0	0	0	0	4.13	0.32	12.48
Cluster-1292.0	0	0	0	0	0	0	0	0	0	0	0	0	0	0	0	1.81	4.1	2.24
Cluster-42168.52831	0	0.36	0.39	0	0.07	0.41	0.05	0.21	0.66	0.05	0.11	0.32	0.05	0.27	0.04	0.61	182.4	37.39
Cluster-42168.167454	0	0	0	0	0	0	0	0	0	0	0	0	0	0.46	0	4.93	3.03	3.75
Cluster-1548.0	0	0	0	0	0	0	0	0	0	0	0	0	0	0	0	1.35	1.26	1.85
Cluster-42168.62328	0.15	0.24	0	0.18	0.05	0.27	0.41	0.14	0.29	0.38	0.5	0.58	0.46	0.4	0.38	1.84	3.12	2.24
Cluster-42168.86337	72.1	104.77	187.8	57.36	76.43	94.29	6.77	51.85	28.07	6.63	4.67	3.63	0.52	0.06	0	2059.21	363.47	920.86
Cluster-42168.104746	2.46	1.25	0.77	1.9	3.49	1.42	0	1.47	1.71	0.75	1.71	2.67	3.37	0.7	0.89	13.92	28.8	32.81
Cluster-42168.112106	10.86	6.32	1.49	10.85	17.96	11.95	3.64	5.45	10.15	3.42	7.14	5.78	4.34	4.76	5.19	72.19	68.25	117.25
Cluster-42168.64445	56.42	29.56	36.2	32.68	33.86	33.84	4.78	2.08	14.01	5.41	5.9	1.08	0	2.04	0	2022.24	54.48	1658.09
Cluster-42168.48768	1.75	5.13	2.95	5.93	3.3	5.77	55.45	15.95	61.28	58.54	80.38	70.36	70.74	11.36	1.25	0.42	0.74	0.62
Cluster-22766.0	0	0.08	0	0	0	0	0	0	0	0	0	0	0	0	0.1	1.29	1.25	0.85
Cluster-42168.77432	0	29.62	0	41.54	29.41	42.86	156.92	78.56	132.22	188.42	181.27	163.01	42.53	58.2	14.52	1.45	0	0
Cluster-42168.144233	0.38	0.45	0.09	0	0.32	0.09	0	0.46	0.48	0	0	0	0	0	0.41	25.97	4.58	4.74
Cluster-42168.170277	0	0	0	0	0	0.21	0	0	0.38	0	0	0	0	0	0	7.73	5.12	9.84
Cluster-42168.166551	0	0	41.07	0	0	0	0	0	0	0	0	0	0	0	19.59	3155.16	265.02	268.69
Cluster-42168.8544	0	0.07	0	0	0	0	0	0	0	0	0	0	0	0	0	1.33	6.75	2.64
Cluster-42168.129849	0.08	0	0.08	0	0	0	0	0	0	0	0	0	0	0	0	1.82	5.27	1.39
Cluster-42168.5617	3.39	0.37	2.63	1.71	0.77	1.59	0	0	0.19	0	0	0.12	0	0.31	0.1	62.67	3.67	123.5
Cluster-42168.9541	0.12	0.15	0.25	0.06	0.07	0	0.06	0	0.16	0.15	0.07	0	0	0	0	22.54	0.2	18.45
Cluster-42168.64437	8.91	2.95	2.09	0.97	1.77	2.8	0.22	0.17	1.17	0	0.88	0.25	0	0	0	141.79	4.72	155.44
Cluster-42168.146863	0	0	0	0	0	0.51	0	0	0	0	0.37	0	0	0	0	8.56	12.65	11.51
Cluster-42168.166657	0.32	0	0	0.93	0	0	1.21	0	0.56	0	0	0	0	0	0	86.29	18.43	16.45
Cluster-42168.114835	1.94	5.04	1.12	1.85	3.52	0.64	4.09	2.91	1.69	2.62	2.46	5.04	7.3	4.56	0.87	0	0	0
Cluster-42168.128128	0.4	0.39	0.53	0.16	0.24	0.12	0.29	0.21	0.26	0.43	0.56	0.53	0.19	0.16	0.08	1.32	2.48	2.19
Cluster-42168.74813	13.53	1.16	9.39	10.73	7.89	9.59	0.56	2.45	1.52	0.25	0	0.21	0.15	0.74	0	40.51	44.83	70.6
Cluster-42168.8339	0.34	0.14	0	0	0	0	0	0	0	0	0	0	0	0	0	1.16	3.18	3.15
Cluster-42168.71019	42.52	44.05	37.75	50.95	71.32	24.36	0.28	0.66	0.12	0	0.32	0.31	0.22	0	0	882.12	246.59	2054.62
Cluster-42168.166769	0	0	0	0	0	0	0	0	0	0	0	0	0	0	0	13.65	0.36	20.77
Cluster-42168.166670	0	0	0	0	0	0	0	0	0	0	0	0	0	0	0	1.29	12.22	4.2
Cluster-42168.71011	104.69	90.31	97.99	87.27	89.32	73.81	83.9	84.53	80.57	77.46	102	103.32	75.43	98.66	60.4	632.04	307.93	784.33
Cluster-42168.89836	3.92	2.64	1.36	2.33	2.11	2.24	1.14	1.54	0.45	0	0.95	0.41	0	0	0.13	7.76	48.44	42.71
Cluster-42168.9121	0.35	0	0.06	0.11	0.13	0.05	0.17	0	0.1	0	0	0	0	0	0.05	0.19	53.27	6.17
Cluster-42168.77395	0	0	0	0	0	0	0	0	0	0	0	0	0	0	0	0.03	0.63	6.49
Cluster-42168.108384	0.57	0.58	4.73	11.45	4.17	6.54	3.36	15.19	24.53	8.9	9.2	46.51	6.38	34.49	15.3	0	0.32	0.4
Cluster-42168.167291	0	0	0	0	0	0	0	0	0	0	0	0	0	0	0	18.33	0.02	11.67
Cluster-42168.9311	0	0	4.96	0	0	2.64	2.46	0.66	0	0	0	0	0	0	0	55.06	38.92	61.27
Cluster-42168.88620	15.83	9.94	18.12	21.57	12.99	18.94	27.83	24.57	26.72	37.91	29.29	22.64	16.55	24.38	18.29	4.31	4.67	3.46
Cluster-42168.167892	0	0	0	0	0.07	0	0	0	0	0	0	0	0	0	0	2.7	2.79	1.27
Cluster-42168.32568	0	0	0	0	0	0	0	0	0	0	0	0	0	0	0	85.17	87.76	75.28
Cluster-42168.160115	0.44	0	0	0	0	0	0	0	0	0	0	0	0	0.43	0	11.92	8.74	74.69
Cluster-42168.166741	0	0	0.01	0.09	0	0	0.16	0.21	0.03	0	0	0.04	0.11	0	0	11.47	6.45	0.77
Cluster-55224.0	0.28	0	2.82	0.68	2.2	0.25	0.44	0	0	0	0.27	0	0.25	0	0	25.11	13.29	55.05
Cluster-42168.160297	0	0.28	0	0	0	0	0	0.64	0.57	0.33	0	0.35	0	0	0	52.17	3.61	14.29
Cluster-42168.169149	0	0	0	0	0	0	0	0	0.32	0	0	0	0	0	0	3.25	3.86	6.26
Cluster-42168.167991	0.14	0.14	0	0	0.21	0.02	0.03	0.03	0.06	0.17	0.02	0	0.11	0.06	1.1	5.73	30.83	2.89
Cluster-42168.160070	0	0	0	0	0	0	0	0	0	0	0	0	0	0	0	3.96	2.31	25.97
Cluster-42168.13273	0.37	0.33	0.3	0.14	0	0	0.35	0.11	0.41	0.15	0	0.32	0	0.07	0.23	2.58	3.18	2.44
Cluster-42168.30182	0	0	0	0.04	0.03	0	0.02	0	0	0	0	0	0	0.01	0.01	0.16	28.08	1.06
Cluster-1554.0	0	0	0	0	0	0	0	0.04	0	0	0	0	0	0	0	1.51	1.51	0.53
Cluster-42168.46645	0	0.3	0.55	0.34	0.21	0	0.68	0.35	0.46	0	0	0	0.19	0.17	0.16	9	4.53	5.82
Cluster-42168.166542	0	0	0	0	0	0	0	0	0	0	0	0	0	0	0	1.73	11.16	0.98
Cluster-42168.85402	7.89	4.22	22.63	6.61	1.69	6.31	2.06	1.83	3.61	0.69	0	1	0.16	0	0	42.63	38.85	58.83
Cluster-42168.70894	1.16	1.01	1.13	0.92	0.87	0.89	0.68	1.39	1.08	1.02	1.02	0.97	0.76	0.29	1.21	5.51	21.45	5.39
Cluster-42168.69118	1.49	0	0	9.03	6.19	0.42	0	37.14	83.73	47.76	31.43	2.04	48.08	0	8.1	0	0.06	0
Cluster-42168.12603	0	0	0	0	0	0	0	0	0	0	2.63	0	0	0	0	37.64	69.95	40.03
Cluster-42168.141302	1.28	0.71	1.92	0.54	0.29	0.12	0.72	0.37	1.3	0.87	1.07	0.97	0.34	0.59	0.39	3.57	8.24	3.22
Cluster-42168.7167	0	0	0	0	0	0	0	0	0	0	0	0	0	0	0	0.76	9.35	6.93
Cluster-42168.163028	0	0.09	0	0	0.12	0.21	0	0	0	0	0	0	0	0	0.1	6.97	8.9	2.36
Cluster-42168.39194	2.45	4.18	1.35	5.15	3.74	3.7	6.38	10.43	12.29	8.04	6.92	7.61	6.44	13.02	10.92	0.97	1.05	0.59
Cluster-42168.124260	8.49	11.55	8.27	14.08	6.89	10.74	14.45	19.47	24.41	13.48	7.36	20.63	7.09	13.79	11.21	1.68	0.62	1.35
Cluster-42168.7209	0.31	0	0	0	0.06	0	0	0	0	0	0	0	0.06	0	0.07	1.51	1.01	4.18
Cluster-42168.88340	0.52	0	0.45	0	0	0	0	0	0.14	0	0	0	0	0	0	2.62	1.52	1.89
Cluster-42168.39484	14.37	12.11	24.33	5.05	10.53	7.09	5.55	5.74	2.75	1.81	0.23	5.94	0.32	0.09	1.16	88.73	39.46	49.62
Cluster-42168.111492	91.13	20.59	118.03	27.3	25.54	36.7	0.96	2.02	1.18	0	0	2.18	0	0	0	1457.14	38.67	2778.59
Cluster-42168.9184	0	0	0	0	0	0	0	0	0	0	0	0	0	0	0	9.75	135.27	18.81
Cluster-42168.48979	4.23	5.91	3.16	5.04	4.88	6.93	5.58	6.58	7.64	9.84	11.4	10.8	10.28	9.37	4.09	0.72	0.82	1.34
Cluster-42168.170999	70.97	25.18	86.74	38.48	69.02	71.38	7.9	2.86	6.83	0.99	1.08	12.9	0	0	0	281.88	329.82	504.46
Cluster-42168.8935	0	0	0	0	0	0	0	0	0	0	0	0	0	0	0	0.13	3.83	3.34
Cluster-42168.30516	0	0	0	0	0	0	0	0	0	0	0	0	0	0	0	0.78	0.57	0.32
Cluster-42168.162229	0.51	0	0.17	0	0.1	0.32	0	0	0.22	0	0.1	0.18	0.09	0.16	0	4.08	3.26	7.55
Cluster-42168.166445	0	0	0	0	0	0.12	0.12	0	0	0	0	0	0	0	0	2.08	6.79	2.36
Cluster-42168.127831	5.33	0	0	1.14	0	2.29	1.03	1.13	0	1.17	7.64	4.66	2.21	0	0	21.78	48.33	176.97
Cluster-42168.95329	16.59	22.62	27.87	18.19	37.23	20.47	5.15	5.97	13.54	5.82	3.3	10.34	1.73	0.17	0	123.65	194.04	325.13
Cluster-42168.8651	0	0	0	0	0.07	0	0	0	0	0	0	0	0	0	0	0.46	10.54	7.01
Cluster-42168.97234	5.96	2.05	3.23	5.95	6.51	8.24	20.09	12.88	14.42	21.66	20.94	16.09	16.99	12.73	10.91	1.54	1.36	0.73
Cluster-42168.168759	0.03	0.02	0	0.19	0.03	0.16	0	0.06	0.22	0.09	0.03	0.1	0	0.03	0.05	10.73	1.92	1.45
Cluster-42168.59474	24.02	33.8	55.5	42.91	19.89	33.83	13.31	30.42	20.65	8.33	4.19	4.98	2.79	5.17	3.71	287.84	269.75	123.54
Cluster-42168.116905	4.79	4.07	4.9	6.17	2.92	11.64	40.05	35.59	143.97	37.92	18.24	18.44	4.9	15.92	2.48	0.49	0.27	0.13
Cluster-42168.9318	0	0	0	0	0	0.37	0.18	0	0	0	0	0.12	0.2	0.23	0.75	33.85	42.59	19.17
Cluster-42168.170494	0	0	0	0	0	0	0	0	0	0	0	0	0	0	0	3.51	0.61	0.6
Cluster-42168.58767	10.79	0	0	0	0	0	0	0	0	0	0	0	0	0	0	1038.17	21.13	526.11
Cluster-42168.166493	0	0.37	0	0	0	0	0	0	0	0	0	0.21	0	0	0	15.25	1.69	8.44
Cluster-42168.166538	0	2.06	0	0.58	0.73	1.16	0	0.58	0.52	0	0	0	0	0	0.53	71.87	5.58	32.53
Cluster-42168.72434	0	0.78	0.28	0	0.63	0	0	0	0	0	0	0	0	0.2	0	78.12	113.2	30.93
Cluster-42168.6017	0	0	0	0	0	0	0	0	0	0	0	0	0	0	0	5.08	0.23	11.26
Cluster-42168.67291	2.19	0	1.85	0	0	0	0.09	0	0	0.03	0	0.1	0	0	0	8.38	1.1	1.3
Cluster-42168.166133	1.02	0	0	0.75	0.25	0	0.29	0.59	0	0	0	0	1.16	1.65	0.82	5.28	94.37	30.21
Cluster-42168.8887	0	0	0	0	0	0	0	0	0	0	0	0	0	0	0	0.64	0.51	0.56
Cluster-42168.169259	0	0	0	0	0	0	0	0	0	0	0	0	0	0.12	0	2.25	2.12	3.17
Cluster-42168.8947	0	0	0	0	0.05	0	0	0	0	0	0.06	0	0	0.04	0	4.36	4.41	0.44
Cluster-42168.170416	0	0	0	0	0	0	0.03	0	0	0	0	0.03	0	0.05	0.02	5.63	0.67	0.47
Cluster-42168.8409	0.07	0.05	0.07	0.06	0.04	0.31	0.03	0.07	0.03	0	0	0	0.07	0.18	0.21	2.65	2	3.55
Cluster-42168.9253	0	0.28	0.4	0.27	0.71	0.8	0.33	0.5	0.83	0	0	0	0.06	0	0.35	20.08	2.1	28.04
Cluster-42168.167368	0	0	0	0	0	0	0	0	0	0	0	0	0	0	0	0.47	8.77	0.8
Cluster-42168.130612	0.85	0.92	0.46	1.25	0.77	1.25	0.45	0.91	0.94	0.74	0.44	0.48	0.33	0.91	0.93	4.62	13.05	6.17
Cluster-42168.75230	0	28.04	186.35	0	75.63	29.93	0	26.76	24.84	0	0	27.58	0	0	0	1990.96	403.26	580.25
Cluster-42168.137666	0	0	0	0	0	0	0.14	0	0	0	0	0	0	0	0	1.14	5.16	1.36
Cluster-42168.162069	0	0	0	0	0	0	0	0	0	0	0	0	0	0	0	0.16	0.65	0.61
Cluster-42168.9014	1.58	0.54	1.47	3.11	3.59	2.59	1.86	0.64	3.7	1.7	1.21	5.85	0.42	0	0	17.37	15.3	36.89
Cluster-42168.5628	0	0	0.05	0.05	0	0.14	0.05	0.05	0	0	0	0.06	0	0.05	0	1	2.89	3.36
Cluster-42168.119010	1.67	2.3	3.41	0.54	2.18	1.82	3.31	2.5	4.64	8.89	7.03	7.04	18.77	14.16	0.78	0.08	0.16	0.11
Cluster-42168.6987	0	0	0	0	0	0	0	0	0	0	0	0	0	0	0	1.04	5.5	2.08
Cluster-42168.125150	4.15	6.64	4.46	4.97	2.39	3.15	10.18	10.52	17.53	5.45	3.38	14	4.28	25.42	12.51	0.37	0.55	0.47
Cluster-42168.72975	28.21	2.81	15.1	8.19	6.67	10.53	6.82	5.5	6.04	4.26	10.27	18.75	2.97	13.7	35.04	0	0.28	0.67
Cluster-42168.166998	4.83	2.23	2.13	1.26	3.92	1.66	0	1.32	0.8	0.3	0	0.35	0	0	0	205.03	6.21	71.52
Cluster-17683.0	0	0	0.13	0	0	0	0	0	0	0	0	0	0	0	0	5	6.26	1.16
Cluster-42168.167167	0	0.09	0	0.14	0.08	0	0	0.07	0	0.04	0	0	0	0.03	0	5.77	1.48	1.76
Cluster-42168.79915	28.77	6.03	6.48	2.89	11.61	22.8	0	0	0	0	0	0	0	0	0	389.43	47.77	885.91
Cluster-42168.27276	1.91	2.15	5.15	4.14	2.34	9.76	36.11	14.77	42.57	30.94	20.63	27.46	84.26	77.68	53.87	0	0.22	0
Cluster-42168.81556	0.04	0.04	0.07	0.14	0	0.17	0.15	0.03	0.11	0.22	0.45	0.34	0.1	0.04	0	0.74	21.78	12.69
Cluster-42168.83792	1.26	0	0.84	0	0	0	0	0	0	0	0	0	0	0	0	2.18	0.31	1.12
Cluster-42168.166246	0	0	0	0	0	0	0	0	0	0	0	0	0	0	0	0.96	1.67	1.9
Cluster-42168.92253	0.75	0.05	0	0.72	0.96	0.46	1.02	0.41	2.03	1.24	1.56	1.12	2.15	1.16	1.52	0	0	0
Cluster-42168.8669	0	0	0	0	0	0	0	0	0	0	0	0	0	0	0	5.52	11.13	3.85
Cluster-52810.0	0.29	0.25	0	0	0	0	0	0	0	0	0	0	0	0	0	4.37	4.93	6.08
Cluster-42168.9606	0	0	0	0	0	0	0	0	0	0	0	0	0	0	0	0.53	0.96	2.83
Cluster-9534.0	0	0	0	0	0	0	0	0	0	0	0	0	0	0	0	2.16	4.95	6.97
Cluster-42168.79681	14.73	0.14	17.7	0.48	0.15	0.55	8.27	0.3	21.37	0.86	0.37	0.65	9.14	0.75	5.57	0	0	0
Cluster-42168.9607	0	0	0	0	0	0	0	0	0	0	0	0	0	0	0	0.97	2.09	0.65
Cluster-42168.80687	0.05	0	0.28	0.26	0	0.78	0	0.27	0	0	0	0.29	0	0.26	0	6.12	12.14	10.37
Cluster-42168.8988	0	0	0	0	0	0	0	0	0	0	0	0	0	0	0	9.25	4.78	1.62
Cluster-42168.44604	0	0.15	0	0	0.08	0.07	0.14	0.07	0.23	0.22	0.34	0.17	0	0.06	0	5.37	0.45	5.68
Cluster-42168.10277	0	0	0	0	0	0	0	0	0	0	0.75	0	0	0	0	9.07	13.9	10.23
Cluster-42168.16039	0	0	0	0	0	0	0	0	0	0	0	0	0	0	0	0.32	1.52	3.1
Cluster-42168.128391	0.87	1.9	2.24	1	0.87	1.44	0	0.85	0.16	0	0.11	0	0	0	0	18.46	10.55	4.82
Cluster-29211.0	0	0.12	0	0	0	0	0	0	0	0	0	0	0	0	0	1.03	1.18	2.99
Cluster-30457.0	0	0.27	0	0	0	0	0	0.11	0	0.22	0.38	0	0	0	0	0.69	6.84	7.24
Cluster-42168.9617	0	0	0	0	0	0	0	0	0	0	0	0	0	0	0	244.1	395.89	155.98
Cluster-42168.43537	15.71	12.76	1.86	35.85	24.57	50.07	712.55	169.11	361.33	691.85	444.72	442.23	206.52	144.61	4.8	0	0	0
Cluster-42168.168041	0	0	0	0	0	0	0	0	0	0	0	0	0.24	0	0	2.28	6.16	6.95
Cluster-42168.168454	0	0	0	0	0.23	0	0	0	0	0	0	0	0.21	0	0.18	2.38	8.44	10.92
Cluster-42168.7928	0	0	0	0	0	0	0	0	0.1	0.12	0	0	0	0.11	0	2.05	1.8	1.98
Cluster-42168.93396	1.1	1.07	6.33	1.18	0	2.37	1.07	1.16	2.09	3.63	1.31	6.01	0	4.56	2.16	24.92	65.96	23.45
Cluster-42168.37538	0.15	0.37	0.12	0	0	0	0	0	0	0	0	0	0	0	0	1.7	0.17	0.65
Cluster-42168.166408	0	1	1.19	0	4.27	2.22	0	0	1.96	0	0	0	0	0	0	101.94	40.42	22.25
Cluster-42168.64439	9.35	2.87	5.14	1.57	2.77	0.31	0	1.06	1.88	0.93	1.1	0.5	0	0	0.41	102.72	3.43	168.27
Cluster-42168.123535	2.19	3.13	2.92	10.54	1.63	8.54	43.28	23.07	43.05	44.24	17.74	26.89	46.01	40.96	10.2	0.34	0.18	0
Cluster-42168.109125	0	0	0	0	0	0	0	0	0	0	0	0	0	0	0	105.06	0	85.35
Cluster-42168.142949	0.05	0.02	0.21	0.02	0.05	0	0	0	0	0	0	0	0	0	0	0.8	0.39	7.13
Cluster-42168.9655	0	0	0	0	0	0	0	0	0	0	0	0	0	0	0.15	49.74	85.67	0
Cluster-42168.78782	7.83	1.02	4.45	4.81	8.04	17.8	0.33	3.09	3.89	0.17	0.6	0.94	0	0	0	375.78	51.68	119.04
Cluster-42168.82109	11.24	4.41	16.49	7.63	3.59	6.52	0.49	0	0.66	0.06	0	0	0	0	0.1	103.19	29.82	38.11
Cluster-42168.14426	0.23	0	0	0	0	0	0	0	0	0	0	0	0	0	0	1.94	13.3	6.45
Cluster-42168.8719	1.36	0.62	1.31	0.19	0.8	0	0	0.23	0.19	0	0	0	0	0	0	63.14	1.79	66.16
Cluster-42168.166987	0	0	0	0	0	0	0	0	0	0	0	0	0	0	0	1.43	2.2	1.33
Cluster-4301.0	0	0	0	0	0	0	0	0.05	0	0	0	0	0	0	0.04	0.33	1.69	3.31
Cluster-42168.18280	0	0	0	0	0	0	0	0	0	0	0	0	0	0.4	0	2.52	3.7	6.75
Cluster-42168.136750	0.61	0.13	0.16	0.14	0	0.14	0	0	0.13	0	0	0	0	0	0.14	6.13	1.6	18.4
Cluster-42168.8727	0	0	0	0	0	0	0	0	0	0	0	0	0	0	0	5.95	0.21	6.27
Cluster-42168.39886	0.08	0.17	0.25	0.07	0	0	0	0	0	0	0	0	0	0.05	0.1	11.08	0.42	2.5
Cluster-42168.32631	0	0	0	0.46	0.64	1.03	0.98	0.53	0.68	0.54	0.86	0.56	0.94	0.35	0.8	0	0	0
Cluster-42168.169739	0	0	0	0	0	0.08	0.08	0	0.03	0.04	0.05	0.05	0	0.04	0.11	1.57	9.75	0.8
Cluster-42168.168588	0	0	0	0	0	0	0	0	0	0	0	0	0	0	0	1.63	1.82	2.27
Cluster-42168.63420	3.7	0.46	1.75	0	0	1.3	3.18	0	0.69	0.3	0	0	1.66	0	0	12.76	25.78	33.99
Cluster-3322.0	0	0	0	0	0	0	0	0	0	0	0	0	0	0	0.06	0.83	1.52	1.21
Cluster-42168.162063	0	0	0.08	0	0.17	0	0	0	0	0	0	0	0	0	0	2.75	17.85	2
Cluster-42168.132755	0	0	0	0	0	0	0	3.64	0	0	0	0	0	0	0	297.13	16.6	115.02
Cluster-42168.80644	19.97	53.09	6.7	83.26	110.33	108.43	457.85	238.06	330.79	354.7	408.74	1312.15	1471.09	276.55	56.34	0.61	9.7	1.54
Cluster-20444.0	0	0	0	0	0	0	0	0	0	0	0.85	0	0	0	0	8.06	13.89	17.54
Cluster-42168.167292	0	0	0	0	0	0	0	0	0	0	0	0	0	0	0	29.65	1.12	3.14
Cluster-42168.8931	0.2	0	0	0	0	0	0	0	0	0	0	0	0	0	0	1.99	1.25	1.57
Cluster-42168.14654	0	0	0	0.05	0	0	0	0	0.05	0.06	0	0.06	0.12	0	0	0.76	9.97	1.17
Cluster-42168.68676	4.24	1.85	2.18	4.73	5.9	4.43	4.63	3.98	1.93	4.85	7.97	4.12	5.84	1.82	1.34	20.01	92.31	32.92
Cluster-42168.95396	0	0	0	0	0	0.01	0	0	0	0	0	0	0	0	0	0.99	0.06	0.4
Cluster-42168.116277	0	0	0	0	0	0	0	0	0	0	0	0	0	0	0	5.87	3.67	16.81
Cluster-42168.119370	0	0.29	0	0	0	0	0	0	0	0	0.15	0	0	0	0	6.43	8.27	0.76
Cluster-42168.9688	0.13	0.21	0.23	0.14	0.1	0	0	0	0	0	0.09	0	0	0	0	0.33	13.74	11.65
Cluster-42168.166547	0.11	0	0.08	0.16	0	0	0	0	0	0	0	0	0	0	0	15.01	0.66	9.42
Cluster-42168.113519	1.86	2.31	1.4	1.84	3.29	3.78	6.82	7.18	10.21	11.62	11.18	16.67	10.21	18.62	7.67	0.32	0.62	0.55
Cluster-1680.3	0	0	0	0	0	0	0	0	0	0	0	0.05	0	0	0	0.46	0.98	1.48
Cluster-42168.62235	6.57	0	6.01	0	0	0	0	0	0	0	0	0	0	0	0	0.46	1.46	0.59
Cluster-42168.178236	0.17	0	0	0	0	0.49	0	0	0.15	0	0	0	0	0	0	6.78	5.77	6.56
Cluster-42168.30316	0	0	0.04	0	0	0.12	0	0	0.17	0	0	0	0	0	0	5.39	8.57	0.52
Cluster-42168.126879	8.9	7.79	13.38	3.01	6.4	7.82	0.86	2.37	1.42	1.06	1.22	0.66	0.64	0	0.13	351.19	9.23	188.49
Cluster-42168.138903	4.21	4.36	2.15	7.14	5	8.66	4.8	11.31	9.42	6.39	3.46	2.37	1.78	2.63	1.87	64.62	149.02	22.53
Cluster-42168.9533	0.79	0	0	0	0.49	0	0.38	0	0.35	0	0	0	0	0	0	19.71	7.47	5.61
Cluster-42168.166624	0	0	0	0	0	0	0	0.03	0.09	0	0	0	0	0	0	6.83	1.02	0.21
Cluster-42168.166302	0.16	0.52	0.05	0.25	0.36	0.55	0	0.26	0.18	0.16	0.18	0.23	0.34	0.1	0.23	8.96	1.14	17.56
Cluster-42168.166898	0	0	0	0	0	0	0	0	0	0	0	0	0	0	0	0.58	1.09	1.93
Cluster-1656.1	0	0	0	0	0	0	0	0	0	0	0	0	0	0	0	1.53	0.81	0.71
Cluster-7399.0	0	0	0	0	0	0	0	0	0.08	0	0	0	0	0.08	0.16	1.38	1.06	2.22
Cluster-42168.39962	0	0	0	0	0	0	0	0	0	0	0	0	0	0	0	0.71	7.59	0.57
Cluster-42168.18378	0.14	0	0	0	0	0.54	0.36	0	0.62	0.29	0	0.16	0	0.54	0.26	4.65	19.73	10.85
Cluster-42168.166386	0	0	0	0	0	0	0	0	0	0	0	0	0	0	0	0.32	2.64	0.92
Cluster-42168.166530	1.33	0	0	0.78	0.29	0	0	0.02	0	0	0	0	0	0	0	75.35	2.36	19.78
Cluster-42168.99349	8.69	9.78	8.69	9.22	13.81	9.11	9.42	9.41	8.95	11.95	8.65	16.13	8.07	10.05	1.81	33.15	72.39	64.94
Cluster-42168.133300	0	0	0	0	0	0	0	0	0	0	0	0	0	0	0	114.06	98.99	173.65
Cluster-42168.108470	1.19	0.88	0.77	1.84	0.86	1.27	1.82	2.14	1.84	3.77	1.46	1.77	1.45	4.56	4.24	0.04	0	0.06
Cluster-42168.9500	0	0.12	0.06	0.1	0	0.06	0	0.06	0	0	0	0	0	0	0	58.28	47.11	0
Cluster-42168.8231	0.06	0	0	0.06	0	0.05	0	0.06	0	0	0.07	0	0	0	0	1.04	1.38	1.59
Cluster-42168.9041	3.14	0	0	0	0	0	1.53	0	0	0	0	0	0	0	0	78.94	16.55	17.92
Cluster-1571.1	0	0	0	0	0	0	0	0	0	0	0	0	0	0	0	1.49	3.77	2.45
Cluster-42168.39269	0	0.39	0	0	0.54	1.3	1.66	1.32	0.78	0.45	1.02	1.89	1.82	0.85	2.01	8.44	18.8	19.2
Cluster-42168.170807	0	0	0	0	0	0	0	0	0	0	0	0	0	0	0	1.81	1.4	1.19
Cluster-42168.9570	0	0.14	0	0	0	0	0.04	0.04	0	0	0.05	0	0	0	0	2.56	0.65	0.47
Cluster-42168.9204	0	0	0	0	0	0	0	0	0	0	0	0	0	0	0	79.44	138.32	74.4
Cluster-42168.65676	41.53	26.55	41.89	52.38	36.78	45.6	8.27	16.45	9.96	5.23	5.76	9.74	1.12	0.15	0.04	202.13	150.42	337.22
Cluster-42168.9266	0	1.03	0.47	0.34	0.51	0.13	0	0.02	0	0	0	0	0	0	0.08	4.18	1.94	24.05
Cluster-42168.112073	5.4	0	0	0	0	0	0	0	0	0	0	0	0	0	0	552.37	21.93	178.25
Cluster-42168.8936	0	0	0	0	0	0	0	0	0	0	0	0	0	0	0	0.11	4.21	1.38
Cluster-42168.68040	1.54	1.16	1.52	2.95	1.53	1.28	10.31	2.74	2.7	10.02	6.29	3.05	3.37	3.01	1.07	0.18	0.15	0.29
Cluster-42168.114878	0.26	0.12	0.29	0.85	0.24	0.52	0.24	0.25	0.76	0.67	0.71	2.12	0.77	0.84	0.25	0	0.03	0
Cluster-42168.42911	1.72	2.01	1.08	2.84	3.73	12.67	25.67	20	35.6	31.96	6.15	54.47	16.43	7.82	14.8	0.27	0.51	0.76
Cluster-42168.166314	0.16	0.34	0.42	0.2	0.03	0.07	0	0.1	0.09	0	0	0	0	0	0	4.38	1.03	1.26
Cluster-4090.0	0	0	0	0	0	0	0	0	0	0	0	0	0	0	0	0.96	2.99	0.27
Cluster-42168.166754	0.3	0.25	0.15	0	0	0.14	0	0	0	0.15	0	0	0	0	0	13.1	5.39	1.15
Cluster-42168.167102	0	0.06	0.07	0	0.08	0	0	0	0	0	0	0	0.08	0	0.19	3.27	0.41	8.16
Cluster-42168.76082	3.96	1.02	4.82	4.47	0.86	0.58	0.17	1.34	1.09	0.3	0.28	0.19	0	0	0	19.91	34.21	36.11
Cluster-45574.0	0.35	0.21	0.48	0.52	0.53	0.96	0.04	0.17	0.15	0.13	0.05	0.09	0.05	0	0	8.56	2.44	8.37
Cluster-42168.8974	0	0	0	0	0	0	0	0	0	0	0	0	0	0	0	1.75	1.79	1.91
Cluster-42168.8612	8.17	1.94	5.28	6.51	7.11	6.15	1.9	1.48	0.29	2.34	2.69	0.18	0.88	0	0	85.83	17.23	193.11
Cluster-42168.76135	0	0	1.33	0	0	0	0	0	0	0	0	0	0	0	0	0.4	0.88	1.12
Cluster-57621.0	0.5	0.14	0.69	0.16	0	0	0	0	0.14	0	0	0	0	0	0	7.01	4.24	1.82
Cluster-42168.88876	135.22	27.14	120.81	31.47	2.86	13.24	80.49	12.83	54.24	15.29	28.82	68.13	22.63	36.82	14.57	0.32	0	0
Cluster-42168.76410	18.72	12.02	16	10.39	6.23	15.7	5.45	5.91	8.66	5.31	3.51	4.66	5.38	3.25	5.16	73.11	116.33	39.92
Cluster-42168.166448	0	0.18	0.12	0	0	0	0	0	0	0	0	0	0	0	0	0.24	1.52	0.28
Cluster-42168.17543	0	0	0.1	0	0	0	0	0	0	0	0	0	0	0	0	0.72	14.54	9.41
Cluster-42168.9558	0	0	0	0	0	0	0	0	0	0	0	0.27	0	0	0	1.64	9.71	7.18
Cluster-42168.9363	0	0.03	0	0	0	0	0	0	0	0	0	0	0	0	0	1.18	0.28	0.39
Cluster-42168.162950	0	0	0	0	0	0	0	0	0	0	0	0	0	0	0	0.49	23.81	10.05
Cluster-42168.35116	3.32	2.03	4.77	3.91	3.99	4.64	15.3	4.5	5.87	12.48	9.13	1.79	6.91	4.39	6.86	0.77	0.5	0.15
Cluster-42168.166911	0	0	0	0	0	0	0	0	0	0	0	0	0	0	0	2.78	2.87	4.63
Cluster-42168.167293	0	0	0	0	0	0	0	0	0	0	0	0	0	0	0	133.39	62.15	45.63
Cluster-42168.167541	0	0	0	0	0	0	0	0	0	0	0	0	0	0	0	0.4	0.08	0.56
Cluster-42168.62859	1.65	1.56	0.76	0.35	1.65	0	1.37	0.36	0	0	2.08	0.39	0	0	0	9.68	20.71	33.41
Cluster-1357.0	0	0	0	0	0	0	0	0	0	0	0	0	0	0	0	1.41	2.96	0.62
Cluster-42168.5635	0	0.13	0	0	0	0.15	0	0.16	0	0	0.18	0	0	0	0	2.44	2.55	5.51
Cluster-42168.146155	0.49	0	0	0	0	0	0	0	0.22	0.25	0	0	0	0	0	3.44	3.93	2.61
Cluster-42168.9529	0.78	0.68	0.83	0.77	0	0	0	0	0.34	0	0	0	0	0	0	45.37	7.77	9.05
Cluster-42168.7064	0	0	0	0	0	0	0	0	0	0	0	0	0	0	0	0.22	1.31	0.36
Cluster-42168.90006	0.23	0.03	0.37	1.13	0.63	0.1	0.71	0.93	0.17	0.61	1.34	0.19	0.28	0.38	0.83	0	0.02	0
Cluster-42168.34711	7.7	3.31	20.88	5.11	4.13	9.4	4.49	2.73	3.75	1.39	0.68	6	0	0	0	23.13	49.67	82.43
Cluster-42168.94655	4.78	4.06	4.59	4.65	1.67	1.5	19.87	7.17	9.08	23.2	14.37	7.22	57.74	75.9	1.65	0	0	0
Cluster-42168.47623	0.28	0.96	0.41	0.31	0.24	0.48	0.53	0.5	0.56	0.23	0.03	0.08	0.03	0.22	0.48	19.56	1.63	2.34
Cluster-42168.34823	0.55	0.64	1.07	0.72	0.55	0.51	0.17	0.25	0.55	0.28	0.34	0.5	0.3	0.66	0.74	5.01	8.54	1.77
Cluster-42168.76518	49.32	7.7	47.9	12.94	14.74	15.28	0.45	0.47	0.51	0	0	0.52	0.13	0	0	402.42	15.66	762.85
Cluster-42168.161017	0	0.25	0.29	0	0	0.08	0	0	0.07	0	0	0	0	0	0	5.14	0.81	1.15
Cluster-42168.36259	0	0.08	0	0	0	0	0	0	0	0	0	0	0	0	0	1.39	0.79	1.44
Cluster-42168.55130	0.83	0.47	0	0.54	0.33	1.07	0	0.55	0	0.28	0.96	1.5	0.87	1.05	0.5	2.83	18.69	21.07
Cluster-42168.137109	0	0	0	0	0	0	0	0	0	0	0	0	0	0	0	0.84	0.29	1.93
Cluster-42168.166999	3.1	1.07	0	0.57	0.55	0	0	0.29	0	0.24	0	0.11	0	0	0	83.65	1.18	22.25
Cluster-42168.56349	0	0	0	0	0	0	0	0	0	0	0	0	0	0	0	0.46	20.29	8.45
Cluster-42168.97107	227.9	158.87	163.84	267.47	145.6	294.29	193.88	121.97	194.7	145.62	295.01	311.39	206.96	238.04	135.9	704.02	1912.59	1973.9
Cluster-42168.44605	16.52	27.12	27.43	8.87	25.27	28.67	20.4	25.74	30.21	52.42	41.09	30.99	28.4	1.74	0.78	895.58	31.69	684.17
Cluster-42168.167785	0	0	0	0	0	0	0	0	0	0	0	0	0	0	0	4.62	0.41	1.66
Cluster-30159.0	0	0.05	0	0	0	0.06	0	0	0	0	0	0	0	0	0	0.85	4.57	0.93
Cluster-42168.39008	0	1.46	3.61	0.45	0.33	0.32	0.08	0.65	2.78	0.24	1.16	0.81	0.68	0.54	0.93	0	0	0
Cluster-42168.151546	0	0	0	0	0	0	0	0	0.1	0	0	0	0.13	0	0	1.06	2.33	1.69
Cluster-42168.54208	0.24	1.72	0	0.27	0.37	0	0	0.23	0	0	0	0.44	0	0.07	0	8.83	18.53	1.62
Cluster-5244.0	0	0	0	0	0	0	0	0	0	0	0	0	0	0.11	0.11	1.54	1.28	2.29
Cluster-42168.168096	0.08	0	0	0.08	0.18	0	0	0	0	0.08	0.19	0.18	0	0.07	0.14	0.94	7.35	2.79
Cluster-42168.163189	0	0	0.6	0	0	0	0	0	0	0	0	0.13	0	0	0	14.63	76.19	0
Cluster-42168.169192	0	0	0	0	0.05	0	0	0	0	0	0	0	0	0	0	2.56	0.67	0.7
Cluster-42168.57346	0	0	0	0	0	0	0	0	0	0	0	0	0	0	0	0.08	3.06	0.68
Cluster-42168.6180	0	0	0	0	0	0	0	0	0	0	0	0	0	0	0	5.11	6.21	8.98
Cluster-42168.137676	9.15	4.07	5.88	6.37	5.12	8.49	12.36	10.67	9.23	8.75	8.69	10.39	9.15	11.36	8.44	1.49	1.41	2.08
Cluster-42168.163632	0.1	0	0	0	0	0	0	0	0	0	0	0	0	0	0	1.62	0.36	0.96
Cluster-42168.19959	0	0.29	0.41	0.9	0	0.89	0.93	0.53	1.04	1.22	0.62	2.21	0	0.88	0.84	6.48	25.56	10.23
Cluster-42168.8598	1.87	1.6	3.9	0.66	0.34	0.56	0.24	0.15	0.04	0	0	0	0	0	0	21.88	2.67	3.42
Cluster-42168.9317	0.25	0.4	0.27	0.27	0.45	0	0	0.15	0.34	0.28	0.26	0.5	0	0	0	15	19.31	2.89
Cluster-42168.166846	0	0.12	0.29	0	0	0	0	0	0	0	0	0	0	0	0	4.34	1.79	1.24
Cluster-42168.168976	0	0	0	0	0	0	0	0	0	0	0	0	0	0	0	1.29	0.56	0.39
Cluster-42168.9629	0	0.01	0	0	0	0	0	0.01	0	0	0.02	0	0.02	0	0.01	6.32	30.17	0
Cluster-42168.40216	0	0	0	0.58	0	0	0	0	0	0	0	0	0	0	0	25.54	10.17	40.29
Cluster-42168.166215	0	0	0	0	0	0	0	0	0	0	0	0	0	0	0	12.97	1.17	23.83
Cluster-42168.167227	0.15	0.02	0.08	0.1	0.22	0	0.03	0.05	0.07	0.14	0.09	0	0.17	0.21	0.54	2.4	4.12	1.4
Cluster-42168.129540	0	0	0	0	0	0	0	0	0	0	0	0	0	0	0	0.4	0.42	0.39
Cluster-42168.122648	0.2	2.72	3.2	1.04	1.68	2.99	5.11	3.01	4.05	6.32	5.37	5.48	5.34	3.56	0.85	0.12	0.14	0
Cluster-42168.144800	1.06	8.68	0.78	9.7	3.16	16.19	63.13	57.13	72.51	81.43	77.94	113.83	74.56	148.2	50.18	0.26	0.78	0
Cluster-42168.160576	0	0	0	0	0	0	0	0	0	0	0	0	0	0	0	5.11	5.21	8.01
Cluster-42168.52748	0.78	0	0	0	0	0.39	0.37	0	0	0	0	0	0	0	0	2.25	82.17	5.15
Cluster-42168.123400	0	0.4	0	0	0	0	0	0	0	0	0	0	0	0	0	0.22	0.41	0.5
Cluster-42168.131772	4.46	5.36	10.43	4.77	7.02	7.11	19.11	18.83	21.5	15.77	9.88	7.17	8.85	23.54	14.93	0.98	0.82	0.19
Cluster-42168.143060	1.13	1.04	0.39	0.17	0.2	0.24	0.07	0.13	0.13	0.05	0.03	0.11	0.03	0.05	0.05	2.89	1.3	0.93
Cluster-42168.167615	0	0	0	0	0	0	0	0	0	0	0	0	0	0	0	0	135.6	28.02
Cluster-42168.170849	0	0.33	0	0	0	0	0	0	0	0	0	0	0	0	0	1	0.5	3.03
Cluster-42168.35783	18.81	24.48	20.99	46.94	18.49	46.07	111.15	210.04	168.41	82.58	42.46	75.81	53.39	604.76	152.26	6.87	1.46	2.14
Cluster-1790.0	0	0	0	0	0	0	0	0	0	0	0	0	0	0	0	1.5	1.63	1.41
Cluster-42168.166597	0	0	0	0	0	0	0	0	0	0	0	0	0	0	0	14.08	0	20.76
Cluster-42168.96252	31.91	38	48.94	21.04	9.27	13.03	3.26	5.18	9.92	2.29	1.59	1.37	3.04	0.64	0.1	209.84	60.34	73.11
Cluster-42168.80932	0.14	0	0	0	0	0	0	0	0	0	0	0	0	0	0	5.76	3.62	0.6
Cluster-42168.8082	0	0	0	0	0	0	0	0	0	0	0	0	0	0	0	6.61	38.01	27.58
Cluster-42168.8789	0	0	0	0	0	0	0	0	0	0	0	0	0	0	0	2.06	0.81	0.36
Cluster-42168.162089	0	0	0	0	0	0	0	0	0	0	0	0	0	0	0	0.43	0.15	0.39
Cluster-42168.135564	0.73	0.72	0.69	0.32	0.5	0.37	0.15	0.47	0.22	0.16	0.02	0.2	0.13	0.24	0.04	7.68	1.36	3.1
Cluster-42168.25497	0	0.13	0	0	0.44	0.14	0	0	0	0	0	0.21	0.16	0	0	3.38	4.33	2.84
Cluster-1563.0	0	0	0	0	0	0	0	0	0	0	0	0	0	0	0	0.69	1.9	1.05
Cluster-42168.62066	0	0	0	0	0	0.17	0	0	0	0	0	0	0.07	0	0	1.91	1.84	4.12
Cluster-42168.132557	0	0	0	0	0	0	0	0.08	0	0	0	0	0	0	0	0.92	3.36	0.63
Cluster-42168.9625	0	0	0	0	0	0	0	0	0	0	0	0	0	0	0	1.82	0.04	0.58
Cluster-1327.0	0	0	0	0	0	0	0	0	0	0	0	0	0	0	0	1.04	0.9	2.37
Cluster-42168.160156	1.27	1.93	1.37	1.28	0.82	0.25	0.09	0.27	0.31	0.09	0.21	0.69	0.29	0.84	0.64	3.8	9.18	12.3
Cluster-42168.87011	0	0	0	0	0	0	0	0	0	0	0	0	0	0	0	0.45	0.69	6.89
Cluster-42168.166996	0	0	0	0.06	0	0	0	0	0	0	0	0	0	0	0	0.63	0.93	3.06
Cluster-42168.157977	0	0	0	0	0	0	0	0	0.44	0	0.57	0	0	0	0.45	3.34	7.34	14.74
Cluster-1690.0	0	0	0	0	0	0	0	0.09	0	0	0	0	0	0	0	1.03	1.9	0.85
Cluster-42168.146387	7.2	0	0	0	0	0	0	0	0	0	0	0	0	0	0	211.85	43.87	84.3
Cluster-42168.57319	0	0	0	0.05	0	0.05	0	0.05	0	0	0	0	0	0	0	1.18	0.78	0.66
Cluster-55224.1	1.46	0.31	3.15	0	0	0.66	0	0	0	0	0	0	0	0	0	13.18	4.51	13.68
Cluster-42168.8861	0	0	0	0	0	0	0	0	0	0	0	0	0	0	0	0	116.54	22.17
Cluster-42168.170138	0	0	0	0	0	0	0	0	0	0	0	0	0	0	0	0.69	5.45	3.66
Cluster-42168.42325	0	0.59	0.15	0.27	0	0.13	0	0	0.12	0	0	0	0	0	0	3.36	2.48	2.34
Cluster-42168.166394	0	0	0	0.11	0	0	0	0	0	0	0	0	0	0	0	8.39	2	0.83
Cluster-42168.9265	0	0	0	0	0	0	0	0	0	0	0	0	0	0	0	8.76	10.78	13.43
Cluster-42168.52744	0	0	0	23.32	0	28.51	0	0	0	0	0	0	0	0	0	202.92	148.96	183.34
Cluster-42168.156286	0	0.31	0	0.12	0.56	0	0.59	0.36	0.11	0.37	1.14	0.81	0.39	0.12	0	1.89	10.75	10.35
Cluster-42168.86258	199.76	166.92	337.87	108.43	200.82	112.92	2.25	20.59	5.27	2.93	2.13	11.69	0.83	0	0	2949.29	159.87	5447.76
Cluster-4998.0	0	0	0	0	0	0	0	0	0	0	0	0	0	0	0.16	1.59	1.81	3.22
Cluster-42168.9008	0.11	0.35	0	0	0.36	0.1	0	0	0.18	0.11	0.12	0	0	0	0.09	10.7	1.84	3.04
Cluster-42168.8992	0	0	0	0	0	0	0	0	0	0	0	0	0	0	0	1.2	1.92	0.8
Cluster-42168.45274	0	0.6	0.72	0	0.27	0	0.7	0.54	0.19	0.39	0.09	0.19	0.07	0.12	0.12	11.9	51.91	2.47
Cluster-42168.75675	13.7	32.1	13.39	46.28	18.31	62.15	280.57	305.53	427.58	125.63	69.98	211.75	71.9	439.32	397.06	4.29	0.58	4.55
Cluster-42168.139957	0	0	0	0	0	0	0	0	0	0	0	0	0	0	0	0.44	4.4	3.42
Cluster-42168.92266	21.82	13.65	23.52	67.99	43.16	55.62	108.05	84.39	72.49	117.48	112.61	58.69	74	145.09	174.18	15.14	8.49	4.47
Cluster-42168.66334	0.19	0.48	0.39	0.18	0.75	1.64	1.45	0.57	0.68	0.58	1.32	0.21	0.4	0.54	1.37	8.04	37.66	5.85
Cluster-42168.9536	0	0	0	0	0	0.12	0	0	0	0	0	0	0	0	0	4.49	10.5	0.38
Cluster-42168.75229	0	27.21	54.78	43.04	55.83	58.34	11.11	13.16	12.17	0	0	0	0	0	0	827.73	124.63	370.63
Cluster-42168.81978	0.51	0.36	0.07	0.24	0.08	0.03	0.14	0.14	0.1	0.1	0.17	0.17	0.04	0.07	0.07	1.49	2.1	0.99
Cluster-42168.166533	0.15	0.06	0.04	0	0.08	0.21	0.14	0.11	0.03	0.11	0.26	0.04	0.28	0.07	0	8.86	2.05	0.8
Cluster-21142.0	0	0.13	0.09	0.12	0.04	0	0.06	0.03	0	0	0.04	0	0.03	0.03	0	1.12	2.1	0.53
Cluster-42168.73875	43.32	52.39	57.38	11.22	29.34	65.95	8.56	22.02	9.28	0	0	0	0	0	0	709.5	139.78	238.33
Cluster-42168.6259	0.1	0.15	0.05	0	0	0.04	0.09	0	0.04	0	0	0	0	0	0.04	2.57	2.2	0.18
Cluster-42168.35117	4.89	1.75	7.29	8.01	5.35	4.19	42.79	5.94	9.23	25.95	33.83	6.25	17.73	9.34	14.64	0.86	1.5	0.62
Cluster-42168.7515	6.3	0	11.9	2.25	0	7.89	0	0	0	0	0	0	0	0	0	31.6	59.01	118.84
Cluster-42168.9423	0	0	0	0	0	0	0	0	0	0	0	0	0	0	0	9.27	1.21	1.71
Cluster-42168.8160	0	0	0	0	0	0	0	0	0	0	0	0	0	0	0	0.95	2.64	0.26
Cluster-42168.94075	14.34	6.46	12.85	10.37	12.12	10.9	0.39	0.41	1.26	0	0.24	2.26	0	0	0.56	30.88	46.96	74.45
Cluster-42168.6395	0.15	0	0.23	0	0.08	0.07	0	0	0.06	0	0	0	0.08	0	0	1.95	2.03	0.68
Cluster-47806.0	1.09	0.46	0.85	0	0.71	0	0	0	0	0	0	0.29	0	0	0	8.71	3.8	11.61
Cluster-42168.166273	0	0	0	0	0	0	0	0	0	0	0	0	0	0	0	475.91	102.62	2.24
Cluster-42168.52289	0.16	0	0	0.35	0.17	0.15	0	0	0	0	0	0	0	0	0.05	3.59	1.08	1.67
Cluster-42168.8255	0	0	0	0	0	0	0	0	0	0	0	0	0	0	0	0.49	0.27	0.15
Cluster-42168.23115	0	0	0	0	0	0	0	0	0	0	0	0	0.43	63.05	388.82	1.01	0.83	1.82
Cluster-61702.0	0	0	0.2	0.06	0.15	0.06	0.06	0	0.05	0.13	0	0.07	0	0	0.06	3.28	0.68	1.24
Cluster-42168.162228	0	0.75	0	0	0	0	0	0	0	0	0	0	0	0	0	3.71	6.13	3.85
Cluster-42168.6451	0.11	0	0	0	0	0	0	0	0	0	0	0	0	0	0	0.34	0.93	0.1
Cluster-42168.50210	0.06	0.11	0.35	0.2	0.01	0.23	0.24	0.21	0.16	0.27	0.3	0.51	0.32	0.35	0.09	2.5	6.74	2.33
Cluster-42168.5553	0.76	0.68	0.87	0	0.13	0	0.31	0	0.06	0	0	0	0.47	0.42	0.38	1.91	1.41	2.96
Cluster-42168.27747	1.16	0.11	0.35	0.49	3.01	0.8	34.14	2.11	10.79	26.48	13.24	39.7	64.65	9.02	0.25	0	0	0
Cluster-42168.137905	0.53	0.21	0	0	0.86	0.23	0.46	0	0	0	0	0	0	0	0	8.5	3.22	14.14
Cluster-42168.111239	4.72	0.75	5.1	0	0	0	0	0	0	0	0	0	0	0	0	7.58	14.54	4.6
Cluster-42168.9274	0	0	0	0	0	0	0	0	0	0	0	0	0	0	0	1.42	12.77	19.63
Cluster-42168.162230	0.8	0.13	0	0.68	0.45	0	0.53	0	0	0	0	0	0.34	0.15	0	6.11	5.15	7.52
Cluster-42168.163104	0	0	0	0	0	0	0	0	0	0	0	0	0	0	0	13.6	5.35	4.14
Cluster-42168.169895	0.1	0.11	0	0	0.07	0.18	0	0.13	0	0	0.08	0.07	0.14	0	0.09	1.87	2.09	0.89
Cluster-42168.64441	25.3	12.07	36.45	0	22.6	0	0	8.13	0	0	4.62	8.26	0	0	0	815.45	33.12	659.02
Cluster-42168.169438	0	0	0	0	0	0	0	0	0	0	0	0	0	0	0	1.35	1.33	5.19
Cluster-42168.64442	10.19	2.73	12.53	0	0	0	0	0	0	0	0	2.86	0	0	0	206.24	2.61	114.37
Cluster-42168.93193	11.37	8.55	2.98	7.28	16.06	8.75	25.05	12.99	10.72	54.1	121.05	48.91	20.74	21.21	8.86	2.7	1.06	1.46
Cluster-42168.73745	0.78	1.21	1.07	2.72	2.07	1.91	0.87	0.97	2.04	1.9	0.98	0.85	0.6	0.2	0	7.12	7.28	7.62
Cluster-42168.167226	0	0	0	0.21	0.26	0	0.11	0	0.1	0	0.13	0	0	0	0.2	1.12	6.86	3.51
Cluster-42168.9077	0	0	0	0	0	0	0	0	0	0	0	0	0	0	0	1.57	1.12	0.88
Cluster-42168.168280	0	0	0	0	0	0	0	0	0	0	0	0	0	0	0	1.34	89.56	8.82
Cluster-42168.43796	0	0	0	0	0.39	0	0	0.16	0	0	0	0.34	0	0	0	3.31	13.92	2.16
Cluster-42168.64440	6.51	4.03	1.08	3.53	1.89	1.51	0	0	2.26	0	0	0	0	0	0	89.43	2.2	66.05
Cluster-2826.0	0	0	0	0	0.19	0	0	0.08	0	0	0	0	0	0	0	1.5	1.57	3.66
Cluster-42168.142950	0	0	1.83	0	0	0	0	0	0	0	0	0	0	0	0	5.23	30.42	60.34
Cluster-42168.7494	3.4	0	5.24	0	1.58	0	1.1	0	0	0	0	0	0	0	0	11.06	12.06	48.32
Cluster-42168.42825	2.12	1.12	2.58	1.92	1.02	0.3	2.05	1.34	3.69	3	0.99	3.36	1.72	2.82	1.54	0	0	0
Cluster-42168.143483	2.69	0.86	0	4.74	4.86	13.31	1.73	4.7	0.84	0.97	0	0	0	0	0	42.49	36.28	72.4
Cluster-42168.86023	0	0	0	0	0	0	0	0	0	0	0	0	0	0	0	0	15.44	1
Cluster-42168.23777	0.37	0	0.18	0	0	0.26	0.35	0.09	0	0.45	0.44	0.11	0.22	0.34	0.24	3.08	1.48	2.61
Cluster-42168.6974	0.16	0	1.47	0.55	0	0.39	0	0.07	0	0	0	0.08	0	0	0	3.83	4.04	4.19
Cluster-42168.86919	3.27	1.9	47.96	1.41	5.19	1.79	0.38	1.13	0.68	0.34	0	0	0	0	0	38.02	14.05	18.83
Cluster-42168.79469	2.83	1.53	2.77	2.57	0.07	3.07	3.13	0.18	7.35	4.65	0.46	0.43	0.79	6.39	3.51	0	0	0
Cluster-42168.24638	0	0	0	0	0	0	0	0	0	0	0	0	0	0	0	0.75	1.61	0.76
Cluster-42168.123275	0	4.21	0	2.13	5.55	2.65	10.43	5.19	5.75	10.88	32.06	33.93	22.21	12.49	8.16	0	0	0
Cluster-42168.166601	0	0	0.13	0.12	0	0	0	0	0	0	0	0	0	0	0	14.64	0.14	4.61
Cluster-42168.8691	0	44.35	0	0	0	15.77	0	0	0	0	0	0	0	0	0	155.32	122.12	335.29
Cluster-42168.52570	19.37	21.19	18.26	31.07	13.29	17.71	3.17	13.96	12.6	3.13	2.3	5.96	0.14	0	0	274.23	41.25	279.61
Cluster-42168.53554	0.45	0	0	0.15	0.36	0	0	0	0.14	0	0	0	0	0	0	4.38	1.44	5.92
Cluster-42168.99347	0	0.17	0.08	0.19	0	0	0.08	0.01	0.33	0	0	0.02	0.14	0.27	0	2.03	2.76	1.39
Cluster-42168.166227	0	0	0	0	0	0.07	0	0	0	0	0	0	0	0	0	0.81	1.75	0.46
Cluster-42168.166776	0.36	0	0	0	0	0.71	0	0	0	0	0	0	0	0	0	19.82	2.94	10.93
Cluster-42168.167003	0	0	0	0	0	0	0	0	0	0	0	0	0	0	0	4.16	23.89	4.05
Cluster-42168.5486	0	0.14	0.18	0.17	0.1	0.08	0	0.18	0.08	0.09	0	0	0	0	0	2.79	0.53	3.86
Cluster-42168.80268	0	0	1.13	0	0	0	0	0	0	0	0	0	0	0	0	0.91	0.31	1.77
Cluster-42168.39682	0.11	0.12	0	0	0.11	0	0.05	0	0.02	0.03	0.1	0.18	0	0	0	0.67	1.91	3.35
Cluster-42168.145327	0	0.16	0	0.06	0	0.12	0.12	0	0.11	0	0	0.14	0.07	0.06	0	0.91	0.82	2.01
Cluster-42168.34152	2.05	0.63	7.6	2.12	2.69	6.37	0	0	1.26	0	0	0	0	0	0	46.68	26.61	12.32
Cluster-42168.96244	0	0	0	0.61	0	0	0	0	0	0	0	0	0	0	0	8.77	6.72	2.94
Cluster-42168.51069	0	0	0	0.73	0	0	0	0.37	0.98	0	0	0	0	0	0	19.55	5.27	4.91
Cluster-2793.0	0	0	0	0	0	0	0	0	0	0	0	0	0	0	0	2.7	0.58	1.7
Cluster-42168.5637	0.13	0.31	0.17	0.04	0.09	0.08	0	0.04	0	0.04	0	0	0	0	0	1.12	0.05	11.61
Cluster-42168.7039	0	0	0	0	0	0	0	0	0	0	0	0	0	0	0	0.29	0.81	1.96
Cluster-42168.168997	0	0	0	0	0	0	0	0	0	0	0	0	0	0	0	0.29	1.11	0.46
Cluster-42168.167294	0.22	0	0	0	0	0	0	0	0	0	0	0	0	0	0	1	3.97	3.15
Cluster-42168.86813	18.21	6.32	18.75	16.09	10.77	12.87	0.58	2.76	3.15	0.43	0.75	0.72	0.23	0.48	0.45	61.01	32.33	61.59
Cluster-1286.0	0	0	0	0	0	0	0	0	0	0	0	0	0	0	0	1.29	0.56	1.28
Cluster-42168.166284	0	0	0	0	0	0	0	0	0	0	0	0	0	0	0	0	31.69	21.73
Cluster-42168.50058	0.98	2.81	0	0	0	0.89	0	0	0	0	0	0	1.45	0	0	8.3	48.21	8.26
Cluster-42168.170709	0	0	0	0	0	0	0	0	0	0	0	0	0	0	0	0.21	3.31	0.66
Cluster-42168.66312	6.17	3.12	1.83	3.41	0	0	0	0	0	0	0	0	0	0	0	108.6	20.81	15.97
Cluster-42168.9168	0	0	0.21	0.1	0	0	0	0	0	0	0	0	0	0	0	2.57	0.49	1.07
Cluster-62068.0	0.11	0	0	0	0	0	0	0	0	0	0	0	0	0	0	0.28	2.69	2.8
Cluster-42168.83362	9.86	26.87	10.35	16.85	25.58	9.13	0	2.09	0.75	0	0	0	0	0	0	247.94	32.86	261.8
Cluster-42168.104265	0	0.06	0	0	0.19	0	0.21	0	0	0	0.23	0.33	0.54	0.14	0.15	0.51	10.35	9.8
Cluster-42168.8785	0	0	0	0	0	0	0	0	0	0	0	0	0	0	0	1.55	0.21	0.17
Cluster-4314.0	0	0	0	0	0	0	0	0	0	0	0	0	0	0	0	2.82	5.52	1.37
Cluster-42168.54326	0.1	0.28	0.65	1.12	0.33	1.31	0.21	0.07	0.13	0	0.03	0.19	0	0.05	0.02	8.12	5.39	3.95
Cluster-42168.59318	0	0	0	0	0	0	0	0	0	0	0	0	0	0	0	21.25	4.21	0
Cluster-42168.77619	2.05	3.06	2.59	2.86	4.11	3.04	4.36	5.8	12.39	11.33	9.19	19.37	8.81	7.85	7.87	0.24	0.31	0
Cluster-42168.96851	0	0	0	0	0	0	0	0	0	0	0	0	0	0	0	3.9	0	10.32
Cluster-42168.13288	0	0.3	0	0	0	0	0	0	0	0	0	0	0	0	0	6.22	1.9	3.2
Cluster-42168.166402	0	0	0	0	0	0	0	0	0	0	0	0	0	0	0	1.22	1.12	0.5
Cluster-42168.54982	0	0	0	0	0	0	0	0	0	0	0	0	0	0	0	123.45	3.68	208.28
Cluster-42168.170716	0	0	0	0	0	0	0	0	0	0	0	0	0	0	0	0.24	1.11	0.39
Cluster-1583.0	0	0	0	0	0	0	0	0	0	0	0	0	0	0	0	3.84	6.88	7.89
Cluster-42168.106501	0	0	0.44	0	0	0	0	0	0	0	0	0	0	0	0	0.1	0.84	1.03
Cluster-42168.150930	0.49	0.89	0	0.92	1	2.57	6.32	6.82	13.87	11.14	5.65	10.47	10.93	27.54	24.24	0	0.11	0
Cluster-29887.0	0	0	0.07	0	0	0	0	0	0	0	0	0	0	0	0	1.99	0.46	0.46
Cluster-42168.9554	0.78	0	0	0.19	0	0	0	0	0	0	0	0	0	0	0	5.84	3.99	0.75
Cluster-4629.1	0	0	0	0	0	0	0	0	0	0	0	0	0	0	0	0.56	1.77	0.7
Cluster-42168.10880	0.17	0.05	0.12	0.05	0	0	0	0	0.05	0.06	0	0	0	0	0	1.34	0.48	0.65
Cluster-42168.167374	0.01	0	0	0	0	0	0	0	0	0	0	0	0	0	0	1.35	0.13	0.57
Cluster-42168.67044	0	1.44	0	1.63	3.22	0.98	0.32	0.67	0.29	1.02	1.93	2.53	0	0	0.61	7.56	14.19	22.98
Cluster-42168.7733	0	0	0	0	0	0	0	0	0	0	0	0	0	0	0	1.1	0.47	9.51
Cluster-42168.166225	0	0.04	0	0	0	0	0	0	0	0	0	0	0	0	0	9.57	0	1.6
Cluster-42168.141249	0.18	0	0.18	0	0.21	0.17	0	0	0	0	0.21	0	0	0	0.16	1.3	8.01	2.51
Cluster-42168.9030	0.09	0	0	0	0	0.08	0	0	0	0	0	0	0	0	0.08	3.88	1.26	0.34
Cluster-1843.0	0	0	0	0	0	0	0	0	0	0	0	0	0	0	0	0.48	0.35	1.49
Cluster-42168.64450	0	0	0	0	0.08	0	0.07	0	0	0	0	0	0	0	0	2.16	0.16	3.11
Cluster-42168.100085	2.54	1.36	1.6	1.88	2.83	0.99	1.36	2.48	2.15	1.82	1.62	3.71	1.98	0.2	0.35	5.69	17.89	11.38
Cluster-42168.98225	27.29	15.03	20.48	20.44	15.09	27.31	35.92	34.74	28.85	26.65	22.68	23.78	26.99	53.35	29.79	7.13	7.16	5.82
Cluster-42168.161985	0	0	0	0	0	0	0	0	0	0	0	0	0	0	0	2.5	0.42	2
Cluster-42168.155067	0	0	0	0	0	0	0	0	0	0	0	0	0	0	0	0.06	4.37	1.46
Cluster-42168.60478	0	0	0	0	0	0	0	0	0	0	0	0	0	0	0	0.11	5.69	0.27
Cluster-1571.2	0	0	0	0	0	0	0	0	0	0	0	0	0	0	0	0.41	2.85	1.6
Cluster-42168.126968	19.49	9.47	24.46	9.2	13.27	5.56	44.69	13.18	28.73	26.38	73.58	66.63	70.15	40.21	8.92	0.86	2.38	1.02
Cluster-42168.54591	0	0	0	0	0	0.1	0	0	0	0	0	0	0	0	0	3.57	1.45	1.32
Cluster-42168.140263	27.65	14.71	30.66	37.72	28.21	34.21	18.58	3.98	13.57	6.44	4.22	16.91	0.97	0	0	76.92	133.38	200.75
Cluster-42168.7040	0	0	0	0	0.1	0	0	0	0	0	0	0	0	0	0	0.3	2.66	1.98
Cluster-42168.9183	0	0.1	0	0	0	0	0	0	0	0	0	0	0	0	0	0.1	0.99	0.25
Cluster-42168.166578	0	0	0	0	0	0	0	0	0	0	0	0	0	0	0	0.25	2.41	0.47
Cluster-42168.8472	0	0	0	0	0	0	0	0	0	0	0	0	0	0	0	4.09	1.11	15.36
Cluster-42168.77398	0	0	0	0	0	0	0	0	0	0	0	0	0	0	0	0	1.94	1.85
Cluster-42168.166494	0	0	0	0.15	0	0	0	0	0	0	0	0	0	0	0	9.88	0.37	3.42
Cluster-42168.9630	0	0	0	0	0	0	0	0	0	0	0	0	0	0	0	7.17	0	1.27
Cluster-42168.62014	1.14	0.64	0.94	1.15	1.02	2.75	3.22	2	4.08	2.07	2.12	1.71	1.36	5.93	4.76	0.25	0.45	0.27
Cluster-42168.166774	0.36	0.92	0.6	1.57	1.74	0.89	0.57	0.47	1.77	0.3	0.55	0.59	0.06	0.11	0	7.59	20.52	3.7
Cluster-42168.159868	14.71	7.38	42.93	11.2	26.78	8.86	1.25	2.88	2.98	0.27	0.3	3.71	2.76	0.75	0	197.08	19.03	465.36
Cluster-42168.11669	0	0	0	0	0	0.31	0	0	0	0	0	0	0	0	0	1.04	12.46	3.21
Cluster-42168.74987	0	0	0	2.42	4.8	8.87	6.41	0	0	0	0	0	0	0	0	54.21	94.64	104.13
Cluster-42168.167678	0	0	0	0.13	0	0	0	0	0	0	0	0	0	0	0	1.62	0.95	2.56
Cluster-42168.113577	4.14	4.35	6.08	2.13	3.43	2.09	0.52	0.86	1.13	0.51	0.46	0.63	0.26	0.67	0.88	14.27	13.19	6.18
Cluster-42168.137887	2.4	1.53	2.74	3.67	0	5.39	1.88	4.74	5.72	1.37	4.14	2.68	3.01	2.92	1.71	0	0	0
Cluster-42168.64446	0.64	0.09	0.11	0.25	0.47	0.25	0.1	0	0.04	0.11	0.06	0	0.06	0	0	3.1	0.62	9.15
Cluster-42168.7744	0.54	0.45	0.74	0.52	0	0.17	0	0	0	0	0	0	0	0	0	2.8	3.52	2.54
Cluster-42168.167086	0.05	0.08	0.09	0.09	0	0.17	0.04	0.05	0	0	0	0	0.05	0.04	0.17	3.97	4.43	0.16
Cluster-42168.8005	0	0	0.35	0.65	0	0	0	0	0	0	0.39	0	0	0	0	2.33	6.64	18.14
Cluster-42168.85005	130.6	90.93	168.39	65.56	0	49.55	49.98	15.12	69.46	22.81	16.86	62.85	12.5	2.78	10.28	0	0	0
Cluster-42168.7115	0	0	0	0.66	0	0	0	0.02	0	0	0.16	0	0	0	0	3.21	8.22	6.82
Cluster-42168.67822	0.42	0	1.26	0.05	0.16	0	0	0	0	0	0	0	0	0	0	1.3	0.6	0.87
Cluster-42168.9360	0	0	0	0.61	0.77	0	0	0	0	0	0	0	0	0	0	19.32	6.71	3.93
Cluster-42168.169745	0.14	0.06	0.07	0.2	0.39	0	0.2	0.27	0.3	0.28	0.08	0.15	0.15	0.06	0.06	2.24	9.65	1.25
Cluster-42168.6885	0	0	0	0.18	0	0	0.12	0	0	0	0	0	0	0	0	0.23	15.01	1.53
Cluster-42168.166721	0	0	0	0	0.19	0	0	0	0	0	0	0	0	0	0	2.66	3.73	1.01
Cluster-42168.90224	0	0.11	0	0	0.46	0	0	0	0	0.02	0	0	0	0	0	3.43	9.01	13.49
Cluster-42168.168842	0.47	0	0.08	0	0.09	0.22	0	0.08	0	0.08	0.18	0	0	0	0	1.66	1.45	0.96
Cluster-42168.81803	75.3	20.57	72.4	81.63	33.65	39.26	200.27	61.54	89.42	127.14	104.18	55.53	77.44	89.16	116.89	16.03	9.14	6.45
Cluster-42168.138192	0	0	0	0.08	0	0	0	0	0	0	0	0	0	0	0	1.18	0.77	0.65
Cluster-42168.82062	77.65	59.82	64.21	76.19	99.3	89.68	0	0.56	0	0	0	0.38	0	0	0	1242.88	68.82	1890.68

## Sheet: PrM_PoM
Table S11. Expression profiles of DEGs in pairwise comparisons among molting stages of InM, PoM, and PrM.
ID	sample_fpkm(MS_10M_1)	sample_fpkm(MS_10M_2)	sample_fpkm(MS_10M_3)	sample_fpkm(MS_1H_1)	sample_fpkm(MS_1H_2)	sample_fpkm(MS_1H_3)	sample_fpkm(MS_3H_1)	sample_fpkm(MS_3H_2)	sample_fpkm(MS_3H_3)	sample_fpkm(MS_6H_1)	sample_fpkm(MS_6H_2)	sample_fpkm(MS_6H_3)	sample_fpkm(MS_12H_1)	sample_fpkm(MS_12H_2)	sample_fpkm(MS_12H_3)	sample_fpkm(MS_24H_1)	sample_fpkm(MS_24H_2)	sample_fpkm(MS_24H_3)
Cluster-42168.85251	9216.63	12535.7	14412.9	6388.68	6316.58	6020.79	946.01	4162.78	2861.17	679.67	197.5	302.42	33.76	82.49	3.66	7.61	4.13	5.86
Cluster-42168.85045	63303.1	69247.5	87763	50531.7	50359.8	55646.6	8778.16	27569.8	15220.2	4837.79	1854.86	3309.74	550.68	775.63	17.48	100.26	45.84	53.19
Cluster-42168.85422	8227.35	11193.7	12523	6862.77	8509.33	6461.94	1238.71	3414.25	2534.38	970.99	373.42	584.34	63.78	82.95	4.33	10.68	10.41	7.82
Cluster-42168.84802	40224.2	58341.3	72844.1	29243.1	27046.6	30989	3160.13	22310	14194.3	2368.65	563.14	570.18	84.42	402.19	11.1	49.59	21.2	43.28
Cluster-42168.85830	1105.28	1225.2	1006.62	2954.7	2440.25	3240.64	3700.31	3486.44	2841.21	1980.66	1479.85	1690.91	1636.33	2554.69	5.75	1.35	0.63	0.79
Cluster-42168.148516	1.45	2.27	1.46	1.33	1.26	1.6	1.54	1.46	1.65	0.9	1.42	1.77	1.95	2.01	206.39	330.07	354.79	321.32
Cluster-42168.143451	5.51	14.19	9.82	4.49	3.62	3.42	0.17	1.79	2.81	0.82	0.74	2	0.1	0	0.24	7073.05	5924.68	5704
Cluster-42168.154497	0.7	1.4	1.08	2.1	1.43	4.36	0.15	0.6	0.72	0	0.39	0.44	0	0.32	468.77	519.61	648.28	404.36
Cluster-42168.84902	36364.7	33935.6	41902.2	27860.8	28083.1	27197	5954.79	14555.2	7549.39	3092.28	1539.86	3000.15	528.39	391.1	9.54	32.74	25.35	63.39
Cluster-42168.139853	5	5.84	6.94	3.52	3.3	3.68	1.23	0.87	1.85	1.22	0.24	1.86	0.29	0.06	0.12	5687.11	2755.77	2806.5
Cluster-42168.85144	2336.39	2741.72	3967.31	3143.69	2595.62	3200.42	237.06	923.76	359.01	162.24	87.06	266.37	25.36	7.57	0.7	1.4	0.46	1.92
Cluster-42168.84783	7952.04	8002.36	7095.9	5370.2	8791.53	4803.22	1856.17	2081.49	1512.61	1281.42	1526.25	3297.09	470.59	71.97	3.12	5.91	20.22	14.38
Cluster-42168.84758	13543.2	14772.3	13618.4	8195.88	10500.5	9815.79	2193.38	6716.86	4673.3	2220.61	1804.85	2765.33	588.08	371.18	0.53	252.64	197.27	223.37
Cluster-42168.34892	0.92	0.85	0.31	0	0.71	0.52	0	0.43	1.1	0.74	1.18	0	0	0	122.62	256.64	223.42	248
Cluster-42168.46132	3.04	3.29	1.7	1.48	3.15	2.72	0.36	1.26	0	0.35	0.39	0.16	0.07	0	1.66	461.54	419.92	322.95
Cluster-42168.84550	27645.8	18551.3	19491	17271.8	23211.9	19908	9315.39	11830.9	5319.81	4517.39	5741.63	7606.35	769.8	74.03	0.17	56.56	49.43	103.51
Cluster-42168.97529	0.88	1.35	0.77	3.69	1.86	2.72	0.24	0.62	0.32	0	0.43	0.41	0	0	0.11	524.11	326.68	367.42
Cluster-42168.84418	557.24	562.3	1019.12	813.38	504.38	685.7	686	841.37	628.65	432.65	418.11	314.18	319.85	97.01	1.16	0.12	0.08	0.15
Cluster-42168.52128	0.34	0.54	0.4	1.48	1.36	1.86	10.14	15.29	31.59	27.42	85.14	81.99	12.18	8.43	0	129.43	88.02	127.44
Cluster-42168.166356	0.58	1.05	0.23	0.33	0	0.11	0	0	0	0	0	0	0	0	0	802.33	2264.18	1317.12
Cluster-42168.116336	0.68	1.02	1.36	1	0.52	0.86	0.58	0.51	0.46	0.33	0.45	0.28	0	0	0	464.98	378.44	662.18
Cluster-42168.100967	0.87	1.45	0.49	0.59	0.6	1.46	1.34	1.07	1.28	1.83	2.86	2.19	0.38	0.11	0.26	1621.88	816.21	3174
Cluster-42168.93759	640.14	837.47	591.56	943.98	919.66	826.08	677.74	798.33	821.11	811.02	586.16	653.19	335	6.58	0.46	5.31	6.31	7.98
Cluster-42168.162997	0.3	0.32	0.32	0.47	0.5	0.58	0.17	0.37	0.35	0.35	0.07	0.06	0	0	0	108.82	63.81	94.66
Cluster-42168.142146	2.13	6.28	9.4	1.15	0.83	1.22	1.39	2.08	2.15	3.09	4.43	1.6	2.78	0.6	2.3	7179.27	11082.4	6925.01
Cluster-42168.84487	6549.59	10841.4	7443.84	6331.33	7932.12	6662.88	1457.54	2220.2	1382.32	1125.93	637.96	850.71	383.43	239.27	44.1	15.01	3.92	13.21
Cluster-42168.82129	1290.75	1505.93	1507.09	1387.26	1357.4	1396.79	160.36	613.49	457.32	107.69	58.82	97.64	40.44	30.88	15.74	18.99	11.85	11.41
Cluster-42168.91918	621	781.66	726.85	408.31	403.32	504.03	403.78	448.71	692.08	141.53	94.41	102.34	426.21	612.42	8.78	0.79	0.5	1.75
Cluster-42168.84665	16137.9	16754.9	26559	17196.7	17273.2	20296.3	7932.39	20163.9	14242.9	7467.87	3914.16	7403.89	1609.21	198.74	0.15	42.49	18.02	55.09
Cluster-42168.81173	110.22	109.6	134.57	77.01	68.99	69.73	22.36	59.09	38.02	8.53	1.85	3.45	0.73	2.53	2.44	1.27	0.7	1.03
Cluster-42168.84810	1288.18	1643.92	1897.22	722.49	677.24	744.08	66.51	387.53	246.42	69.81	22.05	34.18	11.74	33.21	12.79	9.76	4.24	8.02
Cluster-42168.9727	4.25	2.1	1.98	2.92	1.36	10.51	0.91	1.93	3.92	7.9	1.13	2.48	0	3.72	0.87	2055.42	704.4	1263.7
Cluster-42168.86597	10290.1	9011.69	9142.18	11859.4	10112.9	9250.46	382.17	2496.53	1064.4	265.08	110.66	463.71	35.89	13.74	6.02	11.7	1.76	10.5
Cluster-42168.85131	543.77	461.95	922.76	455.52	382.18	535.68	262.48	351	424.31	265.02	146.23	214.86	34.97	49.41	1.58	0.7	1.96	1.7
Cluster-42168.147255	2.98	2.59	1.36	2.04	4.17	4.31	7.57	2.69	6.7	1.97	2.84	3.11	10.1	7.5	10.27	168.67	189.38	194.52
Cluster-42168.166207	1.22	9.84	4.82	2.95	2.94	2.93	0.64	1.99	0.58	0.27	0	0.74	0.14	0.25	0	8911.11	6947.02	10648.2
Cluster-42168.115121	0.41	1.15	0.25	0.7	0.28	0.08	0.08	0	0.07	0.41	0.19	0.18	0.09	0.38	0.07	498.16	370.28	660.04
Cluster-42168.84617	1824.72	1721.09	1457.92	2197.23	1828.42	2128.15	1039.44	1988.82	1470.55	988.64	641.26	1249.74	578.27	1272.99	1.75	1.01	0.18	1.67
Cluster-42168.9300	0.38	1.06	0.65	0.12	0	0.24	0	0	0.11	0.13	0	0	0	0	0.11	222.02	263.26	330.86
Cluster-42168.76136	307.17	194.62	207.4	404.29	296.01	375.95	278.05	618.37	490.51	297.07	119.43	226.98	112.98	118.22	4.31	1.5	0.72	0.6
Cluster-42168.116335	7.39	13.58	14.8	11.54	8.09	6.96	7.26	5.99	16.38	4.51	0.37	0.92	0.82	0.34	0.96	6832.46	2612.66	4309.47
Cluster-42168.84891	3099.06	2937.91	4166.92	2936.27	1879.41	2061.45	860.84	1771.63	997.87	799.54	517.8	810.28	490.02	414.15	18.52	2.65	0.29	2.49
Cluster-42168.61526	0.34	0.62	0.59	0.24	0.38	0	0	0	0	0.58	0	0	0.18	0	0	152.78	344.14	170.45
Cluster-42168.161994	0.22	0.2	0.39	0.23	0.27	0.29	0.41	0.07	0.31	0.12	0.2	0.08	0.16	0.02	0.04	62.05	66.24	47.87
Cluster-42168.84988	33873.6	29520.1	39487.2	49215.6	57546.9	52825.6	12629.9	22844.8	8035.29	9581.86	17119.3	26196	2400.87	168.7	0	18.18	18.26	53.46
Cluster-42168.82342	1058.77	1549.45	604.61	4591.34	3196.46	4988.98	7779.53	9716.38	6583.56	8528.78	6557.29	6876.42	1793.52	412.53	0.11	1.63	0.7	2.95
Cluster-42168.85075	149.68	165.9	189.99	138.03	129.42	137.04	23.58	78.01	46.79	17.56	8.91	6.62	3.03	1.48	0.14	0.1	0.09	0.4
Cluster-42168.92906	1456.73	2257.04	1679.03	2250.04	2341.27	1707.96	2303.81	2064.6	1800.08	1775.24	2422.01	2299.49	903.09	400.28	9.1	2.89	2.29	6.01
Cluster-42168.83960	54772.3	59883.6	89157.3	99101.6	81654.1	96965.9	17171.1	48762.3	16131.1	11765.9	9505.44	20544.6	2544.53	307.45	3.79	44.6	30.51	90.88
Cluster-42168.9299	0.19	0.1	0.13	0	0	0	0	0	0	0	0	0	0	0	0	67.92	91.21	97.27
Cluster-42168.84051	225.29	146.77	175.09	141.86	128.45	146.95	741.88	165.97	304.99	487.67	567.33	598.6	281.82	66.85	0.25	0.13	0	0.08
Cluster-42168.79916	1.03	1.58	0.85	2.23	2.56	0.51	0	0	0	0	0	0	0	0	0	649.65	699.28	2298.97
Cluster-42168.83943	4101.89	4064.49	2536.82	6437.85	7568.22	8422.36	8985.33	11319.5	9388.21	13442.2	10942.4	14275.3	3360.03	465.17	0.36	0.37	0	1.58
Cluster-42168.9680	2.04	5.2	0.43	0.61	1.22	0.8	0.3	0	0.09	0.11	0.12	0.47	0	0	0	5211.06	3036.84	5650.49
Cluster-42168.83164	1367.72	1954.12	1195.63	1608.91	977.85	1815.54	836.71	5085.37	4739.54	603.42	142.17	122.56	23.59	377.12	2.67	0.15	0.19	1.26
Cluster-42168.87543	90.94	146.07	61.58	138.69	90.42	106.23	122.86	172.15	148.32	150.85	131.61	158.21	108.84	87.04	11.9	0.4	0.24	0.55
Cluster-42168.83946	2560.66	3029.38	2075.5	2205.74	5406.4	3149.08	409.38	1323.42	545.48	426.07	397.39	748.69	80.06	6.3	1.38	1.14	0.39	3.79
Cluster-42168.9575	1.24	0.96	0.13	0.26	0.66	0.29	0.05	0.08	0	0.03	0.03	0.11	0.03	0	0	679.95	626.29	813.73
Cluster-42168.75159	0	0	0	0	0	0	0	0	0	0	0	0	0	0	0	135.04	192.79	131.44
Cluster-42168.88715	447.93	477.36	344.97	439.01	683.45	320.47	422.34	218.66	245.04	261.55	408.91	653.42	193.86	30.41	4	0.46	1.68	1.57
Cluster-42168.79528	71.64	68.09	76.06	44.41	42.06	52.4	41.67	35.82	35.09	25.47	32	41.08	26.59	17.26	11.9	0.09	0.34	0.11
Cluster-42168.86796	242.84	336.95	426.73	985.79	643.47	787.25	356.94	870.1	332.33	258.08	388.25	354.77	56.08	76.38	48.51	0.75	1.39	0.73
Cluster-42168.166405	0.69	0.27	0.29	0	0.09	0.96	0.75	0.7	1.49	0.69	0.69	0.41	0.59	2	3.52	75.39	57.67	62.67
Cluster-42168.84772	100.34	119.47	83.39	13.17	17.91	8.75	0.24	0.85	0.71	0	0.14	0.76	0.03	0	0	0.08	0.04	0
Cluster-42168.84992	10797.3	10452.7	9157.36	23.16	22.38	34.78	7132.1	32.85	9056.93	14.03	29.69	5947.55	4820.44	2061.19	1.98	37.69	20.63	70.03
Cluster-42168.133299	1.15	5.81	3.79	2.16	2.59	1.85	1.28	2.04	1.33	0.41	0.36	1.02	0.33	0.29	0.73	3727.36	1606.28	2459.26
Cluster-42168.92467	372.99	307.75	439.68	309.24	295.36	299.43	399.69	342.33	397.66	394.87	430.54	411.65	498.55	899.03	477.92	1.31	0.36	0.35
Cluster-42168.84240	562.85	740.07	681.71	515.99	347.63	538.58	152.11	517.7	423.41	74.98	19.88	67.73	18.3	49.35	32.86	0.84	0.07	0.21
Cluster-42168.142063	0.13	0.23	0.47	0.2	0.05	0.16	0	0.62	0.77	0.13	0.1	0.09	0	0.09	0.15	280.16	132.44	172.82
Cluster-42168.51489	0.14	0.39	0.3	0.45	0.21	0.27	0.08	0.45	0.48	0.45	0.16	0.3	0.14	0.89	0.43	55.33	69.66	49.04
Cluster-42168.107027	0	0.86	0.55	0.26	0.63	0.51	0.25	0	0.23	0	0.92	0.29	0	0.25	524.37	1145.16	776.3	1133.09
Cluster-42168.83145	807.79	233.18	282.77	319.77	582.84	387.36	2.14	9.38	7.15	2.14	3.1	2.02	2.77	2.42	0.44	0.45	0.1	0.38
Cluster-42168.162087	0.6	2.35	0.61	2.16	1.44	0.47	0	3.41	0.09	1.59	0	0.22	0	0.03	0	740.66	430.35	630.26
Cluster-42168.66496	136.17	159.63	172.92	139.59	85.48	146.26	84.46	121.42	164.12	64.04	25.08	30.53	5.15	39.97	1.11	0.79	0.29	0.41
Cluster-42168.166332	0.68	0.32	0.89	0.09	0.22	0.45	0.09	0.19	0.41	0.19	0.11	0	0	0	0.26	140.66	178.39	211.31
Cluster-42168.84885	2270.81	1551.7	1393.11	1468.05	2385.65	1435.91	917.7	526.23	307.24	456.36	731.37	1274.59	286.34	32.81	1.7	3.24	3.51	9.39
Cluster-42168.159358	0.09	0.13	0.12	0.14	0.1	0.06	0.12	0	0.03	0	0.04	0.07	0	0	0	20.96	22.76	20.64
Cluster-42168.84816	882.05	845.73	774.47	395.48	496.9	379.61	179.84	284.78	243.26	168.01	105.23	228.36	43.9	18.08	0	19.66	23.17	17.32
Cluster-42168.93319	167.36	171.85	301.83	121.91	149.36	132.12	12.47	49.8	15.16	13.57	1.61	5.56	1.49	2.36	0.94	1.1	0.48	0.73
Cluster-42168.35892	0.29	0.06	0.29	0.08	0.59	1.16	0.17	0.31	0	0.3	0.28	0.06	0	0.89	1523.99	119.37	533.11	317.15
Cluster-42168.149518	0.23	0.54	0.26	0.39	0.38	0.44	0.7	0.94	1.11	0.8	0.59	0.6	0.55	1.82	2.34	52.89	142.81	160.33
Cluster-42168.25498	1.21	0.63	0.46	1.01	1.04	1.43	6.3	2.08	3.37	5.75	6.45	8.54	10.07	0.14	0.4	309.05	388.31	938.8
Cluster-42168.82657	467.65	565.25	505.16	607.63	625.57	584.1	524.38	770.08	658.21	647.16	372.9	466.89	178.77	9.67	0.34	3.12	1.22	4.15
Cluster-42168.89099	855.72	1051.7	525.72	3667.52	2214.31	3807.5	15470.6	10629.5	10295.9	11985	9757.16	11991.5	350.36	0	0	0.45	0	0.26
Cluster-42168.84880	1862.84	3024.21	1935.46	1767.3	3192.82	2311.46	291.39	709.35	691.41	482.86	455.5	502.73	243.68	64.03	1.15	6.01	4.4	15.37
Cluster-42168.84251	11151.5	11605.2	9259.25	8161.95	7159.94	8176.93	573.74	3359.71	2651.58	400.15	122.43	264.37	45.63	598.74	0	2.23	0	4.16
Cluster-42168.84425	1412.27	1981.42	1377.58	1493.6	3713.44	2466.02	1718.17	2056.87	654.05	1290.15	1561.62	1739.32	1009.86	145.91	6.53	16.75	11.43	26.26
Cluster-42168.84785	7025.9	12302.6	8486.28	1.53	3.86	0	8596.18	1.48	4484.66	0	3.3	18244.4	0	2336.3	6.82	40.77	29.78	4.7
Cluster-42168.79357	566.84	619.3	434.51	495.12	735.88	517.78	101.46	178.02	137.64	71.41	87.39	173.97	51.96	12.24	8.61	7.96	14.09	12.63
Cluster-42168.9421	0.04	0.17	0.04	0.12	0.05	0.16	0.2	0.17	0.11	0.34	0.2	0.32	0.45	0.31	0.52	54.26	58.87	56.15
Cluster-42168.85334	1317.7	1802.55	938.61	1631.29	1243.63	1909.58	984.9	4388.08	3901.55	815.25	278.27	264.44	49.64	381.55	3.96	0.36	0	0.87
Cluster-42168.11355	0.14	0.14	0.09	0.3	0.13	0.14	0.04	0.08	0.12	0.13	0.1	0.13	0.04	0	0.13	7.84	8.29	7.23
Cluster-42168.82104	55.74	82.88	95.12	69.6	50.83	63.48	12.98	114.62	83.08	12.39	4.02	7.21	2.18	8.5	1.38	0.87	1.19	0.62
Cluster-42168.35890	1.83	0.78	1.81	1.87	2.31	14.47	0.15	0.88	0.16	0.39	1.05	0.11	0	5.27	7100.76	313.92	212.67	179.6
Cluster-42168.18987	0	0	0	0	0	0	0	0	0	0	0	0	0	0	47.85	140.04	133.84	152.3
Cluster-42168.84335	188.96	206.8	213.6	0.59	0.36	0.29	344.1	0	589.25	12.99	0	450.6	23.71	50.1	33.77	0.85	0.68	0.94
Cluster-42168.87700	46.94	29.43	32.59	51.43	35.54	61.61	35.86	81.35	70.83	34.76	15.73	21.37	10.86	18.3	2.22	0.62	0.79	0.42
Cluster-42168.83893	1749.32	918.89	1307.47	1015.43	1502.02	983.29	2051.96	930	1046.34	2377.98	4404.48	5393.71	2002.43	113.07	0.78	2.98	0.73	4.43
Cluster-42168.143236	0.84	0.75	0.56	0.56	0.53	0.97	0.34	0.65	0.28	0.19	0	0	0.1	0	0	56.48	50.32	46.99
Cluster-42168.154979	0.57	0.84	0.43	1.16	0.67	0.69	0.21	0.86	0.3	0.45	1.23	0.64	1.99	2.89	64.16	45.59	70.98	58.54
Cluster-42168.83112	619.8	363.96	295.07	703.34	729.38	309.48	769.12	470.51	336.5	674.87	1079.7	985.25	560.77	201.73	220.23	0.09	0.23	0.97
Cluster-42168.85028	4522.35	4355.12	7100.93	1912.14	1615.4	1590.3	447.12	886.77	887.94	391.71	152.37	142.65	165.06	102.34	2.4	15.91	2.86	13.63
Cluster-42168.83658	5086.08	7834.9	8772.97	5400.72	4742.06	4822.74	833.03	4258.39	2311.77	644.01	171.93	201.96	42.36	112.23	0.79	1.9	0	3.33
Cluster-42168.52246	1.31	3.06	1	0.62	1.12	0.82	0.1	0.21	0.84	0.22	1.26	0.48	0.23	0.2	0	335.89	1479.49	812.82
Cluster-42168.87912	453.88	542.5	278.38	635.22	664.79	862.69	5212.12	3449.48	5144.45	6153.08	4301.25	6845	12266.5	17047.4	1904.54	3.42	0.9	2.22
Cluster-42168.87318	615.62	566.82	388.57	223.95	854.72	494.87	18.02	35.31	1.61	3.8	2.83	1.44	2.72	0	0	1.14	0.63	0.93
Cluster-42168.103409	3.32	1.82	4.21	0.66	3.19	1.04	0	0	0	0	0	0	0	0	0	311.25	454.8	328.43
Cluster-42168.9684	1.77	13.5	0.53	0.69	0.12	2.43	0	0.71	0.35	0.1	0.36	1.13	0	0	0	19028.7	19043.2	23638.6
Cluster-42168.74764	66.27	41.4	78.08	40.59	36.32	42.77	18.76	26.28	16.15	28.62	16.26	28.42	15.54	0.11	0	10587.8	5275.77	12597.6
Cluster-42168.8918	0.21	0.09	0.23	0.28	0.14	0.32	0.25	0.3	0.49	0.28	0.44	0.53	0.66	0.85	2.12	30.1	37.15	52.44
Cluster-42168.149519	0	0	0	0	0.02	0.07	0	0	0	0.07	0	0	0.07	0	0	308.36	805.62	688.06
Cluster-42168.35884	6.55	3.09	4.61	0	1.1	21.5	0	1.71	0	3.53	0.97	0	0	9.95	10207.5	670.93	863.89	536.17
Cluster-42168.87027	885.37	864.91	240.95	1825.9	1789.16	1546.92	32.26	376.89	156.95	55.57	26.77	149.01	3.82	2.33	0.3	1.64	0.66	2.42
Cluster-42168.86376	7689.67	9852.62	7629	6818.25	11232.5	7041.22	3165.55	3833.97	2520.62	1733.69	1419.44	3087.33	692.28	187.54	2.01	1.89	0.6	9.38
Cluster-42168.54482	0.38	0.42	0	0.12	0.29	1.19	0.72	2.98	0.86	2.4	1.46	1.79	0.27	0.12	2.01	213.43	173.45	176.67
Cluster-42168.19171	0.42	0.19	0.07	0	0.05	0.33	0.04	0	0.08	0	0	0.04	0	0	50.15	292.68	75.36	154.85
Cluster-42168.72206	26.7	36.75	23.37	27.35	21.24	22.57	14.07	23.09	28.82	14.91	5.34	9.19	2.69	5.63	0.03	0.05	0.04	0.03
Cluster-42168.85071	424.78	572.3	388.05	962.93	1143.41	1093.92	3067.21	2452.01	2524.73	3761.46	2537.22	2454.91	1235.47	235.51	0.16	0.57	0	0.42
Cluster-42168.85408	788.68	674.91	1071.96	720.05	457.83	580.06	53.73	174.68	60.08	28.4	11.23	10.89	1.15	0.13	0	0	0	0.15
Cluster-42168.166627	0.09	0.04	0.09	0.1	0.04	0.09	0.09	0.07	0.06	0	0.02	0.03	0.01	0.04	0.45	30	16.87	13.95
Cluster-42168.89267	193.41	241.66	185.69	296.11	193.95	228.9	387.11	240.75	559.23	231.87	172.77	314.52	82.81	54.6	5.3	0.69	0.28	0.26
Cluster-42168.84950	68.15	75.33	83.25	106.27	90.81	101.39	39.22	103.56	51.42	20.45	22.09	22.07	13.65	11.27	20.93	1.33	1.66	0.73
Cluster-42168.36075	6.25	5.96	4.93	6.25	4.62	5.08	4.77	7.34	10.04	4.92	3.43	4.25	3.01	3.79	4.3	639.69	873.9	275
Cluster-42168.40841	0	5.04	2.26	0	0	2.87	2.86	0	3.01	3.48	0	6.8	0	5.32	3156.49	10242.1	2705.74	4997.73
Cluster-42168.96373	53.45	56.39	36.64	106.31	75.81	114.93	109.59	137.18	180.94	140.58	141.73	186.4	111.18	67.69	13.16	1431.63	1320.95	1898.67
Cluster-42168.119259	1.43	1.13	1.06	2.44	1.41	1.05	1.01	1.96	3.23	1.24	1.09	1.93	1.68	2.09	2.34	346.13	2220.6	352.31
Cluster-42168.20184	0.19	0.3	0.14	0.45	0.29	0.31	0.23	0.07	0.11	0.07	0.11	0.1	0.08	0.02	0.02	15.08	13.45	16.35
Cluster-42168.86395	14.2	21.13	21.76	16.95	14.57	16.26	4.48	4.53	6.54	2.79	2.57	2.3	0.89	0.86	0.3	0.06	0.04	0.03
Cluster-42168.103064	57.7	69.42	89.28	98.4	103.55	102.65	34.94	89.93	47.69	27.45	16.01	31.6	8.5	5.39	2.43	1.17	0.66	0.55
Cluster-42168.92391	218.42	340.87	287.2	303.7	306.15	272.02	248.38	402.71	389.12	271.67	106.49	143.27	50.91	2.6	0	1.97	0.48	1.65
Cluster-42168.85386	775.77	815.53	381.19	1458.51	1586.83	1560.49	2525.8	2320.29	1686.72	3788.66	4490.21	4562.67	1110.39	67.49	0	0.48	0	0.96
Cluster-42168.86865	320.64	196	410.92	190.98	201.05	194.03	146.49	486.55	282.96	82.35	46.52	54.01	18.7	37.59	2.63	5.07	3.46	3.6
Cluster-42168.83855	35082.4	30823.1	34484	52836.6	64608.6	52819.3	14646	28232.2	9490.31	11924.8	24689.8	38179.4	3881.32	267.83	0	11.19	3.08	32.93
Cluster-42168.166313	0.75	0.63	0.84	0.17	0.11	0.24	0.23	0.14	0.94	0.22	0	0.05	0	0.15	0.29	150.51	144.18	49.08
Cluster-42168.8859	0.13	0.21	0	0	0	0	0	0	0	0	0	0	0	0	1.7	170.03	318.97	267.84
Cluster-42168.108149	0.25	0.25	0	0.14	0.43	0.31	3.53	1.3	0.79	4.64	5.76	3.41	11.1	11.88	12.27	204.25	485.4	631.31
Cluster-42168.83284	19706.2	16467.6	23423.3	28463.7	31628	30306.6	8142.89	15146.6	4898.73	5614.57	10191.2	18356.9	1665.41	61.82	0	12.39	24.38	58.89
Cluster-42168.84486	65949.3	78365.8	56692.8	80402	73674.1	84092.5	53140.1	104383	83146	71868.3	34582.1	40939.8	20229.5	17388.6	10.54	285.26	48.22	257.59
Cluster-42168.85015	311.39	211.22	339.83	267	293.73	309.5	376.34	172.38	145.63	250.53	206.24	256.92	263.93	11.16	0	0.43	1.47	1.73
Cluster-42168.85248	553.15	709.64	540.73	326.36	783.82	334.68	129.92	162.62	92.49	185	127.94	205.76	29.86	3.66	0.25	0	0.31	0.87
Cluster-42168.40840	6.68	13.09	7.37	3.95	15.56	1.3	0.3	0	6.83	0	8.5	0	0	3.84	2115.33	7231.15	1739.25	2847.8
Cluster-42168.88681	77.35	79.61	50.43	101.35	74.44	112.87	89.61	161.46	210.94	117.48	101.91	117.49	67.71	108.03	2.45	1.48	2.69	2.32
Cluster-42168.87233	92.89	99.35	85.93	46.22	43.5	37.07	6.17	89.45	70.03	6.63	1.75	1.33	1.49	7.85	0	0	0	0
Cluster-42168.167836	0.1	0.16	0.12	0.09	0.13	0.09	0.11	0.08	0.05	0.02	0	0.15	0.02	0.12	0	16.42	34.51	13.84
Cluster-42168.83371	2.23	1.28	0.66	3.71	7.88	5.37	10.13	8.77	6.36	25.91	37.88	10.66	31.36	56.55	52.51	124.04	173.13	106.52
Cluster-42168.165829	0.62	1.04	0.83	0.84	1.15	1.34	1.8	0.47	1.58	1.4	1.91	3.77	0.55	0.35	0.88	99.16	91.83	254.35
Cluster-42168.159217	0.12	0.59	0.25	0	0.05	0.08	0.08	0	0.07	0.04	0.09	0.22	0.09	0.07	1.07	283.91	1737.92	218.62
Cluster-42168.68596	46.48	40.51	68.04	27.99	35.98	12.49	6.24	0.98	2.17	4.03	5.78	7.61	0	0	0	0	0	0
Cluster-42168.166849	0.7	0.25	0.1	0.09	0.46	0.38	0	0.2	0.17	0	0	0	0	0	0.09	130.98	199.05	101.29
Cluster-42168.155846	0	0	0	0	0	0.18	0	0	0	0	0	0	0	0	53.86	116.2	124.71	143.16
Cluster-42168.9658	0.27	0.36	0.05	0.32	0.14	0.53	0.07	0.07	0.25	0.15	0.09	0.27	0.05	0.18	0.11	303.97	153.69	68.86
Cluster-42168.85094	124.49	117.74	140.15	34.87	44.71	32.38	8.78	15.59	16.98	10.03	3.95	5.97	1.52	0.88	0.32	2.27	2.32	0.89
Cluster-42168.78822	49.24	74.94	72.2	28.9	24.51	26.92	21.61	65.62	86.85	17.91	9.86	9.83	7.84	26.27	1.35	0.13	0	0.11
Cluster-42168.83301	316.39	347.14	293.41	256.86	472.61	231.95	17.84	22.37	28.93	25.01	18.23	26.58	19.39	22.48	16.16	7.95	6.81	10.69
Cluster-42168.115655	9.03	3.1	7.06	2.26	3.37	2.35	0	0	0	0	0	0.37	0	0	0	542.02	948.48	1096.76
Cluster-42168.99071	420.28	503.19	746.89	684.97	268.27	419.73	92.89	142.74	96.91	72.31	25.06	19.68	6.53	11.27	3.98	0.83	0	0.92
Cluster-42168.149192	0.17	0.27	0.03	0.38	0.11	0.12	0.19	0.92	0.11	0.37	0.7	0.37	0.14	5.71	9.15	41.56	39.09	60.96
Cluster-42168.166287	0	0.43	0.13	0.24	0	0.12	0	0.13	0	0	0	0.14	0	0	0	509.11	1055.3	256.85
Cluster-42168.9223	0.43	0.65	0.34	1.15	0.45	0.66	0	0.17	0.22	0.06	0	0	0	0.03	1.13	122.84	414.63	67.93
Cluster-42168.9302	2.76	3.18	0.78	2.05	2.83	3.48	0.15	0.45	0.4	0	0.18	0	0	0	0	235.9	355.17	468
Cluster-42168.85590	1958.25	1759.48	3031.65	1868.55	1549.99	1763.27	1354.42	2440.94	2653.41	1876.99	1038.09	906.31	288.36	196.78	1.54	3.41	1.57	6.45
Cluster-42168.85173	3890.47	4175.6	5431.59	2025.19	2307.31	1821.17	436.41	2001.33	1204.02	383.15	161.37	180.97	45.47	87.4	0.37	92.72	35.27	34.11
Cluster-42168.75970	122.41	282.03	162.82	351.04	523.78	415.99	889.32	2341.67	1562.93	925.04	1708.58	780.8	115.31	416.4	4.44	0.97	0.18	0.35
Cluster-42168.85105	19559.3	22999.8	30084.3	11939.9	13727.6	11959.9	2230.79	10242.2	6904.33	2298.41	914.69	1125.19	269.8	531.95	0.58	444.35	157.85	182.18
Cluster-42168.85043	72435.4	79757.6	61848.5	96318.7	85995.4	105807	56687.7	127876	88746.3	77840.9	36526.8	38558.1	19702.5	18920.2	0	275.56	48.62	252.79
Cluster-42168.166594	0.23	0.14	0	0.16	0.19	0.16	0	0.17	0	0	0.07	0	0.12	0.05	0.05	83.97	58.35	72
Cluster-42168.73358	74.27	107.3	81.5	96.36	113.72	98.57	29.47	49.56	52.19	29.05	15.08	23.21	2.99	3.43	0	0	0.06	0
Cluster-42168.85039	20841.8	19563.7	13672.2	36750.7	41131.6	37810.4	19048	37133.9	17921	36169	26320.3	27955.4	14959	6281.19	2.48	93.12	23.22	126.84
Cluster-42168.16446	0.21	0.34	0.17	0.26	0.12	0.26	0.1	0.03	0.3	0.17	0.2	0.11	0.04	0	0.03	54.93	24.85	80.22
Cluster-42168.9664	6.46	1.74	3.78	2.93	1.7	6.18	0.94	0.85	0.85	0.25	0	0.94	0	0	0	461.4	437.6	410.58
Cluster-42168.34476	4.39	2.03	3.47	5.71	2.58	8.24	0.52	1.56	0	0.77	0.09	0	0	0	0	1370.53	303.36	1393.31
Cluster-42168.85424	9.57	10.08	8.21	12.03	9.81	15.57	16.14	14.73	20.69	23.69	17.11	13.71	30.01	47.79	51.93	160.17	179.25	205.03
Cluster-42168.85585	1647.55	696.5	491.41	943.79	1063.19	1157.27	5590.78	0	1184.65	2572.46	3210.26	7236.07	1126.96	3.34	0.31	0.21	0	0
Cluster-42168.85119	28.12	47.62	34.51	69.4	54.31	91.46	61.32	51.26	110.61	89.92	77.55	146.81	10.23	0.35	0.53	0.53	0.53	0.21
Cluster-42168.87231	87.39	111.67	165.49	65.6	7.16	57.76	1.5	98.15	82.1	0	0	0	0	0	0.05	0.19	0	0.14
Cluster-42168.85019	505.82	408.84	223.52	397.03	500.18	411.75	111.29	236.47	69.96	57.77	91.28	130	5.69	2.49	0	0	0	0
Cluster-42168.84136	11201.5	14669.4	9873.42	14881.3	12205	13269.5	2172.37	6877.75	3797.06	1321.19	620.26	3166.63	260.57	110.42	0.16	35.3	6.2	52.11
Cluster-42168.84675	37.45	51.22	38.22	24.2	42.83	19.15	2.97	10.9	4.74	2.69	2.81	2.6	0.68	0	0	0	0	0
Cluster-42168.84546	38104.2	31620	45247.6	56894.1	36706.1	44278.1	34879.3	44478.5	29025.6	34038.2	19475.2	15996.2	9965.92	4295.65	122.92	654.22	199.96	438.18
Cluster-42168.76877	20.8	22.42	35.29	27.35	15.16	23.98	19.57	27.35	18.37	16.26	5.36	2.25	2.23	5.37	1.76	0.27	0.09	0.23
Cluster-42168.51606	1.15	1.19	0.9	0.77	0.71	0.59	0.24	0.19	0.48	0.5	0.37	0.9	0.07	0.23	0	41.21	32.44	46.22
Cluster-42168.9540	0.84	0.46	0.92	0.26	0.08	0.2	0.13	0.48	1.43	0.7	0.4	0.31	0.15	0	0	142.05	72.28	67.5
Cluster-42168.84915	5941.08	16888.8	5016.5	8614.13	9165.56	9684.57	14684.8	13908.5	28324.9	12825.5	8280.78	22439	3564.66	802.19	4.97	11.36	0	6.67
Cluster-42168.84014	18.07	24.42	18.54	16.89	13.89	16.97	5.88	12.19	20.25	7.75	2.83	8.86	1.87	4.83	2.57	0	0	0
Cluster-42168.140117	0.81	0.4	0.79	1.22	0.66	0.93	13.3	3.84	5.48	9.46	16.17	7.54	12.39	21.83	54.51	54.96	102.19	126.39
Cluster-42168.166228	0.62	1.28	1.58	0	0.82	0.11	0.23	0.59	0.41	0	0	0	0	0	0	778.02	160.39	416.76
Cluster-42168.9543	0.09	0.25	0.51	0.35	0.21	0	0.56	0.11	1.17	0.33	0.06	0.45	0.08	0	0	119.67	102.02	69.58
Cluster-42168.102782	99.8	74.77	78.67	80.16	91.93	62	10.71	30.57	23.8	13.71	10.91	15.57	7.5	18.9	8.78	3.78	2.62	2.41
Cluster-42168.115656	7.34	5.69	8.82	0	10.77	2.08	0	0	0	0	0	0	0	0	0	957.07	554.24	606.06
Cluster-42168.85087	850.3	877.16	1160.16	620.85	601.75	634.79	68.48	260.1	244.94	129.74	49.43	81.99	44.31	139.46	18.29	37.11	25.55	18.52
Cluster-42168.84121	13849.7	15328.5	11644.7	11.16	13.96	13.14	8290	19.31	12058.5	13.55	0	5138.74	2819.42	2561.4	2.46	41.61	16.68	75.29
Cluster-42168.87026	346.53	129.02	335.06	40.12	57.39	23.49	0.76	4.96	11.44	0.15	0.52	3.77	0	0	0	0	0	0.09
Cluster-42168.9135	0.12	0.08	0.14	0.07	0.1	0.06	0.11	0	0.04	0	0	0.1	0.02	0.11	0.06	20.95	92.58	25.69
Cluster-42168.9409	0	0.09	0.22	0	0	0	0.05	0	0	0	0	0.06	0	0	0	78.67	88.42	75.37
Cluster-42168.9663	0.1	0.4	0.24	0.09	0.07	0.09	0.08	0.02	0.1	0.04	0.02	0.02	0	0.07	0	175.21	1597.23	105.14
Cluster-42168.84199	268.58	225.63	305.06	235.69	280.29	210.81	22.73	45.37	27.24	20.85	19.93	22.51	26.25	17.43	13.94	6.23	11.52	6.34
Cluster-42168.35887	1.53	0.21	0.82	0.56	2.83	7.93	0.38	0.24	0.11	0.62	1.22	0.06	0.14	1.13	1952.7	170.25	415.57	271.68
Cluster-42168.154859	2.3	1	0	0	0.94	0.38	0	0.77	1.02	0	0	0.42	0	0.74	451.66	641.53	1491.78	1739.98
Cluster-42168.94016	52.15	56.47	69.75	82.56	117.79	93.98	13.35	55.03	17.41	22.17	15.49	49.13	2.85	0	0	0.24	0.61	0.43
Cluster-42168.7264	0.21	0.26	0.13	0.15	0.12	0.37	0.08	0.13	0.13	0.04	0.03	0.12	0.06	0	0.32	13.56	14.06	8.95
Cluster-42168.85051	262.95	151.39	445.32	174	115.47	184.27	44.55	70.33	109.79	35.72	48.62	23.87	17.78	65.07	64.87	3.62	3.77	2.58
Cluster-42168.112778	77.94	84.01	125.09	142.02	100.61	151.22	335.98	260.96	312.96	219.91	230.95	169.29	204.52	462.49	64.83	0.25	0.32	0.75
Cluster-42168.96827	48.84	89.92	71.11	75.09	72.98	107.22	10.98	58.51	22.25	7.73	3.14	1.48	0.23	0	0	0.21	0.2	0
Cluster-42168.93111	241.35	168.41	348.15	199.49	184.67	220.28	50.56	344.06	115.44	31.82	3.87	2.34	2.56	15.54	0	0.51	0	0.33
Cluster-42168.83132	10.5	5.6	8.55	18.39	24.64	10.97	71.92	12.99	51.42	28.6	39.24	121.45	0	298.56	0	588.15	613.83	283.18
Cluster-42168.63590	789.83	1129.77	364.38	3724.83	2753.85	4423.05	16212.1	11483.9	10072.8	13865.8	13588.7	15213.1	806.53	0.62	0	0	0.19	0.89
Cluster-42168.90115	81.45	77.38	93.11	38.91	69.37	72.97	167.95	73.59	124.32	134.44	160.88	186.15	148.21	47.22	1.61	0.04	0	0
Cluster-42168.93554	225.01	244.58	278.83	120.77	100.43	135.53	35.87	72.45	85.04	41.47	23.89	29.92	31.11	67.97	44.02	11.29	10.58	6.87
Cluster-42168.85549	128.03	136.07	287.45	185.45	96.61	151.21	144.62	127.4	66.85	52.69	99.2	62.45	84.8	20.8	11.08	0.94	1.15	1.93
Cluster-42168.36558	0	0.17	0.05	0	0	0.15	0.1	0.1	0.18	0	0	0.06	0	0.05	14.58	57.1	93.28	53.28
Cluster-42168.139249	0	0	0	0	0	0	0	0.01	0	0	0	0	0	0	0	26.88	23.99	15.37
Cluster-42168.156898	0	0.13	0	0	0	0.1	0	0	0	0	0	0	0	0	48.82	89.62	135.5	143.5
Cluster-42168.122391	0	0	0	0	0	0	0	1.14	0	0	0	0	0	0	0.68	29.65	40.94	17.31
Cluster-42168.9260	0.07	0.16	0	0.13	0	0.06	0.19	0	0.11	0.13	0	0.22	0.14	0	0	145.62	769.69	133.03
Cluster-42168.84973	3773.98	3510.18	1810.06	4438.32	3696.55	4697.07	7555.8	5037.69	6701.08	6431.12	3943.5	6207.01	1047.94	121.03	0	0.97	0	2.47
Cluster-42168.108951	44.24	55.45	33.95	30.53	26.9	39.49	11.97	69.42	56.39	11.1	0.77	4.47	0.81	15.02	0.63	0.34	0.63	0.27
Cluster-42168.80937	185.72	215.94	248.13	266.13	165.33	155.17	60.48	43.35	34.48	43.18	29.76	28.6	10.27	4.13	0.89	0.2	0	0
Cluster-42168.82756	25.28	31.21	43.3	7.4	15.47	11.92	3.58	6.6	3.52	1.74	1.35	1.45	0.83	2.11	0.32	0.74	0.61	0.4
Cluster-42168.85604	529.87	476.66	323.39	540.04	599.84	472.07	24.95	96.03	25.06	12.12	8.43	44.58	3.31	1.11	0.23	0.23	0	0.83
Cluster-42168.82642	2622.4	2284.96	1416.66	3531.76	4126.69	4380.02	8009.41	5992.95	5296.08	9403.24	12565	14596.1	6657.35	348.36	0	0.23	0	2.04
Cluster-42168.140056	0.27	0.18	0.49	0.06	0.02	0.04	0.02	0	0.09	0.02	0	0.02	0	0.06	0.12	23.29	38.39	34.08
Cluster-42168.43797	8.47	2.84	7.15	1.7	3	1.23	0.62	0.32	0	0.16	0	0.53	0	0.3	0	474.54	1749.3	1272.88
Cluster-42168.71530	129.45	105.35	61.02	85.87	143.82	143.84	57.89	105.79	121.55	51.6	82.18	81.18	20.43	25.11	9.73	0	0	0
Cluster-42168.82050	52.86	56.99	70.88	20.06	46.7	25.99	9.59	8.3	12.14	8.74	6.54	10.68	5.26	3.83	0.36	1.76	1.08	1.14
Cluster-42168.34503	0.65	0.91	0.61	0.24	0.63	0.44	0.21	0.21	0.22	0.26	0.25	0.19	0.18	0.16	1.14	210.24	839	81.14
Cluster-42168.98459	8.67	13.85	10.97	13.6	5.73	14.72	7.77	17.99	8.37	11.71	4.46	0	1.42	5.67	6.68	0.08	0.13	0.13
Cluster-42168.85679	150.22	128.9	126.79	57.9	158.8	61.54	12.87	13.21	19.69	9.36	5.09	16.22	4.12	1.11	1.96	4.01	6.82	3.68
Cluster-42168.84741	171.64	63.37	115.2	308.87	297.47	614.31	1707.27	1152.01	656.12	1472.31	1058.24	898.35	27.86	0.88	0	0	0	0
Cluster-42168.83491	347.57	521.86	242.3	514.63	552.56	654.7	520.66	780.08	786.91	560.12	489.92	610.5	189.01	128.95	4.61	9.58	5.23	10.35
Cluster-42168.9318	0	0	0	0	0	0.37	0.18	0	0	0	0	0.12	0.2	0.23	0.75	33.85	42.59	19.17
Cluster-42168.83396	400.25	357.3	286.03	92.29	147.37	121.83	8.01	29.45	27.64	7.2	2.66	2.64	2.09	6.54	1.98	10.11	5.02	3.36
Cluster-42168.99527	50.65	39.06	36.98	42.83	58.42	46.35	9.92	17.89	16.6	14.88	8.28	12.87	3.39	7.72	2.43	0.93	0.33	0.42
Cluster-42168.162682	1429.04	1453.63	667.8	1801.59	2225.9	2318.16	3465.95	3030.37	2914.19	2946.96	3478.89	5008.21	1155.22	623.55	7.77	0.41	0	1.1
Cluster-42168.111793	4.34	9.35	8.76	5.51	3.23	3.91	8.64	13.75	17.4	10.87	4.72	2.83	5.65	65.74	41.21	1029.86	507.98	466.25
Cluster-42168.31728	1.35	0.65	2.08	2.8	1.85	1.81	1.1	2.5	1.91	1.57	1.12	1.66	1.56	1.8	6	212.18	595.46	169.35
Cluster-42168.148517	0	0	0.13	0	0	0	0	0	0	0	0	0	0	0	55.21	325.49	236.66	306.19
Cluster-42168.35891	0.9	0.44	0.38	0.46	1.17	5.01	0.96	0.67	0	0.67	0.52	0.04	0.29	8.69	8403.56	53.64	125.8	34.88
Cluster-42168.28300	0.13	0.2	0.08	0.11	0.13	0.09	0.06	0.27	0.1	0.53	0.22	0.07	0.02	0.73	38.4	106.4	20.04	26.51
Cluster-42168.84670	98.44	180.19	58.84	92.64	125.74	116.44	35.77	135	94.75	111.91	60.61	85.06	67.07	18.31	0	0.08	0	0
Cluster-42168.84633	120.84	84.29	93.15	51.12	37.55	22.46	13.8	30.35	5.91	39.83	26.93	29.61	17.39	1.06	0	0	0	0
Cluster-42168.51568	0	0	0	0	0	0	0	0	0	0	0	0	0	0	0	430.49	0	46.98
Cluster-42168.84786	8651.63	9339.93	10850	4393.5	3335.86	3672.02	889.04	4463.22	2624.28	840.77	304.1	303.27	92.03	215.37	0.16	224.89	70.41	79.81
Cluster-42168.9631	0	0.36	0	0	0	0.11	0.09	0	0	0	0.06	0	0	0	0	1028.01	1012.77	849.13
Cluster-42168.167052	0	0	0	0	0	0	0.06	0	0	0.23	0	0	0	0	0	27.76	23.78	25.74
Cluster-42168.144897	0.25	0.53	0.38	0.21	0.37	0.96	3.75	0.44	1.15	4	2.73	1.27	7.01	7.58	8.75	23.61	15.83	23.12
Cluster-42168.166415	0.07	0.02	0.13	0.13	0	0.25	0.14	0.14	0.43	0	0.04	0	0	0.18	0.09	194.9	84.76	22.2
Cluster-42168.20359	0.04	0.03	0.05	0	0.12	0.1	0.08	0.02	0.07	0.02	0.02	0.04	0.06	0.42	0.21	12.92	16.57	5.33
Cluster-42168.12604	0.37	0.07	0.18	0.09	0	0	0.17	0.09	0.16	0.27	0	0	0	0	0	34.28	76.93	72.88
Cluster-42168.166234	0.07	0.93	0.18	0.27	0	0.24	0.03	0.14	0	0	0	0	0	0.1	0	670.62	239.38	182.69
Cluster-42168.69255	25.94	28.97	22.65	20.54	26.33	15.29	19.04	12.02	10.06	13.61	13.79	5.51	10.04	10.23	9.5	1.41	0.96	0.85
Cluster-42168.138766	0	0	0	0	0	0	0	0	0.25	0.44	0	0	0	1.53	0	41.24	41.2	25.53
Cluster-42168.35885	1.42	0.24	2.85	0.62	1.92	9.75	0.96	0.04	0.11	0.99	2.15	0.94	0.79	7.07	7662.39	504.6	1371.93	1168.58
Cluster-42168.90188	18565.6	54077	17651	31515.8	31420.1	39138.1	34896.4	58835.2	82738.5	37770	17433.5	37727	6588.1	1931.82	0	0	0	0
Cluster-42168.9685	0	2.26	0	0	0	0	0	0	0	0	0	0	0	0	0	2616.88	8300.49	14600.9
Cluster-42168.75597	14.45	22.64	18.76	19.17	11.54	13.41	3.63	7.97	10.41	4.53	1.83	2.5	3.26	6.81	1.52	0.72	0.58	0.52
Cluster-42168.92203	26.29	34.01	35.18	23.71	13.99	17.76	5.81	29.09	33.63	5.75	1.4	2.3	0.71	3.75	0	0	0	0.04
Cluster-42168.84955	82.27	101.42	119.14	48.13	37.15	29.73	5.15	19.13	18.99	3.78	1.16	1.78	0.49	4.09	2.94	0.9	0.18	0.17
Cluster-42168.128634	0.29	0.43	0.1	0.18	0.97	0.49	1.19	0.66	0.45	0.29	2.11	2.42	0.46	0	0	37.55	307.54	104.74
Cluster-42168.159845	0.11	0.36	0.11	0.66	0.33	0.62	0.11	0.84	0.22	0.22	0	0.2	0.08	0.03	0.03	20.45	51.08	28.38
Cluster-42168.35889	0.22	0.09	0	0.93	2.49	3.39	0.62	0.54	0	0.66	1.14	0.24	0.23	3.35	4462.19	77.19	221.27	90.28
Cluster-42168.87645	108.25	99.58	145.32	278.3	68.57	181.48	63.11	165.36	72.86	24.82	5.57	14.97	6.39	48.03	3.71	0.14	0	0
Cluster-42168.166335	0	0	0	0	0	0	0	0	0	0	0	0	0	0.78	0	65.79	18.46	27.38
Cluster-42168.80931	127.06	38.88	186.6	54.98	42.82	58.23	10.02	16.08	8.32	3.73	4.82	4.26	1.81	5.33	0.66	17580.5	25837.4	12878.7
Cluster-42168.77714	19.05	18.48	15.99	19.64	17.71	27.95	3.15	4.59	8.86	1.81	0.86	1.37	0.48	1.16	1.24	0.51	0.2	0.43
Cluster-42168.85017	92.69	121.59	145.6	162.44	87.89	70.75	94.39	84.32	121.28	42.75	31.28	119.57	0.61	0.21	0	0	0	0
Cluster-42168.62303	42.58	17.32	61.5	6.88	8.56	3.02	0.22	0.54	0.63	0.09	0.48	0.02	0.1	0	0	0.17	0.05	0.11
Cluster-42168.88811	0	0	0	0	0	0	0	0	0	0	0	0	0	0	0	7.28	78.03	0
Cluster-42168.103846	7.42	5.2	9.39	4.26	7.64	9.6	13.53	9.05	13.96	17.56	22.12	18.08	27.84	53.6	104.98	252.19	311.92	467.51
Cluster-42168.84642	26.72	34.27	13.24	23.66	12.79	14.99	28.52	27.63	10.99	16.41	10.17	11.96	26.66	12.12	5.51	0	0	0
Cluster-42168.86861	58.96	60.17	41.6	46.56	64.62	59.62	11.25	30.9	17.28	14.16	13.47	25.23	7.63	12.69	16.31	2.44	2.24	3.61
Cluster-42168.166407	0.4	0.53	0.19	0.42	0.5	0.18	0	0.21	0.17	0	0	0.07	0.09	0	0.66	21.72	50.62	21.93
Cluster-42168.166247	0	0.05	0	0	0	0	0	0	0	0	0	0	0	0	0	66.96	498.36	208.92
Cluster-42168.166611	0.28	0.38	0.09	0.09	0.1	0.34	0	0.27	0.16	0.09	0.42	0	0	0	0.35	408.34	34.44	375.95
Cluster-42168.83965	1718.96	2279.34	1142.99	2305.63	2040.75	2766.49	2313.47	5196.61	4876.39	1795.33	877.33	1185.73	230.49	645.9	5.84	0.96	0	1.97
Cluster-42168.45225	0	0	0	0	0	0	0	0	0	0	0	0	0	0	0	52.88	78.14	50.29
Cluster-42168.58550	26.9	48.39	31.26	70.93	55.67	47.77	189.6	175.92	130.15	117.17	107.47	49.18	71.5	275.43	98.18	0.23	0.69	0.38
Cluster-42168.77136	0	0	0	0	1.79	0.98	2.02	0	0	2.83	14.2	13.33	7.15	0	1.08	5.29	14.2	17.43
Cluster-42168.135083	0.14	0.42	0	0.26	0.16	0.68	0	0.14	0.12	0.14	0.16	0	0	0.51	210.23	398.65	103.65	185.39
Cluster-42168.110217	0	0	0	0	0	0	0	0	0	0	0	0	0	0	0	65.79	363.13	109.32
Cluster-42168.87172	179.12	134.79	221.41	200.85	273.73	223.12	115.1	198.88	75.84	63.42	22.49	15.4	4.91	15.13	0	0.19	0	0.23
Cluster-42168.84914	3350.6	1964.91	2676.99	927.46	3433.28	2292.29	61.41	144.41	28.74	33.62	44.99	24.56	12.14	1.17	0	22.23	12.87	48.83
Cluster-42168.69653	87.87	153.72	103.3	142.48	104.32	110.04	47.38	128.26	85.35	37.57	52	49.82	4.92	3.15	2.82	0.09	0	0.46
Cluster-42168.85474	622.61	438.37	951.57	312.37	366.75	407.85	1.37	10.96	8.13	5.59	3.61	7.03	0	0.45	0	1.33	1.36	5.85
Cluster-42168.9636	0.79	0.69	1.27	0.99	2.87	0.98	0.19	0.21	1.6	0.4	2.13	0	0.65	2.06	2.57	545.01	83.25	756.85
Cluster-42168.85627	30678.4	36882	93265.1	34851.1	39311.8	38950.3	3012.11	13900.7	4824.49	2538.54	706.66	1655.64	329.86	1422.35	134.36	775.59	346.16	545.89
Cluster-42168.79316	10.34	11.49	16.79	3.12	2.78	3.09	1.32	2.54	2.75	0.81	0.09	0.43	0.57	1.82	0.32	0.25	0.17	0.16
Cluster-42168.168181	0.42	0.7	0.43	0.13	0.81	0.53	0	0.28	0	0.56	0.65	0.31	1.79	0.26	5.51	77.53	375.29	81.97
Cluster-42168.29374	0.24	0.25	0.14	0.26	0.31	0.24	0.09	0.06	0.13	0.27	0.16	0.28	0.02	0	0.02	6.3	7.93	10.73
Cluster-42168.18487	0	0	0	0	0	0	0	0	0	0	0	0	0	0	16.63	17.33	13.2	18.51
Cluster-42168.166251	0.71	13.85	0.2	0.67	0.46	0.94	0.1	0.3	0.52	0	0.12	0.55	0	0.09	0.09	14853.9	12266.8	16562.8
Cluster-42168.84018	276.09	123.91	111.22	415	472.96	509.15	243.6	615.65	176.43	501.1	513.54	1052.93	116.7	89.91	0	0	0	0
Cluster-42168.83944	348.58	309.62	73.7	565.84	710.83	757.4	994.22	921.57	373.73	1638.72	2635.98	3059.56	913.25	8.8	0	0	0	0
Cluster-42168.166438	0	0	0	0	0	0.11	0	0	0	0	0	0	0	0	0	100.7	103.48	64.14
Cluster-42168.40379	0.94	1.08	1.16	1.91	1.6	1.38	4.91	1.83	2.52	7.27	8.82	10.4	15.78	7.77	18.73	32.07	100.74	81.74
Cluster-42168.30128	53.91	48.37	90.39	17.72	0	0	0	0	0	0	0	0	0	0	0	6790.16	2874.37	2647.88
Cluster-42168.151255	0	0	0	0	0	0.5	1.05	0.3	0	0	0	0	0.08	0.34	0	45.76	62.59	79.2
Cluster-42168.83295	10.09	7.24	7.42	7.56	0.2	7.86	0	5.69	6.72	8.52	0	0	18.24	10.31	10.21	0	0	0
Cluster-42168.94971	114.95	88.67	95.91	117.09	122.63	134.48	91.03	88.99	69.32	67.3	151.4	82.79	76.43	50.41	35.69	1.45	4.16	1.99
Cluster-42168.9348	0.57	0.94	0.67	0	0	0.15	0	0	1.04	1.08	0	0	0	0	0	703.66	55.6	468.22
Cluster-42168.101243	0	0	0	0	0	0	0	0	0	0	0	0	0	0	0	15.25	24	5.72
Cluster-42168.86768	67.23	101.56	122.05	25.51	33.68	30.52	5.07	12.99	9.7	3.54	1.73	2.55	1.7	5.02	3.13	3.2	1.93	1.45
Cluster-42168.70122	47.53	21.54	51.83	22.51	27.61	18.29	11.53	5.64	6.67	5.03	15.24	9.58	6.99	5.76	6.66	0.33	0.82	0.59
Cluster-42168.83137	7.6	11.48	5.09	12.45	22.38	21.05	19.97	24.92	33.06	48.45	92.61	88.32	95.01	164.36	591.28	314.28	1140.1	1693.14
Cluster-42168.78377	311	108.78	349.71	24.17	53.37	16.33	0.71	5.9	14.36	0.77	0	1.65	0	0	0	0	0	0
Cluster-42168.87953	47.07	29.86	56.43	20.71	15.88	14.81	17.18	11.27	1.09	9.14	5.12	0.22	4.71	5.56	1.81	1.45	0.76	0.91
Cluster-42168.92790	65.08	39.94	26.93	36.09	68.52	44.41	12.88	40.24	32.43	10.87	33.58	41.79	0.78	7.46	1.19	1.58	1.9	1.65
Cluster-42168.90801	230.98	251.96	272.49	107.5	144.15	100.45	12.04	17.25	17.64	9.92	5.26	1.52	6.27	21.37	15.33	7.23	4.28	1.83
Cluster-42168.17935	0.14	0.23	0.11	0.23	0.2	0.07	0.1	0.21	0.15	0.03	0	0	0.07	0.13	0.95	65.52	129.04	12.21
Cluster-42168.84805	37801.2	43274.7	30843	31646.2	37862.7	32589.9	6750.05	23518.6	11801.7	8249.68	6054.51	8783.38	1559.18	1062.35	0	560.61	803.87	622.5
Cluster-42168.9103	0.6	0.53	0.54	0.91	0.24	0.45	0.56	0.35	1.42	0.96	0.56	1.12	0.75	0.85	0.52	120.74	47.6	29.08
Cluster-42168.84364	551.48	660.66	223.72	1192.61	889.43	1292.83	7693.34	4654.63	5086.6	7777.7	7363.5	7709.79	7915.19	1773.22	1.08	0	0.17	1.01
Cluster-42168.167396	0.07	0.2	0.14	0.03	0.16	0.26	0.2	0.17	0.12	0.31	0.08	0.46	0.64	0.13	0.09	22.88	77.12	16.83
Cluster-42168.153813	0.04	0	0	0	0	0	0	0	0.2	0	0	0	0	0	0	38.6	45.56	26.57
Cluster-42168.92612	22.63	20.03	23.86	0.19	21.77	34.42	31.3	3.74	13.99	7.9	0.09	45.36	0	0	0	0	0	0
Cluster-42168.25499	2.53	2.67	3.32	5.57	4.96	3.03	6.92	11.39	8.06	7.76	3.22	2.23	1.93	0	1.43	966.42	160.06	342.67
Cluster-42168.84504	3667.71	2946.93	1613.05	4244.07	5474.84	4049.32	6337.52	4241.28	3243.68	6999.9	12114.7	13839	6442.09	426.23	0	1.23	0.47	8.5
Cluster-42168.102301	2.83	3.73	2.13	0	1.72	2.95	0.87	4.93	0.09	3.03	0	0	0	0.81	3.18	0	0	0
Cluster-42168.77579	18.75	11.27	15.38	2.35	0	0.26	2.02	0	0.2	0	0	0	0.19	1.05	0.92	0.56	0.7	0.42
Cluster-42168.159732	1.35	2.27	2.38	8.7	5.38	6.8	2.02	2.1	2.5	0.39	0.89	1.68	0	0.91	2.76	575.74	127.03	196.02
Cluster-42168.83948	10.98	11.01	5.74	0	0	2.4	0	0	0	3.55	0	0	5.26	5.34	5.98	0	0	0
Cluster-42168.70100	77.71	50.63	38.85	112.01	106.94	131.63	91.64	195.17	114.99	125.78	73.97	72.19	58.31	6.08	2	0.96	0.31	0.29
Cluster-42168.162088	0.74	0.44	0.08	0	1.18	0.77	0.96	1.79	0.05	1.43	1.22	3.86	0.04	0	0	174.13	94.19	1342.77
Cluster-42168.154485	0	0.08	0	0	0	0	0	0	0	0	0	0	0	0	523.85	1041.46	752.68	1126.69
Cluster-42168.84647	162.78	94.41	66.3	107.99	149.92	119.24	30.69	32.03	25.59	19.46	26.16	30.4	11.46	7.07	0	0	0	0
Cluster-42168.9656	0	0	0	0	0	0	0	0	0	0	0	0	0	0	0	19.29	31.78	39.21
Cluster-42168.101914	21.57	30.6	29.4	43.82	24.7	31.18	14.26	37.6	33.48	18.59	11.54	15.63	19.87	69.63	5.86	0.04	0.17	0
Cluster-42168.84012	81.74	35.82	97.57	18.03	45.8	4.95	2.19	7.83	1.13	0.93	0	0.86	2.5	1.18	1.51	1.74	1.85	1.86
Cluster-42168.81339	1.24	1	2.21	4.05	2.22	2.2	6.06	4.85	4.54	6.09	5.13	3.29	8.3	9.11	7.34	57.31	100.88	88.26
Cluster-42168.81393	0	0	0	0	0.15	0	2.87	0	0	5.14	13.49	9.29	14.85	0	4.57	3.32	13.73	11.99
Cluster-42168.82370	31.81	33.54	5.96	7.22	19.9	9.21	1.85	3.9	3.91	3.88	2.92	5.36	0	0.76	0.35	0	0	0
Cluster-42168.8566	0	0.02	0	0	0	0	0	0	0	0	0	0	0	0	0	27.26	17.72	25.59
Cluster-42168.166471	0.04	0.15	0.04	0	0.04	0.23	0.07	0	0.12	0	0	0.2	0.15	0	0.03	32.56	30.38	10.45
Cluster-42168.89798	1056.93	1506.62	787.54	1479.55	1306.41	1665.31	1440.15	3593.71	3599.26	1142.28	684.28	958.25	200.1	366.97	3.87	1.01	0	2.34
Cluster-42168.85912	73.38	56.25	55.9	110.48	139.33	143.4	119.59	44.37	21.79	50.84	53.6	60.92	0	11.09	0	0.05	0	0
Cluster-42168.84341	9355.68	12189.3	32201.6	11827	14025.8	14842	1398.68	4524.51	1667.24	1086.01	356.65	811.73	154.17	549.31	35.38	303.13	211.46	168.45
Cluster-42168.72490	6.75	5.62	8.84	0	0.48	0	0	0	0	0	0	0	0	0	0	0	0	0
Cluster-42168.72944	0.34	0.25	0.08	0.12	0.07	0.05	0.74	0.02	0.17	0.24	0.77	0.32	0.46	0.32	0.41	12.06	75.85	53.91
Cluster-42168.88987	5.95	5.9	7.55	5.11	2.88	3.35	1.07	5.33	2.83	1.39	0.48	0.41	0	0.39	0.5	0	0	0
Cluster-42168.84357	1086.11	838.23	1508.84	858.83	1011.01	1202.17	488.25	1162.98	840.02	482.05	196.8	479.07	85.46	5.07	0	2.9	0	4.56
Cluster-42168.79448	0.05	0.2	0.11	0.38	0.08	0.46	0.18	0.25	0.19	0.05	0.03	0.05	0	0.1	0.14	7.54	10.61	7.49
Cluster-42168.8730	0	0.07	0.14	0	0	0	0	0	0	0	0	0	0	0	0.08	67.33	87.62	31.72
Cluster-42168.30547	1.45	1.67	1.53	1.76	1.56	1.87	3.54	2.31	3.25	3.39	3.43	3.24	3.48	3.11	2.9	50.35	387.41	195.62
Cluster-42168.83924	488.64	192.88	714.64	306.53	474.16	850.59	373.12	564.83	416.26	220.26	346.1	603.25	145.3	175.01	89.18	0	1.15	0.58
Cluster-42168.18844	0.74	1.46	0.13	1.48	0.5	2.11	0	0.81	0.54	0.32	0.11	0	0	0	45.05	324.82	101.47	147.39
Cluster-42168.8344	0.23	0.19	0.11	1.17	0.26	0	0	0.77	0	0	0	0	0	0	0.1	58.19	27.99	26.77
Cluster-42168.62148	3.09	1.37	2.81	0.85	0.73	0	0.41	0	0	0.21	0	0	0	0	0	123.42	160.46	322.62
Cluster-42168.18983	0	0.04	0	0	0.06	0	0	0	0	0	0	0	0	0	11.31	25.94	77.33	80.62
Cluster-42168.76516	247.42	89.53	266.74	21.86	37.59	13.68	0	5.46	10.11	0.55	0	0.98	0	0	0	0	0	0
Cluster-42168.85587	73.33	51.66	72.39	57.06	71.42	61.71	88.02	56.72	42.93	118.99	175.39	187.86	65.64	8.15	0	0	0	0
Cluster-42168.126455	0.15	0.21	0.11	0.07	0	0	0.03	0.04	0.34	0.11	0	0	0	0	0	68.18	16.89	16.66
Cluster-42168.84490	0	1.74	0.21	0	1.24	0.21	0	0	0	0	0	0	0	0	0	854.98	921.43	2458.62
Cluster-42168.88070	15.39	55.65	26.03	42.23	21.39	10.74	4.49	15.14	3.6	23.91	16.29	1.27	0.33	0	0	0.15	0.22	0.35
Cluster-42168.8625	0	0.11	0	0	0	0	0	0.13	0	0	0.31	0	0	0	0.84	86.37	75.25	100.7
Cluster-42168.99126	14.16	9.47	12.57	2.78	1.93	2.94	0.11	1.12	0.28	0.13	0	0.13	0	0.08	0	0	0	0
Cluster-42168.169202	0	0	0	0	0	0.09	0	0.03	0	0.13	0.3	0.11	0.1	0.09	0.23	18	25.44	12.76
Cluster-42168.80489	14.6	40.02	15.28	3.4	13.6	3.71	2.01	9.82	7.02	2.59	0.13	0.75	0.18	3.2	0.04	0.03	0.02	0.02
Cluster-42168.85221	51.93	20.92	21.13	13.51	54.34	24.54	0	0	10.71	4.18	19.53	21.57	0	0	0	0	0	0
Cluster-42168.83603	440.99	596.37	632.85	454.81	340.91	434.09	46.31	166.95	125.79	29.96	17.99	44.44	2.89	0.61	0.12	38.24	33.05	25.76
Cluster-42168.85357	16969.2	24963.7	67513.9	17847.3	30240.7	24664.6	2897.87	7563.65	3118.73	2853.32	783.3	2396.94	467.93	1515.67	106.55	553.31	322.1	353.12
Cluster-42168.9490	0	0	0	0	0	0.17	0	0	0	0	0	0	0	0	0	26.1	78.98	51.29
Cluster-42168.164536	28.53	13	75.77	0	15.87	12.38	0	0	0	0	0	0	0	0	0	8245.43	3907.12	3319.71
Cluster-42168.28512	3.98	4.41	3.06	4.37	3.18	5.06	8.08	7.99	14.52	1.87	3.5	1.06	9.36	19.03	18.68	94.1	78.46	51.68
Cluster-42168.84991	579.75	578.04	1113.57	814.5	727.46	972.66	190.73	383.88	129.79	80.07	81.43	211.92	24.29	1.63	0	0	0.47	2.21
Cluster-42168.88693	7.91	7.42	5.72	8.29	10.17	11.16	5.71	11.56	14.37	4.51	0	5.53	1.1	0.42	0.14	0	0	0
Cluster-42168.64614	193.94	206.17	154.56	348.9	241.79	195.69	234.88	558.71	509.77	120.84	60.26	175.82	90.96	76.66	67.67	0.69	0	0
Cluster-42168.52436	25.41	20.3	11.68	45.7	23.49	46.35	61.2	76.2	35.96	50.1	35.96	49.19	6.82	27.29	1.52	0.09	0	0.11
Cluster-42168.166395	0.12	0.1	0.25	0.12	0	0.23	0	0	0.11	0	0	0	0	0	0	135.82	35.52	56.19
Cluster-42168.84163	80.08	97.65	120.79	77.42	146.04	104.62	69.5	47.61	15.72	63.88	8.72	48.14	0	0	0	0	0	0
Cluster-42168.34916	3.85	1.58	4.53	0	2.52	0.58	0	0	0	0	0	0	0	0	0	274.17	157.5	182.23
Cluster-42168.83393	73202.2	116924	305578	102000	119879	125285	7704.43	36937.9	14923.9	8502.21	2251.47	3986.57	1016.65	4738.48	345.11	2712.86	893.41	1228.02
Cluster-42168.84193	266.08	202.17	295.64	281.3	277.96	228.34	9.92	28.29	30.1	25.56	38.54	23.04	1.97	0	0	0	0	0
Cluster-42168.84037	117.87	120.94	98.73	113.62	183.51	151.62	97.28	107.47	26.13	105.9	103.27	35.71	43.93	1.85	0	0.14	0.83	1.53
Cluster-42168.84115	45234.3	62258.1	70796.6	81690.6	89108.3	75966	14874.9	49538.6	17049.8	14735.3	14202.3	20645.2	2584.46	622.28	0	20.07	1.1	60.75
Cluster-42168.92369	16.44	14.92	33.95	8.3	6.75	5.36	2.17	5.18	1.83	1.52	1.03	0.94	2.18	2.03	1.94	0.17	0.46	0.41
Cluster-42168.78852	44.01	33.63	56.71	5.75	6.9	4.95	0.88	2.6	1.63	0.92	0.33	0.38	0.12	0.8	0.36	0.26	0.07	0
Cluster-42168.72253	30.7	52.03	24.32	40.67	73.65	37.02	54.4	49.75	104.45	106.14	53.91	122.45	47.18	0	0	0.16	0	0.2
Cluster-42168.7626	0	0	0	0	0	0.12	0	0	0	0	0	0	0	0.41	0	13.95	11.75	9.98
Cluster-42168.86551	8.15	7.31	6.88	1.09	0	0	0	0	0	0	0	0	0	0	0	0	0	0
Cluster-42168.9643	0	0.25	0.08	0	0	0	0	0.07	0	0.08	0	0	0	0.07	0	142.7	36.32	241.35
Cluster-42168.44365	0	0	0	0	0	0	0	0.1	0	0	0	0	0	0	0	90.09	86.49	342.16
Cluster-42168.132559	0.31	1.56	0.16	0.45	0.54	0.15	0.15	0.62	0.27	0.94	2.17	1.36	0.99	0.29	0.56	254.24	375.48	94.3
Cluster-42168.85982	87.29	128.19	236.27	111.47	107.23	82.69	3.95	9.86	5.81	2.62	1.09	2.43	1.97	5.27	2.84	2.47	1.42	2.78
Cluster-42168.93354	50.36	56.74	64.48	56.05	70.18	44.42	8.06	28.81	16.91	4.81	3.5	6.07	3.91	1.6	2.87	4.29	3.33	3.77
Cluster-42168.83493	6.71	9.01	6.71	7.99	6.46	2.84	0.68	1.19	2.13	1.76	1.98	2.44	1.03	0.62	0.34	0.2	0.45	0.32
Cluster-42168.85111	20.07	13.15	10.03	21.91	15	16.9	16.15	22.35	19.17	14.5	4.85	10.61	18.82	135.7	0.34	0	0	0
Cluster-42168.9230	0	0	0	0	0	0.11	0	0	0	0	0	0	0	0	0	51.5	174.85	85.43
Cluster-42168.61139	0.77	0.86	0.4	0.82	0.5	0.7	0.34	1.81	1.2	0.79	0.29	0.42	0.34	5.52	8.31	23.03	13.69	20.35
Cluster-42168.166327	0	0.1	0	0.18	0	0	0.12	0	0.16	0	0	0	0	0	0	42.38	296.28	160.55
Cluster-42168.78374	0.4	0.17	0.41	0.23	0.21	0.15	0.84	0.15	0.47	0.78	0.83	1.18	2.12	1.56	1.49	12.95	42.11	56.36
Cluster-42168.9552	0.08	0.18	0.02	0.12	0.01	0.02	0.01	0.06	0.03	0.02	0.01	0.09	0.03	0.05	0.16	12.97	32.65	9.52
Cluster-42168.57372	1.44	0.79	1	0.07	0.96	0.54	2.41	1.2	2.98	1.93	3.55	2.07	2.68	2.66	2.46	23.3	21.01	17.75
Cluster-42168.8167	0.29	0.36	0.3	0.14	0.17	0.41	0.14	0.14	0.5	0.15	0.17	0.16	0	0.14	0.13	33.18	33.93	19.24
Cluster-42168.81621	373.99	455.99	408.56	451.49	359.59	423.61	378.11	617.26	754.67	162.86	81.47	208.26	14.8	86.12	56.85	0	0	0
Cluster-42168.159005	0.03	0.13	0	0.14	0	0.3	0.08	0	0.18	0	0	0	0	0.07	0.06	41.1	42.32	13.96
Cluster-42168.86490	20.37	13.58	7.64	19.86	27.02	20.77	17.32	28.15	19.61	12.97	4.66	0	5.53	9.24	3.06	0.03	0	0
Cluster-42168.76119	22.24	12.8	25.8	6.06	3.19	8.84	0	0.62	0.18	0	0	0.28	0	0	0	523.21	1313.69	889.09
Cluster-42168.66945	192.46	591.69	188.46	0	697.12	493.25	5.11	0	23	25.11	8.25	23.78	2.65	0	0	0	0	0
Cluster-42168.121857	1.48	1.65	1.32	0.83	1.21	0.98	0.51	0.89	1.13	0.44	0.52	0.81	0.23	0.18	0.06	35.87	123.07	50.46
Cluster-42168.35168	0	0.14	0	0	0	0	0	0	0	0	0	0	0	0	0	97.64	89.15	183.8
Cluster-42168.27749	0	0	0	0	0	0.24	0	0	0	0.46	3.15	0.14	5.01	0	0	17.53	18.37	54.5
Cluster-42168.9610	0	0.45	0.02	0.22	0.03	0.16	0.02	0.02	0.14	0.07	0	0	0.05	0	0	403.9	282.35	705.12
Cluster-42168.74276	12.88	12.87	24.16	12.84	8.02	8.31	4.51	22.39	10.39	4.72	0.89	1.5	2.96	8.16	10.51	0	0	0
Cluster-42168.31060	0.1	0.24	0.1	0.09	0	0.55	0	0.1	0.08	0.29	0.11	0.21	0	0	0.35	17.8	20.4	25.13
Cluster-42168.58768	0.24	0.62	0	0.24	0.58	0.94	0	0	0	0.25	0.56	0.8	0.26	0	0	564.74	82.63	1016.8
Cluster-42168.92617	209.27	272.89	110.02	248.12	327.37	281.13	1167.33	523.98	905.63	775.09	1476.9	2217.14	606.6	42.54	0.58	0	0	0.46
Cluster-42168.85282	8978.44	4572.58	3546.55	13877.1	13699.2	17000.2	12089.4	33137.5	7168.91	15986.6	6972.8	3940.45	1418.91	211.77	0	0	0	3.94
Cluster-42168.84677	2947.17	3364.25	2534.51	3453.26	4665.13	3780.06	2038.64	4999.9	2561.45	1778.98	1959.14	3296.15	1069.65	243.04	1.21	38.44	8.63	53.6
Cluster-42168.122273	12.85	13.68	14.45	11.91	15.75	10.63	7.98	8.67	8.3	11.5	13.14	8.33	7.24	11.04	4.59	0.21	0.51	0.16
Cluster-42168.84893	219.16	167.29	178.46	143.97	155.42	145.59	97.12	68.76	74.39	56.55	52.2	79.09	81.2	146.34	76.53	18.41	16.2	19.4
Cluster-42168.85950	789.17	376.81	881.17	172.21	195.46	115.12	22.98	56.13	66.52	21.09	12.85	34.14	13.58	5.85	2.65	8.34	1.22	5.87
Cluster-42168.67446	5.54	10.93	2.74	0	0	4.69	0	8.29	0	0	1.29	0	1.07	0	3.13	0	0	0
Cluster-42168.84676	6312.31	7984.01	7522.66	6299.95	7071.63	6553.56	2752.19	5072.4	3175.69	1729.19	1263.5	1559.61	738.89	463.21	0.21	2.04	0	6.52
Cluster-42168.89566	12.86	7.52	11.73	14.29	26.14	14.52	0.57	0.99	0	2.29	3.2	0.22	0	0	0	0	0	0
Cluster-42168.73733	24.47	13.49	36.59	7.76	8.09	7.95	1.83	3.17	2.44	1.12	1.24	0.87	0.82	1.14	1.18	0.51	0.52	0.69
Cluster-42168.125097	0	0.2	0	0	0	0	0	0	0	0	0	0	0	0	0	135.98	66.69	258.01
Cluster-42168.82621	1087.34	642.32	1016.61	923.51	601.82	850.85	553.48	605.31	1209.95	559.86	482.15	1062.77	238.81	605.16	303.48	18.6	9.07	29.43
Cluster-42168.84583	52.01	65.19	98.24	35.12	82.01	28.07	8.78	69.9	23.66	3.27	3.48	7.61	0.95	0.48	0	1.16	0.18	0.53
Cluster-42168.94776	0	0	0	0	20.59	20.25	4.07	0	0	0	12.28	0	0	9.3	0	6.39	15.28	10.55
Cluster-42168.6975	0.26	0.07	0	0	0.62	0.1	0	0	0.08	0.09	0	0	0	0	0	26.89	39.67	51.68
Cluster-42168.117023	3.01	3.58	2.89	2.71	2.79	2.82	0.98	2.32	1.38	0.73	0.66	0.91	0.24	0.32	0.64	39.06	39.21	53.38
Cluster-42168.80053	181.38	127.18	115.57	204.61	250.2	290.41	398.58	405.93	260.57	358.06	361.91	410.11	338.2	23.8	7.53	2.29	0.63	2.22
Cluster-42168.85005	130.6	90.93	168.39	65.56	0	49.55	49.98	15.12	69.46	22.81	16.86	62.85	12.5	2.78	10.28	0	0	0
Cluster-42168.85081	90653.4	113260	327502	98223.6	151100	143932	13871.3	38224.2	14942.7	13446.5	4026.24	11366.9	2640.49	6308.6	518.5	2483.33	1794.8	2052.89
Cluster-42168.58763	14.26	2.53	5.82	10.91	0	0	11.66	0	16.67	16.67	8.87	10.65	2.47	0	2.52	12225.9	550.54	7360.22
Cluster-42168.85405	58.68	227.21	43.63	58.9	66.82	38.25	4.81	24.26	17.96	5.67	4.82	4.46	1.12	0.79	0.8	1.4	1.18	1.44
Cluster-42168.133700	0.08	0.49	0.38	0.21	0	0	0	0	0.06	0.08	0	0.08	0	0.21	0.33	102.38	246.98	30.42
Cluster-42168.6873	0.17	0.24	0	0.05	0.13	0.11	0.11	0.06	0.05	0	0.2	0.13	0.18	0	5.7	17.13	32.81	27.94
Cluster-42168.167441	0	0.23	0.04	0.15	0.18	0.04	0	0	0	0	0.05	0	0.09	0.04	0.11	28.83	95.53	66.39
Cluster-42168.108018	5.2	4.87	4.91	1.97	0	1.68	1.72	1.82	0	0	0	0.88	1.08	2.2	0	0	0	0
Cluster-42168.46506	0	13.51	0.81	0.99	0	0.38	0	0.38	0	0	0	0.41	0.4	0	1.04	19193.9	8364.98	15201.8
Cluster-42168.113542	0.09	0.11	0.2	0	0	0.09	0	0.09	0.32	0	0	0.21	0	0.09	0	231.78	34.64	41.64
Cluster-42168.166263	0.31	0.52	0.16	0.15	0.36	0.59	0.45	0.77	5.13	0.31	0.36	0	0	0	0	71.82	30.4	128.9
Cluster-42168.88376	77.78	66.34	88.55	55.79	59.95	66.15	13.27	57.82	32.71	11.04	6.51	6.07	5.99	11.87	4.72	5.34	2.99	3.66
Cluster-42168.85957	20.4	31.7	25.33	31.21	13	42.3	7.99	33.44	26.76	3.84	1.88	1.79	1.2	3.69	2.52	0.27	1.04	0.5
Cluster-42168.84553	76.78	53.82	105.33	98.29	114.73	93.05	71.99	87.96	37.81	71.88	81.95	51.95	23.59	11.13	5.47	2.15	1.61	3.34
Cluster-42168.158823	0	0.23	0.09	0.18	0	0.11	0.06	0.18	0.11	0.01	0.01	0.23	0	0.17	0	43.01	160.08	36.5
Cluster-42168.34245	0	0	0	0	0.01	0	0.01	0	0.01	0	0	0.02	0	0	0	11.24	6.46	3.51
Cluster-42168.8959	0.08	0.25	0.08	0	0.09	0.07	0	0.22	0.19	0.15	0	0	0	0	0	29.72	24.74	12.69
Cluster-42168.82394	193.03	262.42	185.54	179.81	166.31	154.79	97.52	451.81	219.1	132.56	45.11	54.82	42.41	48.7	31.07	21.45	16.38	18.04
Cluster-42168.83150	11.54	14.31	17.92	10.33	9.99	13.5	0.46	5.33	3.07	0.97	0.53	0.18	0.14	0.48	0.18	0.65	0.3	0.29
Cluster-42168.159365	0.75	0.69	0.76	0.18	0.53	0.7	0	0	0	0	0.22	0.2	0	0.26	0	1060.26	17.11	1454.91
Cluster-42168.166304	6.08	3.29	5.17	6.16	2.89	3.96	0.59	1.07	0.75	0.05	0.12	0.68	0.28	0.14	2.65	149.02	89	135.9
Cluster-42168.85427	1472.06	165.36	3544.75	2785.37	154.83	2957.78	706.8	1547.61	0.64	693.81	593.83	0	349.58	7.64	0	0	0	0
Cluster-42168.83196	23.42	30.8	87.77	40.44	45.29	33.73	42.68	28.27	33.4	35.65	20.73	31.05	6.75	1.54	2.38	0	0	0
Cluster-42168.166568	0	0	0	0	0	0	0	0	0	0	0	0	0	0	0	19.61	23.36	15.99
Cluster-42168.88466	87.9	164.22	92.39	94.43	74.3	86.42	23.81	76.91	51.31	26.05	11.17	15.73	7.51	5.86	0	0.21	0	0
Cluster-42168.85782	8.09	22.08	6.46	7.87	17.51	7.21	2.86	3.06	1.96	2.04	1.51	2.94	0.7	0	0	2791.6	469.84	4425.71
Cluster-42168.68489	13.8	10.54	20.69	10.17	8.61	11.77	2.02	9.9	6.18	1.59	0.38	0.53	0.17	0.59	0.07	0	0.1	0.09
Cluster-42168.54529	0	0	0	0	0	3.05	2.16	0	0	0	2.29	0	0	0	0	2.31	3.75	4.41
Cluster-42168.85401	13.7	3.66	2.59	11.44	17.01	3.65	2.27	2.12	0.91	2.17	0.63	0.6	0	0.39	0.3	0	0	0
Cluster-42168.9648	0.1	0.47	0.21	0.37	0.33	0.18	0	0.21	0.03	0.01	0.11	0	0.1	0.11	0.09	309.43	19.92	209.96
Cluster-42168.83324	141.21	107.18	204.65	81.43	66.85	89.56	53.89	151.99	160.84	38.25	34.78	48.13	11.76	1.69	0	4.85	3.08	6.54
Cluster-42168.91085	533.82	512.06	299.63	698.2	796.94	645.13	56.85	219.42	138.63	46.06	35.06	83.4	9.85	1.24	1.18	0	0	0
Cluster-42168.10557	0.34	0.15	0.39	0	0.06	0.05	0	0.13	0.72	0.06	0	0.12	0	0	0	52.33	25.59	13.13
Cluster-42168.7913	0.05	0	0.08	0	0.31	0.3	0.13	0.1	0.18	0	0	0.01	0.07	0.25	0.84	27.61	42.44	12.73
Cluster-42168.79248	38.05	48.45	14.46	21.84	66.85	51.8	13.27	36.74	38.97	10.99	5.47	16.78	1.75	2.74	1.5	0	0	0
Cluster-42168.85218	55.39	38.9	24.01	102.85	86.29	128.27	53.77	70.76	52.35	72.02	62.37	82.46	0.58	0	0	0	0	0
Cluster-42168.16888	0.1	0.08	0.03	1.99	1.24	0.68	2.43	24.89	4.8	4.24	1.11	0.72	0.78	1.93	8.6	7.27	5.45	3.99
Cluster-42168.93308	39.73	47.26	34.57	44.18	32.97	38.79	21.18	60.21	70.8	18.13	2.58	1.18	2.77	16.07	2.78	1.9	0.61	1.32
Cluster-42168.166483	0.02	0	0.01	0	0	0	0.01	0	0	0	0	0	0	0	0	6.01	63.4	13.64
Cluster-42168.84871	183.42	282.72	108.41	109.84	245.39	247.37	34.69	102.88	148.14	34.21	49.27	76.73	16.34	17.09	4.04	1.85	0.47	0.13
Cluster-42168.9512	0	0	0	0	0	0	0	0	0	0	0	0	0	0	0	8.76	4.85	9.73
Cluster-42168.43938	0.58	0.67	0.5	0.56	0.83	0.51	0.64	1	0.78	1.01	1.75	1.53	0.77	1.97	1.66	7.22	9.42	8.6
Cluster-42168.93952	871.41	780.25	488.9	2620.11	1765.46	4787	8105.91	6551.88	6695.82	8538.7	4178.24	4773.64	289.27	30.55	0	0	0	0
Cluster-42168.161316	0.18	0.2	0.15	0.74	0.51	1.58	4.85	0.95	2.72	1.35	2.38	1.5	2.43	0.5	0.32	10.58	6.89	5.02
Cluster-42168.85523	2672.93	7558.47	2648.08	3036.28	3143.63	3366.22	6785.48	7863.31	11620.2	4623.59	1902.36	10381.2	1589.9	199.83	0	0	0	0
Cluster-42168.83838	584.17	965.35	1276.41	1326.64	1462.73	1468.15	216.8	599.27	213.64	152.15	187.34	392.37	19.63	11.26	0	0	0	0
Cluster-42168.81823	152.12	175.98	160.28	191.2	205.3	190.33	196.96	175.2	348.61	298.31	113.03	207.2	226.03	0.59	0	1.14	0	0.24
Cluster-42168.84168	2426.5	1307.83	2401.9	540.14	1925.58	1573.86	37.31	118.62	21.96	14.44	13.43	7.73	7.12	0	0	13.92	0.53	8.88
Cluster-42168.137580	0.3	0.66	0.48	0.11	0.17	0.08	0.06	0.07	0.08	0.06	0	0.05	0.01	0.01	0.04	30.98	12.39	20.79
Cluster-42168.82620	23.75	19.27	27.25	24.02	22.87	7.47	1.19	5.04	6.15	0.84	0.15	2.07	0.52	1.06	2.39	0.54	1.25	1.07
Cluster-42168.82699	250.03	226.62	261.83	357.51	219.2	280.1	551.17	369.94	370.68	414.06	332.48	299.76	325.81	822.24	4.82	0	0.47	1.34
Cluster-42168.83049	80.67	211.34	54.39	90.63	355.99	223.08	145.61	120.78	42.57	92.56	128.53	293.32	88.88	21.93	4.8	0.89	0.36	0.33
Cluster-42168.9653	1.29	0.74	0.79	0.37	0.29	0.12	0	0.13	0	0	0	0	0	0.24	0	300.67	30.04	365.03
Cluster-42168.81500	36.16	32.59	34.78	63.67	40.59	30.72	63.06	49.24	51.02	65.26	45.25	74.55	26.36	30.46	31.76	389.73	679.98	436.19
Cluster-42168.107498	13.02	10.47	10.94	17.48	11.54	15.81	6.5	9.85	19.33	4.97	9.79	14.94	6.45	4.65	2.37	0.35	0.62	0.52
Cluster-42168.68941	0.16	0.12	0.07	1.26	22.02	0.33	19.19	0.12	0.52	18.85	27.63	30.64	37.65	0.96	12.9	4.24	57.29	85.88
Cluster-42168.127352	0	0	0	12.6	11.27	6.37	10.6	13.73	14.58	6.11	0	8.95	9.78	11.82	9.37	5.59	11.69	5.98
Cluster-42168.66167	9.97	15.11	11.68	18.47	16.31	20.06	2.78	27.03	17.21	43.73	47.49	17.26	1.7	0.96	0	0	0	0
Cluster-42168.36667	0.17	0.05	0	0.1	0	0	0	0	0	0.06	0	0	0	0	0	47.4	27.32	14.65
Cluster-42168.7625	0.34	0.32	0.55	0.27	0.21	0.25	0.43	0.95	0.4	0.44	0.36	0.52	0.51	0.85	3.81	11.15	12.07	19.22
Cluster-42168.93186	18.67	8.05	10.31	24.7	5.28	22.28	17.11	20.73	7.09	6.34	4.15	0	2.03	10.24	6.03	0.01	0	0
Cluster-42168.73286	0	0	0	17.64	0	0	8.26	8	0	20.73	0	0	0	8.56	0	8.36	25.75	37.83
Cluster-42168.168344	0	0.06	0	0	0	0	0	0	0	0	0	0	0	0	0	32.24	25.49	22.18
Cluster-42168.9287	0.14	0.12	0	0	0	0	0	0	0	0	0.16	0	0	0	0.38	33.92	73.33	97.41
Cluster-42168.35544	0	0	0	0	0	0.03	0	0	0	0	0	0	0	0	0	16.53	8.68	4.57
Cluster-42168.85550	7205.89	5838.56	2812.6	8085.49	7333.88	10766.2	15233.5	14034	14022.9	14996.1	8745.92	10981.5	1513.98	38.52	0	0.5	0	7.45
Cluster-42168.85945	187.44	86.13	154.51	75.83	172.87	244.52	203.9	263.41	223.97	126.89	20.54	47.22	21.61	57.1	44.68	1.11	0.28	0
Cluster-42168.98443	4.81	3.03	4.02	3.07	2.23	2.6	2.27	3.53	2.9	0	0	0	0	0	0	0	0	0
Cluster-42168.8439	0	0	0.09	0.24	0.1	0.08	0.24	0.25	0.07	0.08	0.19	0	0	0.16	0	115.95	163.37	23.25
Cluster-42168.167023	0	0	0	0	0	0	0	0	0	0	0	0	0	0	0	31.84	92.26	79.27
Cluster-42168.166276	0	0.36	0.07	0.1	0	0.03	0.03	0.07	0.22	0	0	0.04	0.04	0	0	145.78	46.24	110.01
Cluster-42168.83952	2.23	4.65	11.95	3.75	0	1.41	0	3.85	0.31	0	0	0	0	0	0	0	0	0
Cluster-42168.69561	95.72	140.63	124.95	122.58	92.09	92.38	123.25	119.65	122.63	121.78	71.11	71.65	97.78	169.65	48.3	7.94	5.09	8.19
Cluster-42168.27881	0.1	0.08	0.03	0.29	0.14	0.17	1.73	0.88	0	1.86	0.8	0.48	19.88	84.22	535.45	9.91	10.75	16.09
Cluster-42168.27882	0.1	0.08	0.03	0.29	0.14	0.17	1.73	0.88	1.39	1.86	0.8	0.48	19.88	84.22	535.45	9.91	10.75	16.09
Cluster-42168.12717	0.43	0.51	0.38	0.59	0.27	0.67	0.64	0.68	0.42	0.36	0.49	0.54	0.24	0.58	0.49	11.01	8.66	6.37
Cluster-42168.80198	83.3	39.67	70.66	78.41	62.94	55.33	65.76	38.52	24.61	44.62	52.43	47.21	33.17	0	0	0.26	0	0
Cluster-42168.85571	422.79	612.88	357.07	449.27	519.5	454.56	680.96	390.69	353.25	450.44	782.06	832.15	233.83	30.86	5.13	0	0	0
Cluster-42168.9088	0	0.05	0	0	0	0	0	0.06	0	0.03	0.04	0.22	0	0.03	0.09	14.77	57.06	24.01
Cluster-42168.77761	3.75	7.2	1.58	5.37	6.78	0	0	2.95	1.22	8.55	2.96	0	2.21	3.53	0	0	0	0
Cluster-42168.9196	0	0.04	0	0	0	0.02	0	0.04	0.26	0.07	0.05	0.07	0	0	0.04	30.25	33.13	7.54
Cluster-42168.79037	4.95	3.28	5.21	1.89	1.85	1.88	0.32	1.4	0.79	0.34	0.34	0.14	0.49	0.93	0.64	0.1	0.12	0.22
Cluster-42168.81553	371.68	128.27	171.29	47.04	222.22	112.51	16.12	21.74	19.88	13.88	8.09	11.86	7.82	7.29	1.81	6.05	7.68	5.7
Cluster-42168.9676	0	0	0	0	0	0	0	0	0	0	0	0	0	0	0	49.06	231.13	24.69
Cluster-42168.73494	0	0	0	0	0	0	0	0	0	0	0	0	0	0	0	17.42	112.75	32.76
Cluster-42168.109530	44.58	122.3	85.66	245.79	161.24	245.03	393.19	597.07	216.87	1483.62	1322.56	329.17	141.23	12.05	1.22	0.18	0.22	0
Cluster-42168.9422	0.94	0.42	0.51	1.89	0	0	0.45	0	0	0	0	0	0	0	0	572.35	87.81	141.8
Cluster-42168.83515	207.76	163.21	72.03	486.48	332.53	571.58	3208.39	1963.94	890.55	3234.2	3097.85	1326.03	3342	781.92	0.5	0	0	0.45
Cluster-42168.91608	0.16	0.28	1.23	0	0	0	0.26	0	0.12	0	0	0	0	0.07	0	111.51	270.11	86.44
Cluster-42168.86687	92.75	78.17	132.77	53.58	43.75	68.41	65.49	197.59	172.77	43.12	23.1	29.32	9.05	44.3	1.16	0	0	0.21
Cluster-42168.8893	0.2	0.13	0	0.43	0.36	0.56	0.26	0.37	1.24	0.67	0.16	0.07	0	1.1	1.29	51.36	190.99	19.23
Cluster-42168.81818	133.89	172.28	123.77	184.25	162.92	298.22	403.09	574.12	884.29	223.66	209.87	308.4	70.11	17.75	0	0	0	0
Cluster-42168.148591	0.05	0.03	0.02	0.03	0	0	0	0	0.03	0	0.02	0.04	0.02	0	0.07	29.49	2.51	11.48
Cluster-42168.9681	1.13	11.47	0	3.34	4.59	1.11	0	0	0	0	0	0	0	0	0	11170	3052.4	5344.39
Cluster-42168.85076	148.75	18.05	169.77	12.41	26.65	23.27	0.07	0.07	0	0	0.17	0.08	0.23	0	0	0	0	0
Cluster-42168.97527	0.13	0.17	0.25	0.12	0	0	0	0	0	0	0	0	0	0	0	140.44	23	42.31
Cluster-42168.84036	63.73	53.02	55.57	90.27	65.7	55.17	47.44	38.38	35.09	68.11	44.13	40.1	30.24	2.69	0	0.06	0	0.43
Cluster-42168.8667	0.07	0	0.09	0	0	0.15	0	0	0	0	0	0	0	0.08	0	15.18	12.69	7.99
Cluster-42168.86476	594.33	736.74	658.69	610.23	780.4	574.53	517.7	580.64	561.09	487.85	221.02	535.69	146.66	52.07	0	0	0	1.59
Cluster-42168.54491	0.01	0	0	4.15	3.44	3.54	0	4.17	5.34	5.78	6.5	7.05	6.91	2.17	0	4.03	3.2	6.32
Cluster-42168.24406	0.38	0.12	0.19	0	0	0.17	1.27	0.37	4.01	0.14	1.11	0.71	0.59	58.98	186.03	7.33	12.98	12.1
Cluster-42168.16445	0.05	0	0.14	0.03	0	0	0	0.08	0.07	0	0	0	0	0.09	0	17.51	63.62	118.23
Cluster-42168.82265	11.11	15.95	10.33	13.16	7.56	9.31	1.8	17.72	8.26	2.35	1.4	2.19	0.75	0.7	0.24	0.73	0.28	0.41
Cluster-42168.84943	1903.94	2931.76	1386.12	1899.56	1550.64	1700.1	184.75	1456.32	798.85	195.96	69.73	84.76	14.27	18.23	0	0	0	0.95
Cluster-42168.52221	18.59	11.67	10.99	24.64	39.15	47.57	77.72	55.24	46.64	189.74	150.15	49.08	124.34	380	370.87	797.24	506.53	223.51
Cluster-42168.32546	0.09	0	0.11	0.36	0.77	0.18	0	0.07	0.12	0.21	0	0	0.1	0.58	0.15	10.01	24.91	25.81
Cluster-42168.84942	4149.3	3491.64	12041.2	5701.64	4529.8	5342.57	369.9	1066.67	392.82	270.22	154.73	453.04	131.34	101.37	13.68	29.49	71.37	64.33
Cluster-42168.91747	86.31	111.68	105.44	112.08	43.92	121.03	46.79	112.27	70.45	34.5	24.14	16.77	34.14	82.77	77.77	8.11	6.39	3.9
Cluster-42168.9604	0	0	0	0	0	0	0	0	0	0	0	0	0	0	0	35.32	9.88	18.27
Cluster-42168.16178	0.06	0.27	0.19	0.42	0.24	0.41	4.63	1.84	5.23	4.31	4.09	4.09	5.27	14.88	21.94	21.69	9.94	25.98
Cluster-42168.98114	6.82	6.09	2.54	0.08	1.31	0	0	0	0	0	0	0	0	0	0	0	0	0
Cluster-42168.166650	0	0	0	0	0	0	0	0	0	0	0	0	0	0	0	3.28	6.7	7.97
Cluster-42168.81625	101.65	12.85	61.96	139.43	18.62	135.66	16.84	113.29	0	17.81	8.1	7.22	0.03	0	0.1	0	0.07	0
Cluster-42168.106405	5.92	10.03	4.96	3.97	3.32	1.59	0	6.05	0.67	1.69	0	0.32	0.78	1.31	1.23	0	0	0
Cluster-42168.81356	0.35	0.4	0.34	0.38	0.86	0.16	0.32	0.15	0	0.42	0.81	0.31	0.29	0.14	0.1	6.09	6.06	9.05
Cluster-42168.89412	46.1	44.7	23.78	109.56	173.95	138.95	76.04	156.78	79.85	169.91	269.23	383.24	118.2	7.63	0	0	0	0.14
Cluster-42168.140481	0	0.06	0	0	0	0	0	0	0	0	0	0	0	0	0	21.97	22.48	27.32
Cluster-42168.85603	13.92	19.77	28.36	20.42	13.61	11.55	0	1.93	1.29	0.44	0.26	2.4	0	0	0	0	0	0
Cluster-42168.11266	0.45	0.17	0	0.76	0	0	0.7	0	0.25	0.95	0.15	0	0.25	0.11	0	149.03	36.22	391.84
Cluster-42168.76988	28.47	35.28	48.68	15.15	26.71	14.45	4.7	6.84	4.72	2.8	1.95	2.88	2.68	2.82	2.62	2.33	2.41	2.05
Cluster-42168.106303	14.41	16.26	16.42	11.19	10.62	9.9	2.26	4.08	4.49	2.7	1.96	2.95	2.61	2.97	2.81	1.38	1.36	0.84
Cluster-42168.166320	0.33	0.4	0	0.2	0	0.08	0.03	0.1	0.32	0.03	0	0.18	0	0	2.18	72.87	96.45	66.26
Cluster-42168.81414	37.89	70.47	27.65	0	113.12	0	27.76	41.13	24.81	43.08	0	7.69	0	0	0	0	0	0
Cluster-42168.166424	0.15	0.31	0	0.07	0	0	0.07	0	0.19	0	0	0.08	0.16	0	0.2	23.38	287.14	91.58
Cluster-42168.78138	11.54	15.49	11.66	12.81	24.33	8.48	18.02	1.83	8.82	0	3.19	15.08	9.84	8.74	3.23	0	0	0
Cluster-42168.89185	3.62	4.09	6.9	5.27	1.65	3.62	1.2	9.48	6.91	1.98	0.47	0.67	0.42	3.76	1.48	0.11	0.09	0.19
Cluster-42168.89977	12.76	14.31	37.7	1.27	8.63	0.96	0.7	17.63	7.34	2.83	0.17	0	0	1.28	0	0	0	0
Cluster-42168.73670	19.72	29.06	28.52	29.36	22.43	20.99	11.34	20.49	10.25	10.95	4.9	5.71	4.38	6.78	3.08	1.07	1.98	1.61
Cluster-42168.84908	9192.76	8809.69	5372.19	18713.4	17815.9	23912.4	55482.7	42181.4	40179.9	60947.2	46516.1	43798.9	23173.2	3532.05	0.7	14.1	0	14.79
Cluster-42168.80751	28.57	51.99	19.13	66.73	44.34	32.7	30.12	50.43	56.95	58.17	3.81	10.36	3.46	15.69	0	1.42	1.39	0.64
Cluster-42168.84721	801.79	941.9	922.65	597.61	748.6	584.07	141.71	235.18	193.33	165.54	131.9	208.52	193.53	131.99	22.77	39.37	83.4	40.09
Cluster-42168.128392	1.17	1.03	0.49	0.92	0.84	1.1	0.49	0.3	0.11	0.08	0	0	0.14	0	0.09	14.19	30.65	21.1
Cluster-42168.132293	12.21	17.27	14.84	14.93	7.38	8.37	5.84	13.12	10.68	11.47	4.78	6.94	15.74	307.04	78.92	0.06	0.08	0.31
Cluster-42168.94783	79.86	91.28	76.54	122.68	144.43	166.73	36.6	81.06	51.75	19.28	18.41	35.02	10.03	21.59	15.68	5.96	8.17	9.55
Cluster-42168.91614	941.45	890.05	168.53	2458.83	1889.11	3720.16	11592.3	9949.75	8003.31	14250.7	16352.5	13823.1	17331.2	3123.44	4.4	0	0	1.02
Cluster-42168.166484	0	0	0	0	0	0	0	0	0	0	0	0	0	0	0	7.12	27.8	4.55
Cluster-42168.166562	0.18	0.19	0	0	0.33	0.16	0.17	0.4	0.05	0.52	0.07	0.06	0	0.48	0.15	19.53	17.18	10.72
Cluster-42168.8200	0.24	0.1	0.18	0.11	0.2	0.33	0	0.18	0.2	0.12	0	0.2	0.19	0.28	4.32	7.19	11.03	12.96
Cluster-42168.9126	0.07	0.46	0.23	0	0.12	0.04	0.08	0	0	0	0.3	0.23	0.19	0	0.06	14.63	31.68	22.21
Cluster-42168.54037	1.12	0.5	0	0	0	0	0	0	0.51	1.76	1.31	1.21	0	0	0	100.29	217.31	201.68
Cluster-42168.35878	0	0	0	0.33	0	0.06	0	0	0	0	0	0	0	0.01	0.21	10.4	88.58	16.47
Cluster-42168.61847	20.6	12.6	17.37	19.3	17.16	22.37	24.22	35.33	37.63	52.49	71.39	59.61	53.68	2.38	0	280.59	528.43	687.54
Cluster-42168.7776	0.15	0.2	0.06	0.06	0.09	0.1	0.14	0.12	0.04	0.1	0.05	0.05	0.04	0.14	0.85	16.9	7.15	5.57
Cluster-42168.27738	0	0	0	0	0	0	0.69	0	0.24	0.93	0.96	0	0.79	2.03	2.08	4.85	6.84	4.69
Cluster-42168.100351	47.83	75.45	126.9	54.69	38.36	46.68	10.69	20.86	27.36	7.42	2.91	10.54	1.83	8.15	2.82	0.24	0	0
Cluster-42168.84537	223.56	248.15	367.72	139.82	195.01	108.75	33.97	63.17	43.83	29.56	24.32	43.77	16.27	20.57	21.67	19.67	20.84	18.54
Cluster-42168.9325	0	0	0	0.07	0	0	0	0.05	0	0.23	0	0	0	0.05	0	23.39	19.33	5.45
Cluster-42168.76257	9.47	11.46	14.54	8.82	7.23	9.62	8.92	8.57	8.46	9.61	13.61	6.03	2	3.26	0.99	0.06	0	0
Cluster-42168.147136	17.85	17.64	17.9	28.4	25.77	37.98	173.41	158.32	252.47	81.13	74.88	97.36	33.98	69.72	40.38	217.5	166.96	218.95
Cluster-42168.88184	67.13	86.49	37	98.87	106.99	64.16	104.89	66.9	50.59	179.56	97.98	119.31	31.57	3.78	0.09	0.47	0.88	2.13
Cluster-42168.91129	18.38	25.68	27.81	6.26	14.91	5.49	5.58	10.18	4.78	5.43	2.46	4.83	4.8	6.47	6.31	1.37	1.39	1.43
Cluster-42168.85060	50.81	54.6	75.81	66.32	129.17	67.99	5	24.55	3.52	9.99	11.95	14.75	0	0	0	0	0	0
Cluster-42168.123198	0	0	0	6.83	0	0	0	12.29	9.15	0	0	10.27	0	24.24	16.09	12.13	9.18	9.78
Cluster-42168.85703	1874.49	2530.49	1877.94	5387.3	2954.05	4261.34	11964.1	10159.6	14063.8	16649.2	14411	18678.7	4420.02	514.24	5.3	30.3	4.72	31.64
Cluster-42168.74853	2158.41	3637.06	1766.76	4031.25	3206	3795.58	2863.83	9574.3	8554.5	2627.66	1004.08	1382.92	306.05	1098.49	8.28	0	0	5.11
Cluster-42168.84947	304.71	157.06	279.04	305	261.23	314.58	91.47	133.05	75.77	44.79	47.24	78.31	19.09	1.61	0	0	0	0
Cluster-42168.74385	31.28	37.48	28.77	39.4	30.78	37.55	13.95	24.62	28.88	16.62	9.02	12.5	4.01	10.46	0.73	0.16	0	0
Cluster-42168.94753	5.59	17.91	12.76	8	2.16	5.27	1.23	0.74	1.19	1.77	0	0	0	2.08	0.96	0	0	0
Cluster-42168.31787	0	0	0	2.23	1.72	0	5.35	0	4.39	2.09	0.11	5.03	8.37	5.62	1.87	6.53	30.6	11.99
Cluster-42168.80580	210.78	115.37	303.04	233.42	206.7	256.89	152.55	219.48	84.89	135.91	99.16	48.35	22.38	27.89	17.52	4.9	1.48	0.94
Cluster-42168.9679	8.07	9.07	0	0	0	0	0	0	0	0	0	0	0	0	0	1581.32	1516.91	5311.26
Cluster-42168.9417	0.09	0.08	0	0.76	0	0.26	0.61	0.27	0	0.27	0.11	0.1	0	0	0	245.88	10.07	439.87
Cluster-42168.149078	0.18	0.05	0.03	0.14	0	0.41	3.6	0.18	1.24	4.5	2.4	1.93	3.82	16.91	24.34	6.38	9.35	5.5
Cluster-42168.69148	16.1	12.14	16.23	20.76	8.77	12.77	6.61	13.91	26.95	3.6	3.66	4.33	3.66	7.02	1.71	0.39	0.1	0.2
Cluster-42168.78495	30.42	11	15.47	40.24	24.2	6.24	18.88	0.97	0.29	18.34	15.19	27.47	0.1	0.5	0.09	0	0	0
Cluster-42168.44598	68.91	65.64	71.69	44.26	46.73	35.74	78.93	102.72	97.26	65.44	25.34	33.31	52.27	36.94	0	0	0	0
Cluster-42168.97244	107.24	53.81	107.74	38.52	47.02	41.28	9.96	17.95	26.77	9.36	8.31	10.98	8.04	25.99	22.46	5.83	4.92	4.37
Cluster-42168.155847	0	0.07	0	0	0	0	0	0	0	0	0	0	0	0	9.21	16.89	20.02	15.79
Cluster-42168.18005	0.08	0.09	0	0.03	0	0	0	0	0	0.12	0.18	0	0.01	0.27	3.61	5.96	7.34	5.87
Cluster-42168.69260	9.26	10.18	11.32	9.34	10.04	12.95	3.75	13.4	6	3.7	3.19	1.43	2.18	8.65	1.89	0.97	0.87	0.85
Cluster-42168.18988	0	0.19	0	0.05	0	0	0	0.05	0	0	0	0	0	0.05	48.7	163.21	36.69	57.83
Cluster-42168.89141	317.38	275.8	361.39	131.59	158.86	161.12	37.81	136.11	67.48	40.7	19.61	32.1	7.19	17.43	11.18	19.6	11.44	6.36
Cluster-42168.18843	0	0	0	0	0	0.05	0	0	0	0	0	0	0	0	0.7	6.65	5.29	5.32
Cluster-42168.45555	0.72	0.85	0.86	0.95	0.76	0.78	1.48	1.47	3.19	1.82	1.05	0.87	1.67	4.81	2.48	10.85	13.27	8.48
Cluster-42168.48046	0.29	0.35	0.15	0.63	0.48	0.27	0.37	0.71	0.12	0.48	0.28	0.79	0.36	0.67	1.31	14.13	9.17	30.47
Cluster-42168.82964	273.69	364.48	417.76	244.63	328.49	244.08	249.19	289.15	266.25	503.68	478.97	377.11	153.2	26.44	0.7	11.99	2.83	9.1
Cluster-42168.76036	10.79	16.57	21.78	0	0.2	0.27	0	0	17.64	0.03	0	35.6	0	0	0	0	0	0
Cluster-42168.138253	0	0	0.1	0	0	0	0	0	0	0	0	0.22	0	0	0.36	27.55	860.97	126.99
Cluster-42168.18748	0.1	0.21	0.07	0	0	0	0	0	0	0	0	0	0	0	45.55	96.18	17.85	25
Cluster-42168.106947	4.95	7.29	1.71	5.11	7.12	4.37	5.81	6.19	4.83	0.09	3.42	4.18	11.38	0	0	0	0	0
Cluster-42168.9432	0.72	0.36	0.29	0.81	1.15	0.4	0.41	0.7	3.43	0	0	1.09	0	0	0	15.76	28.22	26.41
Cluster-42168.81109	60.11	33.78	82.87	69.25	49.96	63.35	13.61	27.17	8.91	2.37	3.46	6	4.04	8.97	5.16	1.21	1.47	0.33
Cluster-42168.170093	0.05	0	0	0	0.07	0.23	0.09	0.04	0.17	0.13	0.08	0	0	0	0	9.11	9.65	6.2
Cluster-42168.167979	0.4	0.16	0.2	0.19	0	0.25	0.06	0	0	0	0	0.07	0	0	0	27.41	8.88	23.98
Cluster-42168.167717	0.03	0.04	0.02	0	0	0.03	0	0.09	0.08	0	0	0	0	0.04	0.13	12.94	4.16	2.68
Cluster-42168.82861	3598.14	5377.46	14475.5	4513.82	7245.87	5136.62	592.1	1443.89	774.62	647.95	190.69	571.84	130.65	372.1	26.74	126.17	142.89	69.78
Cluster-42168.82417	10.46	13.99	14.1	5.73	2.22	2.49	0.67	2.24	3.27	0.25	0	0.74	0	0.29	0.06	0	0	0
Cluster-42168.85133	71.86	66.56	37.17	73.12	77.62	72.59	11.16	34.18	17.56	5.36	2.06	4.32	3.88	1.68	1.34	2.95	0.92	1.41
Cluster-42168.131177	3.36	4.47	5.09	1.68	1.79	1.12	0.09	0.2	0.41	0.2	0	0	0	0.19	0.68	444.24	154.21	111.82
Cluster-42168.143452	0.15	0.06	0	0	0	0	0	0	0	0	0	0	0	0	0	12.43	20.83	12.06
Cluster-42168.40586	0.21	0.44	0.32	0.1	0	0	0	0	0.09	0	0	0	0	0	0	28.07	14.27	14.66
Cluster-42168.86708	496.15	473.12	672.93	830.68	690.06	817.95	690.81	1046.37	573.65	606.18	653.45	441.27	263.01	187.56	162.01	0	0.1	1.12
Cluster-42168.79970	57.62	74.72	55.09	79.42	69.69	63.23	31.12	55.89	43.9	13.31	16.85	14.62	11.19	27.19	5.21	7.36	5.09	4.91
Cluster-42168.17700	0.04	0	0	0	0	0	0	0	0.07	0.08	0.04	0.13	0.08	0.04	5.47	8.81	15.45	9.19
Cluster-42168.86103	23.87	12.93	16.87	3.4	9.66	2.48	1.67	0.82	0.81	1.71	2.38	2.47	1.19	0.99	0.1	0.03	0.05	0.3
Cluster-42168.44364	0	1.69	0	0	0	0	0	0	0	0	0	0	0	0	0	1688.37	1128.92	1819.55
Cluster-42168.88769	136.84	314.81	124.17	419.99	158.97	234.69	123.07	206.15	34.34	89.27	632.16	133.23	56.1	43.88	19.06	1.66	0	1.72
Cluster-42168.116183	69.34	63.35	29.67	203.89	123.74	174.78	240.24	336.97	383.79	393.67	202.11	256.8	143.63	2.67	0	0.16	0	0
Cluster-42168.84463	121.16	49.54	66.29	140.25	11.65	23.11	25.52	52.32	57.92	6.36	3.41	27.78	3.13	5.58	0	0	0	0
Cluster-42168.85103	1154.71	1213.06	1263.37	1059.06	1091.19	910.33	166.39	468.4	407.15	172.32	98.27	220.09	118.04	189.97	2.99	30.87	5.68	29.95
Cluster-42168.166472	0	0.03	0	0	0.08	0.07	0.04	0	0.03	0.04	0.04	0.2	0.04	0.03	0.1	14.37	33.23	8.4
Cluster-42168.9611	0	3.55	0	0	0	3.89	0	0	0	0	0	0	0	0	0	5126.23	495.8	1159.22
Cluster-42168.9145	0	0.14	0	0	0.02	0	0	0.02	0	0	0	0	0	0	0	118.23	36.87	130.51
Cluster-42168.75082	7.58	2.61	9.61	8.57	3.56	4.53	6.3	0.28	13.16	3.74	0.17	1.55	1.88	8.13	0.56	0	0	0
Cluster-42168.168641	0	0	0	0	0	0	0	0	0	0.07	0	0	0	0	0	6.83	10.48	5.04
Cluster-42168.88666	77.67	370.89	824.25	79.76	56.82	38.78	283.5	77.78	96.89	155.28	108.39	34.1	56.68	14.13	8.94	3.16	1.57	1.04
Cluster-42168.39368	0	0	0	2.5	1.78	0.8	1.26	3.4	0	2.87	4.9	0	0.19	4.3	4.06	2.77	3.73	4.47
Cluster-42168.86329	107.36	87.87	124.14	36.41	50.37	37.11	13.97	36.07	15.65	12.83	7.62	9.51	5.06	5.43	4.23	5.72	7.05	2.57
Cluster-42751.0	0.06	0.05	0.12	0.11	0	0.05	0	0.06	0.2	0	0	0	0	0	0.1	9.64	16.3	6.61
Cluster-42168.71699	13.21	8.29	4.26	15.02	19.59	8.92	59.26	29.08	1.94	49.48	50.74	11.8	23.68	4.54	0	0	0	0
Cluster-42168.9642	0.84	0.92	0	0	1.56	0.42	0	0	0	0	0	0	0	0	0	419.96	54.11	664.4
Cluster-42168.166851	0	0	0.24	0	0	0.44	0	0	0	0	0	0	0	0	0	77.68	56.81	43.02
Cluster-42168.98767	5.44	6.81	10.15	5.16	3.12	4.54	0.69	2.35	0.4	0.32	0.5	0.61	0	0	0	0	0	0
Cluster-42168.9682	0	0	0	0	0	0	0	0	0	0	0	0	0	0	0	47.66	21.13	28.96
Cluster-42168.82234	3.34	4.39	3.05	78.13	159.59	92.88	2.3	35.8	0	1.89	83.49	1.99	0	0.16	0.09	0.03	0.03	0
Cluster-42168.91075	118.23	85.8	117.91	114.26	120.78	86.76	30.91	42.07	31.18	24.27	21.13	23.59	32.1	24.33	19.89	10.38	9.98	11.98
Cluster-42168.105421	28.1	46.18	155.56	8.25	5.85	8.52	0.36	31.06	84.55	0.28	0	0.31	0	0	0	0.08	0	0
Cluster-42168.88396	195.41	209.19	141.34	268.71	288.28	250.33	214.23	269.22	200.71	244.44	230.94	332.86	195.5	22.36	0.6	9.08	3.27	9.55
Cluster-42168.102473	15.66	16.89	24.5	21.84	12.53	13.88	6.54	18.46	9.28	6.3	3.77	6.31	3.56	3.92	2.27	0.68	1.14	0.94
Cluster-42168.97478	136.27	117.27	127.94	354.47	347.84	367.72	445.81	476.32	276.2	347.04	850.89	338.27	418.44	77.05	18.12	1.99	1.75	6.03
Cluster-42168.111615	0.19	0	0	0	0	0	0	0	0	0	0	0	0	0	0	31.41	32.75	76.43
Cluster-42168.92833	31.63	29.17	106.5	41.99	50.96	48.8	31.39	32.69	29.59	38.65	34.44	23.8	10.9	0	0.07	0.7	0.18	0.61
Cluster-42168.93660	14.07	12.61	20.44	17.55	7.33	10.07	3.75	17.63	31.26	1.14	1.17	2.3	0.32	5.41	1.48	0.15	0.36	0.59
Cluster-42168.84217	686.75	411.93	2779.81	1692.69	289.29	241.03	376.52	78.26	138.34	370.64	208.78	47.98	165.77	4.45	18.66	0.71	3.77	0
Cluster-42168.49969	0	0	0	0	0.43	0.41	1.22	0.84	1.81	1.64	3.5	5.14	5.76	0.96	4.02	2.03	1.07	2.56
Cluster-42168.78216	556.19	354.78	236.33	103.99	385.63	198.22	26.97	8.49	32.78	18.24	14.52	12.66	15.68	8.9	3.9	6.97	17	7.78
Cluster-42168.100352	22.58	27.26	42.38	22.18	23.04	14.83	6.52	6.35	8.15	4.17	3.91	11.73	3.7	1.57	0.88	0	0.12	0
Cluster-42168.8754	0	0	0	0.24	0.15	0	0	0	0	0	0	0	0	0	0	17.77	46.83	45.22
Cluster-42168.82611	69.6	155.01	85.06	110.97	94.46	73.9	48.56	114.17	77.14	46.55	39.33	55.25	9.53	70.67	41.1	3.63	1.11	0.87
Cluster-42168.101640	34.91	50.19	33.71	14.24	4.38	11.37	32.07	1.13	1.52	0.91	12.59	0.55	0	0	0	0	0.19	0
Cluster-42168.96727	66.17	77.58	75.97	52.3	56.57	41.53	32.47	30.71	47.65	35.7	30.16	23.34	9.39	18.19	2.27	5.4	3.88	1.96
Cluster-42168.86767	48.3	49.6	88.66	3.17	2.74	4.64	6.48	4.78	3.07	4.58	1.7	2.42	2.53	5.59	0.45	2.62	1.44	2.36
Cluster-42168.96726	22.76	27.4	131.59	84.27	42.78	90.57	51.34	58.6	77.22	34.56	24.2	15.18	15.56	24.47	5.15	0	0	0
Cluster-42168.66723	13.66	13.82	11.33	12.86	13.24	9	5.13	7.95	7.55	6.91	7.14	7.56	5.77	5.07	3.9	1.48	1.49	1.67
Cluster-42168.76585	4.67	16.74	6.36	16.1	17.23	13.81	0.89	0.1	0.71	1.64	0.71	0.57	0.26	0.02	0.06	0.02	0	0
Cluster-42168.154462	0	0.18	0	0	0	0	0	0	0	0	0	0	0	0	241.47	538.15	182.08	324.23
Cluster-42168.63706	12.44	20.95	28.84	55.51	28.6	50.7	94.36	128.47	149.13	90.02	81.32	65.39	53.23	378.55	49.57	0.33	0.8	0.21
Cluster-42168.9496	0.19	0	0.19	0.09	0	0	0	0	0	0	0	0	0	0	0	30.25	36.04	14.4
Cluster-42168.52716	3.84	7.74	3.58	3.87	2.35	4.21	0.63	5.11	4.91	2.29	0	0.38	0	0	0	0	0	0
Cluster-42168.8647	0	0	0	0	0.07	0.25	0	0.84	0.3	0	0	0.29	0	1.04	1.02	8.81	13.6	4.21
Cluster-42168.84945	27.38	45.27	26.36	20.28	28.81	37.94	31.95	30.63	68.86	34.8	26.83	59.91	5.97	7.64	0.52	0	0	0
Cluster-42168.146389	0.46	0.96	0	0	0	0	0	0	0.05	0	0	0	0.07	0	0.09	540.03	114.4	142.48
Cluster-42168.166713	0	0.36	0.15	0	0	0.55	0	0	0.13	0.15	0	0	0	0	0	78.67	276.9	29.39
Cluster-42168.82339	38.74	46.03	21.77	98.61	70.37	89.22	36.55	50.13	29.67	48.34	29.79	55.15	5.32	2.47	0	0.13	0	0
Cluster-42168.57384	5.29	4.16	2.56	9.08	7.68	5.94	3.24	2.39	1.59	2.42	4.1	4.59	4.41	0.63	0.52	0	0	0
Cluster-42168.85228	316.22	211.97	270.44	301.91	231.82	289.28	29.6	87.15	33.51	17.3	16.52	10.81	0	0	0	1.05	0	0
Cluster-42168.72411	3.45	2.76	6.88	3.21	3.82	3.16	0	0	5.82	0	0	0	0	0	0	0	0	0
Cluster-42168.7903	0	0.19	0	0	0	0	0	0.22	0	0	0	0	0	0	0	40.59	91.62	68.21
Cluster-42168.141401	0	0	0	0	0	0	0	0	0	0	0	0	0	0	0	7.29	7.41	6.42
Cluster-42168.98703	27.2	36.23	48.26	9.82	12.37	10.34	2.55	8.83	6.56	0.82	0.67	0.24	0.17	1.34	0.2	1	0.16	0.27
Cluster-42168.89016	24.54	2.11	10.43	18.45	5.24	2.89	7.16	26.6	9.16	7.25	0.57	0.71	5.13	0	0.03	0.09	0.1	0.12
Cluster-42168.166346	0.16	0.13	0	0	0	0.08	0.16	0.32	0.21	0.08	0	0.09	0	0	0	39.51	10.13	41.33
Cluster-42168.120089	3.43	5.25	7.17	0.57	0	4.76	0.18	4.99	8.55	0.16	0	0	0	0.54	0.13	0	0	0
Cluster-42168.69159	394.52	561.09	334.4	927.48	740.44	818.47	263.43	839.14	578.74	486.33	239.61	271.58	32.05	13.21	0	0	0	0
Cluster-42168.9202	2.69	0	3.05	1.9	2.43	7.6	0	0	0	0	0	0.98	0	0	0	244.55	329.42	423.93
Cluster-42168.85739	120.77	33.83	57.62	102.12	104.1	75.28	92.76	15.53	19.47	67.87	122.23	122.09	27.27	0	0	0.2	0	0.61
Cluster-42168.128212	4.8	7.93	6.13	2.81	3.67	4.87	1.98	12.35	51	2.25	0.3	1.52	0.17	2.75	0	0	0	0
Cluster-42168.100037	3.9	3.26	2.47	1.73	1.14	0.91	1.07	3.66	1.55	1.24	0	0	0	1.03	0	0	0	0
Cluster-42168.86554	62.89	65.37	151.57	159.93	61.65	178.43	331.2	369.6	349.38	209.09	211.08	99.06	88.86	92.9	29.01	0	0.33	0
Cluster-42168.73514	13.99	7.88	27.61	1.89	2.11	1.86	0.26	1.75	1.5	0.33	0.21	0	0	0.47	0.35	0.4	0.13	0.12
Cluster-42168.85157	2615.14	16088.5	3899.43	8993.76	8964.54	10023.2	6793.96	6479.74	23670.2	12035.8	5814.99	12079.5	1638.72	514.47	0	0	0	7.57
Cluster-42168.149824	0	0	0	0	0	0	0	0	0	0	0	0.08	0	5.45	1.36	2.53	2.04	2.69
Cluster-42168.9588	2.61	2.95	1.09	0.75	2.27	0.93	0	0	0.67	0	0	0.42	0	0.18	0	2313.54	17.43	3125.83
Cluster-42168.98324	7.91	5.04	7.19	17.31	11.49	15.42	86.66	53.35	76.26	56.02	50.79	121.11	34.86	102.79	36.74	0.12	0.35	0.15
Cluster-42168.166539	0.77	0.34	1.26	0.98	0.78	0.78	0	0.27	0	0.28	1.04	0	0	0.26	0.06	107.08	25.24	141.19
Cluster-42168.65245	41.34	60.5	62.94	36.8	34.03	33.24	9.68	20.57	16.99	10.36	4.9	5.15	4.02	14.89	10.6	3.22	2.75	1.16
Cluster-42168.83835	13.56	22.87	16.5	49.04	60.17	39.59	10.28	15.23	17.4	14.27	13.64	15.82	8.75	11.48	0	0	0	0
Cluster-42168.79036	611.59	558.52	565.07	28.57	121.38	17.45	2.07	2.4	1.27	0.76	0.39	0.29	0.14	0.25	0	0.16	4.84	3.88
Cluster-42168.167230	0.93	0.16	0	0.18	0	0.35	0.71	0.18	0	0	0	0	0.2	0	0	57.3	71.83	107.1
Cluster-42168.8601	0	0	0	0	0	0	0	0	0	0.33	0	0	0	0	0.15	9.95	13.6	6.94
Cluster-42168.96242	0	0	0	0	0	0	0	0	0	0	0	0	0	0	0	11.74	16.32	9.19
Cluster-42168.120256	29.19	30.41	28.92	26.15	18.53	23.49	18.33	32.69	19.27	12.12	10.03	11.55	6.37	11.75	8.65	1.14	2.29	0.68
Cluster-42168.9239	0	0.19	0	0.15	0.09	0	0.22	0	0.07	0.23	0	0.51	0	0.07	0.14	19.13	84.07	102.39
Cluster-42168.94547	102.47	112.74	150.18	154.19	80.31	156.72	68.79	160.51	91.33	59.87	51.21	28.05	30.03	78.04	43.65	6.19	8.56	3.03
Cluster-42168.92127	52.52	41.13	35.07	13.78	20.2	24.21	17.83	19	20.67	18.24	14.05	12.25	7.01	8.02	11.21	4.82	3.49	2.77
Cluster-42168.9357	0.18	0.51	0.36	0.5	0.5	0.75	0	0.18	0.3	0.09	0	0.19	0.09	0.17	0	59.75	11.15	66.82
Cluster-42168.163385	0	0	0	0	0	0	0	0	0	0	0	0	0	0	0	5.02	25.53	6.43
Cluster-42168.84155	14.6	33.53	36.01	19.48	25.71	18.44	9.9	20.28	21.83	9.32	8.99	13.21	5.5	6.44	3.19	0.73	0.16	0.63
Cluster-42168.92255	51.89	41.97	75.5	35.19	16.59	18.07	7.54	18.63	19.42	7.11	4.98	5.02	4.38	11.51	5.54	4.1	3.24	3.92
Cluster-42168.36400	35.81	35.12	22.18	41.5	40.8	38.1	15.12	25.19	13.06	10.22	14.58	23.37	0.22	0	0	0	0	0
Cluster-42168.160668	0	0	0	0	0	0	0	0.07	0	0	0	0	0	0	0	2.45	3.74	1.69
Cluster-42168.155609	0.04	0.2	0.14	0.07	0.04	0.03	0	0.1	0	0.03	0	0	0	0.06	0	15.79	10.37	5.72
Cluster-42168.137451	1.65	1.02	0.97	2.34	0.51	2	2.85	7.54	10.77	2.03	1.57	3.47	3.62	23.07	20.14	15.21	15.64	16.19
Cluster-42168.43842	0.19	0.32	0.06	0.13	0.02	0.11	0.44	0.03	0.01	0.42	0.18	0.48	0.13	0.32	0.47	5.61	10.42	8.74
Cluster-42168.10405	0	0	0	0	0	0	0	0	0	0	0	0	0.05	0	0	17.84	5.89	19.73
Cluster-42168.141503	0	0	0	0.7	1.56	0.53	0	1.29	0.91	0.99	2.11	1.96	3.8	1.1	3.31	1.51	3.83	4
Cluster-42168.28087	21.32	18.55	13.53	28.02	29.62	25.37	63.4	71.55	57.03	66.1	53.99	54.51	73.85	466.97	153.76	0.43	0.22	0.86
Cluster-42168.9560	0	0	0	0.1	0	0	0	0	0.05	0	0	0	0	0	0	17.98	8.83	8.64
Cluster-42168.56901	0	0	0	1.94	2.13	0	0	0	0	0.86	0	0	1.08	0	0	1.83	1.16	1.08
Cluster-42168.30448	0	0	0	0	0	0	0	0	0	2.72	0	5.73	7.53	0	0	3.57	2.16	5.11
Cluster-42168.160069	0	0.2	0	0.23	0.21	0.34	0.7	1.49	1.97	0.79	0.21	0.47	0.07	0.17	0	205.54	20.79	121.52
Cluster-42168.30537	0.12	0.1	0.18	0.33	0.07	0.17	0	0	0	0	0	0.13	0	0	0	5.59	9.95	6.49
Cluster-42168.118302	1.87	3.09	1.39	2.76	0.72	2.19	0.46	0.23	1.2	0	0.3	0	0	0.68	0.05	0	0	0
Cluster-42168.81185	12.89	31.09	7.46	7.44	13.09	12.7	23.39	1.99	10.97	22.13	11.37	17.04	5.01	4.46	0	0	0	0
Cluster-42168.147137	2.96	2.47	2.2	6.69	10.63	11.32	42.82	31.28	25.27	35.29	54.53	48.22	43.51	18.31	5.67	47.39	74.93	192.48
Cluster-42168.23999	6.26	5.98	7.01	18.24	6.13	16.28	16.9	29.21	18.51	8.44	7.87	24.19	2.4	9.46	1.52	0	0	0
Cluster-42168.51183	6.25	11.93	7.55	10.5	12.05	9.4	27.57	77.31	113.96	23.61	4.67	5.83	4.05	5.1	0.22	0.09	0.06	0
Cluster-42168.108247	3.92	5.12	3.91	0	0	1.43	0	0	1.63	0	0	0	0	0	0	0	0	0
Cluster-42168.141987	4.45	1.86	3.51	2.29	3.36	1.3	1.79	1.52	3.09	2.23	0.79	1.3	0.9	0.16	0.15	771.15	77.88	285.3
Cluster-42168.11157	0.33	0.25	0.16	0	0	0.19	0.09	0.17	0.16	0	0	0	0	0.06	0.12	59.72	17.93	6.35
Cluster-42168.142334	0	0	0	0	0	0	2.25	0	0	0.11	0	0	3.18	0	2.4	1.28	2.48	2.98
Cluster-42168.120348	3.71	3.16	4.43	3.58	3.12	3.36	0.19	2.07	0.82	0.85	0.21	0	0	0.04	0	0	0	0
Cluster-42168.82286	90.21	96.97	95.15	102.6	72.71	100.49	75.72	132.26	86.73	72.31	43.02	47.7	13.41	0.8	0	11.66	7.68	6.89
Cluster-42168.83878	519.33	228.94	258.92	245.58	168.5	218.71	187.14	98.54	131.5	56.81	93.59	183.25	86.29	0.14	0	0.14	0	1.69
Cluster-42168.83463	21.18	14.67	84.42	6.37	3.82	7.18	0	67.69	59.05	12.41	0	0	2.49	0	0	0.02	0	0
Cluster-42168.89161	156.84	181.05	228.96	323.56	184.02	261.13	85.26	182.63	45.34	85.92	53.35	22.2	6.74	10.23	15.75	13.31	15.57	19.6
Cluster-42168.148662	0	0	0.23	0	0.51	0	0.42	0.65	0	0.22	1.52	1.67	3.93	2.27	4.51	31.87	115.17	103.74
Cluster-42168.35000	1.39	2.15	1.99	2.88	2.47	2.04	2.77	4.72	1.68	5.44	2.78	2.47	1.79	6.35	55.9	25.91	24.02	26.13
Cluster-42168.93134	111.12	415.26	756.91	187.68	185.37	54.87	466.44	242.48	83	247.67	375.41	79.86	49.05	14.03	1.1	2.55	0.11	1.43
Cluster-42168.14611	0	1.16	0	0	0	0	0.07	0.07	0	0	0	0	0	0	0	1359.03	862.43	1202.65
Cluster-42168.106573	1.55	0.66	0	0.23	0	0	0	0	0	0	0	0	0.41	0	0	111.11	243.98	221.11
Cluster-42168.66797	1.52	5.15	5.15	7.27	7.56	7.02	1.36	3.3	1.85	1.12	0.46	1.04	0.95	0.15	0.07	98	423.2	319.3
Cluster-42168.45325	1.88	1.92	1.37	2.87	0.19	2.81	0.29	5.49	5.22	0	0	0	0	3.07	0	0	0	0
Cluster-42168.80015	10.22	6.97	3.5	19.9	8.16	6.31	0	31.72	3.79	8.75	3	0	0	0	3.19	0	0	0
Cluster-42168.88092	91.52	103.95	77.03	123.16	114.43	94.05	268.53	169.89	160.07	230.86	185.78	235.66	142.71	1.98	0.56	1.25	0.44	0
Cluster-42168.154132	0	0.93	0.5	0	0.72	0.83	0.07	0.07	0	0	0	0	0	0	0.15	204.21	126.84	152.8
Cluster-42168.120777	13.31	15.98	14.28	6.92	11.23	5.46	2.22	5.54	2.03	3.41	2.77	1.26	2.01	3.12	3.3	0.75	0.4	0.16
Cluster-42168.162938	0	0.49	0.2	0	0.23	0.19	0	0	0	0.2	0	0	0	0	0	34.08	143.95	49.68
Cluster-42168.64888	67.86	5.11	34.92	94.69	56.66	0.16	49.16	0.1	0.32	37.8	28.65	47.93	0	0.08	0	0	0	0
Cluster-42168.54591	0	0	0	0	0	0.1	0	0	0	0	0	0	0	0	0	3.57	1.45	1.32
Cluster-42168.80275	2.62	41.18	13.78	41.53	16.87	25.5	0.32	70.28	18.47	0	3.16	0	0	10.86	0	0	0	0
Cluster-42168.103965	55.13	45.85	10.04	37.91	85.8	39.03	14.95	8.86	13.78	14.31	10.22	28.63	0	0.09	0.08	0.26	0	0.21
Cluster-42168.9650	0.14	0.48	0	0	0	0	0	0	0	0.14	0.17	0	0	0	0	135.79	20.52	225.86
Cluster-42168.46247	0.63	2.5	0.68	0.33	0.74	2.22	2.86	1.39	1.13	0.73	0.93	0.74	0.09	0	0.18	55.02	69.73	38.99
Cluster-42168.84220	881.27	422.17	546.36	277.91	344.43	79.21	195.75	18.78	22.63	93.51	45.98	33.76	58.93	26.35	8.85	0	0	2.5
Cluster-42168.110305	6.42	4.84	6.28	4.92	0	1.5	0	0	0	0	0	0	0	0	0	0	0	0
Cluster-42168.79690	11.82	11.25	13.46	17.36	16.56	14.37	8.69	3.17	3.35	11.87	8.76	9.76	5.72	5.15	3.34	0.49	1.06	1.05
Cluster-42168.96241	1.63	0.56	4.41	1.37	1.16	0.48	0.24	0	0	0.09	0	0	0	0	0	256.89	195.34	160.02
Cluster-42168.94247	0.99	0.7	0.66	1.02	1.77	1.26	0.59	0.38	1.31	2.24	6.63	5.63	4.88	5.41	4.23	9.73	24.66	31.06
Cluster-42168.84685	925.5	1317.85	1207.88	1535.55	1005.37	1552.62	597.22	1520.38	1218.48	670.01	437.46	608.04	348.46	387.07	237.14	129.51	82.7	84.12
Cluster-42168.61869	6.45	13.11	6.23	2.71	1.78	1.01	0.18	1.65	0.16	0.29	1.25	1.26	0	0	0	0	0	0.04
Cluster-42168.89532	3.61	4.74	2.99	1.38	0.87	1.17	0.58	0.96	0.88	0.14	0.09	0.42	0	0.12	0.48	0.06	0.09	0
Cluster-42168.27180	0	0	0	1.07	0.65	1.43	2.33	0	0	2.77	3.26	0	0	0	2.39	3.58	2.6	5.4
Cluster-42168.80562	22.99	13.72	22.92	28.92	21.45	25.64	14.4	44.44	16.5	14.16	3.04	1.73	1.05	0.69	0	0.44	1.21	0.32
Cluster-42168.64255	1.32	3.42	5.87	0	0	0	0	0	3.23	0	0.16	0	0	1.61	1.13	0	0	0
Cluster-42168.57516	0	0	0	0	0	0	0	0	0	0	0	0	0	0	0	8.8	54.91	15.47
Cluster-42168.111623	0	0	0	0	0	0	0	0	0	0	0	0	0	0	0	16.62	44.16	14.69
Cluster-42168.47944	4.26	6.04	1.8	7.38	6.06	4.99	5.72	4.76	8.88	6.49	4.09	7.33	1.38	6.26	6.17	77.81	83.62	68.31
Cluster-42168.83788	202.85	196.49	188.19	147.53	156.6	119.53	62.59	74	59.96	54.05	39.99	27.6	27.83	38.03	29.76	25.71	15.41	16.44
Cluster-6603.1	0	0	0	0	0	0	0	0	0	0	0	0.42	0	3.23	2.74	4.35	5.4	5.42
Cluster-42168.166942	0.05	0.35	0	0.08	0.07	0	0	0.3	0	0.06	0.22	0.06	0	0	0	20.67	282.31	81.87
Cluster-42168.91350	0.52	1	0.63	0	0.34	0.34	0.14	0	0	0	0	0	0	0	0	14.48	35.25	16.52
Cluster-42168.58764	3.01	0.75	0.61	1	1.04	1.56	0.29	0	0	0.45	0.52	0.49	0.32	0	0.27	397.9	37.5	968.27
Cluster-42168.82686	353.7	238.99	341.44	66.96	138.77	58.96	21.77	26.01	20.24	25.06	24.29	25.18	41.62	6.95	13.33	9.59	2.87	13.31
Cluster-42168.94480	2.64	1.52	1.8	1.04	1.39	1.03	0.43	0.62	0	0.1	0	0.14	0	0	0.13	0	0	0
Cluster-42168.8437	0	0	0	0	0	0.42	0.98	0.39	0.39	0.41	0.12	0.45	1.4	0.19	0	6.81	26.42	6.26
Cluster-42168.166403	1.5	0.19	0.12	0.43	0.13	0.22	0.11	0	0.2	0.11	0.27	0	0.24	0	0.1	249.4	38.24	215.26
Cluster-42168.100267	28.95	30.6	38.17	33.57	30	31.08	17.47	38.45	18.78	16.73	14.25	16.44	10.68	8.86	7.1	2.88	1.71	2.73
Cluster-42168.168004	0	0	0	0	0	0	0	0	0.13	0	0	0	0	0	0	49.03	25.53	6.03
Cluster-42168.81786	10.78	19.67	11.04	14.81	16.76	13.25	6.45	13.23	7.18	4.56	12.94	13.71	8.72	1.77	0	0	0	0
Cluster-42168.100268	4.05	2.94	6.08	2.44	1.74	1.37	1.53	1.5	2.26	0.14	0.23	0.92	1.07	0.38	0.46	0	0	0
Cluster-42168.80576	9.98	4.9	14.22	10.71	12.14	9.51	9.74	8.59	3.42	9.23	6.52	4.52	2.04	1.82	0.67	0.09	0.32	0.16
Cluster-42168.166706	0	0.03	0	0	0.08	0	0	0	0	0	0	0	0	0	0	17.02	11.23	3.38
Cluster-42168.90164	36.64	43.84	50.79	38.93	30.08	26.1	7.65	35.77	27.06	18.07	17.04	10	13.83	16.42	5.12	4.38	3.12	2.64
Cluster-42168.167015	0	0.03	0	0	0	0	0.03	0	0	0	0	0	0	0	0	15.92	8.65	5.49
Cluster-42168.74708	0	0	0	1.18	2.23	0	0	0	0	0.64	0	0	2.51	0	0	1.42	3.33	2.53
Cluster-42168.83432	74.8	79.23	59.89	57.34	49.4	52.73	49.73	75.4	48.57	49.41	40.63	45.07	14.66	27.83	15.03	2.62	1.34	0.25
Cluster-42168.45997	6.78	7.42	11.31	5.38	8.59	5.44	1.55	2.83	2.68	2.15	1.05	2.33	1.5	1.47	0.6	0.2	0.49	0.22
Cluster-42168.9187	0	0	0.04	0.04	0	0	0	0.04	0	0	0	0.04	0.04	0	0	7.97	30.71	8.36
Cluster-42168.9395	1.65	1.31	0.19	0	0	0	0.43	0	1.52	0	0	0	0	1.2	0	488.59	27.06	444.67
Cluster-42168.96396	1.2	0.71	1.08	0	0.07	0	0	0	1.14	0	0.56	0.05	0	0	0	0	0	0
Cluster-42168.91305	38.6	30.37	47.89	30.14	16.75	22.68	15.95	27.35	15.5	8.15	2.58	0.52	1.04	5.97	4.2	2.01	0.52	0.74
Cluster-42168.84117	216.79	315.67	572.48	474.99	564.41	589.7	93.95	232.21	84.42	57.16	56.74	143.01	16.04	2.44	0	0	0	0
Cluster-42168.25616	0	0	0	0	0	0	0	3.03	0	0	0.63	0	0	0	0	16.73	14.84	4.43
Cluster-42168.9669	0.02	0.07	0.05	0	0	0	0	0	0	0	0	0	0	0	0	11.85	9.31	1.15
Cluster-42168.36074	2.43	2.59	2.98	2.8	0	0	0	0	2.44	2.85	15.15	13.63	2.52	0	5.18	236.58	1340.18	536.97
Cluster-42168.166616	0	0.37	0	0	0	0	0	0.07	0.17	0.14	0.04	0	0	0	0.31	594.23	187.94	129.99
Cluster-42168.87683	85.24	92.95	104.34	99.54	82.04	81.75	32.63	35.45	22.43	18.46	20.79	13.98	8.01	10.68	8.37	10.62	6.49	8.75
Cluster-42168.48683	2.5	3.57	3.49	0	0	0	0	0	3.37	0	0	1.89	0	2.22	0	0	0	0
Cluster-42168.83973	57.07	40.03	45.31	25.39	28.91	31.27	14.63	34.98	79.94	19.76	22.01	36.59	4.41	0.92	0	2.11	4.51	4.46
Cluster-42168.19157	0.07	0.14	0	0	0	0	0.03	0	0	0.04	0	0	0	0.07	37	177.32	11.49	17.86
Cluster-42168.93049	51.74	44.26	96.25	33.45	16.5	27.94	6.26	20.06	17.45	3.83	1.57	0.36	1.99	7.16	4.68	2.52	1.11	0.55
Cluster-42168.166404	0	0	0	0	0	0	0	0	0	0	0	0	0	0	0	3.03	5.4	2.11
Cluster-42168.96902	10.3	13.01	3.98	10.41	10.59	10.75	13.5	7.11	12.41	14.3	13.26	16.74	53.57	61.19	51.22	180.17	393.88	169.43
Cluster-42168.91613	506.5	496.62	219.37	825.67	919.07	1532.04	10007.4	4214.78	6591.45	9459.07	10270.6	12636.5	9975.27	2502.4	0	0	0	0
Cluster-42168.72481	2.71	3.85	0.9	0	0.72	0	0	0	0	0	0	0	0	0	0	0	0	0
Cluster-42168.153044	0.08	0.06	0	0.22	0.18	0.58	0.3	0.84	10	0.23	0.45	0.59	0.41	27.37	82	9.45	18.75	12.38
Cluster-42168.21550	0.65	0.68	0.27	0.6	0.66	0.35	0.67	0.51	0.99	1.5	0.98	1.28	2.04	6.75	56.21	15.85	10.62	8.98
Cluster-42168.74443	9.39	8.54	5.93	9.16	8.79	12.06	3.11	19.36	15.67	3.23	1.2	2.06	1.91	3.61	0.5	0	0.08	0
Cluster-42168.8229	0	0	0	0	0	0	0	0	0	0	0	0	0	0	0	31.33	9.31	7.32
Cluster-42168.142407	0	0	0	0	0	0	0.51	0	0.17	0	0	2.11	0	0.3	1.62	2.46	1.76	4.08
Cluster-42168.97106	7.15	6.66	10.3	3.5	0	12.1	11.04	0	0	1.6	0	5.86	7.5	8.49	13.06	0.07	0.33	0.09
Cluster-42168.72252	7.68	5.58	3.72	3.4	10.71	3.75	7.54	4.04	5.97	7.38	7.57	45.14	7.35	0	0	0	0	0
Cluster-42168.9546	0	0.5	0	0	0	0.57	0	0	0	0	0	0	0	0	0	54.23	42.39	42.33
Cluster-42168.166666	0	0	0	0	0	0	0	0.04	0	0	0	0	0	0	0	1.24	6.15	6.61
Cluster-42168.72491	1.11	1.76	2.17	0.44	1.02	0.11	0	0	0.06	0	0	0	0	0	0	0	0	0
Cluster-42168.70194	3.25	1.77	1.47	1.75	1.53	2.95	6.94	0.85	0.23	5.04	1.44	0.27	1.64	4.92	5.8	0	0	0
Cluster-42168.102939	0	0	0	0.32	1.96	1.92	2.94	1.85	1.19	6.68	12.55	8.83	9.45	0	0.56	1.49	22.14	17.03
Cluster-42168.168299	0	0	0	0	0	0	0	0	0	0	0	0	0	0	0	10.5	7.48	7.06
Cluster-42168.24569	0	0	0	0.34	0.39	0	0.36	0.4	0.26	0.23	0	0.33	0	0	0	8.16	36.49	40.07
Cluster-42168.167616	0	0	0	0	0	0	0	0	0	0	0	0	0	0	0	28.09	9.6	9.58
Cluster-42168.84246	9.58	11.6	13.87	6.41	6.16	2.82	1.9	1.81	1.69	1.86	1.75	1.61	2.31	1.51	1.32	0.82	1.38	0.95
Cluster-42168.96919	7.45	18.45	91.1	3.5	1.64	1.44	27.38	2.3	3.23	5.95	4.07	6.03	7.08	2.57	0.11	0	0	0
Cluster-42168.55361	0	0	0	0	0	0.4	3.61	3.55	0.23	0.86	0	0	0.24	2.74	0	1.41	0.8	1.04
Cluster-42168.84013	14.07	15.54	17.68	12.96	7.68	9.16	5.94	6.32	10.17	2.64	5.72	6.85	3.83	4.69	0.31	1	0.95	0.33
Cluster-42168.93300	685.38	482.65	257.52	143.39	506.35	220.88	35.74	47.67	29.24	24.19	23.54	22.46	26.34	21.55	3.77	18.31	31.9	18.9
Cluster-42168.168362	0.28	0.29	0.08	0.24	0.28	0.47	0.22	0.27	0.38	0.5	0.35	0.83	0.16	0.09	0.6	10.47	52.4	7.91
Cluster-42168.88058	222.69	235.3	178.65	206.15	182.95	117.41	279.43	199.74	308.63	187.4	93.63	136.96	85.95	0	0	1.54	0	1.19
Cluster-42168.28504	0	0.25	0.05	0.89	2.28	1.9	171.26	99.44	19.09	32.63	18.25	18.81	154.63	48.45	43.89	273.05	21.55	35.68
Cluster-42168.35725	5.34	2.77	3.55	3.34	0	0.02	0	4.5	8.16	0.19	0	0	0	3.39	0.05	0	0	0
Cluster-42168.83757	126.41	106.94	219.59	152.9	135.9	212.18	41.14	151.4	112.63	68.35	25.89	50.11	12.11	0.61	0	0.8	0	0
Cluster-42168.9424	0.72	0	0	0	0	0	0	0	0	0	0	0	0	0	0	105.47	64.88	130.51
Cluster-42168.82123	779.76	547.16	227.16	2294.52	1325.22	2621.98	11128	7925.25	3215.09	12361.2	13409	6061.28	13094.6	3021.83	0	0	0	0
Cluster-42168.104998	3.78	2.01	5.08	0	1.25	3.45	3.37	4.19	4.08	0.73	0.75	3.44	3.6	0.73	0	0	0	0
Cluster-42168.162965	1.12	0.46	0.77	0.85	1.66	0.46	0.21	1.03	0.25	0.26	0	0.66	0	0.24	1.23	30.12	82.67	16.09
Cluster-42168.67689	15.51	9.8	22.54	32.72	17.84	59.9	112.3	50.42	112.53	69.24	82.01	102.56	30.02	0.61	0	0	0	0
Cluster-42168.88871	231.26	57.47	298.69	2.82	2.93	4.69	171.66	4.75	305.83	26.32	16.38	762.84	163.88	82.56	31.18	0	0.52	0
Cluster-42168.87446	1.06	2.29	1.18	2.02	0.76	0.64	0.46	1.01	1.15	0.92	0	0	0.3	1.16	0.85	0	0	0
Cluster-42168.83762	58.57	73.29	65.91	69.37	73.15	65.07	50.86	64.96	70.76	57.15	44.22	50.72	51.95	38.86	20.79	9.23	9.2	6.79
Cluster-42168.66283	2.08	3.99	2.41	2.48	5.53	2.06	0.57	2.09	0.84	1.48	0.13	0.32	0.1	0.69	0.62	0	0	0.02
Cluster-42168.29975	3.33	6.94	4.99	11.86	16.3	19.58	131.52	356.5	339.32	792.97	1170.69	589.24	81.24	140.85	0.71	413.7	73.49	443.16
Cluster-42168.151717	0	0	0	0.06	0.04	0.09	0.12	0.06	0.72	0.19	0.11	0.69	0.14	0.81	0.67	5.79	3.43	3.64
Cluster-42168.64808	1.28	2.28	1.87	0	0	0	0	3.02	4.73	1.31	0.53	0.61	0	0	1.63	0	0	0
Cluster-42168.109293	3.48	1.91	3.17	0.01	0.56	0	2	5.11	4.84	0	3.78	3.68	4.88	0	0	0	0	0
Cluster-42168.166598	0.02	0.05	0.02	0.06	0.02	0.09	0	0.1	0.07	0.08	0.05	0.04	0.02	0.16	0.05	10.73	11.07	1.16
Cluster-42168.84034	0	0	0	0	0	0	3.39	0	0	0	0	0	5.83	0	0	14.96	12	15.6
Cluster-42168.18861	0	0	0	0	0	0	0	0	0	0	0	0	0	0	11.05	4.27	10.74	3.07
Cluster-42168.75664	23.69	28	43.67	20.76	8.27	18.18	29.05	16.78	0	17.02	18.06	0	2.23	3.01	0	0	0	0
Cluster-42168.83124	554.23	1246.99	668.34	998.92	1305.86	859.29	371.59	1401.06	733.24	260.93	288.02	334	25.09	147.47	20.62	83.25	47.69	48.55
Cluster-42168.80774	6.77	3.24	16.42	0	3.29	1.74	1.66	0	4.02	11.46	2.87	1.51	5.18	0	1.25	0	0	0
Cluster-42168.84792	32.17	49.19	53.45	43.69	40.62	47.45	10.47	106.85	80.48	10.31	4.06	3.91	1.69	12.45	0.88	3.32	1.58	2.78
Cluster-42168.166607	0.34	0	0	0.42	0	0	0	0	0	0	0	0	0	0	0	94.36	60.33	32.76
Cluster-42168.115433	0	0.52	0	0	0	0	0	0	1.84	0.83	1.98	0.62	0	0	0	274.83	73.77	683.39
Cluster-42168.97132	14.62	8.6	22.18	16.83	5.59	10.37	1.98	2.89	3.56	0.86	1.56	2.67	1.43	2.17	162.29	345.57	549.89	282.68
Cluster-42168.84788	5695.64	3421.43	2504.67	7272.43	9801.79	6992.1	7203.75	6394.78	3734.94	10990.1	17731.8	14880	15178	1933.96	0.7	27.67	18.48	114.51
Cluster-42168.89084	22.82	17.8	17	22.87	24.48	25.57	48.81	24.32	42.2	41.81	61.42	65.57	53.32	56.82	51.94	164.39	243.89	327.95
Cluster-42168.84309	525.15	364.15	502.27	406.67	609.23	785.59	374.06	254.64	176.11	330.55	608.7	282.26	9.2	0.56	0	3.74	1.13	12.47
Cluster-42168.143151	0	0	0	0.36	0.45	0.96	0.36	0.32	0	0.48	0.66	0.26	0.19	0.16	0	1.59	6.24	2.06
Cluster-42168.35169	0	15.11	0.26	0	0.29	0.71	0	0.25	0	0	0	0.54	0	0	0	17443.3	4207.52	16934.4
Cluster-42168.79933	495.41	384.7	396.22	830.88	1057.48	1069.65	3649.11	2271.89	2285.06	3643.17	3944.63	3510.93	2795.4	471.75	0	0	0	1.88
Cluster-42168.84912	475.21	446.6	722.4	352.15	553.2	566.37	102.21	238.92	101.52	97.3	58.28	89.51	5.95	1.39	0	19.64	4.44	19.23
Cluster-42168.55803	8.08	7.11	7.46	3.9	2.95	7.47	1.45	2.27	1.71	1.15	0	1.43	0.11	0.78	0.65	0.05	0	0
Cluster-42168.171027	0.69	2.54	0.48	0.89	1.36	3.99	1.32	1.38	1	1.17	0.27	1.25	0.49	1.96	2.49	85.7	44.95	142.3
Cluster-42168.87130	0	0	0	0.75	0.9	0.38	1.19	0	0	1.43	2.14	2.52	2.01	0.68	2.38	1.2	3.73	2.05
Cluster-42168.34410	4.86	1.76	6.58	2.91	2.24	3.41	0.23	0.16	0.2	0	0	0.35	0	0	0.21	187.72	139.36	120.88
Cluster-42168.148663	0	0	0	0	0	0	0.19	0	0.18	0.62	0	0.22	0	1.35	1.84	18.27	48.34	32.77
Cluster-42168.94650	3.6	20.14	3.79	11.66	4.38	22.98	0.22	16.46	2.8	0.67	0.34	0.11	0.15	0	0.5	0.03	0.03	0
Cluster-42168.84401	3.76	2.62	5.82	0.9	1.8	0	0	1.2	0	0	0	0	0	0	0.03	0	0	0
Cluster-42168.71134	31.34	24.25	59.74	22.41	36.35	48.8	23.33	16.44	7.59	13.31	13.03	14.81	0.96	0	0	0	0	0
Cluster-42168.76375	7.6	19.21	7.61	9.06	6	6.23	0.97	5.34	4.05	2.96	1.93	0.87	0.25	0.93	0.54	0.54	0.22	0.26
Cluster-42168.37177	0	0.25	0.31	0.15	0	0.14	3.34	0.3	0.26	0.31	2.47	5.66	3.08	0.71	0.82	17.77	141.24	49.91
Cluster-42168.73361	0	0	0	0	0.17	0.38	0.45	0.38	0.27	0.76	0.63	1.56	0.55	0.54	1.11	0.5	1.07	1.55
Cluster-42168.79263	0.53	2.14	2.21	1.21	0	0.51	0	2.71	3.88	0	0	0	0	0.26	0	0	0	0
Cluster-42168.84346	2.54	3.34	1.2	0.63	1.66	0.83	0	2.26	0.33	0	0.43	0.38	0	0.75	0	0	0	0
Cluster-42168.38427	0	0	0	0	0	0	0	0	0	0	0	0	0	0	0	5.59	11.96	5.08
Cluster-42168.157294	0.35	0.47	0.65	0.43	0.26	0.71	0.62	0.67	0.74	0.15	0.31	0.67	0	0	7.26	12.33	7.92	14.88
Cluster-42168.54437	2.12	2.18	1.25	3.96	3.33	4.61	7.88	7	9.16	13.09	10.98	13.52	17.34	11.94	8.46	15.54	28.36	27.17
Cluster-42168.76425	1.61	1.83	3.46	1.28	0	1.26	0.04	2.87	2.64	0	0	0	0.01	0.07	0	0	0	0.02
Cluster-42168.9399	0.84	0.3	1.41	0.2	0	0.54	0.58	0	0.37	0	0	0.3	0	0	0	59.42	41.63	37.6
Cluster-42168.52943	0.66	0.27	0	0.15	0.19	0.31	0.62	0.48	0.49	0.82	0.09	0.36	0.52	7.76	9.57	96.9	27.1	46.07
Cluster-42168.140119	2.22	1.9	4.05	2.83	0.43	2.32	13.38	4.18	10.45	16.2	10.35	10.18	15.35	17.59	44.33	45.8	268.18	161.02
Cluster-42168.103748	2	4.6	3.4	1	0.41	1.04	0	1.08	1.98	0.07	0.12	0.05	0.06	0	0	0	0.05	0.02
Cluster-42168.81574	88.23	73.67	94.04	62.68	43.29	53.23	58.83	261.22	928.18	47.99	61.68	736.96	29.31	324.1	36.44	10.16	6.42	5.35
Cluster-42168.81556	0.04	0.04	0.07	0.14	0	0.17	0.15	0.03	0.11	0.22	0.45	0.34	0.1	0.04	0	0.74	21.78	12.69
Cluster-42168.84897	15.91	42.28	67.09	1.48	29.68	26.19	5.98	18.51	0	3.91	0	4.48	0	2.06	0.28	0.2	0	0.21
Cluster-42168.166451	0	0.1	0	0	0	0	0	0	0	0	0	0	0	0	0	53.23	140.81	8.26
Cluster-42168.82543	301.71	222.69	320.81	164.33	192.11	135.06	19.93	41.89	39.09	18.28	19.33	18.67	13.38	5.15	3.02	34.15	23.33	21.15
Cluster-42168.91535	41.71	50.65	75.82	28.38	28.74	21.56	9.78	16.99	10.26	4.75	2.98	2.09	1.91	8.28	5.37	4.3	1.97	2.67
Cluster-42168.83685	2.92	4.91	2.69	5.38	2.58	3.73	1.69	1.36	2.33	1.35	1.57	3.69	0.48	1.57	0	0	0	0
Cluster-42168.80197	7.18	3.99	3.73	12.33	9.72	5.94	7.66	3.66	3.48	9.99	16.42	9.77	6.97	0.12	0	0	0	0
Cluster-42168.109398	0.01	0	0	0	0	0	6.5	0	1.63	0	0	11.47	7.33	0	0	3.33	5.38	9.02
Cluster-42168.112766	0.6	0.98	0.58	0.76	0	0.32	0.93	2.39	0.65	0.22	0.3	0	0	0.56	0.72	0	0	0
Cluster-42168.85596	121.7	129.36	118.98	140.87	127.31	143.76	112.66	193.93	126.48	112.17	46.78	70.99	21.67	3.4	0	1.72	0	0
Cluster-42168.122665	0.92	1.3	0.4	1.14	0.76	1.23	2.7	3.81	3.88	3.22	2.4	5.48	0.64	0.76	0.06	15.74	13.05	14.84
Cluster-42168.122422	11.36	11.31	14.69	20.45	4.87	13.64	26.61	28.28	34.6	8.81	0.75	2.2	0.69	4.26	1.21	0.71	0.25	0.24
Cluster-42168.116959	0.53	1.05	0.38	0.5	2.05	0.35	1.15	0.89	0.84	2.71	5.75	2.56	2.01	1.12	1.2	14.77	75.02	26.36
Cluster-42168.79736	38.2	43.02	55.39	13.98	9.51	11.55	1.99	11.11	9.62	1.77	0.34	0.78	0.79	1.18	0.59	0.84	0.15	0.04
Cluster-42168.142301	1.04	1.37	0.37	2.54	2.59	1.75	3.34	2.27	2.5	5.23	14.74	20.95	6.31	1.13	2.04	15.24	49.91	74.29
Cluster-42168.77457	20.2	27.14	15.69	28.36	22.03	23.73	21	38.55	36.66	37.37	31.7	31.1	26.01	32.96	12.33	0.85	2.17	1.6
Cluster-42168.103962	89.94	79.34	127.01	79.56	81.93	80.76	60.44	74.92	35.03	41.6	41.91	26	12.04	12.16	21.48	6.87	4.04	2.06
Cluster-42168.66116	8.51	2.63	4.72	0.79	0.27	4.22	2.63	1.73	2.13	0.33	2.33	0.33	0	1.29	1.41	0	0	0
Cluster-42168.76697	4.39	6.64	6.15	1.09	0.35	6.09	2.25	0.67	6.54	0	3.71	8.63	0	0	0	0	0	0
Cluster-42168.83322	6.98	10.1	4.88	35.18	21.02	39.98	116.43	92.22	37.36	80.94	101.87	82.43	18.03	1.66	0	0	0	0
Cluster-42168.64930	9.15	6.6	9.55	6.72	4.03	6.83	2.86	4.88	4.81	2.16	1.39	0.9	1.16	4.36	3.83	0.47	0.8	0.68
Cluster-42168.155115	0	0	0	0	0	0	0	0	0	0	0	0	0	0	54.33	145.99	94.06	104.51
Cluster-42168.9614	0	0	0	0	0	0	0	0	0	0	0	0	0	0	0	5578.54	496.21	1348.13
Cluster-42168.67808	2.14	0.65	2.84	1.25	0	3.24	0.2	2.81	3.37	0.08	0.02	0	0	3.4	0.61	0	0	0
Cluster-42168.105468	0	0	0	0.78	0	0	0.46	0	0	0.16	1.42	0.18	0	2.69	4.04	4.13	3.04	3.84
Cluster-42168.9612	0	5.46	0	5.82	0	0	0	10.92	0	0	0	0	0	0	0	9098.17	495.07	1214.43
Cluster-42168.161597	0.16	0.14	0.04	0.17	0.23	0.12	0.14	0.03	0.05	0.03	0	0	0.19	0.1	0.03	6.3	2.51	3.73
Cluster-42168.157597	0	0	0	0	0	0	0	0	0	0	0	0	0	0.84	1.94	4.37	5.08	7.71
Cluster-42168.74635	1.97	3.22	2.97	2.28	0.41	1.18	0.66	4.93	2.19	0.46	0.09	0.17	0	3.22	0.87	0.06	0.01	0
Cluster-42168.91710	2.45	5.19	2.84	10.15	7.12	9.66	4.97	15.48	8.52	7.95	6.65	12.02	7.75	5.36	1.16	43.22	44.55	47.76
Cluster-42168.162011	0.39	0.12	0	0.25	0.04	0.53	0.07	0.28	0.23	0	0.04	0.04	0	0.06	0.09	132.99	43.3	29.7
Cluster-42168.167416	1.19	0.35	0	0.4	0	0	0	0	0.71	0	0	0	0	0	0	122.92	39.03	95.77
Cluster-42168.8256	0	0	0	0	0	0	0	0	0	0	0	0	0	0	0	15.09	2.18	9.77
Cluster-42168.85960	98.72	100.84	98.13	167.32	99.34	123.93	42.85	131.03	71.16	57.58	36.29	103.59	40.71	50.85	12.97	1222.94	814.63	818.94
Cluster-42168.9633	0	0	0	0	0	0	0	0	0	0	0	0	0	0	0	7.13	3.46	12.65
Cluster-42168.83167	427.61	200.68	376.38	210.95	215.36	213.62	147.87	229.8	306.52	82.98	0	98.66	12.25	16.63	0.78	2.1	0	0.95
Cluster-42168.9089	0	0	0	0	0	0	0	0	0	0.05	0	0.05	0	0	0	9.59	10.44	3.64
Cluster-42168.97699	1.65	1.18	3.43	0	0	0	0	1.04	0.58	0	0	0	0	0	0	0	0	0
Cluster-42168.84941	618.77	200.02	2440.59	106.57	120.26	135.55	55.57	187.35	80.24	12.1	2.08	5.03	0	0	0.15	0.87	0	0
Cluster-42168.75259	375.91	141.97	281.59	96.33	94.58	78.65	8.11	45.56	53.68	6.78	6.21	11.13	7.82	27.81	5.93	5.1	0.29	1.21
Cluster-42168.35908	0.86	0.62	0.32	0.13	0.05	0.21	0.04	0.44	0.73	0.27	0.1	0	0	0.21	0.83	92.02	108.59	7.15
Cluster-42168.45036	0.98	0.9	1.02	0.56	0	0.48	0.09	0.18	0.23	0.2	0.23	0.19	0.11	0.23	0.02	0	0	0
Cluster-42168.66082	21.35	32.47	28.89	27.08	33.01	26.02	6.44	13.5	10.81	8.52	5.69	6.63	5.44	5.67	3.52	2.46	1.1	1.87
Cluster-42168.9675	0.06	0	0.19	0	0	0.12	0.06	0	0	0	0	0	0	0.06	0.06	26.01	65.59	9.37
Cluster-42168.96450	2.01	4.33	1.68	4.59	0.45	3.59	1.16	5.71	0	1.45	1.36	0.92	0.13	1.84	0.07	0	0	0
Cluster-42168.109531	19.84	50.77	28.63	97.5	56.29	100.48	173.48	213.93	67.88	580.72	632.94	179.84	102.57	7.13	2.11	0.76	0.1	0.1
Cluster-42168.85358	31.17	31.33	24.07	7.23	11.33	7.58	3.31	3.09	4.92	1.38	0.33	2.99	0.41	0.62	1.37	0	0.3	0
Cluster-42168.71879	3.32	4.32	5.03	8.8	9.04	4.2	8.02	31.98	40.27	23.66	10.83	8.7	2.77	11.13	3.47	0	0	0
Cluster-42168.113833	0	0	0	1.98	0	0	0.41	0.34	0	1.69	0	1.4	0	0	0	1.69	4.81	4.2
Cluster-42168.154721	0	0.52	0.24	0.07	0.13	0.41	0	0	0.23	0	0	0	0	0.14	135.25	356.11	35.56	80.28
Cluster-42168.85418	383.62	401.41	433.7	194	268.42	176.96	24.36	125.47	93.57	23.39	5.67	7.35	5.68	33.39	8.16	22.8	4.38	11.05
Cluster-42168.147944	0	0	0	0	0	0	0	0	0.16	0	0	1.18	0	0	0	1.61	2.84	4.48
Cluster-42168.141567	0.61	0.31	0.1	0.75	1.31	3.57	0.1	0.31	0.16	0.47	0.64	0	0.13	2.81	2786.07	49.18	32.86	8.66
Cluster-42168.94781	0	0	0	0.14	0.27	0.12	0	0.14	0.19	0	0	0	0.4	0	0.21	1.07	0.85	0.76
Cluster-42168.167447	0.02	0.09	0.04	0.03	0.02	0.03	0.1	0.21	0.06	0.09	0.06	0.14	0.02	0	0	2.26	2.26	1.84
Cluster-42168.77142	80.7	68.82	97.43	46.4	32.96	42.71	4.56	33.52	19.05	3.75	2.16	2.84	1.94	11.54	4.22	2.37	0.41	0.24
Cluster-42168.67986	0	0	0.02	0.31	0	0	0.16	1.5	0.01	0	0	0	0.67	0.65	0.17	1.48	10.32	2.68
Cluster-42168.118244	0	0	0	0	0	0	0	0	0	0	0	0	0	0	0	9.71	64.98	12.72
Cluster-42168.84442	89.18	139.12	193.25	104.12	43.01	101.89	84.78	118.57	88.99	123.85	46.56	26.84	19.41	1.1	0.38	10.82	6	7.63
Cluster-42168.108992	3.69	1.82	6.13	0	0	0	0	0	3.56	0	0	0	0	0	0	0	0	0
Cluster-42168.8666	0	0	0	0	0	0	0.47	0	0	0	0	0.53	0	0.23	0	27.03	139.5	39.42
Cluster-42168.123911	0	0	0	0.25	0	0.33	0	0	0	0	1.94	2.08	1.94	0	0	0.89	2.13	1.59
Cluster-42168.111397	5.02	6.23	6.21	4.59	1.51	2.55	0.62	7.88	3.28	0.33	0.14	0.12	0.03	0	0.38	0.13	0	0.07
Cluster-42168.80744	0.46	0.88	0.67	0.2	0	0.33	0	0.69	0.63	0	0	0	0	0.2	0	0	0	0
Cluster-42168.113515	0	0	0	0.96	1.74	0.37	2.69	0	0.23	2.91	7.93	9.86	8.42	0	0	1.42	5.86	11.16
Cluster-42168.7970	1.24	0.8	1.4	0.39	1.42	0.78	0	0.14	0.12	0.28	0.16	0.3	0	0	0	37.03	17.81	45.52
Cluster-42168.123624	57.35	46.05	23.77	52.86	101.18	47.61	59.89	23.38	32.17	71.41	119.09	162.33	79.99	14.05	0	0	0.77	0.54
Cluster-42168.6214	0	0	0	0	0	0	0	0	0	0	0	0	0	0	0	4.41	23.23	16.8
Cluster-42168.48149	3.86	4.8	2.63	0.53	3.76	3.77	0.87	9.09	1.56	1.11	0.72	0.05	0.37	2.81	0.11	0	0	0
Cluster-42168.84742	8.85	6.01	5.44	6.78	5.18	4.28	6.3	6.26	5.05	15.04	20.8	11.84	7.17	1.28	0	0	0	0
Cluster-42168.137887	2.4	1.53	2.74	3.67	0	5.39	1.88	4.74	5.72	1.37	4.14	2.68	3.01	2.92	1.71	0	0	0
Cluster-42168.85142	15.76	11.31	7.46	7.27	21.77	8.93	6.46	4.32	2.9	4.83	8.44	13.06	0.62	0	0.13	0	0	0
Cluster-42168.76972	45.13	54.71	48.58	51.6	67.84	42.82	25.74	32.75	40.33	28.43	34.46	51.72	27.76	5.28	4.23	1.69	4.49	4.23
Cluster-42168.85638	142.9	112.69	94.18	63.21	113.74	59.54	13.73	6.18	5.04	11.21	11.78	24.44	19.78	6.54	12.58	4.17	10.82	8.2
Cluster-42168.8063	0	0	0	0.14	0	0	0	0	0	0	0	0	0	0	0	11.8	14.1	12.72
Cluster-42168.9637	0	0	0	0	0	0	0	0.97	0	0.72	0	0.15	0	0.31	0	75.14	9.8	64.02
Cluster-42168.131713	0.31	0.68	1.45	0.32	0.04	0.1	0	1.25	1.78	0.11	0	0	0	0.26	0.08	0	0	0
Cluster-42168.112110	0.2	0.11	0.14	0.26	0	0	0.39	0.19	1.4	0.27	0.47	0	0	1.39	2.41	32.48	9.35	17.14
Cluster-42168.122531	0	0	0	0	0.3	0	1.11	1.27	0	0	0	0	0	1.1	1.88	2.45	1.63	2.59
Cluster-42168.81819	15.31	21.74	24.66	64.42	54.58	70.85	44.78	170.32	127.11	32.75	12.2	6.83	1.71	5.64	0	0	0	0
Cluster-42168.76264	21.5	2.98	3.92	10.51	7.16	8.72	6.17	4.24	0	1.6	0	0	0	1.19	0	0.03	0	0
Cluster-42168.84291	88.31	52.48	70.23	13.68	26.88	12.67	4.54	8.55	9.11	7.78	4.69	5.77	4.57	4.72	2.9	6.57	2.73	4.72
Cluster-42168.55843	0.38	0.73	0.39	2.28	0.43	1.67	0.12	0.25	0.76	0.38	0.15	0.55	0	1.53	13.59	22.18	138.68	18.41
Cluster-42168.100288	0.28	0.19	0.18	0.34	0.32	0.3	0.46	0.18	0.38	0.64	0.84	1.02	1.08	1.58	1.17	3.49	7.69	11.34
Cluster-42168.103782	30.76	31.77	32.25	7.93	13.33	11.74	6.11	4.22	4.57	5.39	6.64	8.32	3.16	0	2.17	1.07	1.77	1.47
Cluster-42168.9674	0	3.24	0	0	0	0	0	0.06	0	0	0	0.07	0	0	0	4578.54	14227.5	3352.51
Cluster-42168.62407	9.42	3.3	6.21	3.38	5.37	5.97	0	0.48	1.16	0	0	0	0	0.22	0	0	0	0
Cluster-42168.9585	0	0	0	0	0	0	0	0	0	0	0	0	0	0	0	6.09	1.85	1.37
Cluster-42168.101440	6.73	1.77	2.26	3.31	7.31	4.09	4.22	11.81	3.26	4.45	2.95	0	1.23	2.86	2.96	0	0	0
Cluster-42168.91919	4.93	9.52	4.11	8.04	7.47	7.07	7.47	5.35	7.86	4.22	9.16	7.53	1.73	0.15	0.04	0.04	0	0
Cluster-42168.78716	4.07	0.51	1.38	5.02	5.04	33.07	1.18	4.97	0.87	1.34	1.83	0.32	0.72	38.64	38544.7	316.19	147.13	59.7
Cluster-42168.100662	1.3	2.25	2.78	1.09	1.18	1.41	0.25	1.58	1.03	0.12	0.77	0.32	0	0	0	0	0	0
Cluster-42168.77519	77.68	79.82	3.58	5.65	4.17	6.42	0	21.86	23.03	10.16	3.85	8.24	6.8	0.38	0.66	0	0.09	0
Cluster-42168.7510	0.07	0.06	0	0	0	0	0.02	0	0	0.02	0.33	0.18	0	0	0	4.56	67.2	28.92
Cluster-42168.81742	73.32	66	83.5	76.97	58.29	74.04	34.27	72.75	47.77	18.88	15.1	14.13	10.93	18.87	13.37	9.84	6.26	5.66
Cluster-42168.91831	3.18	2.08	4.57	9.27	0	0	4.79	10.76	0	0	0	0	0	0	0	0	0	0
Cluster-42168.9358	0.98	0.71	0	0.57	0.95	0.61	0	0.51	0.33	0.1	0	0.1	0	0	0	155.33	158.79	68.9
Cluster-42168.101070	6.52	18.08	16.11	18.22	15.72	15.31	2.23	7.12	8.24	6.94	2	7.78	3.86	12	2.11	0	0	0.11
Cluster-42168.35886	1.22	0.4	1.9	0.65	0.47	7.67	0.37	0.3	0.12	0.84	0.46	0.1	0	4.85	5234.15	536.86	77.54	42.6
Cluster-42168.87072	8.53	9.23	11.31	2.24	3.58	1.85	0.45	1.94	1.49	0.47	0.37	1.13	0.25	0.44	0.84	0.71	0.56	0.71
Cluster-42168.119790	4.4	10.4	5.3	5.17	3.06	5.62	1.44	6.8	8.93	1.98	0.13	0.15	0	3.02	0.4	0	0	0
Cluster-42168.125624	0.5	0.58	0.88	0.4	0.19	0.27	0.35	0.5	0.51	0.51	0.19	0.15	0.07	0.46	0.31	0	0	0
Cluster-42168.167398	0	0	0	0	0	0	0	0	0	0	0	0	0	0	0	2.62	8.18	2.55
Cluster-42168.150523	0	0.03	0.03	0.07	0	0.06	0.34	0	0	0.1	0.12	0.1	0.51	1.18	5.09	2.52	2.7	2.03
Cluster-42168.27961	0.35	0.29	0.12	0.43	1.02	0.4	2.59	0.64	0.6	0.87	3.42	3.11	8.06	3.38	6.09	6.43	5	8.04
Cluster-42168.88618	9.83	2.01	38.05	0.31	0.08	0.24	0	24.79	5.89	0	0.06	0	0.04	1.38	0.42	0	0.04	0
Cluster-42168.91968	14.61	22.84	35.37	0.26	0	0	25.51	0	0	0.22	0.58	48.63	24.34	1.58	0	0.2	0	0
Cluster-42168.104941	3.59	5.14	0.63	5.25	6.45	4.36	9.39	1.5	2.89	11.3	25.66	48.38	8.49	1.71	1.08	65.69	1229.04	389.33
Cluster-42168.9657	0	0.13	0	0	0	0	0	0	0.08	0	0	0	0	0.16	0.06	66.01	47.99	6.38
Cluster-42168.7206	0	0	0.05	0	0	0	0	0	0	0	0	0.17	0	9.38	2.84	5.23	6.62	8.19
Cluster-42168.82074	20.11	14.15	17.88	17.09	18.7	17.52	6.45	17.81	16.57	3.16	2.43	2.7	0.27	0.54	0.31	0.95	0.17	0.39
Cluster-42168.38018	0	0	0	1.02	0.96	1.07	1.34	0.3	0.77	3.85	7.93	7.77	12.45	0.49	6.86	1.2	3.35	7.66
Cluster-42168.99686	16.26	13.41	13.38	3.34	5.68	2.12	0	2.1	1.12	0.35	0	0	0	1.08	0	0.16	0	0
Cluster-42168.117855	0	0	0	0	0	0	0.79	0.33	0	0	0	0.26	1.8	0	0	1.5	1.74	1.97
Cluster-42168.88876	135.22	27.14	120.81	31.47	2.86	13.24	80.49	12.83	54.24	15.29	28.82	68.13	22.63	36.82	14.57	0.32	0	0
Cluster-42168.137877	0.12	0	0.24	0.06	0.13	0.05	0.06	0.11	0	0	0	0	0	0	0	10.81	15.49	11.85
Cluster-42168.96743	0.98	0.62	1.07	0.39	0.06	0.07	0.18	0.51	0.47	0.04	0	0	0	0	0	0	0	0
Cluster-42168.166977	0	0.4	0	0	0	0.11	0	0	0	0	0	0	0	0	0.11	71.33	236.61	27.44
Cluster-42168.84661	18.1	6.64	13.8	0.14	0.94	0.22	31.92	0.56	27.19	1.25	0.15	16.65	11.04	2.8	0.09	0	0	0
Cluster-42168.134081	3.44	3.12	5.47	2.54	1.31	3.01	0.47	3.69	2.37	0.51	0.67	0.67	0.78	1.6	0.84	0.1	0.1	0.22
Cluster-42168.94907	0	0	0	0.5	0	0.71	1.2	0.42	0.88	0.5	0	0.76	0.4	0.96	1.01	1.45	1.55	0.49
Cluster-42168.6215	0	0	0	0	0	0	0	0	0	0	0	0	0	0	0	2.96	9.55	7.15
Cluster-42168.133182	4.88	9.94	4.94	7.78	5.61	6.94	16.67	18.49	18.01	25.61	17.71	14.08	30.7	48.31	12.19	0.49	0.41	0.36
Cluster-42168.66504	1.55	1.3	1.9	0	0.04	1.2	0	0.75	0.28	0.52	0	0	0	1.04	0	0	0	0
Cluster-42168.106004	23.1	27.38	23.04	21.04	15.16	21.07	9.55	30.18	21.74	8.14	5.61	4.19	4.13	11.33	8.68	3.33	2.12	3.04
Cluster-42168.52047	0	0	0	0.7	0	0.75	1.35	0	0.54	4.18	1.66	2.28	0	0.49	0.95	0.73	3.76	2.05
Cluster-42168.86608	0.45	0.22	0.29	1.03	0.11	0.55	0.7	0.97	1.03	1.05	0.35	0.25	0.21	2.51	1.73	4.17	3.88	4.22
Cluster-42168.112435	18.59	11.01	18.6	7.1	9.43	11.18	1.72	4.61	4.06	0.91	0.21	0.39	0	0	0	242.56	163.07	198.92
Cluster-42168.102316	16.73	34.44	17.67	15.41	13.38	10.05	3.76	6.42	4.43	3.45	2.51	1.65	2.72	2.96	2.1	2.18	2.28	2.09
Cluster-42168.98768	20.8	4.94	21.57	15.25	11.69	6.15	6.06	0	1.02	3.48	1.54	0	0.92	0.55	0.19	0.18	0	0.04
Cluster-42168.154241	0	0	0.02	0	0	0	0	0	0	0	0	0.17	0	6.08	1.3	2.01	1.75	2.42
Cluster-42168.8379	0.07	0.06	0.03	0.1	0.23	0.06	0.23	0	0.12	0.14	0.32	0.3	0.11	0	0.67	2.4	26.79	5.37
Cluster-42168.167186	0	0	0	0	0	0	0	0	0	0	0	0	0	0	0	15.2	31.14	28.32
Cluster-42168.142060	0.1	0	0	0	0	0	0	0	0	0	0	0	0	0	0	48.83	14.45	12.66
Cluster-42168.82997	22.84	332.1	125.19	136.5	48.95	191.71	63.89	37.29	9.97	102.07	59.98	8.9	0.91	0	0	0	0.38	0
Cluster-42168.78256	34.1	18.33	26.02	9.44	9.55	14.5	10.55	9.72	13.44	13.12	5.79	5.5	3.19	6.29	11.61	2.73	1.56	1.94
Cluster-42168.84409	164.5	159.88	202.1	116.33	184.28	163.37	59.2	68.97	29.77	21.21	29.57	13.76	10.83	9.56	2.58	24.63	16.33	18.21
Cluster-42168.99127	1.76	2.01	1.91	1.07	0.68	0.71	0.05	0.52	0.17	0.02	0	0.08	0	0.03	0	0	0	0
Cluster-42168.65204	11.89	11.74	8.14	11.22	10.4	14.61	19.65	20.31	25.17	33.91	37.3	31.08	31.8	94.11	37.11	63.01	93.71	78.98
Cluster-42168.19214	0	0.06	0	0	0.03	0.05	0	0.05	0	0.15	0.03	0.05	0.03	0.23	155.55	3.92	4.35	3.95
Cluster-42168.87686	19.85	37.21	19.64	3.69	28.16	14.25	4.68	4.8	2.63	2.39	2.37	2.73	2.64	2.11	1.54	1.17	2.54	1.07
Cluster-42168.125603	0.62	0.6	0.64	0.69	0.99	0.93	0.28	0.23	0.57	0.82	0	1.33	0.92	0.63	0	0	0	0
Cluster-42168.111168	483.65	630.66	229.01	748.35	729.5	687.31	1671.96	1298.17	977.43	2494.69	2955.95	1982.9	4838.55	2245.98	110.85	41.21	11.88	25.26
Cluster-42168.72266	42.58	17.56	39.36	9.91	18.11	3.55	5.5	2.46	0.54	4.59	0.72	2.25	1.96	0.19	0.19	0.57	0	0.22
Cluster-42168.104183	0	0	0	0	0	0	0	0	0	0	0	0	0	0	0	6.61	7.81	9.3
Cluster-42168.85906	9.7	15.83	6.76	40.88	32.87	0	153.1	0	171.44	278.09	350.81	397.26	0	72.53	0	0	0	0
Cluster-42168.62781	14.77	17.79	13.77	15.06	14.66	13.03	16.33	18.29	13.04	21.37	21.16	16.21	40.51	89.82	36.2	0.53	0.27	1.04
Cluster-42168.77436	79.4	73.65	23.22	201.47	210.92	207.67	130.35	232.36	260.56	329.15	240.82	285.42	65.2	0.24	0	0.46	0	0
Cluster-42168.130637	4.77	4.55	9.17	3.65	1.51	6.61	1.51	3.62	3.91	1.28	1.49	1.86	0	0	0	0	0	0
Cluster-42168.104003	2.2	2.93	0.59	0.59	1.73	0.27	0	0.71	1.73	0.11	0	3.33	0.61	0	0	0	0	0
Cluster-42168.109028	1.17	1.81	0.71	0.28	0	0	0.58	0	0.5	0.01	0	0.11	0.07	0.32	0.32	0	0	0
Cluster-42168.94782	4.56	2.22	6.27	2.29	2.91	2.52	0.13	0.26	0.34	0	0	0	0	0.12	0.95	229.86	83.79	109.88
Cluster-42168.116071	18.2	15.19	34.93	30.65	23.11	20.14	12.69	36.43	19.5	18.28	8.64	7.56	4.71	9.85	1.11	0	0	0
Cluster-42168.84974	275.78	209.1	304.82	215	277.35	271.38	51.57	82.63	29.93	7.52	5.72	16.08	1.62	2.23	5.18	37.07	33.42	29.6
Cluster-42168.147256	4.31	4.43	1.75	2.94	2.63	6.39	7.36	4.2	11.46	1.12	1.74	0.9	4.57	6.35	8.43	240.69	57.98	81.11
Cluster-42168.8526	0.07	0	0	0	0	0	0	0	0	0	0	0	0.08	0	0	5.76	7.64	4.01
Cluster-42168.87692	8.68	3.53	7.79	6.45	1.22	5.31	1.03	4.28	0.75	0.76	0.09	0.44	0	0	0	0	0	0
Cluster-42168.117212	0	0	0	0	0.41	0.8	1.82	0	0	2.1	1.78	1.54	2.77	2.21	1.92	0.74	1.52	1.47
Cluster-42168.8409	0.07	0.05	0.07	0.06	0.04	0.31	0.03	0.07	0.03	0	0	0	0.07	0.18	0.21	2.65	2	3.55
Cluster-42168.27215	1.25	1.29	0.9	1.77	1.43	2.27	3.93	2.15	4.02	4.96	4.11	3.75	5.49	9.49	12.23	7	9.6	7.85
Cluster-42168.82407	0	0	0	13.48	6.28	32.65	13.74	30.34	0	14.19	13.59	0	7.44	8.49	10.31	41.98	6.51	1.43
Cluster-42168.79458	2.58	0.36	5.81	0.24	0	2.75	0.41	4.07	0	1.73	0.13	0.46	0.1	1.29	0	0	0	0
Cluster-42168.86444	569.45	425.46	1034.11	353.07	146.23	357.72	95.55	708.21	660.8	48.16	22.26	22.56	6.75	13.6	0.46	47.17	47.11	31.63
Cluster-42168.119363	63.22	53.38	160.29	83.35	56.18	60.51	102.32	93.49	105.99	27.53	20.37	81.9	1.48	1.84	0	0.46	0	0.47
Cluster-42168.144836	0	0	0	0	0	0	0	0	0	0	0	0	2.71	0	1.15	4.87	2.87	12.36
Cluster-42168.8203	0.72	0.67	0.8	0.74	0.94	0.73	0.69	0	1.98	0	0	0	0	0	0	167.15	33.93	110.22
Cluster-42168.111944	26.27	37.25	21.61	53.64	85.19	78.84	353.41	335.2	268.6	450.01	2139.06	816.45	197.98	162.13	1.86	0	0	0
Cluster-42168.22411	0	0	0	0	0	0	0	0	0	0	0	0.17	0	22.61	3.86	4.48	3.55	4.18
Cluster-42168.167654	1.9	1.7	0.82	2.12	0.61	1.6	0.43	1.33	2	0.36	0.21	0.89	0.19	0	0	41.39	54.49	15.68
Cluster-42168.114834	6.72	6.74	8.33	7.71	4.3	5.82	4.76	7.91	5.89	6.84	1.96	0.4	0.1	9.65	5.42	0	0	0
Cluster-42168.83464	72.21	58.79	75.18	59.43	69.35	58.2	43.11	44.59	25.7	22.75	27.35	13.9	8.09	7.72	7.8	8.91	4.78	4.85
Cluster-42168.101247	1.32	1.75	2.46	0.29	0.8	0.28	0.1	0.1	0.17	0.2	0.12	0.11	0	0	0.18	23.06	46.56	32.15
Cluster-42168.88120	43.95	6.14	21.58	0	3.71	4.9	0.5	1.18	0	0.38	0.16	0	0	1.89	0	0.09	0	0
Cluster-42168.9185	0	0.03	0	0.04	0.05	0.01	0	0.11	0.01	0.09	0	0	0	0	0.18	6.69	16.27	1.89
Cluster-42168.90136	30.1	24.63	35.52	48.13	64.2	48.46	5.9	28.88	11.43	11.75	5.68	24.32	2.26	0	0	0	0.29	0
Cluster-42168.9646	0	0.56	0	0	0	0.32	0	0	0.14	0.17	0.19	0	0	0	0	214.7	23.85	266.38
Cluster-42168.165687	0	0	0	0	0	0	0	0	0	0	0	0	0	0	0	3.95	1.24	2.91
Cluster-42168.37440	6.69	8.68	7.21	12.51	9.16	12.19	21.96	26.79	23.32	26.37	19.91	25.66	30.73	102.05	24.79	0.88	0.83	0.5
Cluster-42168.25657	0	0	0	0.74	0.42	0.19	0.74	0.47	0	2.21	7.54	0.72	2.83	1.7	0	1.44	1.36	1.76
Cluster-42168.98116	15.98	20.94	16.7	13.38	11.74	18.84	18.01	13.14	14.62	23.51	15.76	10.8	12.07	14.23	7.41	2.12	1.01	1.06
Cluster-42168.82720	0	0.66	0.63	5.54	4.11	3.8	2.06	2.43	0	4.16	14.67	0	2.46	5.71	17	54.39	46.66	46.46
Cluster-42168.9579	3.9	1.44	6.15	2.14	0.93	1.78	0.09	0	0	0	0.11	0.13	0	0.09	0	750.99	45.25	2024.57
Cluster-42168.137889	0	0	0	0.19	0	0	1.32	0	0	0	0	0	0	2.88	1.22	2.99	1.67	1.43
Cluster-42168.46952	1.83	2.8	2.95	0	0	0	0	0	2.84	0	0	4.22	0	1.33	0	0	0	0
Cluster-42168.63053	10.05	16.58	8.75	2.31	1.42	1.45	0	6.33	0.11	0	0	0	0	6.64	0.5	1.1	0.59	0.42
Cluster-42168.89828	6.33	3.94	2.76	8.3	4.42	5.71	0.97	7.36	2.08	0	1.41	1.13	0	0.27	0.16	0	0	0
Cluster-42168.18628	0	0	0.05	0.1	0	0.05	0	0	0	0	0	0	0	0	0	6.77	5	12.52
Cluster-42168.94205	5.09	8.86	9.53	11.41	12.2	4.76	0	0	0	0	0	0	0	0	0	0	0	0
Cluster-42168.88209	22.99	19.6	16.37	23.4	19.96	24.84	25.96	31.27	35.66	36.67	36.68	29.71	31.33	93.54	58.78	112.37	145.54	114.6
Cluster-42168.70180	71.4	29.24	45.43	0.34	0	0	0.32	4.24	1.28	0	0	0.3	0	0	0	1.55	0.31	1.73
Cluster-42168.144652	0.73	0.84	0.37	0	0	0	0.74	0	0	0	0	1.11	1.23	0	0	0	0	0
Cluster-42168.166303	0.71	0.44	0.5	0.81	1.06	0.37	0	0.08	0	0.23	0.09	0	0	0.07	0	264.03	2.24	392.29
Cluster-42168.83741	0.97	0.56	1.01	1.08	0.5	0.75	0.2	0.31	0.52	0.37	0.26	0.25	0	0	0	0	0	0
Cluster-42168.81916	7.97	18.77	10.87	2.2	1.05	2.61	1.16	4.47	1.11	0.79	0.45	0.52	1.88	0.63	0	0.99	0.76	0.41
Cluster-42168.163190	0.08	0.2	0	0.07	0.09	0.07	0	0	0.14	0.24	0.09	0.09	0	0	0	8.01	15.04	6.84
Cluster-42168.18756	0	0	0	0	0.14	0	0.05	0	0.05	0	0.42	0.19	0	0.11	0	1.24	180.46	123.19
Cluster-42168.166338	0.15	0	0	0.14	0	0	0	0	0	0	0.17	0	0	0	0	21.55	41.57	12.39
Cluster-42168.80643	21.1	47.81	14.87	120.11	87.63	160.63	254.17	383.49	503.19	357.81	311.93	795.58	1276.67	885.07	119.66	0.86	1.91	1.06
Cluster-42168.98696	0	0	0	0	0	0.44	0.97	1.08	0	0	0.74	0.49	0.17	0	0	4	4.19	5.93
Cluster-42168.91556	0	0	0	0.49	0	0.18	0.14	0	2.62	0	0	1.81	5.51	0	0	3.71	1.09	1.66
Cluster-42168.123195	3.34	9.83	3.69	4.94	3.46	7.98	1.47	18.07	12.04	1.94	0.5	0.29	0.09	1.15	0.18	0.28	0.09	0.12
Cluster-42168.97184	7.37	5.41	9.22	5.15	4.38	8.6	0	0	0.76	0	0	0	0	0	0	152.41	227.57	621.74
Cluster-42168.109710	4.18	6.86	2.82	7.58	3.71	5.3	9.63	11.58	12.63	10.34	6.71	11.55	10.07	7.23	0.62	0.09	0	0.11
Cluster-42168.170780	0	0	0	0	0	0	0	0	0	0	0	0	0	9.99	3.53	5.93	5.21	6.09
Cluster-42168.122076	0.84	0.66	0.61	0.39	0.69	0.38	3.01	1.81	1.48	2.49	2.83	2.87	2.52	2.13	1.62	5.22	11.13	8.38
Cluster-42168.70420	11.5	14.23	8.95	10.63	7.75	7.54	0.82	6.12	8.27	1.73	0.7	0.38	0.18	1.45	0.23	0.62	0.81	0.19
Cluster-42168.8377	0	0	0	0	0	0	0	0	0	0	0	0	0	0	0	0.65	2.48	3.12
Cluster-42168.90518	12.03	19.2	8.27	7.56	7.64	6.96	1.1	7.41	7.07	2.61	0.83	1.1	0.61	0.54	0.13	0	0	0
Cluster-42168.73236	11.38	4.96	5.96	8.85	8.68	14.83	20.26	8.09	8.68	9.65	20.26	18	74.36	114.87	421.55	77.19	195.53	123.81
Cluster-42168.111123	10.83	13.25	6.8	9.92	10.08	7.29	1.44	7.12	5.03	0.7	1.55	2.31	0.53	3.16	0.17	0.6	0.44	0.13
Cluster-42168.82042	71.07	97.41	166.74	137.87	98.3	75.5	118.81	85.95	115.66	120.22	112.62	85.58	52.9	18.59	11.61	4.05	0.57	0.91
Cluster-42168.79395	2.46	2.22	1.58	1.09	1.51	1.27	0.19	0.6	1.79	0.46	0	0	0	0	0	0	0	0
Cluster-42168.89091	21.95	39.85	12.85	45.64	25.7	48.45	10.43	13.79	46.38	4.52	0.53	6.42	0	0	0.34	0.42	0	0.42
Cluster-42168.157920	0.25	0	0.05	0	0	0.05	0.59	0	0	0	0.09	0.23	0.17	5.47	27.17	31.64	7.65	37.87
Cluster-42168.91638	2.59	1.02	3.63	0	0	0.98	0	0	0.96	0	0.21	0	0	0	0	0	0	0
Cluster-42168.73619	2.81	18.99	5.71	12.04	4.21	15.93	5.51	5.07	10.11	19.65	13.5	3.35	0	2.28	0.52	0	0	0
Cluster-42168.120081	0.89	1.58	1.91	1.19	0.57	0.55	0	0.66	1.07	0	0	0	0	1.03	0	0	0	0
Cluster-42168.93631	14.22	23.75	19.29	1.22	0.86	14.21	10.91	26.36	24.83	0.32	25.74	12.32	16.06	10.49	16.73	0.51	0.14	0
Cluster-42168.93531	26.92	24.05	36.36	15.62	18	18.51	3.02	12.85	12.44	2.46	0.76	0.88	0.32	2.72	1.9	2.31	0.92	0.67
Cluster-42168.95529	1.79	2.05	1.07	2.4	1.51	1.81	1.3	2.65	1.52	1.12	0.86	0.88	0.99	0.4	0.37	0	0	0
Cluster-42168.59192	0	0	0	0.51	1.25	1.81	0.35	0	0	0	1.02	0.86	0	0.36	0	1.14	1.74	1.39
Cluster-42168.7957	0	0	0	0	0	0	0	0	0	0	0	0	0	0	0.25	5.97	10.52	1.17
Cluster-42168.43749	0	0	0	0	0	0.47	2.22	0	0	1.67	5.5	3.2	4.42	0	0.28	0.86	3.25	2.66
Cluster-42168.166531	1.5	1.09	0.86	1.28	1.51	0.68	0.34	0	0.1	0.24	0.56	0.13	0.38	0	0	372.76	9.97	156.04
Cluster-42168.87310	162.17	182.62	292.86	114.28	171.95	158.83	32.06	85.48	43.89	24.47	19.47	29.89	1.66	0.07	0.06	4675.47	2398.12	4487.01
Cluster-42168.86820	71.15	77.86	102.55	29.59	99.24	24.19	1.71	18.29	6.48	2.83	1.82	3.75	1.41	3.73	2.9	8.69	6.68	3.54
Cluster-42168.87456	185.63	10.28	195.38	24.57	1.28	3.02	164.04	3.3	80.07	15.12	62.48	93.19	66.67	53.59	22.16	0	0.61	0.26
Cluster-42168.86729	3.16	7.47	3.17	12.6	9.77	8.58	3.32	14.09	4.37	0	0	3.8	0	0	0	0	0	0
Cluster-42168.71757	0	0	0	0	0	0	6.72	0	0	0	0	1.23	0	0	11.4	5.74	5.34	3.76
Cluster-42168.165141	0	0.39	0.28	0	0	0	0	0	0	0	0	0	0	0	0	26.35	82.79	23.89
Cluster-42168.94651	2.41	2.55	2.15	0	0.09	0	0.04	0	6.93	0.09	0	0	0.04	0	0.23	0	0.04	0
Cluster-42168.74402	10.8	2.91	12.37	0	0.61	0.21	0.35	0	0	0	0	0	0	0	0	0	0	0
Cluster-42168.116334	0.26	0	0	0	0	0	0	0	0.11	0	0	0	0	0	0	29.56	18.9	15.54
Cluster-42168.91070	5.83	19.56	10.39	15.64	13.49	8.16	0.56	4.16	5.52	2.19	1.52	1.8	0.42	0.38	1.19	0	0.09	0
Cluster-42168.16714	0	0	0	0	0.16	0.34	0.21	0.14	0	0	0	0	0	0	1.27	4.45	6.1	5.59
Cluster-42168.77544	40.46	20.77	67.56	50.98	50.82	24.08	5.94	48.29	11.85	9.99	4.7	3.28	0	1.75	0	0	0	0.34
Cluster-42168.9652	0	0.96	0	0	0	0	0	0	0	0.9	0	0	0	0.42	0	305.24	44.99	466.92
Cluster-42168.75811	0.97	1.27	0.65	0.36	0.97	0.28	0.21	0.19	0.27	0.07	0	0	0	0.04	0	0	0	0
Cluster-42168.74978	0.59	2.02	1.37	1.9	0	0	0.06	0.97	1.2	0.18	0	0	0.21	0.7	1.05	0	0	0
Cluster-42168.118616	0	0	0	0	0	0	1.11	0	0	0	0	0	0	0	1.33	2.22	2.24	1.11
Cluster-42168.44477	0.63	0.78	0.52	0.34	0.33	0	0	0.28	0.33	0.15	0.08	0	0	0.38	0.2	0	0	0
Cluster-42168.83937	0	0	0	0.3	5.23	0	1.79	0	0.23	6.94	24.25	18.99	23.25	0	2.84	0.83	10.17	9.3
Cluster-42168.93054	0	0	0	0	0	1.2	0.95	0	0	1.45	0	0	0	2.35	0	2.4	3	2.56
Cluster-42168.83239	8.49	15.13	5.56	14.06	15.4	13.31	9.96	20.03	12.26	25.98	22.9	19.36	9.32	2.72	0.07	0	0	0.08
Cluster-42168.92238	305.18	287.49	418.17	246.87	78.45	151.04	41.61	1349.25	550.85	37.68	20.77	31.93	13.73	20.64	0.7	12.79	0.79	5.51
Cluster-42168.35670	0.12	0.63	0.59	1.39	0.54	0.86	4.79	2.37	2.62	2.9	3.69	3.03	4.71	140.57	429.64	59.08	9.35	67.58
Cluster-42168.90486	3.88	6.99	3.91	4.87	0	0	0	0.67	0	14.33	8.97	10.35	0	0	0	0	0	0
Cluster-42168.86048	91.38	632.23	116.52	138.72	139.2	122.5	20.78	73.07	93.88	86.21	15	24.28	6.12	0	0	0.51	0	1.36
Cluster-42168.116464	0	0	0	2.23	0	0.58	0	0.91	0	0	0	0	0	0	1.51	3.15	1.76	1.12
Cluster-42168.77706	1.84	3.62	1.41	2.68	0.79	0.99	0.19	0.57	1.79	0.01	0	0	0	0	0	0	0	0
Cluster-42168.9647	0	0.09	0	0	0	0	0	0	0.09	0	0	0	0	0	0	46.08	6.17	41.37
Cluster-42168.97573	2.43	8	3.11	10.65	5.01	15.73	0	3.09	0.55	1.21	1.46	0	0	0.38	0	0	0	0
Cluster-42168.7872	1.97	1.21	0	0	0	0	0	0	0	0	0	0.71	0	0.65	0	72.31	407.78	96.14
Cluster-42168.87908	199.88	199.65	156.49	185.42	198.24	88.19	119.42	276.2	240.68	117.08	37.8	35.61	18.67	0	0	4.56	0	1.61
Cluster-42168.97483	41.37	27.84	69.06	11.26	6.36	17.07	0.79	35.71	20.33	0	0	0	0	1.11	0	0.41	0	0
Cluster-42168.84744	3139.55	524.31	1181.32	12278.7	12000	14801	4624.4	14777.4	350.47	15204.5	8311.2	436	655.83	23.81	0	0	0	0
Cluster-42168.170418	0	0	0	0	0	0	0	0	0.02	0.05	0	0	0	0	0.3	2.09	1.67	2.6
Cluster-42168.123336	0	0	0	0	0.14	0	0.1	0.22	0.2	0	1.65	1.74	0	0	0	0.23	53	35.73
Cluster-42168.155866	0	22.27	0	0	0	7.46	0	0	0	0	0	0	0	12.8	911.56	2934.15	698.74	703
Cluster-42168.58766	0	0	0	0	0	0	0	0	0	0	0	0	0	0	0	16.53	8.77	60.17
Cluster-42168.49444	0	0	0	0	0.67	0	2.59	0	0.7	0	2.12	0	0	3.07	1.1	0.72	3.24	2.7
Cluster-42168.9251	0.12	0.12	0	0	0.3	0	0	0	0.09	0	0	0	0.12	0	0	16.35	9.9	86.56
Cluster-42168.101826	59.5	25.16	96.54	50.67	36.76	47.58	23.25	96.2	191.87	21.7	13.57	25.96	7.04	153.56	87.08	1.33	0.1	0.88
Cluster-42168.119010	1.67	2.3	3.41	0.54	2.18	1.82	3.31	2.5	4.64	8.89	7.03	7.04	18.77	14.16	0.78	0.08	0.16	0.11
Cluster-42168.83169	41.97	20.28	23.27	10.03	0	12.98	53.13	14.95	0	0	9.52	30.09	66.47	0.23	0	0	0	0.26
Cluster-42168.75443	1.19	4.08	10.45	0.28	0	0.08	0.3	0	0.87	0	0	0.99	0.98	0.84	0.67	0.07	0.03	0.03
Cluster-42168.89660	1043.37	1183.19	874.86	2529.76	1728.5	2758.27	6399.88	7083.69	7755.86	8063.73	7402.62	10016.4	2317.17	273.89	0	11.65	1.75	24.24
Cluster-42168.112520	1.26	1.71	0.65	0.97	0.25	0.09	0.19	0.27	1.69	0.87	0	0	0.41	1.26	0	0	0.01	0
Cluster-42168.149620	0	0	0	0	0	0	0	0	0	0	0	0.14	0	30.39	4.01	8.61	8.44	13.97
Cluster-42168.80548	20.29	33.98	36.49	15.31	8.53	14.07	7.05	26.06	17.02	3.87	2.9	1.83	2.16	5.35	1.27	0	0.7	0.4
Cluster-42168.174525	0.38	0.42	0.51	1.37	0.5	0.65	0	0.87	0.7	1.27	1.98	3.62	1.97	0	0.06	5.55	6.9	7.1
Cluster-42168.83906	617.19	406.44	569.08	438.28	400.1	348.16	1.84	5.17	1.78	0.69	0.8	1.96	0.29	0	0	0.37	0	3.94
Cluster-42168.9613	0	6.25	0	0	0	0	0	0	0	0	0	0	0	0	0	4017.23	317.8	854.89
Cluster-42168.12421	0	0	0	0	0	0	0	0	0	0	0.53	1.24	0.52	0	0	2.01	2.48	2.72
Cluster-42168.154353	0	0	0	0	0	0	0	0	0	0	0	0	0	0	745.71	965.33	643.26	1283.18
Cluster-42168.82698	0.49	0.26	0.38	0.15	0	0	0	0	0	0	0	0	0	0.13	0.81	16.93	4.57	16.93
Cluster-42168.167120	0.02	0	0	0	0	0	0	0	0	0.01	0	0	0	0.02	0.01	3.7	1.29	3.17
Cluster-42168.158826	0	0	0	0.08	0.27	0.38	0.08	0	0	0.08	0	0	0	0.07	83.9	3.81	21.85	29.57
Cluster-42168.42488	2.01	3.34	3.74	0.8	0.7	1.37	0.51	0.23	0.13	0	0.53	0.76	0.25	0.21	0.2	32.12	43.46	38.34
Cluster-42168.96480	1.05	0.94	0.76	2.99	0	0	0	0	0	0	0	0	0	0	1.28	0	0	0
Cluster-42168.84966	36.78	111.48	86.66	18.79	54.93	42.92	9.93	40.09	17.42	3.31	0	3.14	6.06	0	0	0	0	0
Cluster-42168.88591	3.67	5.58	4.93	4.02	2.82	5.84	2.76	3.7	0.98	5.83	2.3	4	3.26	1.94	1.1	0	0	0
Cluster-42168.61993	5.17	5.33	5.12	6.21	5.84	11.17	27	5.71	12.37	28.63	41.29	52.78	17.45	2.48	0.34	41.47	146.32	140.01
Cluster-42168.41347	19.71	29.66	21.99	18.09	16.86	13.5	7.72	21.3	15.86	7.24	1.42	1.87	1.56	2.79	1.55	0	0	0.26
Cluster-42168.115750	1.38	2.11	0.99	0	0.01	0.78	0	0	0	0	0	0.02	0	0	0.7	0	0	0
Cluster-42168.87241	155.41	201.64	205.83	171.13	102.36	131.62	38.72	60.8	41.21	20.06	10.44	4.91	3.47	12.58	8.38	10.21	2.06	1.86
Cluster-42168.33697	0	0	0	0	0	1.18	2.9	0	0	0	0	0	3.29	0	0	3.39	7.31	3.53
Cluster-42168.9569	0	0	0	0	0	0	0	0	0	0	0	0	0	0	0	17.41	60.52	29.85
Cluster-42168.9603	0.05	0	0	0.1	0	0	0	0.14	0	0	0	0	0	0	0	13.92	9.09	3.31
Cluster-42168.152255	1.4	0.41	0.94	0.12	0.58	0.31	0.59	0.28	0.2	0.18	0.13	0.37	0.34	0.22	0.26	34.81	12.63	34.87
Cluster-42168.63200	5.19	2.52	1.53	0	2.37	1.89	0	0	0	0	0	0	0	0	0.44	51.57	136.66	190.01
Cluster-42168.71359	0.22	0.49	0.36	0.55	0.59	0.54	0.99	1.04	0.58	3.5	5.26	13.33	1.63	1.43	2.75	4.13	13.61	21.58
Cluster-42168.84178	31.91	41.09	56.92	16.11	19.52	17.63	3.44	19.93	13.01	0.54	1.2	0.56	0	0.5	0	0	0	0
Cluster-42168.83020	0	0	0	6.2	6.2	7.77	1.37	8.58	8.53	6.73	2.58	1.44	0.2	1.56	1.75	4.24	2.07	1.37
Cluster-42168.117587	3.77	4.1	3.67	3.47	2.65	2.49	0.29	1.24	2.93	0.3	0	0.46	0.19	0.5	0	0	0	0
Cluster-42168.81683	5154.68	353.76	16563.7	11917.3	13010.5	12054	1866.03	8815.46	1375.71	2391.79	2083.32	3065.63	24.05	52.08	0	0	0	0
Cluster-42168.83069	91.91	70.12	139.24	102.62	99.4	104.8	17.33	35.95	11.29	5.04	6.58	11.27	9.76	16.77	6.68	2.92	0.66	0.21
Cluster-42168.9194	0.12	0	0.16	0.08	0.13	0.22	0.04	0	0	0	0	0.04	0	0	0	5.61	10.11	9.56
Cluster-42168.88130	1104.73	1822.84	1903.71	1464.8	1287.61	1492.73	969.83	1293.63	1004.82	1279.2	1421.06	912.71	594.18	74.25	0	20.51	0	19.83
Cluster-42168.102475	12.61	13.8	18.9	16.4	7.86	8.55	5.25	11.43	8.55	5.16	2.01	3.57	3.83	3.35	2.37	0.63	1.34	0.64
Cluster-42168.5469	0	0	0	0	0	0	1.33	0	0	1.16	0	0	0.05	1.6	1.15	1.72	3.33	2.51
Cluster-42168.85237	28.11	14.14	25.66	13.76	36.23	16.8	19.58	14.39	6.31	10.61	11.46	17.43	3.94	0.76	0	0	0	0
Cluster-42168.82201	1335.76	1325.43	1415.73	1566.39	1035.38	983.79	946.06	1097.87	714.25	652.28	407.04	316.23	306.69	42.96	0	0	0	0
Cluster-42168.147264	0.5	0.19	0.62	0.22	0.35	0.42	2.62	0	0.26	1.22	4.72	5.27	1.42	1.98	1.88	8.56	33.41	34.91
Cluster-42168.12420	0	0	0	0	0	0	0.25	0	0	0	0	0	0	0	0	2.93	6.44	1.43
Cluster-42168.129474	0.92	2.04	0.83	2.49	1.27	2.14	0	1.6	3.67	0.52	0	0	0	1.57	0	0	0	0
Cluster-42168.76812	2.58	1.14	3.24	0	0	2.99	3.1	0	4.51	2.84	3.76	0	0	0	2.84	0	0	0
Cluster-42168.91330	1.48	2.51	2.75	0.87	1.31	0.85	1.33	3.18	4.19	0.87	0.77	0	0.81	0	0	0	0	0
Cluster-42168.83709	2.97	3.06	5.62	1.82	3.49	1.79	0.48	2.18	0.21	0	0	0	0	0.22	0.15	0	0.05	0
Cluster-42168.40183	0.35	0.46	0.2	0.53	0.43	0.49	0.65	0.83	1.01	0.69	0.94	0.81	0.97	0.95	1.79	3.29	6.39	4.35
Cluster-42168.112105	0	0	0	0	0	0	1.44	1.54	0	0	0	0	0	0	0	8.33	11.79	13.49
Cluster-42168.94909	0.71	0.95	0.33	1.28	1.03	0.91	0	0.64	0.97	1.2	2	0.19	0	1.13	1.06	0	0	0
Cluster-42168.154720	0	0	0	0	0	0.17	0	0	0	0.16	0	0	0	0.02	43.05	143.75	14.34	20.06
Cluster-42168.113401	0.15	0.25	0.25	0.16	0.03	0.11	0.07	0.38	0.55	0.03	0.02	0.01	0	0.08	0.07	74.13	3.99	9.7
Cluster-42168.149278	0	0	0.06	0	0	0	0	0	0	0	0	0.57	0	17.25	2.81	3.98	5.02	4.39
Cluster-42168.42229	1.27	1.96	0.64	0.71	0.92	0.77	0.66	1.55	0.64	0.88	0.51	0.97	0.34	0.12	0	19.86	82.24	27.13
Cluster-42168.84831	6.07	5.47	0.64	3.97	13.73	9.82	18.88	7.33	0	16.75	374.94	1405.28	1260.44	271.67	997.61	57.19	1039.16	533.2
Cluster-42168.133907	2.21	3.23	1.69	2.92	3.33	2.86	2.44	1.41	3.05	2.89	4.15	2.44	0	2.9	2.86	0	0	0
Cluster-42168.141058	0	0	0	0.4	0	0	5.69	0	0	0	0	0	0	2.6	1.51	3.87	1.83	1.16
Cluster-42168.73399	12.72	13.78	4.56	0	0	14.12	85.13	9.41	29.5	54.56	107.26	150.7	329.84	21.22	124.45	106.15	218.85	273.31
Cluster-42168.97355	6.16	5.49	6.6	6.7	5.51	6.78	2.11	3.64	3.99	2.38	2.04	1.11	1.28	4.06	3.75	0.53	0.39	0.75
Cluster-42168.88138	514.35	522.98	696.67	727.42	586.54	615.98	1322.15	800.12	810.37	1510.12	1295.25	791.9	432.21	161.8	144.97	24.41	24.22	3.51
Cluster-42168.166954	0	0	0	0	0	0	0	0	0	0	0.07	0	0	0	0.04	2.57	4.02	0.69
Cluster-42168.90585	14.75	11.94	20.91	6.56	3.33	5.51	2.77	3.6	5.78	1.93	0	0.87	1.24	0.96	0.84	0.7	1.19	1.6
Cluster-42168.9317	0.25	0.4	0.27	0.27	0.45	0	0	0.15	0.34	0.28	0.26	0.5	0	0	0	15	19.31	2.89
Cluster-42168.8438	0.06	0.09	0	0.05	0	0.1	0.05	0.22	0	0	0	0.18	0	0.05	0.2	8.42	8.54	2.99
Cluster-9937.0	0	0	0	0	0	0	0	0	0	0	0.03	0	0	0.14	0.35	1.35	1.75	2.29
Cluster-42168.106038	13.58	14.19	10.49	10.32	7.48	10.09	5.43	13.81	12.61	2.7	2.38	5.01	2.24	6.2	3.62	1.6	1.04	0.62
Cluster-42168.35857	0.22	0.35	0	0.29	0.47	0	0	0.16	0	0	0	0	0	0	0	65.01	219.18	5.51
Cluster-42168.23202	0	0	0	0	0	0	0	0	0.11	0.26	0	0	0	125.98	0.23	9.14	11.78	6.35
Cluster-42168.86691	40.05	30.16	46.51	17.41	23.41	13.26	1.12	1.51	0.41	0.44	0.33	0.36	0.17	0.04	0	1.41	0.1	0.46
Cluster-42168.77583	12.35	3.12	16.76	0	0	0	0.91	0	0	0	0	0	0	0	0	0	0	0
Cluster-42168.119345	0	0	0	0.85	1.57	0.48	0.9	0.28	0.2	2.95	4.74	5.1	3.9	1.05	2.03	0.76	3.78	3.36
Cluster-42168.89300	2.45	1.7	1.2	1.82	0.66	2	0.68	5.74	5.99	0.32	0.22	0.62	0.17	1.1	0.19	0.03	0.13	0.06
Cluster-42168.71673	7.33	6.99	7.17	6.17	5.17	6.86	2.32	4.42	4.64	2.78	1.92	1.78	1.99	5.66	3.18	0.96	1.07	1.29
Cluster-42168.7767	0	0	0	0	0	0	0	0	0	0	0	0	0	0	0	7.28	1.72	4.82
Cluster-42168.84343	843.86	222.25	7052.15	480.73	784.87	513.23	8.51	90.71	7.45	0	1.53	6.49	0	0	0	2.37	0	6.84
Cluster-42168.24806	7.23	5.29	11.31	3.86	5.23	4.02	0.73	2	0.45	1.06	0	0	0	2.07	0	0	0	0
Cluster-42168.82628	23.3	12.83	46.76	10.07	5.16	11.54	0	0	0	0	0	0	0	0	0	0	0	0
Cluster-42168.79488	75.46	30.47	57.88	0	0.71	0	0.3	0.2	0.53	0.19	0.24	0	0	0.19	0.76	0	0	0.66
Cluster-42168.125776	7.29	4.72	4.97	6.32	5.49	8.24	10.28	3.83	9.82	11.85	14.53	9.25	16.11	30.69	25.4	36.77	42.51	38.27
Cluster-42168.77617	0.93	0.82	1.76	0.73	1.34	0	0.68	1.11	0	0	0.15	0.05	0	1.36	0.45	0	0	0
Cluster-42168.80794	5.46	11.9	1.92	0.96	0.89	0.85	0	0.13	0.04	0.06	0	0	0	0	0	0	0	0.05
Cluster-42168.85065	1.55	0.42	0.89	0	0	0.41	0.31	0.73	0.08	0.93	0	0	0.09	0.11	0.06	0	0	0
Cluster-42168.35759	0	0	0	0	0	0	0	0	0	0	1.97	3.72	0.21	0	0	0.33	2.61	1.96
Cluster-42168.89004	1186.65	1592.36	462.13	2665.69	2431.81	3444.44	18157.9	9499.42	6113.85	20243.8	22916.8	12912.4	23489.1	3490.49	0	0	0	0
Cluster-42168.168343	0	0	0	0	0.24	0.1	0	0	0	0	0	0.12	0	0	0	7.85	12.16	5.18
Cluster-42168.124335	300.87	224.49	331.27	397.13	196.06	620.02	225.95	597.05	379.03	51.78	10.3	89.39	48.29	83.23	70.73	23.36	11.18	8.71
Cluster-42168.52634	2.11	1.2	1.75	0.62	0.61	0.51	2.63	2.45	0.52	0.94	0.3	0.12	1.07	3.62	3.22	0	0.04	0
Cluster-42168.164535	39.68	25.41	53.79	26.8	0	0	0	0	0	0	0	0	0	0	0	2158.33	1084.68	771.04
Cluster-42168.75940	2.44	5.27	2.25	0.8	0	1.13	0	0	0	0	0	0	0	0	0	0	0	0
Cluster-42168.78677	0.55	0.62	1.87	0.72	0.49	0.88	0.03	0.64	0.06	0	0	0.08	0.04	0	0	38.59	133.26	25.07
Cluster-42168.9632	0	0	0	0	0	0	0	0	0	0.08	0	0.09	0	0	0	5.12	1.83	6.19
Cluster-42168.101599	40.51	29.41	37.2	7.94	27.03	20.17	5.33	9.41	10.48	9.52	1.85	5.63	3.21	4.46	4.72	4.16	5.46	5.91
Cluster-42168.65083	9.58	6.5	4.87	3.56	4.06	4.65	1.97	5.55	4.92	2.66	1.86	1.46	1.13	1.65	2.73	0.97	0.72	0.74
Cluster-42168.81829	25.99	68.35	42.58	26.18	60.06	34.34	3.59	5.89	5.7	4.98	4.51	5.83	3.34	2.04	0.86	1.48	3.51	3.34
Cluster-42168.119004	2.9	2.53	5.98	4.28	3.68	5.1	2.19	2	0.85	2	0.9	0	0.17	2.05	0.2	0	0	0
Cluster-42168.133794	3.28	5.26	7.05	5.71	1.41	0.77	0.19	10.41	17.91	0.46	0	0	0	2.05	0.55	0	0	0
Cluster-42168.24252	0.54	0.66	0.45	1.09	1.01	4.52	11.13	1.23	5.95	0.62	1.96	7.62	3.05	218.87	940.69	19.12	6.48	22.64
Cluster-42168.88600	60.67	77.44	55.49	109.94	149.89	69.83	34.26	43.61	42.52	28.55	24.42	20.46	32.48	12.73	8.92	7.37	12.4	7.94
Cluster-42168.86461	335.78	429.86	172.36	670.13	577.25	788.32	2660.82	1868.32	1992.61	3100.18	2752.38	3402.34	2434.91	565.6	0	0	0	0
Cluster-42168.99733	1.19	0.82	1.03	0	0	0	0.73	0	0	0	0	0	0	0	0	0.01	0	0
Cluster-42168.97185	2.3	1.25	4.77	1.15	0.8	1.7	0	0.17	0.54	0	0	0	0	0	0	58.98	95.97	154.53
Cluster-42168.13052	0.35	0.57	0.46	0	0	0.32	0.5	0	0.15	0.48	1.18	0.96	0	0	0.81	12.14	8.89	4.28
Cluster-42168.81724	98.82	102.77	87.47	85.43	147.54	74.03	108.02	88.69	114.13	123.46	209.66	131.78	94.68	7.86	1.39	0	1.67	0
Cluster-42168.73508	5.77	1.26	1.91	1.42	6.16	3.19	2.75	0.36	2.88	1.86	3.35	15.27	14.38	11.1	36.23	61.84	117.26	91.06
Cluster-42168.166882	0.2	0	0	0	0.07	0.12	0.18	0.06	0.06	0	0.15	0.14	0	0	0	20.04	49.04	8.53
Cluster-42168.75122	0	0	0	0.99	2.16	1.38	3.2	0	0	0	0	1.37	3.13	3.35	0.43	0.92	1.85	1.29
Cluster-42168.111198	64.1	35.5	61.9	69.99	43.1	62.72	120.62	73.85	170.87	139.1	104.66	87.27	76.57	84.82	74.39	6.61	5.19	3.83
Cluster-42168.55328	1.58	7.25	6.33	4.64	6.91	0.39	0.18	1.46	0	0	0	0	0	0.46	0	0	0	0
Cluster-42168.57786	0.54	3.64	0.39	0.72	0.69	1	0.36	0.23	0.39	0.23	0.09	0.25	0.41	0.5	0.27	108.26	121.56	57.02
Cluster-42168.166264	0	0.3	0	0	0	0.46	0.16	0.24	2.18	0	0	0.27	0	0	0	41.77	11.56	39.15
Cluster-42168.96713	0.66	2.75	0.34	3.84	0	1.24	0.19	1.53	1.25	0	0	0	0.02	0	0	0	0	0
Cluster-42168.146999	0.77	0.84	1.04	0.72	1.16	1.56	1.21	1.63	1.42	2.93	3.82	5.27	3.78	2.73	2.48	9.65	47.07	48.34
Cluster-42168.96644	14.28	2.38	6.63	7.94	1.69	11.73	0	3.48	3.14	0	1.99	3.66	0	0	0	370.8	169.58	500.41
Cluster-42168.154499	0	0	0	0	0	0	0	0	0	0	0	0	0	0	0	19.76	39.72	85.96
Cluster-42168.71953	139.98	157.14	194.78	152.15	76.41	189.48	235.1	224.06	330.28	113.69	27.55	81.93	13.82	134.96	81.99	2.64	2.28	1.81
Cluster-42168.9508	0	0	0	0	0	0	0	0	0	0	0	0	0	0	0	42.75	20.69	260.95
Cluster-42168.55078	13.48	6.75	10.54	9.15	9.1	17.54	90.57	14.79	21.05	65	74.75	39.6	271.42	390.9	287.24	155.39	91.08	127.95
Cluster-42168.92822	53.65	48.26	36.34	26.62	41.85	34.67	36.37	44.02	43.78	17.84	14.71	20.42	6.16	5.1	0.69	0	0	0
Cluster-42168.79948	7.55	14.66	2.77	3.26	4.09	3.39	15.1	2.24	0.99	2.75	5.1	39.95	23.05	0.68	0	0	0	0
Cluster-42168.130005	0.67	0.99	1.61	1.11	0.25	1.03	0	0.49	0.25	0	0	0	0	0.05	0.14	0	0	0
Cluster-42168.84325	26.57	27.28	53.76	7.86	8.18	4.99	49.76	5.85	1.07	0	2.94	4.78	11.68	1.73	0	0	0.68	0.31
Cluster-42168.107983	0	0	0	0	0	0	0.08	0	0	0	0	0	0	0	0	1.41	1.86	0.85
Cluster-42168.72592	114.86	146.07	214.91	140.1	131.25	132.22	115.16	95.74	133.09	90.96	89.93	102	67.2	68.46	18.31	18.27	11.82	10.39
Cluster-42168.54146	2.93	2.36	5.18	4.94	2.2	1.63	8.24	4.08	4.84	3.44	5.36	7.33	5.59	0.66	0	40.27	98.31	103.78
Cluster-42168.96151	230.56	244.86	183.88	257.24	227.71	202.69	228.74	245.8	68.13	262.79	243.46	237.06	124.52	0.78	0	3.63	1.68	12.71
Cluster-42168.59019	0	0	0	2.03	0	0	3.32	11.21	0.79	1.72	1.22	0	0.97	3.15	5.24	0.94	0.76	0.99
Cluster-42168.87625	0.03	0	0.07	0.11	1.15	0	0.8	0.1	0.11	3.61	23.48	29.64	26.03	0.33	0.82	0.12	100.37	156.16
Cluster-42168.118643	15.33	45.06	30.13	41.17	40.53	46.96	15.22	34.04	51.17	35.36	21.5	82.57	26.46	12.78	0.86	0.29	0.25	1.32
Cluster-42168.91833	1343.33	1152.46	2019.6	1612.13	1510.73	2215.26	1000.8	1427.47	998.28	751.5	423.36	457.66	96.77	0	0	0	0	0
Cluster-42168.85122	19.48	27.25	20	20.64	24.89	23.09	6.51	19.56	15.72	7.74	4.48	4.07	2.37	5.84	3.4	3.7	2.74	2.1
Cluster-42168.69655	15.72	17.04	16.64	16.78	16.97	17.62	9.1	19.66	14.74	11.65	10.48	14.11	6.05	6.47	5.35	3.13	2.89	3.07
Cluster-42168.74181	1.33	4.47	1.05	0	0	0	0	0	0	0	0	0.3	0	0	0	0	0	0
Cluster-42168.32545	1.23	2.46	3.3	1.52	1.75	1.17	0.09	0.84	0	0	0	0	0.08	0	0	100.49	86.6	27.8
Cluster-42168.88629	5.05	10.45	5.12	8.22	4.36	7.67	1.04	3.65	3.52	0.71	0.26	0.27	0.14	0.7	0.59	0.3	0.13	0.03
Cluster-42168.96271	38.37	80.63	21.95	116.09	75.37	158.33	6.89	62.64	48.62	19.28	8.87	12.85	7.11	8.2	5.49	3.43	1.45	1.99
Cluster-42168.30115	0	0	0	0	0	0	0	0	0	0	0	0	0	0	0	7.78	25.22	13.44
Cluster-42168.166250	0.09	0.3	0	0.11	0.14	0.17	0.03	0	0.1	0.03	0.04	0	0	0.14	0	27.47	6.84	25.36
Cluster-42168.126167	0	0	0	0	0	0	0	0	0	0	1.33	3.42	0.99	0.09	0	0.14	23.32	23.34
Cluster-42168.61649	10.77	2.62	7.98	10.94	8.45	7.87	3.73	1.25	2.63	1.7	1.47	4.17	0.68	0	0	132.45	182.37	135.02
Cluster-42168.55630	12.12	7.21	17.89	2.37	4.54	3.84	0.85	3.57	1.27	0.53	0.1	0.34	0.38	0.6	0.33	1.01	0.45	0.54
Cluster-42168.46507	0.22	0.47	0	0.99	0.93	0.06	0	0	0	0	0	0.12	0	0	0	11.66	18.25	55.32
Cluster-42168.85149	60.45	74.98	65.87	25.97	63.92	37.93	14.72	31.37	19.85	8.46	9.2	12.04	2.28	1.14	0	0	0	0
Cluster-42168.78007	0	0	0	0.67	0	0	0.12	0	0	1.41	6.73	9.01	7.6	0	0	0.47	6.72	2.13
Cluster-42168.76233	2.66	16.87	3.91	5.87	3.09	5.73	2.42	15.9	20.07	2.48	0.5	0.5	0	3.29	0	0	0	0
Cluster-42168.127866	0	0	0	0.26	0	0	0	0	0.06	0	0	0	0	0	0	1.64	2.53	3.73
Cluster-42168.79285	2.27	2.91	0.68	2.02	3.57	1.03	0.43	1.8	0.99	1.21	0.36	0.16	0	0.95	0.22	0	0	0
Cluster-10164.0	0	0	0	0	0	0	0	0	0	0	0	0.04	0	1.63	0.99	1.75	2.29	2.13
Cluster-42168.118774	0.54	1.06	0.28	0	0.43	0	0	0	0	1.27	0	0.52	0	0	0	0	0	0
Cluster-42168.93267	0.67	1.3	0.69	1.12	2.15	2.28	1.32	1.67	1.27	3.86	1.4	0	0.27	1.82	1.16	0	0	0
Cluster-42168.24098	0	0	0	0	0	0.27	3.36	0.09	0	0	0	0	13.11	14.61	12.56	10.96	9.14	3.94
Cluster-42168.7225	0.04	0.24	0	0.61	0.66	1.34	0.2	0.98	1.58	0.46	0.27	0.41	0.08	0.4	0.65	16.24	5.28	17.04
Cluster-42168.167171	0.16	0.13	0	0.46	0	0	0	0	0	0	0	0	0	0	0	95.58	8.91	23.82
Cluster-42168.111054	2.18	1.98	1.25	1.25	0.07	0.79	5.54	1.87	0.73	3.2	0	1.82	2.03	12.46	4.67	0	0	0
Cluster-42168.168342	0	0	0.42	0.2	0.48	0.2	0	0.2	0	0	0	0	0	0	0	48.15	30.17	21.05
Cluster-42168.74612	1.19	0.81	1.84	1.44	0.59	1.21	0.34	1.52	0.54	0.11	0.13	0.07	0.16	0.35	0.4	0	0	0
Cluster-42168.77491	14.24	15.2	28.15	7.18	3.06	5.58	1	12.33	7	0.75	0	0	0	0.13	0	1	0.14	0.48
Cluster-42168.9381	0.03	0	0	0	0	0	0	0	0	0	0	0	0	0	0	2.61	1.56	3.57
Cluster-42168.46023	0	0	0	0	0	0	0	0	0	0	0	0	0	0	0.04	16.07	3.01	0.83
Cluster-42168.134057	0.57	1.35	1.27	0	0	0.11	0	1.17	1	0.5	0.07	0.13	0.16	0.23	0	0	0	0
Cluster-42168.107040	0.5	0.9	1.14	0.09	0.27	0.06	0	0.44	0.67	0.34	0	0	0	0	0	0	0	0
Cluster-42168.72836	10.48	5.49	5.8	6.23	6.9	9.13	10.74	4.86	11.38	15.07	17.3	24.52	30.83	84.81	49.27	53.84	116.24	85.46
Cluster-42168.82395	89.2	51.97	72.3	69.49	76.47	34.74	52.49	205.3	106.21	56.46	25.28	28.26	22.81	19.86	14.69	8.07	10.83	8.77
Cluster-42168.18095	0.03	0.18	0.1	0.09	0.07	0.09	0.18	0.25	0.25	0.06	0.34	0.21	0.1	0.6	0.48	4.89	3.4	2.8
Cluster-42168.120185	0.36	0.5	0.39	0	0	0	0	0	0.92	0	0	0.04	0	0.36	0	0	0	0
Cluster-42168.100274	0	0	0	0	0	0	0	0	0	0	0	0	0	0	0	806.41	266.79	331.82
Cluster-42168.79239	22.05	18.24	22.69	13.69	14.97	11.64	8.74	9	7.41	6.83	5.7	6.06	4.14	3.87	2.94	3.25	3.59	3.81
Cluster-42168.169437	0	0	0	0	0	0	0.47	0	0.43	0	0	0	0	1.39	4.19	12.72	18.38	35.01
Cluster-42168.167150	0	0.02	0	0	0	0	0	0	0	0	0	0	0	0.1	0.06	13.01	8.27	1.16
Cluster-42168.85718	14.4	17.2	10.59	15.64	24.01	12.93	3.68	3.32	6.13	4.67	9.1	8.98	5.77	6.51	5.46	1.22	1.99	2.27
Cluster-42168.98863	0.95	0.6	0.7	0	0.28	0.28	0	0.11	1.08	0	0.17	0.17	0.24	0	0.29	0	0	0
Cluster-42168.78286	0	0	0.03	0	0	0	0	0.08	0	0	0	0	0.12	0	0	0.31	61.25	11.67
Cluster-42168.84892	0.88	1.07	0.83	1.05	0.21	1.06	0.2	5.97	6.27	0.19	0.07	0.15	0.04	0.87	0.07	0.02	0.01	0.02
Cluster-42168.8677	0	0.22	0	0.88	0.64	0.82	0.44	0.36	0.22	0.92	0.21	0.6	0.78	0	0.16	97.8	5.89	94.34
Cluster-42168.9029	0	0	0	0	0	0	0	0	0	0.06	0	0	0	0	0	4.61	2.82	8.67
Cluster-42168.76505	5.65	6.01	2.33	2.53	0	2.53	0.37	2.03	3.63	0.4	0	0.22	0	1.04	0	0	0	0
Cluster-42168.166684	0	0	0	0.04	0.05	0	0.04	0	0	0	0.1	0	0	0.04	0	42.2	0.62	98.24
Cluster-42168.9645	0	0	0	0.14	0.33	0	0	0	0.12	0	0	0	0	0	0	26.06	6.47	78.38
Cluster-42168.113020	0	0	0	1.65	0	0	1.37	0	0	0	0	0.42	0	1.81	1.99	1.47	1.43	1
Cluster-42168.119051	0	0	1.04	0	0	0	0	0.52	0.98	0	0	0	0	0	0	0	0	0
Cluster-42168.93706	0	0	1.55	3.44	0	3.61	0	11.51	4.52	0	0	0	0	0	0	0	0	0
Cluster-42168.137579	0	0.44	0.53	0	0.3	0	0	0	0.22	0	0	0	0	0	0.23	13.34	66.3	128.13
Cluster-42168.51319	2.67	5.97	2.48	6.42	3.94	8.9	5.66	18.58	18.51	7.29	6.74	5.34	3.35	6.14	1.04	62.67	78.9	34.35
Cluster-42168.87127	62.91	20.8	138.39	0	77.82	0	68.75	43.08	14.05	41.64	0	29.67	9.97	11.08	0.26	0.56	0	0
Cluster-42168.166565	0	0	0	0	0	0	0	0	0	0	0	0	0	0	0	4.44	3.12	12.19
Cluster-42168.154740	0	0	0	0	0	0	0	0	0	0	0	0	0	0	5.39	2.93	9.6	12.38
Cluster-42168.117943	0	0	0.72	0	0	0	0	0	1.65	0	0	3.29	0.89	0	0	0	0	0
Cluster-42168.88110	0	0	0.77	0	0	0	0	0.1	0	0	0	0	0	0.31	0	0	0	0
Cluster-42168.84813	553.55	211.98	673.21	160.74	569.91	245.81	14	22.45	7.26	7.48	6.39	2.9	0	0	0	12.43	6.11	22.47
Cluster-42168.78809	0	0	0	0	0	0	0	0	0	0	0	0	3.19	0	0	1.44	3.04	2.32
Cluster-42168.82365	57.86	37.25	42.42	21.46	15.25	25.58	16.34	21.21	22.17	20.81	13.58	7.11	4.31	10.1	14.52	3.82	2.16	4.58
Cluster-42168.80074	431.21	1097.05	888.54	469.27	512.56	316.69	277.87	839.06	634.5	741.67	194.05	193.33	66.71	39.92	0	0	0	0
Cluster-42168.102315	11.5	22.3	13.3	10.67	8.09	9.9	2.83	5.9	3.57	1.77	1.9	0.85	1.76	2.36	1.93	1.87	1.4	0.99
Cluster-42168.166279	0	0.21	0	0	0	0	0	0	0	0	0	0	0	0	0	170.22	8.34	31.91
Cluster-42168.9628	0	0	0	0	0	0	0	0	0	0	0	0	0	0	0	1.16	0.64	2.23
Cluster-42168.167552	0.18	0.13	0	0	0	0	0.37	0	0.1	0.13	0.18	0	0	1.32	3.61	12.9	8.18	6.64
Cluster-42168.68243	0	0	0	0	1.56	0	0	0	0	3.62	0	0.49	0.92	2.3	3.84	2.34	4.47	2.56
Cluster-42168.74204	41.94	27.04	16.56	90.79	39.12	77.16	163.7	206.09	128.96	181.79	114.58	146.26	21.18	120.29	0.82	0.28	0	0
Cluster-42168.112075	0	0	0	0	0	0	0	0	0.3	0	0.41	0	0	0.32	0.6	1.22	2.49	1.21
Cluster-42168.104167	0.5	1.28	0.64	0.43	0.43	0.7	0	0.15	0	1.45	0	0	0	0	0	0	0	0
Cluster-42168.64677	0.62	0.52	0.6	1.33	0.24	1.03	0.29	1.63	0.73	0	1.64	0.53	0	0	0	0	0	0
Cluster-52690.0	0.33	0.2	0.33	0.15	0.5	0.23	0.35	0.08	0.07	0.2	0.14	0.27	0.3	0.07	0.53	3.49	4.69	6.82
Cluster-42168.84063	8.87	9.74	11.71	8.64	4.97	5.88	4.53	6.41	6.48	3	1.07	1.68	1.51	2.9	2.96	1.53	1.57	1.06
Cluster-42168.76077	4.71	2.54	9.23	0.81	0.78	0.74	0	0.43	0	0	0	0	0	0	0	0	0	0
Cluster-42168.95718	9.07	8.45	3.29	16.77	41.41	33.86	70.46	10.98	5.63	71.44	94.62	86.45	133.44	17.56	76.43	56.82	272.55	283.09
Cluster-42168.79322	0.59	1.14	3.25	0	0	0	0	1.99	0.05	0	0	0	0	0	0	0	0	0
Cluster-42168.86301	1.69	1.26	2.34	0.87	0.65	0.51	0.4	0.54	0.47	0.42	0.26	0.23	0.16	0.49	0.22	0.13	0.1	0.17
Cluster-42168.114241	0.27	0.56	0.41	0	0.16	0	0.25	0	0	0.41	0	0.14	0	0.39	0	0	0	0
Cluster-42168.144472	0.3	0	0.32	0.29	1.08	0	0.29	0	0.26	1.23	0.7	1.31	1.58	0.29	0.54	16.66	352.62	45.97
Cluster-42168.85018	32.69	39.15	27.77	31.96	15.66	21.22	3.88	12.73	5.23	1.99	0	7.01	0	0	0	0	0	0
Cluster-42168.22046	0	0	0	0	0	0	0	0	0	0	0	0	0	41.36	0	7.16	12.01	7.12
Cluster-42168.169393	0	0	0	0.14	0.17	0	0	0.44	0.26	0	0	0	0	0	0.13	12.44	73.41	9.82
Cluster-42168.38796	1.07	0	0.41	0	0.15	0.38	0.25	0.26	0.11	0	0	0.44	0.56	0	0.12	23.33	110.68	109.23
Cluster-42168.64754	2.67	2.09	5.4	0.76	1.05	1.41	0.25	0.65	0.33	0.14	0.06	0.07	0.12	0.16	0.11	0.19	0.21	0.09
Cluster-42168.35552	0	0	0	0	0	0	7.7	0	0	0.68	0.73	3.4	9.3	5.42	0	2.31	4.7	8.11
Cluster-42168.53897	11.81	7.27	7.12	26.05	23.98	27.54	21.74	29.57	11.87	31.2	25.68	19.05	16.12	4.64	5.18	1.06	0.74	1.17
Cluster-42168.26034	0	0	0	0	0.47	0.07	6.67	3.47	0.65	1.8	0.87	1.81	6.96	1.81	2.6	2.56	1.61	0.83
Cluster-42168.69032	0	0	0	1.52	1.78	0.21	0.59	1.02	1.1	2.34	0.68	0.1	0	1.55	0.09	0.87	1.25	0.88
Cluster-42168.166628	0	0.11	0	0	0.15	0.2	0	0.06	0.11	0	0	0.15	0	0	0	80.39	40.39	4.48
Cluster-42168.90440	1.22	1.85	0.74	3.41	3.32	2.24	0.59	2.96	4.86	4.23	4.2	4.39	2.65	1.95	0.02	16.06	13.77	11.3
Cluster-42168.166398	0	0	0	0	0.07	0.07	0	0	0	0.1	0.05	0	0.06	0	2.59	1.7	8.49	3.92
Cluster-42168.156806	0	0.07	0.07	0	0	0	0	0	0	0	0	0.14	0	0	0	10.07	8.36	1.78
Cluster-42168.96047	3.08	7.89	2.37	1.69	3.38	1.01	32.12	3.84	21.65	26.88	26.36	20.65	36.34	8.95	0	0	0	0
Cluster-42168.71279	5.14	7.14	6.13	8.08	3.5	4.28	0.65	3.69	5.45	1.25	0.66	0	0	0.21	0	0	0	0
Cluster-42168.85922	5.96	6.59	5.54	1.58	2.04	0.35	0.61	0.47	0.31	0	0	0.13	0	0.22	0.21	0	0	0
Cluster-41480.0	0.13	0.12	0.03	0.23	0.06	0.09	0.19	0.07	0.49	0.1	0.17	0.22	0.16	0.14	0.95	1.62	3.21	2.67
Cluster-42168.54454	0	0	0	0	0	0	0	0	0.01	0.13	0.74	0.77	1.23	0	0.22	0.3	0.88	0.51
Cluster-42168.90628	8.24	19.62	13.98	9.57	1.87	9.14	3.16	6.16	0	0.86	1.18	0.2	1.17	6	3.9	1.32	0.91	0.53
Cluster-42168.88299	47.52	55.84	40.49	14.34	15.67	14.83	9.17	10.9	13.1	5.63	6.79	5.85	5.66	12.63	6.7	4.43	6.76	7.7
Cluster-42168.76339	41.94	28.64	55.05	16.44	13.58	22.25	4.34	5.06	12.11	4.78	3.8	3.82	0.58	1.2	2.28	2.17	2.94	3.95
Cluster-42168.84255	2014.8	2178.85	1056.42	2573.03	2213.23	3225.11	249.09	581.76	512.92	154.46	80.28	81.72	63.86	134.74	79.14	215.07	84.21	103.8
Cluster-42168.67071	10.9	13.4	16.29	14.73	6.35	13.44	12.76	17.21	14.86	7.08	4.13	1.7	2.08	3.18	3.39	1.54	0.86	0.54
Cluster-42168.122635	0.58	0.65	0.34	0.65	0.57	0.34	0.05	0.98	0.28	0.21	0	0.11	0	0.08	0.28	0	0	0
Cluster-42168.144420	0.83	0.31	0	8.43	2.35	4.39	82.6	0	56.37	203.94	0.16	77.34	99.01	0	0	48.26	48.84	78.15
Cluster-42168.91711	12.11	9.03	9.02	16.62	14.83	14.29	17.89	19.19	21.15	19.07	11.99	16.58	19.19	33.87	4.45	54.79	77.51	59.42
Cluster-42168.69657	5.38	6.08	6.46	5.53	6.35	6.2	1.91	3.41	2.39	1.63	1.4	1.88	1.28	0.91	0.84	0.9	0.95	0.76
Cluster-42168.80994	19.15	19.45	21.21	17.4	16.32	14.72	3.92	12.38	10.57	3.98	2.68	3.56	1.43	2.77	1.74	3.16	1.63	1.72
Cluster-42168.83440	40.98	96.39	49.39	67.58	81.65	83.52	27.53	16.19	34.34	24.63	29.9	78.68	12.6	15.03	5.38	3.46	4.17	6.17
Cluster-42168.59717	9.4	14.18	10.99	5.46	3.29	3.95	0.46	2.01	1.95	0.72	0.14	0.26	0	0.45	0.64	0.43	0.84	0.13
Cluster-42168.48362	6.63	5.33	3.25	7.69	4.33	10.81	18.94	18.48	33.14	19.16	14.13	17.54	18.81	20.67	22.12	34.83	40.7	32.62
Cluster-42168.84613	648.78	628.68	798.5	643.95	589.81	678.13	169.26	400.6	218.31	81.86	62.61	116.74	9.74	17.87	13.03	121.81	111.27	111.71
Cluster-42168.9097	0.99	0.28	1.04	1.61	1.19	0.32	0	0.33	3.01	0	0	0	0	2.2	0.3	224.58	19.22	45.23
Cluster-42168.119938	0.48	0.93	1.55	0	0	0.21	0	0	0.62	0.06	0	0	0	0.08	0	0	0	0
Cluster-42168.64896	78.71	145.97	57.23	96.29	62.97	161.79	71.6	164.77	117.6	38.32	27.27	55.22	19.67	45.47	11.5	0.39	1.29	0
Cluster-42168.82289	60.73	47.46	26.74	63.44	37.86	60.66	32.73	97.11	222.25	24.41	40.29	97.35	19.66	254.58	89.64	6.17	6.88	5.14
Cluster-42168.153081	0	0	0	0	0	0	0	0	0	0	0	0.18	0	7.63	1.43	3.45	2.77	2.79
Cluster-42168.82519	8.46	12.29	14.17	6.64	4.65	5.86	0.5	4.62	3.01	0.88	0.45	0.65	0.17	1.59	0.57	0.5	0.04	0.28
Cluster-42168.8418	0.07	0.03	0	0	0	0.1	0	0	0	0	0	0.08	0	0.03	0.06	2.75	29.41	3.7
Cluster-42168.92900	0	0	0	0	0	0.47	0	0	2.06	0	0	0	0	1.35	0	4.24	4.91	3.01
Cluster-42168.136065	3.87	6.82	2.47	12.13	2.12	8.87	2.86	9.38	7.06	2.33	1.13	0.71	0	0.48	0.06	0	0	0
Cluster-42168.34282	1.21	1.27	1.02	1.82	1.06	1.22	3.69	0.9	4.18	1.42	0.2	1.14	0	0.98	0.32	0.02	0	0
Cluster-42168.73669	21.43	28.6	31.15	25.75	17.15	17.96	9.57	19.98	12.14	7.98	3.08	7.12	4.2	6.33	3.49	0.89	0.81	2.53
Cluster-42168.87917	12.96	0.86	11.84	12.65	14.7	10.77	0.28	4.98	1.04	7.57	0	0	0.19	0.29	0.15	0.15	0.18	0.1
Cluster-42168.94859	0.63	1.22	0.55	0.11	0	0	0.67	0.44	0	0	0	0	0.19	0	0	0	0	0
Cluster-42168.76188	2.63	1.37	3.91	0.55	3.95	2.52	0	0.52	0.64	0.41	3.89	0	0	0	0	0	0	0
Cluster-42168.147082	1.45	0.46	0.77	0.55	0.16	0.03	0.64	1.18	2.49	1.31	0.23	0.65	0.62	0	1.88	0	0	0
Cluster-42168.9341	0	0	0	0	0	0	0	0	0.15	0	0.41	0.1	0	0	0	4.18	4.93	7.9
Cluster-42168.166721	0	0	0	0	0.19	0	0	0	0	0	0	0	0	0	0	2.66	3.73	1.01
Cluster-42168.87475	181.64	690.97	129.55	103.62	63.42	37.81	5.73	65.92	27.04	6.74	2.4	6.52	0	0	0	2.28	0	0
Cluster-8627.0	0	0	0	0	0	0	0	0	0	0	0	0	0	2.89	0.66	1.24	1.31	1.16
Cluster-42168.18885	0.41	0.25	0.31	0.14	0	0.05	0.2	0.4	0.57	0.41	0.36	0.28	0.38	2.04	21.94	19.36	8.3	4.2
Cluster-11462.0	0	0	0	0	0	0	0	0	0	0	0	0.08	0	3.26	0.79	1.38	1.34	1.18
Cluster-42168.62049	28.14	39.84	26.04	26.41	29.56	21.47	19.95	26.71	31.79	22.51	23.02	28.35	24.75	26.9	5.1	1.54	0.29	1.79
Cluster-42168.153797	0	0	0.04	0	0	0	0	0	0	0	0	0.04	0	2.85	1	2.31	2.69	2.93
Cluster-42168.58324	2.07	2.63	2.27	3.26	3.31	1.84	1.39	1.84	0.71	0.86	0.92	2.02	0	0.22	0.09	0.06	0	0.08
Cluster-42168.97668	1.37	2.96	1.72	2.92	1.12	2.8	0	2.45	3	1.19	0	0	0	0.18	0	0	0	0
Cluster-42168.62149	14.56	5.55	27.15	4.08	2.22	7.21	0.89	0.69	0.87	0	0.09	0.26	0	0	0	955.08	303.11	577.99
Cluster-42168.121927	0	0	0	0	0	0	0	0.81	3.38	0	1.78	3.77	3.39	0	5.88	2.33	9.95	7.65
Cluster-42168.97162	1.06	18.5	12.97	0	0	0	1.11	0	0	0	0	0	0.96	0	0	0	0	0
Cluster-42168.80188	44.81	31.76	32.23	25.61	16.29	26.62	14.12	14.91	15.43	29.74	9.04	7.63	6.6	10.33	19.29	3.87	2.89	3.4
Cluster-42168.46216	0	0	0	0	0.97	3.4	0	0	0	2.14	0.78	0.19	0	0	1.02	1.83	1.08	1.33
Cluster-12492.0	0	0	0	0	0	0.04	0.12	0.04	0.59	0.04	0.38	0.27	0.57	0.49	0.07	2.05	10.64	3.09
Cluster-42168.155943	0.41	0.11	0	0.39	0.31	0.13	0.13	0.07	0.41	0.34	0.56	0.15	0.22	0.25	7.09	7.11	38.46	18.95
Cluster-42168.23365	0	0	0	0	0	2.12	3.74	0	0	2.48	0.94	0	0	4.97	5.4	2.63	8.95	10.27
Cluster-42168.47043	0	0	0	0	0.91	0	0	0.94	0	1.79	1.01	0	0	1.54	0.75	1.31	1.09	0.55
Cluster-42168.105810	2.15	3.01	1.92	0.79	0.44	0.1	0.2	0.31	0.63	0.84	0	0	0.11	0.39	0.47	0.28	0.25	0.12
Cluster-42168.168887	0	0	0	0	0	0	0	0	0	0	0	0	0.09	0	0	3.24	6.7	6.67
Cluster-42168.170758	0	0.06	0	0.04	0	0	0.15	0.15	0	0	0	0	0	0	0	2.98	6.14	3.61
Cluster-42168.61755	2.3	1.85	4.58	0	5.05	8.41	2.18	6.65	1.93	13.54	2.63	2.51	7.33	10.5	10.05	0	0	0
Cluster-42168.78996	20	19.66	14.85	14.31	7.31	17.33	1.52	10.05	6.36	11.71	3.38	0	0	2.3	2.32	0	0	0
Cluster-42168.75662	105.21	71.54	149.39	143.88	49.74	77.98	121.54	162.23	164.37	80.8	10.64	43.19	3.17	21.01	2.99	3.27	0	0.92
Cluster-42168.96910	1.1	0.58	0.42	0	0.14	0.44	0	0.16	0.58	1.39	0	0	0	0.86	1.35	0	0	0
Cluster-42168.16550	0.38	0.65	0.51	0.81	0.07	1.03	0.21	0	0	0	0	0.05	0	1.3	11.4	12.87	5.44	8.72
Cluster-42168.93992	0.53	10.96	1.69	0	0	0	0	0	23.77	3.39	0	0	0	1.2	0	0	0	0
Cluster-42168.83496	17.97	10.34	6.92	16.63	18.66	19.32	32.86	17.9	14.54	27.86	69.72	65.79	46.91	15.18	14.94	89.19	607.52	496.34
Cluster-42168.169927	0.12	0	0	0.08	0.05	0	0	0	0.14	0	0.05	0	0.09	0	0.04	7.66	4.53	7.56
Cluster-42168.112079	1.65	6.15	4.31	7.19	9.19	4.36	0.83	10.39	4.89	7.05	8.95	0.4	0	2.01	2.07	0	0	0
Cluster-42168.90224	0	0.11	0	0	0.46	0	0	0	0	0.02	0	0	0	0	0	3.43	9.01	13.49
Cluster-42168.167194	0.16	0.18	0.14	0.06	0.15	0.02	0.22	0.21	0.2	0.14	0.11	0.17	0.15	0.15	0.46	5.56	1.7	3.11
Cluster-42168.64913	0.39	0.56	0.56	0.37	0.11	0.33	0.24	0.39	0.42	0.09	0.08	0.07	0.13	0.11	0.2	0.03	0.03	0.02
Cluster-42168.87687	16.73	48.52	50.18	20.71	8.04	9.42	1.76	2.26	4.85	0	1.46	2.44	1.19	3.22	1.63	2.3	2.7	1.16
Cluster-42168.137888	2.08	0.71	1.41	1.84	3.08	1.44	0.43	2.35	5.79	4.36	0	1.48	1.34	3.09	1.47	0	0	0
Cluster-42168.8596	0	0.37	0	0	0	0	0	0	0	0	0	0	0	0	0	68.62	55.78	19.29
Cluster-42168.32569	1.47	1.74	3.03	3.82	2.61	2.97	3.46	3.6	2.24	3.14	1.4	2.27	5.49	25.51	51.36	31.66	26.36	33.48
Cluster-42168.61502	0	0	0	0	0	0	0	0.04	0	0	0	0	0.08	0	0	0.07	36.56	99.98
Cluster-42168.82987	3.99	4.78	4.24	2.12	1.73	2.2	1.59	3.1	3.67	2.08	1.04	0.86	0.93	1.72	0.43	0.6	0.76	0.59
Cluster-42168.45304	0.39	2.27	0.92	0.34	0	0.4	0	0.31	0	0.24	0	0.07	0.18	0.73	0.27	72.36	40.73	23.12
Cluster-42168.110885	0.33	0.28	0.69	0	0	0.32	0	0	0	0	0	0	0	0	0	12.98	35.27	47.81
Cluster-42168.74875	0	0.11	0	0.41	0.91	0	0	0	0.26	0	12.76	344.23	305.12	5.24	205.77	0.44	443.61	455.28
Cluster-42168.167241	0	0.04	0.05	0	0.05	0.09	0	0	0	0.1	0	0	0	0	0	2.88	9.95	3.72
Cluster-42168.87131	2.14	1.87	2.36	3.5	3.54	2.36	3.42	3.48	2.03	4.32	3.47	2.27	1.94	0.79	0.58	0.04	0.14	0.1
Cluster-42168.60446	1.21	0.78	1.14	0.4	0.78	0.6	0.06	0.18	0.47	0.32	0.11	0.21	0.05	0.42	0.24	0.03	0.03	0.03
Cluster-42168.92782	24.43	45.68	31.07	18.03	29.18	14.42	5.68	13.65	5.83	6.59	6.09	2.5	4.45	3.25	5.96	1.69	4.34	3.32
Cluster-42168.123638	0.95	1.19	1.37	1.69	1.49	1.51	2.04	3.54	5.24	2.83	2.75	3.23	2.42	0.87	0.71	10.44	8.87	11.11
Cluster-42168.108529	0.51	1.75	3.06	0	0	0.38	3.49	3.55	1.49	1.2	0.38	0	0.2	0.19	0.4	0	0	0
Cluster-42168.170234	0	0	0	0	0	0	0	0	0	0	0	0	0	0	0	1.33	1.5	1.16
Cluster-42168.46672	8.77	6.93	5.33	9.39	6.47	5.2	1.85	6.77	6.02	3.29	0.46	0	0	0.4	0	0	0.2	0
Cluster-42168.8493	0.01	0	0	0	0	0	0.22	0	0	0.45	0.52	1.89	1.06	0.16	0	1.32	331.65	47.52
Cluster-42168.167480	0.27	0	0	0	0	0	0	0	0	0.27	0	0	0.28	0	0	12.84	33.32	36.58
Cluster-42168.81839	1.88	3.57	2.05	3.27	2.97	1.41	2.37	0	1.51	1.74	1.8	1.5	0.47	0	0.11	0	0	0
Cluster-42168.9520	0.38	1.33	0.77	0.81	0	0.8	0	0.65	0.65	0.09	0	0	0.2	0.26	0.5	210.2	10.65	45.63
Cluster-7884.0	0	0	0	0	0	0	0	0	0	0	0	0.06	0	7.14	1.53	2.47	2.63	3.32
Cluster-42168.89341	1.99	0.98	4.74	0.38	2.33	1.23	0	0.83	0	0	0	0	0	0	0	0	0	0
Cluster-42168.51548	0	0	0	0	0	0	0	0	0	0	0	0	0	0	0	2.07	3	1.91
Cluster-42168.46246	1.15	1.03	2.43	1.54	0.69	1.44	1.48	1.03	2.25	1.58	1.57	0.06	0	0.1	0	16.35	90.2	58.08
Cluster-42168.28649	0	0	0	0	0	0	0	0	0.3	0	0	0	0	0	0	2.13	14.52	1.94
Cluster-42168.13477	5.07	1.11	8.43	3.02	2.03	5.06	1.18	0.81	3.61	0.57	0.05	2.26	0	0.04	0.04	178.13	158.42	227.56
Cluster-42168.110152	23.93	22.67	25.06	39.09	25.69	59.87	76.54	51.82	82.87	105.59	113.33	66.37	84.77	82.09	47.31	4.15	2.48	2.39
Cluster-42168.109369	0.41	0.14	0.64	0.34	0	0.52	0.19	0	0	0.53	0	0.32	0.23	0	0.95	8.56	11.77	20.29
Cluster-42168.11242	0.64	0.58	0.71	0.39	0	0.41	0	0.17	0.95	0.18	0.32	1.35	0.94	0.57	0.49	10.53	7.46	19.35
Cluster-42168.84784	18.88	15.82	25.41	8.82	6.06	11.49	0.86	9.22	0.93	2.06	0	0	0	0	0	0	0	0
Cluster-42168.43910	5.43	1.6	5.71	0.47	36.13	1.55	1.18	0.1	0.71	0.96	0.89	5.42	44	1.7	11	0.06	0.16	0.15
Cluster-42168.166397	0	0	0	0	0	0	0	0	0	0	0	0	0	0	0.27	21.62	13.48	49.17
Cluster-42168.102063	6.65	3.46	5.08	4.68	7.02	3.48	1.48	2.2	1.24	2.17	2.98	4.91	0.42	0.44	0.41	0.16	0.4	0.39
Cluster-42168.83999	33.17	40.16	47.46	31.3	11.91	0	17.72	27.59	31.43	6.85	0	17.81	11.37	9	6.16	6.58	5.01	5.74
Cluster-42168.83267	144.18	143.04	148.91	176.4	168.07	148.73	135.4	146.14	130.58	133.18	95.3	96.81	45.72	43.92	35.22	21.29	31.6	25.49
Cluster-42168.101836	0.63	0.17	0.06	0.95	2.49	3.24	7	0	0.16	8.02	18.57	15.62	21.75	0.3	9.27	4.12	32.46	35.37
Cluster-42168.102476	25.35	41.32	49.08	31.68	20.06	27.91	14.57	33.41	20.5	7.68	5.2	6.07	4.69	6.1	4.77	2.85	2.91	2.28
Cluster-42168.104700	41.17	57.74	44.23	79.27	78.18	45.31	21.78	34.49	32.62	13.42	7.65	9.75	21.34	8.93	7.04	7.9	6.89	4.24
Cluster-42168.9536	0	0	0	0	0	0.12	0	0	0	0	0	0	0	0	0	4.49	10.5	0.38
Cluster-42168.152500	0	0	0	0	0	0	0	0	0	0	0	0	0	4.01	1.79	5.32	4.37	8.39
Cluster-42168.85728	453.26	448.02	571.99	598.3	328.31	461.3	346.08	399.79	359.26	169.61	92.06	251.83	5.77	0	0	8.44	3.72	27.89
Cluster-42168.9172	0	0	0	0	0	0	0	0	0	0	0	0.14	0	7.39	2.64	5.48	5.9	8.21
Cluster-42168.59492	7.56	12.88	15.1	6.2	3.33	7.67	4.82	7.28	10.2	2.47	0.17	0.32	0.31	7.17	1.8	0	0.17	0
Cluster-42168.85882	0.28	0.97	0.26	0.26	0.88	0.25	0	0.27	0	0	0.09	0.19	0	0.2	0	0	0	0
Cluster-8903.0	0	0	0	0	0	0	0	0	0.04	0	0	0	0	0.19	0.55	2.72	5.51	13.38
Cluster-42168.124596	0	0	0.31	0	0	0	9.9	0.35	0.89	0	11.04	5.22	197.42	44.25	145.38	10.5	67.86	44.89
Cluster-42168.146126	2.08	1.18	1.74	8.21	5.62	5.79	5.26	14.24	15.88	16.13	8.56	5.48	25.72	3.58	10.07	0	0	0
Cluster-42168.72434	0	0.78	0.28	0	0.63	0	0	0	0	0	0	0	0	0.2	0	78.12	113.2	30.93
Cluster-42168.71435	27.02	37.23	45.82	21.38	14.07	17.11	6.6	23.95	22.59	6.08	2.94	3.11	3.16	12.89	9.73	3.99	1.45	1.53
Cluster-42168.43213	0.68	0.5	0.73	0.43	0.36	0.3	0.15	0.23	0.92	0.12	0	0.04	0.13	0.21	0.1	0	0	0
Cluster-42168.70247	54.15	49.08	46.38	111.07	74.71	147.23	482.45	194.55	411.77	328.46	458.69	314.47	534.99	310.8	192.07	281.33	252.02	259.92
Cluster-9884.0	0	0	0	0	0	0	0	0	0	0	0	0.13	0	6.85	2.03	3.27	2.3	3.57
Cluster-42168.8999	0	0	0	0	0	0	0	0.07	0.03	0	0	0	0	0.04	0	1.58	3.32	1.82
Cluster-42168.75897	25.9	1.47	80.68	57.83	45.18	52.14	14.45	2.44	7.77	6.37	1.72	0	0	4.18	0	0	0	0
Cluster-42168.86992	0.32	2.93	1.17	0	0	0	0	0.73	0.62	0	0	0	0	0	0	0	0	0
Cluster-42168.9672	0	0.05	0	0.06	0	0.06	0.06	0.06	0.11	0	0	0	0	0	0	12.72	3.5	5.32
Cluster-42168.33336	0.86	0.64	0.84	1.96	0.12	0	0.86	0	2.44	0	0.12	1.81	0	2.36	0.4	0	0	0
Cluster-42168.108863	18.51	19.55	21.31	19.44	15.15	7.64	2.97	14.68	16.93	6.12	3.11	4.79	1.35	3.31	0.5	0.26	1.31	1.24
Cluster-42168.124646	0	0	0	0	0	0	0	0	0	0	0	0	0	0	0	238.82	9.92	699.04
Cluster-42168.80590	3.1	7.25	4.42	0	0	0	0.59	0	0	0	0	0	0	0	0	0	0	0.08
Cluster-42168.167397	0	0	0	0	0	0	0	0	0	0	0	0	0	0.08	0	5.92	4.77	0.92
Cluster-42168.75491	269.83	758.63	726.42	343.87	339.05	314.75	114.38	414.99	364.59	324.43	92.24	106.92	33.95	19.58	0	0	5.48	4.03
Cluster-42168.23098	0	0	0	0	1.09	0.46	0.3	0.2	0.48	0	1.51	0	0	1.46	1.79	0.96	1.89	0.92
Cluster-42168.91380	770.32	675.86	1294.05	891.9	801.45	731.97	889.5	630.94	544.57	410.13	508.62	830.52	27.91	0	0	18.4	16.74	64.98
Cluster-42168.88857	14.98	12.86	21.22	37.91	31.27	66.52	3.74	8.52	19.35	10.14	5.84	18.76	2.51	7.32	1.42	2	0.96	1.53
Cluster-42168.54159	3.09	2.38	1.69	3.25	1.55	2.9	0.24	2.71	1.68	0.25	0.46	1.84	0	0.05	0	0	0	0
Cluster-42168.9561	0	0	0	0	0	0	0	0	0	0	0	0	0	0	0	2.85	0.39	1.77
Cluster-42168.166227	0	0	0	0	0	0.07	0	0	0	0	0	0	0	0	0	0.81	1.75	0.46
Cluster-42168.27869	0	0	0	0.82	0.31	0	0.16	0.02	0	0.14	0.2	0.05	0	0.06	0.03	0.26	1.44	1.1
Cluster-42168.106757	62.08	12.27	69.85	70.26	71.42	17.12	8.38	4.2	0.92	13.12	12.65	19.22	7.74	0.43	0.27	0.97	2.11	1.33
Cluster-42168.71952	194.3	182.84	265.17	312.83	134.65	298.35	366.74	329.91	491.11	308.27	87.91	225.68	30.97	165.23	112.01	4.25	7.58	0
Cluster-42168.123686	0.57	0.86	0.42	0.39	0	0.16	0.52	0.58	1.39	0.38	0	0.27	0	0	0.43	0	0	0
Cluster-42168.57577	0	0	0	0.09	0	0.73	0	0	0	1.51	0.83	2.06	1.02	1.01	0.39	0.41	2.71	1.98
Cluster-42168.34710	0.99	2.21	0.64	0	0.26	0.69	0	0.95	0	0	0	0	0	0	0.21	0	0	0
Cluster-42168.125150	4.15	6.64	4.46	4.97	2.39	3.15	10.18	10.52	17.53	5.45	3.38	14	4.28	25.42	12.51	0.37	0.55	0.47
Cluster-42168.69968	28.01	57.48	17.28	46.25	125.37	72.01	42.8	86.35	74.19	32.19	80.6	68.48	46.11	10.89	5.5	0.78	0	0.33
Cluster-42168.168501	0.81	1	1.03	1.71	0.78	1.3	1.12	1.94	3.23	2.66	1.55	1	2.75	5	3.35	36.73	147.27	8.37
Cluster-42168.80650	14.81	13.99	18.78	11.69	45.33	10.52	15.7	6.33	3.77	11.37	18.03	43.2	6.55	0.76	0.29	0.16	1.19	0.7
Cluster-42168.138673	10.64	9.02	10.33	7.08	7.9	10.5	6.66	11.74	10.5	4.73	4.3	9.1	7.31	22.98	23.45	1.5	1.37	0.98
Cluster-42168.95651	2.07	3.95	2.08	0	0	0	0	0	0	0	0	0	0	0	0.13	0	0	0
Cluster-42168.79681	14.73	0.14	17.7	0.48	0.15	0.55	8.27	0.3	21.37	0.86	0.37	0.65	9.14	0.75	5.57	0	0	0
Cluster-42168.43480	1.04	2.11	2.26	1.35	1.81	2.09	2.18	2.02	2.63	2.28	1.53	2.32	2.51	3.4	6.83	34.65	28.09	17.65
Cluster-42168.25730	0	0.36	0	0	0	0	0	0	0	0	1.17	0.65	0.79	0	0	18.27	69.37	24.19
Cluster-42168.81290	0.55	0.81	0.69	0.84	0	1.03	1.25	0	1.61	0	0	0.97	0.55	0	0.28	0	0	0
Cluster-42168.122496	0	0.49	0	0.26	0	0	0.21	0	0	0	0	0	0	0	0	17.63	38.98	30.64
Cluster-42168.134846	0.04	0	0	0	0	0	1.8	0	1.12	0	0	0.22	0.43	1.33	5.03	2.89	1.16	2.51
Cluster-42168.136475	0	0	0	0	0	0	0.65	0	0	0.38	4.59	4.53	2.53	0	0.38	0.37	1.82	2.73
Cluster-42168.94653	0.62	1.67	0.96	0	0.57	1.04	0.37	0	1.6	0	0	0.09	0	0	0	0	0	0
Cluster-42168.102991	41.33	7.35	482.26	41.38	47.61	42.59	0	1.72	0.65	0	0	0	0	0	0	0.23	0	0
Cluster-42168.75716	73.67	75.39	95.59	84.25	143.38	77.26	15.36	68.41	77.75	17.5	13.58	31.03	5.87	0	0	0	0	1
Cluster-42168.93887	41.45	67.63	39.59	46.54	41.96	49.06	80.46	108.64	118.71	113.66	73.04	66.87	29.54	0	0	0	0	0.94
Cluster-42168.87688	49.49	56.97	101.52	85.87	124.57	85.08	4.34	16.43	0.58	15.51	11.73	5.92	1.94	3.1	0	0.56	2.34	0
Cluster-42168.84979	52.26	49.19	49.95	55.76	48.84	51.91	32.52	43.22	29.75	14.54	17.75	19.91	15.27	17.01	13.26	7.86	12.08	9.39
Cluster-42168.9615	1.19	0	0	0	0	0	0	0	0	0	0	0	0	0	0	376.22	46.16	114.23
Cluster-42168.152219	0	0	0	0	0	0	0	0	0	0	0	0	0.45	1.02	1.53	1.64	4.97	5.25
Cluster-42168.71301	18.29	7.96	9.4	4.76	8.86	2.92	0.48	2.48	1.33	0.74	0.31	0	0.38	2.56	1.39	0.39	0.28	0
Cluster-42168.69675	0.61	0.49	0.42	0.47	0.48	0.58	0	0.93	0.45	0	0	0	0	0.08	0	0	0	0
Cluster-42168.137683	0.94	0.97	0.92	0.5	0.44	0.46	0.73	1.32	2.21	0.5	0	0	0.01	1.13	0.45	0	0	0
Cluster-42168.57382	11.16	5.44	5.9	1.92	6.71	1.19	0.05	0.45	0.14	0.14	0.01	0.01	0	0.22	0.15	0.02	0	0.18
Cluster-42168.113692	0	0	0	0.69	0.73	0.2	1.44	2.13	0	0	0.02	0.28	0.15	0.39	3.24	1.37	2.65	2.59
Cluster-42168.147150	0.71	0.07	0.22	0.29	0.2	0.86	6.12	0.3	8.37	1.36	1.53	24.22	20.81	36.65	5.62	22.77	24.99	6.41
Cluster-42168.8017	0	0	0	0	0	0	0	0	1.07	0	0	0	0	0	0	1.61	10.51	1.8
Cluster-42168.168434	0	0	0	0	0	0	0	0	0	0	0	0	0	0	0.27	10.67	126.04	32.99
Cluster-42168.85096	81.7	107.15	74.85	57.37	84.53	52.26	3.95	19.53	3.49	10.54	6.62	5.6	0	0.52	0.21	0.79	0	0
Cluster-42168.83238	78.05	86.22	144.68	44.49	29.73	39.59	7.97	37.73	30.26	6.84	1.88	1.12	1.28	1.14	0.82	3.7	0.18	0.99
Cluster-42168.35883	0	0	7.43	7.09	0	7.18	0	0	0	0	0	0	0	6.99	7930.29	529.31	396.32	200.65
Cluster-42168.169094	0	0	0	0.87	0	0	0	0	0.16	0	0	2.44	0	0.7	0	0.88	1.83	4.15
Cluster-42168.86363	17.18	21.56	10.33	14.96	14.76	14.98	12.03	15.74	12.68	13.04	7.65	20.29	4.95	2.63	0.33	0.55	0.12	0
Cluster-42168.152032	0	0	0	0	0	0	0	0	0	0	0	0.16	0	22.2	3.33	7.58	5.5	7.42
Cluster-42168.99444	6.7	3.45	8.98	1.64	4.39	1.7	1.88	2.41	0.34	0.95	0.92	0.35	0.68	5	1.26	0.28	0.28	0.18
Cluster-42168.162603	1.04	0.3	0.36	0.68	0.42	0.34	0	0.69	0	1.06	0.8	0.75	0.36	0.66	0.31	43.57	17.39	18.07
Cluster-42168.166470	0.03	0	0	0	0	0	0	0	0	0	0	0	0.03	0	0	5.65	1.22	1.43
Cluster-42168.76186	72.13	75.19	88.5	58.33	45.8	45.25	30.32	27.76	33.49	24.06	23.27	17.6	24.43	21.13	19.14	11.72	15.32	14.59
Cluster-42168.9040	0	0	0	0	0	0	0	0	0	0	0	0	0	0	0	9.46	6.4	68.29
Cluster-42168.122947	3.77	5.35	8.63	4.51	3.98	4.66	0.62	2.65	2.37	1.57	0.64	0.15	0	1.25	0.31	0.12	0	0
Cluster-42168.104696	51.91	92.48	61.16	24.58	43.88	42.59	4.7	92.9	82.12	15.76	0	2.4	0	57.05	12.78	1.4	2.39	0
Cluster-42168.154651	0	0	0	0.15	0	0	0	0.08	0	0.08	0	0	0.17	0	0	3.14	5.6	3.43
Cluster-42168.103843	12.19	11.35	21.4	8.34	11.21	24.91	18.16	26.78	28.57	20.57	17.64	7.81	12.23	100.96	204.73	572.21	143.64	275.79
Cluster-42168.71012	0.3	0.29	0.2	0.49	0.22	0.72	0.68	0	0.61	0.29	0.22	0.75	0.42	0.12	0	2.17	3.47	3.57
Cluster-42168.133651	0	0	0	0.25	0.1	0.31	1.88	0	0	0	0.61	0	0	0	0	0.25	1.19	1.13
Cluster-42168.37056	0	0	0	0	0	0	0.29	0.04	0	0	0	0.29	1.55	0.19	0	0.2	2.71	3.36
Cluster-42168.74857	71.73	82.32	373.71	68.28	65.99	15.64	303.47	100.5	25.57	92.79	221.83	44.51	52.16	11.43	2.17	0.91	1.21	5.68
Cluster-42168.77331	0.33	0.55	0.49	0.21	0.53	0.23	0.39	0.12	0.33	0.46	0.12	0.22	0	0	0	0	0	0
Cluster-42168.44097	0	0	0	1.95	2.07	3.32	0	3.6	0	3.31	1.8	0	0.49	0	1.18	2.13	0.97	0.94
Cluster-42168.82860	5.74	2.76	11.69	6.13	1.24	9.5	9.25	4.44	14.83	4.15	4.4	2.24	2.03	3.25	0.39	0	0	0
Cluster-42168.78034	1.33	0.97	1.16	1.03	0.47	0.9	0	0	0	0	0	0	0.22	0.12	0	0	0	0
Cluster-42168.160068	0	0.05	0	0	0	0	0	0.11	0	0	0.06	0	0	0	0	4.17	2.67	6.51
Cluster-1590.0	0	0	0	0	0	0	0	0	0	0.2	0.08	0	0	0	0	3.1	10.54	3.1
Cluster-42168.73214	286.63	368.71	292.83	495.43	524.99	546.28	537.92	546.94	751.46	862.69	418.16	707.65	444.64	471.77	537.39	1625.84	1891.51	1489.39
Cluster-42168.74533	21.2	15.72	22.13	27.32	21.87	28.67	98.29	46.64	73.16	100.63	90	60.39	125.6	156.14	222.84	225.7	138.82	310.37
Cluster-42168.34757	0.8	0.6	1.46	1.32	1.13	0.79	0	1.39	0.15	0.01	0	0	0	0	0	0	0	0
Cluster-42168.83240	0.96	1.52	1.53	0.19	0.16	0.26	0.23	0.26	0.45	0.18	0.14	0.09	0.09	0.11	0.18	0.07	0.05	0.09
Cluster-42168.137540	1.22	0.73	1.2	1.3	1.51	0.96	0.95	0.66	0.56	0.87	0.47	0.59	0.22	0.64	0.44	0	0	0.02
Cluster-42168.150193	4.74	0.47	3.47	0	0	0	3.99	0	0.83	0	0	3.6	7.11	4.39	3.79	0	0	0
Cluster-42168.6400	0	0	0	0	0	0	0.17	0	0	0	0	0	0	1.27	0.77	4.29	3.58	7.14
Cluster-42168.86905	12.61	4.86	6.27	0.33	0	4.02	10.51	4.04	0	0	0	0	10.57	8.27	0	0	0	0
Cluster-42168.84415	27	21.16	33.65	6.13	19.45	13.33	0.78	9.08	2.77	0.61	0.18	0.11	0.05	0.42	0.27	1.63	0.42	0.17
Cluster-42168.97128	2.4	0.28	5.05	0.15	0	0	0	3.01	0.51	0	0	0	0	0.15	0	0	0	0
Cluster-3130.0	0	0	0	0	0	0.05	0	0	0	0.05	0	0	0	0	0	2.2	7.02	2.25
Cluster-42168.127266	1	0.46	2.02	0	0	0	2.29	0	4.59	0	0.56	2.62	3.18	0	3.35	0	0	0
Cluster-42168.148882	0	0	0	0	0	0	0	0	0	0	0	0	0	16.22	37.8	17.22	9.34	15.3
Cluster-42168.92067	9.74	6.73	6.28	6.46	10.68	13.16	13.81	6.72	6.57	16.68	44.85	42.72	21.43	1.14	0	0	0	0
Cluster-42168.119182	0	0	0	2.5	2.3	0	1.99	0	0.77	1.64	3.44	2.7	2.93	1.38	2.92	0.98	2.42	3.07
Cluster-42168.8689	0.2	0.13	0	0.17	0.07	0.23	0.06	0.37	0.21	0.02	0.03	0.02	0	0	1.11	15.88	8.12	4.1
Cluster-42168.75010	42.92	34.82	32.35	31.06	23.79	38.7	13.81	19.4	20.49	13.49	11.12	7.58	7.8	15.02	7.91	8.33	7.52	6.48
Cluster-42168.82393	37.25	53.92	20.61	20.01	42.85	13.98	1.07	10.5	4.56	0.85	3.18	2.66	0	0.02	0	2.61	1.55	0.41
Cluster-42168.82600	25.19	19.65	11.09	20.83	41.97	38.51	44.89	11.41	19.27	65.32	124.32	115.16	116.11	33.89	27.36	140.82	292.59	461.49
Cluster-42168.108331	2.29	6.04	2.32	1.28	0.54	0.93	0	0.71	2.39	0.42	0.17	0	0	0	0	0	0	0
Cluster-42168.119788	2.36	2.53	1.86	1.61	0.63	0.51	1.08	2.56	3.03	0	0	0.31	0	0.16	0	0	0	0
Cluster-42168.104800	0	0	0	0	3.11	0.41	2.57	0.86	1.56	0.67	0	0	0.91	1.03	1.43	0.15	1.61	3.5
Cluster-42168.108599	7.46	6.5	1.5	1.4	1.68	0	0	0	4.96	0	1.75	0	0	0	0	0	0	0
Cluster-42168.148330	1.63	1.27	1.16	2.67	2.06	2.66	13.99	2.01	3.69	21.63	25.58	7.38	16.94	11.77	16.87	11.73	10.33	7.82
Cluster-42168.98769	0.87	1.27	0.94	0.94	0.24	0.22	0.04	0.3	0.14	0.02	0	0	0	0.02	0.02	0	0	0
Cluster-42168.110334	0	0	0	0	0	0	0	0	0	0	0	0	0	0	0	2.62	1.89	3.75
Cluster-42168.98206	1.26	1.14	0.87	0.9	0.56	0.87	0.27	0.68	0.72	0.19	0.3	0.69	0	0.07	0.15	0	0	0
Cluster-42168.98476	0	0	0	0.15	0.32	0	0.08	0.08	0.07	0.08	0.12	0.1	0.35	1.08	0.57	0.28	1.28	0.47
Cluster-42168.42418	12	8.16	15.19	8.55	9.6	14.46	2.88	7.68	6.51	3.27	2.38	3.03	2.06	3.41	1.32	1.1	1.27	0.55
Cluster-42168.46563	10.27	11.79	17.19	23.54	23.64	23.17	42.91	28.54	28.38	39.54	27.97	26.2	27.9	15.34	10.9	1.17	1.07	0.34
Cluster-42168.85222	16.44	24.49	29.32	23.35	14	16.85	5.62	17.2	11.4	6.73	8.07	8.79	3.85	6.26	1.91	1.09	2.02	2.36
Cluster-42168.101170	156.33	171.49	102.7	238.23	325.61	271.14	430.44	266.41	343.1	636.49	800.41	1131.82	687.01	260.23	316.92	812.35	2216.2	1907.56
Cluster-42168.38470	0	0.06	0	0.1	0	0.03	0	0	0	0	0	0	0	0	0	17.89	1	38.72
Cluster-42168.114858	9.18	4.83	5.58	8.95	3.54	4.31	16.33	8.87	13.76	11.47	14.96	13.81	16.8	28.75	31.34	50.51	105.41	82.6
Cluster-42168.149414	0.08	0.04	0	0.14	0.03	0.13	0.1	0.01	0.04	0.02	0.07	0.08	0.08	0.17	0.2	1.91	4.08	1.27
Cluster-42168.23833	0	0	0	0	0	0	0	0	0	0	0	0	0	0	0	2.02	0.76	3.34
Cluster-42168.39666	0	0	0	0	0	0	0	0	0	0	0	0	0	0	0	2.33	4.45	0.92
Cluster-42168.111025	3.25	2.34	0.78	1.49	4.25	5.07	2.43	3.24	6.89	9.04	7.54	7.51	3.8	9.23	10.26	29.13	31.42	30.42
Cluster-42168.167550	0.06	0	0	0	0	0.11	0	0	0	0.13	0	0	0	0.23	1.69	2.72	5.56	5.44
Cluster-42168.79469	2.83	1.53	2.77	2.57	0.07	3.07	3.13	0.18	7.35	4.65	0.46	0.43	0.79	6.39	3.51	0	0	0
Cluster-42168.88855	92.99	55.05	56.33	64.06	72.32	114.49	52.72	57.24	89.34	65.02	51.74	90.6	51.89	112.15	20.69	5.77	1.42	4.89
Cluster-42168.90320	0.93	2.15	0.64	1.14	0.83	0	0	0	0	0.25	0.41	0.2	0.08	0	0.22	0	0	0
Cluster-42168.112666	1.14	1.64	1.64	1.8	0.95	0	0.2	0	0	0.04	0.12	0	0	0.03	0.04	0	0	0
Cluster-42168.166240	0	0	0.03	0	0	0	0.03	0.21	0.12	0	0	0.03	0.09	0.3	0	19.84	9.11	1.34
Cluster-42168.108712	0	0	0	0	0	0.19	0	0.3	1.11	0	0.03	0	0.09	0.23	0	3.64	1.3	1.14
Cluster-42168.104625	0.9	0.87	0.41	1.84	1.35	1.6	2.43	2.44	0.73	3.27	3.09	0	2.47	1.32	1.87	5.28	19.13	11.3
Cluster-42168.39667	0.28	0.3	0.25	0.36	0.18	0.23	0.04	0.07	0.17	0.11	0	0.03	0.05	0.02	0.42	20.5	14.8	1.79
Cluster-42168.167168	0	0.07	0	0	0	0	0.08	0.4	0.07	0.08	0	0.09	0	0.08	0.14	4.43	6.94	4.19
Cluster-42168.166741	0	0	0.01	0.09	0	0	0.16	0.21	0.03	0	0	0.04	0.11	0	0	11.47	6.45	0.77
Cluster-42168.73801	143.96	108.44	137.42	227.95	225.54	188.02	204.1	263.19	219.34	124.69	111.15	582.24	36.94	48.09	12.45	6.22	19.31	7.76
Cluster-42168.56567	0.42	0.95	0.4	0.35	0.73	0.05	0	0	0	0	0.09	0	0.18	0	0.07	0	0	0
Cluster-42168.11829	0	0	0	0.05	0	0.06	0	0	0	0.15	0	0.23	0	0	0.12	2.71	0.78	1.22
Cluster-42168.170788	0	0.92	0	0	0	0	0	1.01	0	0	3.44	3.15	2.99	1.97	4.68	31.65	182.52	262.94
Cluster-42168.82993	12.91	11.64	8.46	11.59	12.39	13.28	22.31	13.66	12.22	21.16	30.9	24.88	28.75	36.99	27.13	52.23	86.7	78.06
Cluster-42168.156680	0.61	1.09	0.24	0.72	1.63	1.09	2.11	0.83	1.2	4.98	6.58	6.11	7.3	2.91	8.85	6.49	22.89	25.42
Cluster-42168.71612	0.43	0.52	0.37	0.3	0.3	0.2	0.3	0.36	0.4	0.52	0.12	0.52	0.34	0.39	0.56	9.06	57.98	6.1
Cluster-42168.67677	2.21	1.78	3.14	0.51	1.16	0.14	0.04	0.15	0.14	0	0	0	0	0	0	0.04	0	0
Cluster-42168.7586	0.06	0.03	0	0	0.08	0	0	0	0	0	0	0	0	0	0.32	1.48	3.37	2.45
Cluster-42168.57751	0	0	0	0.58	0	1.03	0	0	1.5	2.25	1.57	3.48	3.51	1.98	1.86	1.8	4.64	4.7
Cluster-42168.86870	0.53	0.31	0.4	15.34	12.78	0	0	0	0.38	4.03	6.17	1.64	1.32	0	0	0	0	0
Cluster-42168.7067	0	0	0	0	0	0	0.07	0	0.06	0	0	0	0	1.54	1.21	6.44	2.37	4.3
Cluster-8429.0	0	0	0	0	0	0	0	0	0	0	0	0.03	0	0.61	0.53	1.08	1.41	1.23
Cluster-42168.166208	0	0	0	0	0	0	0	0	0	0	0	0	0	0	0	7.27	15.86	6.7
Cluster-42168.58512	0	0	0	1.38	0	2.03	0	0.95	0.3	2.65	0	0.59	0	0	0.76	0.73	2.65	1.97
Cluster-42168.8487	0	0	0	0	0	0	0	0	0	0	0	0	0	0	0.24	3.02	0.94	2.86
Cluster-42168.65728	0.17	0	0	4.37	9.2	13.6	0	0	12.32	28.7	24.44	30.4	13.35	29.33	17.46	21.51	41.98	10.15
Cluster-42168.94964	1.27	0.74	2.17	0	0	0.69	0	0	0.98	0.64	0.39	0.35	0	0	0	0	0	0
Cluster-42168.58608	2.34	4.48	5.29	11.31	12.34	21.42	0	24.02	12.62	24.79	4.58	14.03	0	0	0	0	0	0.02
Cluster-42168.85150	50.93	59.61	42.26	66.44	38.89	42.3	20.41	30.04	41.17	17.29	13.39	17.66	5.48	12.5	7.2	8.61	6.62	10.5
Cluster-42168.84624	226.23	391	288.37	248.25	133.36	194.54	79.04	365.97	431.32	104.2	12.1	8.61	4.42	90.71	16.04	2.64	0	0.44
Cluster-42168.96263	25.93	19.27	26.19	15.31	5.26	9.64	1.65	0	3.48	0.92	0	0.25	0.29	0	0	0.23	0	0
Cluster-42168.41477	0	0	0	2.64	2.46	0	2.78	1.46	1	1.89	2.6	1.37	1.75	4.59	3.46	6.63	2.04	4.28
Cluster-42168.167327	0	0	0	0	0	0	0	0	0	0	0	0	0	0	0	9.5	8.59	5.46
Cluster-42168.112485	2.28	1.42	3.4	0	3.02	2.38	0.73	2.37	2.82	4.89	7.18	3.31	3.16	10.72	41.28	42.58	62.82	128.02
Cluster-42168.82632	8.57	5.52	6.58	9.23	11.85	6.72	0	1.69	0	0	0	0.99	1.01	0	0	0.21	0	0.18
Cluster-42168.115060	6.38	5.33	5.6	4.67	6.14	3.91	5.46	4.39	5.12	4.83	4.37	5.19	2.62	2.65	3.1	0.6	1.15	0.97
Cluster-42168.70195	0.54	0.57	0.48	0.87	0.33	0.15	0.02	0.17	0.13	0.35	0.78	0.43	0.05	1.87	0.71	0	0	0
Cluster-42168.125590	1.62	1.51	1.43	0.37	0.53	0.35	0	1.61	0.34	0	0	0.23	0.23	0	0	0	0	0
Cluster-42168.167955	0	0	0	0	0	0	0	0	0	0	0	0	0	0	0	7.26	9.77	3.91
Cluster-42168.81687	151.53	111.39	237.27	54.55	77.08	56.03	21.01	58.05	52.54	11.88	11.36	17.86	6.44	16.78	5.75	13.86	3.03	4.67
Cluster-42168.54102	0	0	0	0	0.31	0	0	0	0.39	0.41	0	0	2.2	2.07	1.18	0.71	0.72	0.81
Cluster-42168.68017	2.85	0.1	6.09	1.29	0	0.9	0.17	0.13	0.08	0	0	0	0.06	0	0.03	0	0	0
Cluster-42168.105093	0.54	2.65	2.73	1.6	2.82	2.56	1.48	3.83	0	1.78	0.24	0	0	0	0.68	0	0	0
Cluster-42168.50214	0.46	0.18	0.44	0.65	2.38	0.42	2.61	0	0.28	4.34	5.85	7.86	5	1.18	1.14	3.34	9.75	11.67
Cluster-42168.51902	2.48	2.63	0.88	8.65	4.18	9.69	1.77	5.09	3.13	3.02	3.19	4.57	4.33	10.44	24.36	32.91	21.22	19.1
Cluster-42168.69506	22.21	21.15	28.05	2.93	4.3	4.57	0	0.6	16.51	2.7	0.79	0.58	4.93	11.38	7.46	0.11	0.87	1.23
Cluster-42168.170454	0	0	0.1	0.09	0	0	0	0.2	0	0.1	0	0.11	0	0.09	0	8.75	9.74	3.76
Cluster-42168.168577	0	0	0	0	0	0	0	0	0	0	1.01	0	0	0	0	44.46	33.59	86.92
Cluster-42168.86946	3.22	1.01	2.86	8.09	0	0	0	0	0	0	0	0	0	0.62	0	0	0	0
Cluster-42168.39494	0	0	0	0	0	0	0	0	0	0	0	0	0	0	0	0.67	0.71	0.54
Cluster-42168.99203	28.77	45.21	49.95	42.17	39.76	36.04	9.55	47.15	36.58	12.42	8.78	17.62	3.47	4.63	1.1	0.19	1.41	0
Cluster-42168.21755	0	0	0	0	0	0	0	0	0.38	0	0.34	0	0	0.69	1.55	3.41	7.48	11.94
Cluster-42168.9257	0	0	0	0	0	0	0	0	0	0	0	0	0	0	0	3.21	5.86	2.24
Cluster-42168.168928	0	0	0	0.07	0	0	0.75	0	2.21	1.65	3.49	6.14	0.31	0.8	0.57	4.82	3.63	2.27
Cluster-42168.41077	1.29	1.63	1.06	0.89	0.4	0.58	0	0.39	0.17	0	0	0	0	0	0.03	0	0	0
Cluster-42168.73480	0	0	0	0	1.41	0	0.56	0.1	0	0.54	5.65	5.79	1.62	0	0.82	0.12	5.44	4.35
Cluster-42168.104199	0.56	0.93	0.68	0.77	0.12	1.85	1.56	2.09	2.29	0.33	0	0	0	1.33	0.72	0	0	0
Cluster-42168.61097	0.77	0.89	0.43	0.04	0	0.15	0.21	0.05	0	0	0	0	0	0	0	0.01	0	0
Cluster-42168.76351	29.43	18.37	12.11	20.18	31.08	23.9	33.65	12.37	19.43	35.39	67.92	54.23	81.53	73.02	92.36	140.02	367.88	575.46
Cluster-42168.82521	3.85	5.89	5.3	6.26	3.36	3.94	0.52	2.76	1.86	1.25	0.54	0.51	0.08	1.01	0.55	0	0.18	0.09
Cluster-42168.6446	0.13	0.11	0	0.46	0.35	0.21	0.08	0.31	0.76	0.75	0.62	0.39	0.24	0	0	3.05	19.7	4.31
Cluster-42168.25867	0.12	0.4	0.03	0.26	0.52	0.32	0.32	0.69	0.39	0.83	0.36	0.37	0.32	0.88	0.85	5.31	8	6.18
Cluster-42168.52953	13.69	15.84	9.53	13.34	17.1	11.82	14.36	13.42	11.91	18.13	19.81	26.7	16.79	21.64	33.52	63.28	90.6	89.15
Cluster-42168.52333	6.46	10.85	5.24	10.89	2.97	0.99	0.73	4.76	1.63	1.9	0.82	1.17	0	1.12	0	0.5	0.23	0.39
Cluster-42168.39595	0	0	0	0	0	0	0	0	0	0	0	0	0	0	0	7.83	10.38	1.28
Cluster-42168.58240	0.39	8.66	4.65	10.35	0	0	2.52	0	0	11.86	1.21	0	0	3.37	0	0	0	0
Cluster-42168.155127	0.02	0	0.04	0.05	0.02	0	0.11	0.02	0	0.07	0.02	0.02	0	0.02	0.86	1.76	3.75	1.13
Cluster-42168.94664	1.39	0.18	1.75	0.17	0.4	0.32	0.61	0	0.44	0.32	0	0	0	0.38	0	0	0	0
Cluster-42168.101674	0.72	0.41	2.33	0.26	0.23	0.45	1.09	0.18	1.04	0	0.2	0	0	0	0.59	0	0	0
Cluster-42168.13830	0.15	0.19	0.03	0.16	0.32	0.16	0.22	0	0.05	0	0.44	0	0.47	0	0	3.26	10.96	2.37
Cluster-42168.118299	0.4	0.46	0.47	3.73	2.86	2.52	0.96	2.89	0	2.26	1.45	0	0	0	2.28	0	0	0
Cluster-7963.0	0	0	0	0	0	0	0	0	0	0	0	0.07	0	1.62	0.56	1.07	1.25	1.73
Cluster-42168.87631	0.33	2.05	0.66	0.23	0.57	0.88	0	0	0.04	0	0.92	0	0	1.91	0.94	0	0	0
Cluster-42168.95150	68.61	55.33	74.02	60.63	39.84	64.09	30.82	74.42	56.72	16.9	8.13	5.92	6.91	25.02	16.03	9.47	6	3.3
Cluster-42168.76400	77.42	554.7	111.2	501.37	451.37	0	2310.45	0	8185.91	2553.2	2355.69	9814.84	0	833	0	0	0	0
Cluster-42168.5836	0	0	0	0	0	0	0	0	0	0	0	0.12	0	1.61	0.81	1.6	4.41	2.95
Cluster-42168.105525	0	0	0	0.28	0	0	0	0	0.64	0	0.83	0.53	0.57	0.62	0.66	5.93	2.51	0.87
Cluster-42168.75163	3.02	3.3	2.8	3.47	0.71	2.96	0.44	1.13	1.62	0.52	0	0.28	0.06	0.05	0	0.05	0	0
Cluster-42168.92777	4.19	7.05	3.87	1.76	2.25	1.2	0	1.37	0.24	0	0	0.28	0	0	0	0.67	0.34	0.27
Cluster-42168.78658	2.18	2.65	2.86	3.05	2.53	4.63	2.23	2.43	2.59	5.33	4.75	7.68	1.31	2.46	0.6	0.11	0.17	0.17
Cluster-42168.117140	1.92	3.16	2.53	1.82	0.8	1.34	0.29	1.98	1.77	0.59	0.26	0.29	0.09	0.87	0.33	0.21	0.03	0.11
Cluster-42168.166657	0.32	0	0	0.93	0	0	1.21	0	0.56	0	0	0	0	0	0	86.29	18.43	16.45
Cluster-42168.33123	0	0	0.07	0.18	0.08	0.08	0	0.28	0.28	0.19	0	0.09	0.19	0.41	0.35	7.12	4.87	3.45
Cluster-42168.76181	41.53	42.48	45.09	29.16	22.72	19.43	6.25	13.6	11.24	9.79	2.9	2.28	2.12	2.48	6.07	5.75	2.58	1.67
Cluster-42168.170922	0	0	0	0	0	0	0	0	0	0	0.03	0	0.03	0.62	0.52	1.35	1.04	4.51
Cluster-42168.30139	1.87	0.94	1.22	0	0	0	0	0	0	0	0	0	0.19	0	0.35	0	0	0
Cluster-42168.5381	0	0	0	0	0	0	0	0	0	0	0	0	0	0	0	5.58	3.37	5.67
Cluster-42168.138111	0	0	0	0	0	0	0	0	0	0	0	0	0	0	0	1.97	5.49	1.44
Cluster-42168.146863	0	0	0	0	0	0.51	0	0	0	0	0.37	0	0	0	0	8.56	12.65	11.51
Cluster-42168.136459	5.86	11.3	17.24	13.2	10.11	12.64	34.45	41.92	6.42	24.78	13.97	20.36	15.79	5.06	1.07	1	0.75	0.9
Cluster-42168.91370	2.63	5.55	2.61	0.35	0.24	0.6	0.28	0	1.66	0.29	0	0	0	0	0.13	0	0	0
Cluster-42168.169002	0.11	0.27	0	0.84	0.25	0.1	0	1.09	1.23	0.11	3.46	0.24	0.35	0.31	0	5.69	27.22	8.6
Cluster-42168.81946	2.4	5.68	2.51	9.17	4.45	6.99	1.93	6.81	10.93	2.1	0.55	1.86	0.36	0.13	0	0	0	0
Cluster-42168.85454	0.45	1.37	1.2	0.57	0	1.98	0	0	0.26	0.3	0.35	0	0	0.28	0	0	0	0
Cluster-42168.5845	0	0.04	0.05	0.06	0	0	0	0.14	0	0.2	0.22	0.34	0.15	0.09	0	2.87	2.47	5.73
Cluster-42168.15176	0	3.26	0	2.79	0	1.79	3.12	3.45	1.56	0	1.95	0	0	0	0	144.35	94.61	97.85
Cluster-42168.108943	2.76	6.03	2.13	7.33	9.88	4.89	1.66	16.14	11.68	1.72	5.98	3.95	0.78	0.29	0	0.39	0.33	0.2
Cluster-42168.167451	0	0	0	0	0	0	0	0	0	0	0.26	0	0	0.65	2.47	9.3	9.91	26.05
Cluster-42168.116904	4.04	5.44	7.18	5.91	1.72	6.35	24.92	38.83	112.12	9.36	1.74	3.98	8.89	9.33	0	0.11	0	0
Cluster-42168.90179	45.57	53.47	55.68	69.32	52.51	47.64	12.15	16.5	14.24	13.6	8.3	14.59	22.87	18.26	9.04	9.65	11.49	10.09
Cluster-42168.9329	0	0	0	0.03	0	0.09	0.05	0.09	0.03	0.05	0	0.06	0.1	0.17	0.48	54.13	4.62	0.63
Cluster-42168.97101	4.99	4.76	2.33	2.61	2.19	0.86	0.7	1.81	2.2	0.37	0.21	0.2	0.1	0.09	0	0	0	0
Cluster-42168.154889	0	0	0	0	0	0.05	0	0	0	0	0	0	0	0	11.13	88.15	1.23	6.6
Cluster-42168.89782	103.7	191.9	97.25	137.7	163.51	128.94	7.5	21.9	17.35	16.78	24.72	7.55	11.04	4.84	4.01	4.1	0.16	0.43
Cluster-42168.62471	0.19	1.82	0.91	2.92	0.55	1.18	0	5.2	3.31	2.09	0.44	0	0	2.95	2.67	0	0	0
Cluster-6571.0	0	0	0	0	0	0	0	0	0	0	0	0	0	9.24	11.88	7.67	2.23	6.47
Cluster-42168.168759	0.03	0.02	0	0.19	0.03	0.16	0	0.06	0.22	0.09	0.03	0.1	0	0.03	0.05	10.73	1.92	1.45
Cluster-8702.0	0	0	0	0	0	0	0	0	0	0	0	0	0	2.48	0.84	2.19	2.11	2.28
Cluster-42168.7955	0	0	0	0	0	0	0.01	0	0	0.01	0	0	0	0	0.43	0.72	2.87	1.09
Cluster-42168.119050	0	0	0	1.66	0.38	1.04	2.42	0.68	0	0	0	0	0	0	0.61	9.17	96.72	66.08
Cluster-42168.81719	44.36	76.3	31.46	27.14	50.49	17.98	2.57	5.77	3.13	2.39	6.19	3.8	9.6	0	0.24	0.36	3.23	2.02
Cluster-42168.18570	0.09	0.13	0.18	0.18	0.08	0.12	0.2	0.09	0.06	0.08	0.03	0.07	0.08	0.23	4.25	1.96	20.78	2.92
Cluster-42168.77909	0.6	2.36	1.29	1.31	2.64	0.36	0.5	0	1.19	0.71	0.41	0	0.08	0	0.19	0	0.03	0
Cluster-42168.166413	0	0.03	0	0	0	0	0	0	0	0	0	0	0	0	0	9.82	16.35	0.68
Cluster-42168.145726	2.12	1.2	0.99	1.53	0.74	1.99	14.93	2.31	10.08	12.66	15.2	13.29	29.94	22.33	13.96	12.25	12.16	13.92
Cluster-42168.60800	14.38	20.53	16.51	21.81	23.79	28.19	21.81	21.35	36.38	29.84	16.63	18.34	19.27	9.32	13.62	1.03	2.4	0.71
Cluster-42168.100372	8.07	10.78	5.33	7.92	16.37	7.33	3.62	5.15	6.54	6.09	2.94	7.08	2.1	0.79	0.38	0.51	0.49	0.62
Cluster-42168.52238	0	0	0	0.48	1.42	0.58	1.34	0.24	0	2.25	6.15	7.75	8.3	0	1.4	0.17	6.38	7.24
Cluster-42168.84185	2.06	2.11	2.85	1.13	0.54	0.85	0.41	0.53	0	0.12	0.27	0.17	0.15	0.5	0	0.18	0.18	0.21
Cluster-42168.75048	7.9	6.62	5.51	9.8	5.62	8.32	9.27	10.59	13.43	9.03	3.66	12.01	6.62	24.47	25.32	1.28	1.34	1.47
Cluster-42168.61906	0.3	0.33	0	0	0.46	0	0	0.99	0.43	0.1	0	0.22	0	2.9	4.56	75.23	8.28	11.2
Cluster-42168.87956	2.43	4.52	3.32	4.17	3.97	5.62	2.86	5.37	9.76	2.07	0.85	3.68	0.47	2.22	7.28	0.08	0	0
Cluster-42168.84884	401.03	88.8	365.09	193.87	178.26	309.58	170.78	211.41	130.91	47.78	71.66	555.28	29.78	116.13	104.38	6.82	3.15	9.04
Cluster-42168.9473	0	0	0.17	0	0	0	0	0	0	0	0	0	0	0	0	24.9	9.64	6.81
Cluster-60347.0	14.11	6.29	6.73	3.24	6.11	2.68	3.57	6.13	6.81	6.4	5.86	17.75	0	0	0	0	0	0
Cluster-42168.68892	22.31	17.4	19.97	29.48	21.8	35.71	86.38	44.26	89.09	116.62	93.49	80.63	96.89	82.76	71.17	3.16	3.07	1.46
Cluster-42168.78767	211.94	225.68	234.46	250.31	147.36	278.29	112.44	252.26	164.63	88.36	80.83	48.15	39.07	92.87	48.91	4.12	0	0.25
Cluster-42168.8563	0.35	0.76	0.18	0.6	0.52	1.03	0.28	0.23	0.35	0.12	0	0.06	0.12	0.11	0.31	8.94	6.55	6.49
Cluster-42168.59292	62	79.82	98.44	74.12	41.84	61.24	61.59	103.39	90.57	95	61.49	52.41	27.24	0.5	0	7.81	8.62	12.72
Cluster-42168.96904	0	0	0	0	0	0	0	0	0.03	0	0	0	0.05	0.01	0	0.57	2.49	0.35
Cluster-14473.3	4.98	3.53	5.22	3.15	2.16	1.61	0.36	0.09	0.73	0.86	0.44	0.83	1.52	1.95	0.08	0.09	0.11	0.21
Cluster-42168.87624	0.38	0.35	0.24	0.56	1	0.01	0.87	0.19	0.49	0.88	1.08	0.88	0.86	0.94	1.33	2.19	2.95	4.6
Cluster-42168.8916	0	0	0	0.03	0	0	0	0	0.11	0	0	0	0	0.18	0	1.68	1.59	0.62
Cluster-42168.68076	0	0	0	8.14	0	0	0	9.49	0	0	0	3.28	0	0	0	7.1	4.21	5.04
Cluster-42168.6547	0	0	0	0	0	0	0	0	0	0	0	0	0	0	0	2.26	1.53	0.18
Cluster-42168.97078	13.37	12.61	18.04	11.71	7.14	11.65	3.34	10.69	10.06	2.84	1.21	0.9	2.08	8.54	6.05	1.81	0.61	0.67
Cluster-42168.63546	2.01	0.27	0.99	0.21	0.15	0.24	2.86	1.71	3.77	0.27	0	0	0.7	3.37	1.81	0	0	0
Cluster-42168.108998	2.92	4	10.55	1.47	1.45	2.66	2.24	9.95	2.99	1.54	1.82	4.57	0.9	0.22	0	0.09	0	0
Cluster-42168.95024	4.63	16.63	8.75	10.41	12.66	4.1	0	1.44	0.88	0.84	0.58	0.55	0	0	1.83	0	0	0
Cluster-42168.88180	10.11	11.76	9.46	16.17	22.19	15.28	3.97	2.35	2.56	2.71	7.24	6.18	5.56	2.11	1.33	1.9	1.57	2.14
Cluster-42168.167427	0	0	0.12	0	0	0	0	0	0.05	0	0.07	0	0.06	0	0	5.86	4.18	7.04
Cluster-42168.164930	0.05	0.13	0	0.15	0	0.09	0.03	0	0.05	0.03	0.04	0	0.04	0.05	0.06	5.4	4.25	2.38
Cluster-42168.81936	11.26	5.59	10.1	1.39	0	0.69	1.01	3.81	4.45	1.31	0	0	0	0.65	3.43	0	0	0.19
Cluster-42168.93008	6.44	4.53	2.03	6.61	3.81	9.22	21.6	3.25	2.84	7.78	10.24	16.51	33.68	12.18	39.93	34.65	67.01	70.93
Cluster-42168.10400	0	0.35	0.11	0	0.12	0	0	0	0	0	0.24	0	0	0	0	21.43	4.69	29.52
Cluster-42168.88701	2.01	0.41	2.09	0	0	2.02	3.63	1.71	0	2.6	3.93	0	0	1.15	1.68	0	0	0
Cluster-42168.164330	0.18	0.09	0.07	0.24	0	0.02	0	0	0.2	0	0	0	0	0.51	0.6	2.97	1.53	2.07
Cluster-42168.44281	7.87	6.71	2.55	33.06	13.42	50.94	17.05	39.85	69.4	2.97	4.64	15.53	2.61	20.16	11.23	145.87	46.37	91.15
Cluster-42168.33335	0.72	0.49	1.06	0.28	0.21	0.73	0.07	0.18	0.16	0.07	0.13	0	0.04	0	0.03	32.01	7.92	14.72
Cluster-42168.132140	1.15	1.48	0.83	0.92	1.2	2.37	7.46	2.01	3.2	3.67	10.1	6.97	9.49	5.3	4.55	7.75	21.15	17.86
Cluster-42168.30182	0	0	0	0.04	0.03	0	0.02	0	0	0	0	0	0	0.01	0.01	0.16	28.08	1.06
Cluster-42168.137271	0	0	0	0	0	0	0.35	0	0	0	0	0.45	0.57	0	0.31	0.62	0.49	0.32
Cluster-42168.163171	0.98	1.72	1.54	1.2	1.69	1.22	0.32	1.19	0.42	0	0.05	0	0	0.16	0	0	0	0
Cluster-42168.76256	0.56	1.06	0.82	0.18	0	0.35	0	0.55	0.76	0	0	0.34	0	0	0	0	0	0
Cluster-42168.78832	55.97	50.58	74.33	92.27	31.96	49.47	54.04	76.24	43.96	55.06	20.83	7.45	12.61	21.33	18.33	6.56	2.15	1.58
Cluster-42168.171108	0.69	0	0	0	0	0	0	0	0	0	0	0	0	0	0	37.27	31.35	43.4
Cluster-42168.91273	3.82	8.7	3.28	4.76	0	1.27	0	7.93	8.06	7.61	0	9.56	1.38	0.93	0	0	0	0
Cluster-42168.8287	0	0	0	0.12	0	0	0	0	0	0	0	0.13	0	8.03	2.3	3.89	5.58	4.76
Cluster-42168.80350	4.33	5.73	5.12	4.14	3.41	3.87	1.42	4.34	2.75	1.49	1.04	1.2	0.98	1.83	0.86	0.92	0.47	0.53
Cluster-19293.0	0	0	0	0	0	0	0	0	0	0	0	0	0	21.47	3.38	6.57	7.59	6.72
Cluster-42168.125592	0.96	1.19	0.63	0	0.92	0	1.48	0.31	0.14	1.15	3.96	3.73	1.11	0	1.02	0	0	0
Cluster-42168.109165	0	0	0	0	0	0	0	0	0	0.69	0.53	0	0	0	0	0.51	1	0.81
Cluster-42168.45945	6.7	7.56	6.24	10.8	10.97	14.68	7.04	18.23	9.23	6.28	5.06	11.83	3.05	7.36	5.61	0.85	1.4	1.17
Cluster-42168.81822	16.82	37.33	11.87	20.61	24.22	23.2	13.67	21.4	36.78	25.29	11.7	15.92	5.78	0	0	0	0	0.32
Cluster-42168.82803	550.09	305.56	975.68	858.13	566.4	869.98	223.26	559.95	146.5	165.02	247.88	332.51	84.19	0	0	0	0	0
Cluster-42168.87803	16.42	9.87	7.99	5.52	6.66	8.21	3.58	3.71	4.48	4.65	1	2.84	0.92	0.54	0.13	0.53	0	0.32
Cluster-42168.96907	45.86	27.36	11.81	15.75	26.6	74.5	75.21	27.64	76.32	62.75	38.18	99.42	791.04	904.43	682.55	325.5	526.76	445.56
Cluster-42168.170073	0	0	0	0	0	0	0.01	0	0	0.01	0	0	0	0	0.43	2.57	4.24	0.46
Cluster-42168.48121	0.86	2.95	4.83	0	2.12	0	0	0	0	2.84	5.08	6.37	2.96	5.13	1.22	0	0	0
Cluster-42168.19266	0	0	0	0	0	0	0	0	0.14	0	0	0	0	0.76	1.96	5.5	6.38	11.57
Cluster-42168.86310	15.05	13.2	15.88	11.62	9.51	11.6	12.54	13.66	8.64	11.76	10.43	6.91	7.01	6.92	6.92	2.85	1.64	2.11
Cluster-42168.18132	0	0	0	0	0	0	0.17	0	0	0	0	0	0	1.08	6.49	3.73	3.01	3.29
Cluster-42168.82455	21.93	14.62	5.63	60.47	42.73	90.47	502.12	146.63	148.32	362.45	554.94	513.41	55	1.16	0	0	0	0
Cluster-42168.66034	0	0	0	0	0	0	0	0	0	0	0	0.21	0	0	0	0.7	7.85	0.99
Cluster-42168.81586	122.64	149.15	217.36	96.35	116.04	96.66	54.99	72.3	80.62	45.04	48.89	42.61	33.24	34.19	15.97	18.95	11.41	21.73
Cluster-42168.142062	0	0.14	0	0	0	0	0	0.06	0	0	0	0	0	0	0	6.6	8.63	55.9
Cluster-42168.69277	17.43	16.63	13.78	16.51	14.8	14.37	26.69	17.3	29.98	28.3	29.99	30.41	33.35	38.62	47.88	71.94	109.9	86.02
Cluster-42168.167721	0.02	0	0	0.04	0.06	0.02	0.08	0	0	0.04	0.06	0.19	0.11	0.87	0.3	1.61	2.86	1.85
Cluster-42168.63990	3.01	2.94	3.5	2.74	0.79	0.33	1.17	1.67	0.97	0.69	0.8	0	1.11	1.78	1.43	0.55	0.6	0.41
Cluster-42168.7121	0	0	0.11	0	0	0	0	0	0	0	0	0	0	0	0	4.24	17.21	6.92
Cluster-42168.94415	0	1.13	0.03	0.31	1.06	0.3	0.12	0.25	0	0.26	0.89	0.56	0	0	0.57	41.92	191.99	317.48
Cluster-42168.69161	2.54	2.44	3.9	0.78	0.7	1.99	0.29	0.81	0	0.5	0	0	0	0.44	0.14	0	0	0
Cluster-42168.108853	17.38	27.5	23.46	23.92	47.4	15.6	11.4	9.39	17.84	8.6	6.98	13.45	7.5	9.69	10.85	3.32	3.11	4.08
Cluster-42168.82608	26.31	21.34	58.76	25.94	10.47	25.99	13.15	25.45	24.78	8.79	5.33	1.21	3.76	8.44	4.83	3.36	1.95	2.28
Cluster-42168.106526	3.16	1.87	5.82	0	7.15	5.22	0	0.39	2.02	2.58	0.23	0.39	0.31	0	0	0	0	0
Cluster-42168.82233	61.26	25.99	21.06	5.6	14.23	7.09	121.18	2.13	10.46	77.25	42.26	124.39	33.22	0	0	0	0	0.25
Cluster-42168.9305	0	0.11	0.28	0	0	0	0.13	0	0	0	0	0	0	0	0	27.3	7.27	8.92
Cluster-42168.139290	0.25	0.13	0.27	0	0.17	0.17	0.17	0.13	0	0.27	0	0	0	0.03	0.17	0	0	0
Cluster-42168.105909	11.84	24.36	25.95	42.05	21.03	46	3.95	19.72	19.23	11.89	8.04	11	3.91	2.34	3.2	2.64	1.73	2.07
Cluster-42168.86080	1.38	3.15	5	1.03	0.62	0.8	0.44	0	1.91	0	0.13	0	0.26	0	0	0	0	0
Cluster-42168.85780	0	0	0	0.17	0.03	0	11.97	0.21	0.43	8.74	26.97	20.44	24.91	27.39	16.23	0.04	27.17	3.34
Cluster-42168.110726	1.41	0.9	0.69	2.01	2.14	1.93	0.05	0.71	0.53	0.36	0.33	0.11	0	0.29	0	0	0	0
Cluster-42168.142330	0.05	0	0	0	0	0	0	0	0	0	0	0	0	0	0.04	2.35	4.1	1.9
Cluster-42168.90168	72.39	76.04	110.02	56.58	46.74	59.56	8.18	37.1	32.88	2.75	0.61	2.45	0.7	4.21	1.24	7.6	1.24	3.14
Cluster-42168.74899	5.39	13.1	17.57	5.5	6.49	14.67	0.08	5.27	2.69	5.66	0	0	0	0	0	0	0.37	0.17
Cluster-42168.114063	1.16	0.52	2.43	0.41	0	0.61	0	2.41	1.5	0	0	0	0.4	1.71	0	0	0	0
Cluster-42168.159653	6.97	4.34	8.99	7.21	1.79	6.1	4.58	56.59	47.78	3.58	6.85	9.16	1.19	1.87	0.3	0.1	0	0
Cluster-42168.9385	0	0	0	0	0	0	0	0.36	0	0	0	0	0	0.21	0.84	7.86	0.69	2.61
Cluster-42168.102110	1.06	0.87	0.87	0.62	0.19	0.07	0.11	0.08	0.21	0.09	0	0	0	0.09	0	0	0.02	0
Cluster-42168.27701	0.43	0.76	0.61	0.44	0	0.47	1.01	1.26	2.27	1.24	3.23	0.85	2.94	2.96	3.9	4.36	6.23	9.34
Cluster-42168.75892	102.56	69.4	65.51	89.77	90.84	98.45	86.97	82.33	108.04	90.01	92.22	108.36	130.53	177.68	216.78	395.19	495.51	566.95
Cluster-42168.55568	0	0.39	0.81	2.09	1.37	0.75	0.16	0.57	2.6	0.24	0	0	0	0.19	0.18	136.94	35.88	58.01
Cluster-42168.80731	14.85	11.77	21.14	16.77	17.19	17.34	21.35	25.9	34.35	12.61	10.24	12.55	7.69	9.45	30.42	128.42	144.22	136.56
Cluster-42168.167209	1.54	0.33	0.45	1.03	0.95	0	1.43	0	1.29	1.59	0.73	4.95	0.47	0.56	0.67	12.39	25.32	13.16
Cluster-42168.85636	36.07	30.71	23.23	16.78	15.81	15.19	4.17	8.17	8.92	4.15	3.3	2.46	1.86	11.07	4.78	4.99	2.01	2.24
Cluster-42168.125005	2.1	2.43	2.26	4.56	2.39	3.95	9.13	6.37	9.79	8.95	8.68	5.93	9.15	11.89	9.17	21.1	17.15	12.1
Cluster-42168.82670	0.37	0.19	0.26	0.6	0.77	1.7	0.31	0.33	0.53	0.58	87.43	21.69	1.65	0.99	0.42	0.42	78.37	64.14
Cluster-11217.0	0	0	0	0	0	0	0	0	0	0.1	0.11	0	0	0.09	0.25	2.22	9.24	6.59
Cluster-42168.86389	39.93	35.9	52.49	24.79	17.93	25.68	9.02	17.53	14.57	7.57	5.43	6.26	5.56	9.92	8.18	7.64	4.74	4.78
Cluster-42168.57289	9.03	9	7.01	11.89	5.84	7.98	6.8	8.41	10.98	9.05	3.56	3.37	1.83	8.55	5.64	1.78	1.81	1.15
Cluster-42168.110903	0	0	0	0	0	0	0	0.34	0.45	0	17.89	10.28	28.81	0	0.47	0.56	1.84	1.01
Cluster-42168.88656	4.61	2.05	3.15	3.99	6.27	7.49	11.89	5.63	20.26	13.83	22.45	32.26	51.92	33.29	34.68	29.12	26.41	28.67
Cluster-42168.35909	0.21	0	0.34	0.2	0.35	0	0.52	0.2	0	0	0.46	0.38	0.41	0	0	26.6	191.94	14.47
Cluster-42168.92765	7.62	6.04	0.93	18.51	14.23	30.04	96.72	92.53	70.44	112.69	139.94	141.39	162.16	20.65	0.05	0	0	0
Cluster-42168.157919	0	0	0	0	0	0	0	0.05	0.32	0	0	0	0	0.83	2.13	2.25	1.34	2.41
Cluster-42168.132400	6.24	0.94	3.27	8.12	13.96	11.83	4.7	1.25	0.33	3.51	14.04	0	0	2.88	1.69	0	0	0
Cluster-42168.79476	0.92	0.37	0.25	0.58	1.3	0.81	0.55	0	0.18	0.11	0.38	0.59	0.66	0.19	0.69	4.44	17.27	14.97
Cluster-42168.71089	33.47	31.83	20.57	69.11	45.69	89.36	35.01	92.86	66.54	30.26	13.85	32.95	3.73	12.82	4.54	2.99	0.81	0.56
Cluster-42168.87565	2.35	3.06	1.82	1.96	2.07	2.45	0.77	3.57	3	2.18	3.08	1.49	1.65	2.82	0.98	0	0	0
Cluster-42168.18378	0.14	0	0	0	0	0.54	0.36	0	0.62	0.29	0	0.16	0	0.54	0.26	4.65	19.73	10.85
Cluster-42168.152951	0	0	0	0	0	0	0	0	0	0	0	0.59	0	21.46	5.19	8.29	5.42	6.87
Cluster-42168.9547	0	0	0	0	0	0	0	0	0	0	0	0	0	0	0	9.42	1.83	2.06
Cluster-42168.158363	0.85	0.47	0.94	0.59	0	0.08	0	0.79	0.39	0	0	0	0	0.03	0.27	0	0	0
Cluster-42168.92258	52.15	62.67	91.42	50.32	46.59	38.8	13.45	32.09	30.99	17.58	11.14	10.54	11.52	20.15	11.93	10.42	6.03	7.53
Cluster-42168.24910	0.34	0.26	0	0	0.14	0.09	4.45	0.07	1.17	1.98	4.12	0.92	2.68	1.99	3.47	10.33	7.92	6.13
Cluster-42168.163028	0	0.09	0	0	0.12	0.21	0	0	0	0	0	0	0	0	0.1	6.97	8.9	2.36
Cluster-42168.86227	169.64	163.67	192.75	160.48	150.29	118.57	101.65	68.28	59.66	50.71	60.23	65.26	38.09	33.28	36.05	37.42	24.76	28.2
Cluster-42168.62015	0	0	0	0	0	0	1.17	0	0	0	0	0	2.28	0	2.37	1	2.52	0.89
Cluster-42168.96383	10.85	6.69	19.2	1.43	3.01	1.24	0.36	1.02	0.89	0.09	0.11	0.1	0.3	0.18	0.08	0.51	0.88	0.21
Cluster-42168.87353	1.55	3.81	3.8	2.77	1.35	2.36	0	2.46	0.35	0	0	0.21	0	0.17	0	0	0	0
Cluster-42168.83699	3.13	6.87	5.75	9.66	7.09	7.29	6.61	8.44	4.39	8.73	8.88	6.16	1.13	0.25	0.29	0.18	0.47	0.3
Cluster-42168.159063	39.04	76.25	57.85	92.39	69.84	70.24	38.98	42.25	24.31	34.03	30.7	29.67	18.04	25.29	8.35	6.09	6.09	5.42
Cluster-42168.143109	0	0	0	0	0	0	0	0	0	0	0	0	0	0	0	11.68	1.61	1.94
Cluster-42168.21700	0	0	0	0	0	0	0	0	0	0	0	0	0	10.96	6.19	5.79	4.45	11.26
Cluster-42168.54923	13.69	20.07	21.26	22.27	15.37	26.17	4.94	29.04	11.58	4.26	3.55	2.17	4.7	4.08	3.06	2.46	3.07	1.53
Cluster-42168.82995	0.09	0.37	0.11	0.16	0.16	0	0.03	0.03	0.08	0.23	0.32	0.12	0.15	0.35	1.08	5.68	3.92	3.09
Cluster-42168.90483	9.12	7.13	8.57	7.47	5.74	11.14	11.92	17.16	9.83	5.12	2.78	1	1.71	4.05	2.56	0	0.17	0.17
Cluster-42168.84985	2.83	2.03	4.08	3.75	58.99	1.95	4.1	3.11	2.45	7.91	251.63	223.59	73.07	0.94	0.66	7.58	449.78	519.42
Cluster-42168.123637	1.02	0.55	0.34	0.63	0.5	0.81	3.79	1.29	2.42	4.42	4.11	2.95	4.59	2.74	3.79	5.46	6.9	9.93
Cluster-42168.151679	0	0	0	0	0	0	0	0.21	0	0	0	0	0	117.14	0.19	6.75	14.52	7.14
Cluster-42168.109334	61.64	32.54	33.22	21.6	22.88	16	21.87	41.4	26.48	10.59	2.43	7.28	3.49	10.54	15.87	3.4	1.45	1.27
Cluster-42168.43746	33.5	68.69	20.38	78.11	30.48	58.46	141.79	222.87	228.02	168.96	89.69	107.58	58.11	74.22	1.08	2.52	0.42	1.87
Cluster-42168.91287	47.6	37.55	19.82	18.44	18.36	39.5	23.89	28.05	43.65	36.25	10.06	13.42	6.16	15.35	11.9	4.25	2.2	3.43
Cluster-42168.46823	4.14	2.79	2.65	3.63	5.36	5.72	18.17	7.96	16.02	21.1	46.93	36.77	26.91	19.65	15.54	26.38	47.15	86.25
Cluster-42168.97926	2.19	1.84	2.36	1.7	1.96	1.74	0.92	1.88	2.24	0.61	0	0.17	0.51	1.31	0.95	0	0	0.05
Cluster-42168.166265	0.59	0	0.86	0	0	0.11	0.17	0	0.31	0.21	0.12	0	0.04	0	0	71.35	81.06	47.15
Cluster-42168.67993	2	1.98	1.08	1.77	2.24	1.15	3.33	0.95	2.74	3.96	5.52	4.36	4.71	5.02	6.83	12.74	12.35	9.9
Cluster-42168.87689	27.19	61.58	62.51	1.33	3.92	2.49	3.31	1.09	4.73	0.65	0.54	2.77	5.35	3.85	2.59	2.16	5.26	4.45
Cluster-42168.71712	0.13	0.11	0	0.23	0.41	0.08	1.05	0.05	0	0.13	1.53	2.13	1.9	0.09	0.37	1.58	16.06	13.85
Cluster-42168.44599	6.57	6.31	7.35	5.37	4.94	5.33	4.95	18.14	15.51	7.59	1.34	6.51	6.12	1.27	0	0	0	0
Cluster-42168.38424	1.2	2.47	1.04	2.5	2.14	2.13	3.09	2.5	4.02	3.83	3.03	3.6	2.79	4.27	2.65	16.87	31.97	12.44
Cluster-42168.86999	7.1	7.7	18.68	3.41	3.72	0.76	0.43	0.72	2.28	0.24	0	0.36	0.37	1.3	0	0.62	0.23	0.28
Cluster-42168.56204	0	0	0	0.61	1.72	0	0.26	1.65	0	1.85	0.33	0	0	0	1.92	3.72	0.31	3.11
Cluster-42168.71006	15.1	19.14	10.98	17.43	17.04	25.21	4.61	5.63	2.55	3.03	5.03	6.19	1.42	2.98	1.49	0.61	0.19	1.27
Cluster-42168.118018	0.44	0.51	1.38	0.18	0.72	0.01	0.35	0	0.35	0.09	0	0	0.23	0.71	0.36	0	0	0
Cluster-42168.167677	0	0	0	0	0	0	0	0	0	0	0	0	0	0	0	7.35	17.21	7.3
Cluster-42168.34936	41.18	11.64	13.22	7.69	8.7	7.66	3.59	1.57	2.76	0.32	0	0	0.66	0	0	547.18	205.96	626.12
Cluster-42168.104513	2.16	1.12	1.94	0.61	0.26	0.26	1.28	0.62	0.44	0.08	0.87	2.75	0	6.53	21.46	12.99	21.99	34.07
Cluster-42168.134594	0.08	0	0.19	0	0	0	0.08	0	0	0	0	0	0	0.13	0	10	35.17	3.65
Cluster-42168.93299	0.66	0.7	0.4	0.14	0.27	0	0	0.08	0.07	0.06	0.17	0.1	0	0	0	0	0	0
Cluster-9630.0	0	0	0	0	0	0	0	0	0	0	0	0	0	0.04	1.52	2.68	1.09	1.61
Cluster-42168.151498	0	0	0	0.32	0	0.32	0	0	0	0	0.39	0	0	0.63	922	4.91	39.91	9.32
Cluster-42168.99301	15.76	20.23	21.12	10.37	7.7	7.71	2.91	13.13	5.57	0.6	0.29	0.2	0.12	0.33	0	0.45	0.06	0
Cluster-42168.167991	0.14	0.14	0	0	0.21	0.02	0.03	0.03	0.06	0.17	0.02	0	0.11	0.06	1.1	5.73	30.83	2.89
Cluster-42168.166445	0	0	0	0	0	0.12	0.12	0	0	0	0	0	0	0	0	2.08	6.79	2.36
Cluster-42168.143988	0	0	0	0.84	0.17	0	0	0	0	0.77	0.87	1.68	0	0	0.57	0.22	2.15	1.61
Cluster-42168.95108	72	75.79	78.28	68.96	70.74	61.24	29.67	47.93	32.87	24.64	25.26	31.42	14.2	21.41	17.73	18.11	17.16	15.84
Cluster-42168.64254	0	0	0	0	0	0	0	0	0	0	0	0	0	0	0	3.18	1	2.03
Cluster-42168.74537	1.47	2.98	1.79	4.97	0	4.95	21.25	9.99	12.55	23.4	19.61	35.23	43.24	15.14	24.75	29.08	55.78	78.39
Cluster-42168.85702	840.34	759.25	699	1643.91	123.7	224.26	4833.71	516.84	3226.09	3401.33	3957.78	7713.97	2188.02	212.88	5.32	7	2.28	29.67
Cluster-42168.88978	0	0	0	0	3.46	0	0	0	0	0	1.7	0	0	0	0	5.46	2.4	1.68
Cluster-42168.99771	6.23	4.3	2.59	3.36	3.28	4.17	1.9	3.38	3.32	0.66	0	0.85	0.12	1.34	0	0	0	0
Cluster-42168.130273	0.61	1.64	1.24	1.8	0.8	0.92	1.25	1.66	0.85	1.23	2.16	1.16	3.27	2.42	2.62	0	0	0
Cluster-42168.30316	0	0	0.04	0	0	0.12	0	0	0.17	0	0	0	0	0	0	5.39	8.57	0.52
Cluster-42168.125139	0	0	0	0	0	0	0	0	0	0	0	0.06	0.25	0	0	0.59	2.72	2.65
Cluster-42168.94655	4.78	4.06	4.59	4.65	1.67	1.5	19.87	7.17	9.08	23.2	14.37	7.22	57.74	75.9	1.65	0	0	0
Cluster-42168.92784	16.66	14.36	17.37	21.57	21.29	18.96	18.92	16.75	7.89	19.14	35.81	22.5	27.29	15.93	45.48	79.4	137.59	137
Cluster-42168.123807	0.21	0.67	0	0	0.24	0	0	0	0	0	0	0	0	0	0	6.09	41.97	38.34
Cluster-42168.133335	0.24	0.38	0.34	0	0	0	0.18	0	0.44	0	0	0.19	0	0.66	0.5	0	0	0
Cluster-42168.58517	56.26	85.86	69.28	61.86	85.73	48.79	31.24	71.2	39.88	29.43	16.86	40.75	9.73	15.93	0	0	0	0
Cluster-42168.70540	17.85	11.92	15.28	10.77	6.51	7.78	2.21	4.55	5.13	2.72	3.3	1.94	2.82	6.44	3.77	2.65	2.7	3
Cluster-42168.115728	0	0	0	0	0	0	1.29	0	0.75	3.82	2.58	7.55	6.02	2.94	2.34	0.67	4.59	1.63
Cluster-42168.87724	9.23	8.25	7.35	18.88	7.1	14.05	10.66	18.81	12.01	21.94	11.79	14.51	3.23	5.28	2.04	1.48	0.92	0.55
Cluster-42168.63161	0.98	0.53	4.99	0.44	0	0.2	0	1.28	2.85	0.19	0	0.25	0.81	1.02	0	0	0	0
Cluster-42168.114835	1.94	5.04	1.12	1.85	3.52	0.64	4.09	2.91	1.69	2.62	2.46	5.04	7.3	4.56	0.87	0	0	0
Cluster-42168.62904	32.1	28.78	43.44	14.47	13.31	15.64	6.66	13.17	13.1	6.81	3.43	5.8	4.87	9.27	8.38	4.47	1.33	2.39
Cluster-42168.80575	1.36	1.98	1.76	1.52	1.2	1.12	0.99	2.73	0.97	1.48	1.91	1.89	0.18	0.09	0.06	0.06	0	0
Cluster-42168.166337	0	0	0	0	0	0	0	0	0.48	0	0	0	0	0	0	37.77	110.51	11.27
Cluster-42168.144937	0.06	0.04	0.13	0.08	0.15	0.09	1.37	0	0.42	0.72	1.57	0.72	1.2	1.05	2.29	2.56	3.8	1.65
Cluster-42168.103644	5.31	4.38	5.19	4.54	4.99	3.9	2.71	2.66	2.96	2.91	4.09	2.28	2.28	1.62	0.58	0.93	0.56	0.8
Cluster-42168.167227	0.15	0.02	0.08	0.1	0.22	0	0.03	0.05	0.07	0.14	0.09	0	0.17	0.21	0.54	2.4	4.12	1.4
Cluster-42168.92153	0.57	0.51	0.1	0.05	0	0	0.24	0	0.67	0	0.02	0.06	0.03	0.47	0	0	0	0
Cluster-42168.138903	4.21	4.36	2.15	7.14	5	8.66	4.8	11.31	9.42	6.39	3.46	2.37	1.78	2.63	1.87	64.62	149.02	22.53
Cluster-42168.55931	0.84	1.48	0.53	0.72	0.34	0.81	0.96	0.25	1.21	0	0	0	0.94	0.91	0.45	0	0	0
Cluster-42168.72894	23.83	19.67	29.63	38.3	23.52	24.31	10.08	27.29	16.5	14.15	11.13	10.74	7.41	15.93	6.93	4.31	3.24	3.83
Cluster-42168.60724	0	0.01	0	0.02	0	0.01	0	0	0.01	0	4.22	2.08	3	0.13	0	0.1	5.17	6.5
Cluster-42168.110170	0	0	0	0	0	0	0	0	0.38	0	0.52	0	0	0	0	0.39	5.7	5.68
Cluster-42168.62393	7.49	6.06	11.58	0.49	0.78	0.81	0.45	0	0	0.48	0	0	0	0.36	0	0.1	0	0
Cluster-42168.51888	0.25	0.28	0.21	0.2	0.15	0.62	0.54	0.12	1.65	0.84	1.2	1.18	0.58	0.22	2.18	6.67	3.25	3.25
Cluster-42168.149532	0	0	0	0	0	0	0	0	0	0	0	0.53	0	28.43	4.01	4.41	3.55	6.6
Cluster-42168.106604	8.83	13.07	63.26	5.45	3.43	6.82	7.97	5.2	9.8	2.54	0.49	4.11	4.65	0	0	0	0	0.22
Cluster-42168.74436	2.22	3.32	2.91	3.44	4.83	3.03	0.77	1.91	0.28	0.4	0.28	0.89	0.04	0.26	0.25	16.81	23.7	18.12
Cluster-42168.126290	0.35	0.49	0.24	0.3	0.53	0.33	0.09	0	0	0	0.2	0.13	0.07	0	0.08	0	0	0
Cluster-42168.16713	0	0	0	0	0	0	0	0	0	0	0	0	0	0	0.99	1.73	6.67	15.55
Cluster-42168.56576	0	0	0	0	0.45	0.32	0	0	0	0	0.29	0	0	0.27	0	1.03	7.28	0.15
Cluster-42168.79264	0.43	0.66	0.8	0.37	0.13	0	0.15	0	1.17	0	0	0.04	0	0	0.14	0	0.02	0
Cluster-42168.56421	2.21	2.9	4.6	2.29	0.96	0	0	0.48	0.52	1.4	0	0	0	1.59	0	0	0	0
Cluster-42168.95716	0.98	0.73	1.53	0.88	0.96	1.04	0.73	0.66	0.55	1	0.41	0.74	0.27	0.06	0.05	0	0	0
Cluster-42168.96721	0.36	0.35	0.21	0.27	2.23	0.61	0.2	0.14	0.06	0	49.22	60.33	30.42	0	0	0.41	66.35	75.21
Cluster-42168.90907	97.07	101.9	87.64	144.26	171.64	218.66	191.76	183.13	232.04	291.31	183.97	270.21	183.46	170.39	187.94	422.99	699.93	558.9
Cluster-42168.129365	0.29	0.47	1.38	0.28	0.26	0	0	0	0.37	0.19	0	0.04	0	0.41	0.4	0	0	0
Cluster-42168.104093	398.2	335.79	245.64	11.47	149.11	6.6	1.44	0	2.88	0	3.6	6.55	0	0	0	0	10.82	5.08
Cluster-42168.95632	4.18	5.58	12.83	1.31	1.1	0.57	0	0.24	1.85	0	0	0	0	0	0	0	0.15	0
Cluster-42168.61865	10.31	8.92	16.15	5.29	2.28	4.62	1.41	6.56	5.01	1.22	0.44	0.65	0.5	0.78	0.45	0.87	0.15	0.14
Cluster-42168.169460	0	0	0	0	0	0	0.28	0	0	0	0.29	0.32	0.27	0	0.2	3.27	1.05	1.44
Cluster-42168.79921	63.79	53.2	60.55	37.59	31.56	31.46	3.6	36.82	19.38	3.6	0.66	0	0.23	1.01	0.51	0.22	0	0
Cluster-42168.46133	0	0	0	0.35	0	0	0	0	0	0.06	0	0	0	0	0	2.45	0.8	1.88
Cluster-42168.45491	3.93	4.65	10.46	0	1.24	10.25	7.52	8.17	7.14	0	0	0	1.23	2.51	1.77	0.1	0	0
Cluster-42168.108201	8.68	10.37	9.98	5.65	7.26	4.95	2.83	2.8	2.49	1.99	1.2	2.07	1.61	1.89	2.17	0.65	1.73	0.7
Cluster-8316.0	0	0	0	0	0	0	0	0	0	0	0	0	0	1.95	1.19	2.79	3.74	2.35
Cluster-42168.85995	130.45	134.39	108.57	143.24	136.45	133.78	127.38	171.44	159.69	124.76	119.94	106.51	75.72	91.8	63.4	34.09	32.06	28.55
Cluster-42168.7077	0	0	0	0	0	0	0	0	0	0	0	0	0.08	0	0.27	4.38	4.12	0.72
Cluster-42168.158875	2.3	1.96	0.77	1.17	1.3	2.59	2.62	1.31	2.11	1.61	3.52	2.29	2.94	1.15	1.26	13.74	127.19	36.91
Cluster-42168.6889	0.65	2.18	2.13	1.27	1.99	1.53	4.39	3.23	9.06	1.03	1.18	2.23	0.73	0	0	83.07	23.31	27.27
Cluster-42168.82941	66.12	65.47	108.98	59.05	63.15	66.79	29.18	51.95	45.51	29.93	22.44	28.51	19.36	20.89	13.93	11.05	13.03	11.27
Cluster-42168.152901	0	0	0	0	0	0	0	0	0	0	0	0.36	0	13.84	1.92	2.19	1.23	2.15
Cluster-42168.99577	2.05	1.77	0.91	2.05	3.2	0.69	0.71	2.27	1.11	1.31	1.19	0.39	0.48	0.15	0.39	0.15	0.02	0.05
Cluster-42168.105554	0	0	0	0	0	0	0	0	0	0	0	0	2.95	0	0	1.32	7.43	5.29
Cluster-42168.169902	1.49	0.89	1.15	0.83	0.23	0.67	0	1.98	0.78	0.11	0	0	0	2.47	1.19	0	0	0
Cluster-42168.105930	0	0	0	0	0	0.88	0	0	0	0.6	6.6	5.19	5.36	0	0	0.35	1.77	0.7
Cluster-42168.69280	4.71	7.35	1.4	5.19	6.07	5.44	2.51	5.03	4.39	7.72	2.06	3.67	1.54	1.28	0.39	0.34	0.14	0.12
Cluster-42168.151559	6.43	1.18	1.23	3.04	1.13	10.87	15.71	2.75	56.14	12.74	8.13	54.52	52.4	17.16	210.87	74.54	153.01	42.64
Cluster-1513.0	0	0	0	0	0	0	0	0	0	0	0	0	0	0	0	14.39	22.17	8.63
Cluster-42168.87237	1.47	0.73	0.68	47.84	0	59.56	0	0	1.71	25.34	0	0	0	0	0	0	0	0
Cluster-42168.112491	2.61	3.95	2.93	4.2	2.5	7.12	3.8	10.75	6.77	2.81	2.28	3.29	1.32	2.29	1.22	0.48	0.46	0.28
Cluster-42168.139193	0.96	0.49	0.4	0.38	0.15	0.34	0.46	0.74	0.57	0.01	0	0	0	0	0.21	0	0	0
Cluster-42168.166401	0	0	0	0	0	0	0	0	0	0	0	0	0	0	0.09	4.91	1.38	7.77
Cluster-42168.92114	9.31	7.5	18.44	5.11	3.01	3.84	1.34	5.34	2.6	0.61	0.5	0.89	0.06	1.15	0.13	0.26	0	0.1
Cluster-42168.149191	0.54	0	0	0.55	1.38	0	0	0	0	1.71	3.17	1.77	1.13	4.27	7.6	11.82	82.4	92.57
Cluster-10964.0	0	0	0	0	0	0	0	0	0	0	0	0.42	0	9.49	3.65	6.77	5.57	7.54
Cluster-42168.71019	42.52	44.05	37.75	50.95	71.32	24.36	0.28	0.66	0.12	0	0.32	0.31	0.22	0	0	882.12	246.59	2054.62
Cluster-42168.37250	0	0	0	0.38	0	0	0	0	0.39	0.31	0	0.45	0	0.16	0	1.51	1.82	1.78
Cluster-42168.62339	5.27	9.59	12.12	6.74	4.17	3.89	0.78	2.6	3.82	1.98	0.95	0.54	0	0.77	0.59	0.45	0.38	0.18
Cluster-42168.102753	64.32	51.22	43.28	33.33	22.57	26.07	15.5	15.6	14.49	11.56	5.81	4.28	8.06	19.6	9.72	10.17	6.08	4.22
Cluster-42168.76682	0.98	0.64	1.57	0.61	0.09	0.13	0	0.65	0.2	0.05	0	0	0	0.33	0.1	0	0.03	0
Cluster-39343.0	0.03	0	0	0	0	0	0	0.08	0	0.19	0	0.14	0	0	0.29	3.35	1.61	1.23
Cluster-42168.111049	82.9	65.32	54.88	92.77	149.41	95.49	84.32	171.94	88.74	88.58	36.69	35.18	16.44	76.25	3.63	0	0	0
Cluster-42168.63585	1.24	2.85	0.73	3.09	3.01	2.85	0	4.5	3.48	0.97	0	0	0	0.8	0.57	0	0	0
Cluster-42168.117405	0	0	0	0	0	0	0	0	0	0	0.07	0	0	0	0	5.17	1.36	0.28
Cluster-42168.101474	9.29	7.88	6.84	4.97	9.49	7.71	6.64	2.12	1.8	4.46	6.98	12.14	6.16	1.13	0.48	0.2	1.02	0.33
Cluster-42168.85717	20.95	27.49	28.91	19.24	20.48	17.22	1.31	3.43	3.76	2.32	1.76	0.37	0	0.79	0.15	1.39	0.07	0.69
Cluster-42168.90551	1.44	5.69	1.73	2.18	1.55	1.39	0.25	0.39	2.04	0.54	0.16	0	0.09	0.05	0.22	0	0	0.06
Cluster-42168.94492	0	0.22	0	0	14.81	0	4.85	13.86	3.08	23.65	0	0.36	13.23	2.3	0.95	13.64	18.07	8.24
Cluster-42168.9231	0.26	0.32	0.13	0	0	0	0	0	0	0	0	0	0	0	0	4.45	11.9	5.49
Cluster-42168.113779	100.13	43.54	145.11	39.14	20.55	54	28.64	392.52	262.29	16.42	7.59	30.17	14.09	30.98	6.54	6.8	1.1	1.69
Cluster-42168.7115	0	0	0	0.66	0	0	0	0.02	0	0	0.16	0	0	0	0	3.21	8.22	6.82
Cluster-42168.98335	0	0.09	0.14	0.1	0.08	0.03	0.03	0.04	0.12	0	0	0	0	0	1.04	2.07	31.77	6.59
Cluster-42168.77212	87.68	176.16	100.14	161.97	226.05	161.62	76.37	214.4	111.7	56.62	114.71	131.95	11.65	23.31	3.73	13.5	12.51	20.79
Cluster-42168.83816	1100.63	574.18	791.48	828.42	1274.62	697.27	1039.28	688.02	372.6	504.71	259.41	15.53	17.82	0	0	5.59	4.33	26.28
Cluster-42168.14949	0.31	0.37	0.24	0	0.55	0	0.18	0.34	0.37	0.43	0.19	0.18	0	0.48	0.38	2.87	2.6	1.8
Cluster-42168.151777	1.84	0.8	3.79	2.99	1.93	2.14	0.87	2.72	1.39	2.11	0.19	1.78	0.4	0.86	0.4	0	0	0
Cluster-42168.8221	0	0	0	0	0	0	0	0	0	0	0	0	0	0	0	5.49	1.5	1.19
Cluster-42168.96369	7.22	5.51	6.08	7.41	3.24	5.82	1.58	7.78	4.37	1.1	0	0.74	0.34	0.77	0.94	0.12	0	0
Cluster-42168.116204	1.75	2.04	3.1	2.95	1.64	1.92	1.23	2.52	3.2	1.31	0	1.67	0.22	0	0.16	45.84	38.37	15.58
Cluster-42168.46026	1.2	1.7	1.24	3.62	2.19	1.81	0.4	0.11	0.85	0.95	0	0	0	0.23	0	0	0	0
Cluster-42168.9014	1.58	0.54	1.47	3.11	3.59	2.59	1.86	0.64	3.7	1.7	1.21	5.85	0.42	0	0	17.37	15.3	36.89
Cluster-42168.119298	2.18	0.92	1.63	0	0	0.31	0.68	0	0	0.39	0.22	0	0.24	0.55	0.67	0.07	0.07	0
Cluster-42168.125002	0.09	0.06	0	0.28	0.23	0.12	0.5	0.07	0.84	0.43	0.32	0.72	0.16	0.71	0.26	1.65	4.18	1.84
Cluster-42168.14849	0	0	0	0.09	0	0	0.29	0	0	0	0.54	0.28	0	0	0.62	1.05	3.62	6.4
Cluster-42168.90193	573.67	489.58	1362.04	482.44	321.03	341.49	299.08	877.88	513.3	288.25	297.26	292.85	83.94	104.07	0	25.81	0	6.62
Cluster-42168.91239	0.49	4.39	4.39	0	0	0	0	8.46	2.95	0	0	0	0	1.55	0.55	0.06	0.03	0
Cluster-42168.96923	2.13	1.73	1.41	0	0	0	0.23	0	0	0	0	0	0	0.43	0.88	0	0	0
Cluster-23171.0	0	0	0	0	0	0	0	0	0	1.14	0	0	0	0	0.26	0.76	1.18	0.98
Cluster-42168.8495	0	0	0	0	0	0	0	0	0	0	0	0	0	0	0	3.1	6.14	0.54
Cluster-42168.167377	0	0	0.08	0	0.02	0.02	0.04	0	0.02	0	0	0	0	0	0	5.11	20.97	2.82
Cluster-42168.167191	0.81	0.41	0.71	0.38	0.23	0.19	0.1	0	0	0	0	0	0	0	0.09	126.1	0.93	195.56
Cluster-42168.72363	3	3.27	9	4.26	7.71	6.11	0.78	1.92	1.25	1.44	0	0.16	0.01	0.84	0.84	0	0.08	0
Cluster-42168.67821	4.71	4.9	6.84	5.48	3.39	5.19	3.42	4.57	5.65	3.65	4.15	5.59	2.77	2.08	0.88	0.19	0.71	0.29
Cluster-42168.153975	0	0	0	0	0	0	0	0	0	0	0	0.95	0	0	0	25.31	30.91	32.14
Cluster-42168.86581	3.96	1.08	1.51	8.97	6.28	14.34	8.84	9.02	3.36	5.8	4.31	4.79	0	0	0	0	0	0
Cluster-42168.91852	0.89	0.6	1.29	0	0.64	0.15	1.64	4.9	7.79	1.99	3.02	3.92	0.6	0.81	0	0	0	0
Cluster-42168.88043	19.6	1.07	11.91	0	0	0	1.16	0	0	0	0.14	0	0	0	0	0	0	0
Cluster-42168.20216	14.25	14.75	15.41	13.96	0	13.78	0.75	8.35	4.87	1.15	0.43	0.69	0	0	2.8	0.95	0.41	0
Cluster-42168.167599	0	0	0	0	0	0	0	0	0	0	0	0	0	0	0	47.14	45.47	71.5
Cluster-42168.33454	0	0	0	0	0	0	0.9	0	0	0	0	0	0.88	0.29	0.32	0.67	0.89	0.3
Cluster-42168.64889	0.05	0.13	0.12	0.71	0.51	0.34	0.82	0.57	0.89	0.32	0.05	1.24	0.33	2.94	22.85	3.78	11.51	1.35
Cluster-42168.117267	0.04	0.19	0.24	0	0	0.11	0	0.12	0	0	0	0	0	0	0	17.13	2.4	59.43
Cluster-42168.87420	21.04	22.1	32.56	11.22	7.77	11.24	4.27	9.75	9.02	3.21	1.63	1.99	1.49	4.6	4.24	3.54	1.23	1.56
Cluster-42168.36410	0.73	0.91	0.59	1.22	0	0	0.15	0	0	2.46	0.52	2.17	0.29	0	0	0.02	0	0
Cluster-42168.59836	0.53	0.48	1.35	0.38	0	0	0	1.18	1.26	0	0	0	0	0.27	0	0	0	0
Cluster-42168.9120	0	0.96	0	0.62	0.38	0	1.24	0.48	0	0	0.19	0.35	0	0.91	0	148.76	18.85	112.29
Cluster-42168.9623	0	0	0.1	0	0	0	0	0	0	0	0	0	0	0	0	10.97	13.08	1.99
Cluster-42168.91763	18.71	26.12	21.2	15.73	13.26	22.78	3.27	12.21	6.89	2.89	0.87	1.56	1.26	9.34	11.15	3.29	1.49	0.97
Cluster-42168.65905	3	2.26	14.84	0.35	3.25	1.17	1.43	1.27	0	0	0	0.12	0	0	0	0	0	0
Cluster-42168.7398	0	0	0	0	0	0	0	0	0	0	0	0	0	0	0	14.94	6.42	25.2
Cluster-42168.124807	1.65	6.26	4.48	0	0.55	0	0.48	0	0.89	0	0.28	0.4	0	0	0.12	0.08	0	0
Cluster-42168.125957	0.13	0.32	0.22	0.26	0.04	0.15	0.02	0.33	1.97	0.19	0.06	0	0	0.05	0	0	0	0
Cluster-42168.58769	0.33	0	0	0	0	0	0	0	0	0	0	0	0	0	0	31.07	8.07	39.02
Cluster-42168.77965	91.72	158.6	132.99	67.22	32.06	54.46	143.27	105.73	27.6	132.26	74.2	68.73	45.69	11.36	0	0	1.13	2.6
Cluster-42168.82071	130.09	134.74	91.55	164.04	179.58	155.9	164.93	144.19	149.18	179.25	142.57	161.46	185.2	103.58	46.26	25.84	17.71	25.62
Cluster-42168.9619	0	0.13	0	0	0	0	0	0	0	0	0	0	0	0	0	10.29	38.43	4.29
Cluster-37860.1	0	0	0	0	0	0	0	0	0	0	0	0.1	0	0	0	2.3	4.22	3.61
Cluster-42168.71503	4.66	8.68	3.68	14.45	20.25	20.17	47.45	9.21	18.27	13.89	27.74	16.07	29.17	46.9	12.88	40.05	47.19	49.34
Cluster-42168.128992	2.83	3.18	3.52	2.21	1.24	1.17	4.44	4.57	3.39	2.2	0	1.25	1.19	1.86	0.81	0.46	0.54	0.46
[truncated: 4,265 more rows]
