# Supplementary material for: Whole-body transcriptome analysis provides insights into the cascade of sequential expression events involved in growth, immunity, and metabolism during the molting cycle in Scylla paramamosain
Source: Sci Rep. 2022 Jul 6;12:11395. doi: 10.1038/s41598-022-14783-w (PMC9259733; doi:10.1038/s41598-022-14783-w)
Supplement: Supplementary file 16 — Supplementary Information 16. [file 41598_2022_14783_MOESM16_ESM.xlsx]

## Sheet: InM_PoM
GO_accession	Description	Term_type	Over_represented_pValue	Corrected_pValue	DEG_item	DEG_list	Background_item	Background_list	Gene_names
GO:0004001	adenosine kinase activity	molecular_function	0.00058542	1	1	51	1	97051	Cluster-42168.79316
GO:0006167	AMP biosynthetic process	biological_process	0.00058542	1	1	51	1	97051	Cluster-42168.79316
GO:0046033	AMP metabolic process	biological_process	0.00058542	1	1	51	1	97051	Cluster-42168.79316
GO:0009349	riboflavin synthase complex	cellular_component	0.0019153	1	1	51	4	97051	Cluster-42168.83240
GO:0043565	sequence-specific DNA binding	molecular_function	0.0020067	1	5	51	1544	97051	Cluster-42168.89532,Cluster-42168.80980,Cluster-42168.80982,Cluster-42168.80983,Cluster-42168.86387
GO:0006166	purine ribonucleoside salvage	biological_process	0.0036493	1	1	51	7	97051	Cluster-42168.79316
GO:0043174	nucleoside salvage	biological_process	0.0036493	1	1	51	7	97051	Cluster-42168.79316
GO:0043101	purine-containing compound salvage	biological_process	0.0046838	1	1	51	9	97051	Cluster-42168.79316
GO:0004055	argininosuccinate synthase activity	molecular_function	0.0047076	1	1	51	9	97051	Cluster-42168.105229
GO:0006040	amino sugar metabolic process	biological_process	0.0059803	1	3	51	662	97051	Cluster-42168.102868,Cluster-42168.83450,Cluster-42168.117187

## Sheet: PrM_InM
GO_accession	Description	Term_type	Over_represented_pValue	Corrected_pValue	DEG_item	DEG_list	Background_item	Background_list	Gene_names
GO:0042302	structural constituent of cuticle	molecular_function	3.1736e-257	1.9216e-253	211	796	759	97051	Cluster-42168.167616,Cluster-42168.8601,Cluster-42168.44604,Cluster-42168.72091,Cluster-42168.167615,Cluster-42168.8495,Cluster-42168.166538,Cluster-42168.140263,Cluster-42168.79916,Cluster-42168.166977,Cluster-42168.116336,Cluster-42168.44605,Cluster-42168.167979,Cluster-42168.9253,Cluster-42168.178236,Cluster-42168.8684,Cluster-42168.8677,Cluster-42168.108071,Cluster-42168.9628,Cluster-42168.15…
GO:0005198	structural molecule activity	molecular_function	1.1162e-86	3.3792e-83	257	796	7740	97051	Cluster-42168.91756,Cluster-42168.9588,Cluster-42168.54326,Cluster-42168.86922,Cluster-42168.84908,Cluster-42168.82699,Cluster-1590.0,Cluster-42168.9649,Cluster-42168.9422,Cluster-42168.64445,Cluster-42168.71019,Cluster-42168.9145,Cluster-42168.170277,Cluster-42168.82342,Cluster-42168.166530,Cluster-42168.167377,Cluster-42168.42693,Cluster-42168.25498,Cluster-42168.9432,Cluster-42168.79378,Cluste…
GO:0008061	chitin binding	molecular_function	8.2225e-23	1.6596e-19	40	796	635	97051	Cluster-42168.166471,Cluster-12492.0,Cluster-42168.96373,Cluster-42168.34934,Cluster-1554.0,Cluster-42168.116204,Cluster-42168.114878,Cluster-42168.8221,Cluster-42168.166607,Cluster-42168.9223,Cluster-42168.82109,Cluster-42168.100085,Cluster-42168.54482,Cluster-42168.7373,Cluster-42168.9627,Cluster-42168.167194,Cluster-42168.163189,Cluster-42168.161017,Cluster-42168.31822,Cluster-42168.141401,Clu…
GO:0006030	chitin metabolic process	biological_process	5.2796e-22	6.3936e-19	39	796	630	97051	Cluster-12492.0,Cluster-42168.96373,Cluster-42168.166471,Cluster-42168.116204,Cluster-1554.0,Cluster-42168.8221,Cluster-42168.114878,Cluster-42168.9223,Cluster-42168.82109,Cluster-42168.166607,Cluster-42168.100085,Cluster-42168.167194,Cluster-42168.54482,Cluster-42168.9627,Cluster-42168.7373,Cluster-42168.31822,Cluster-42168.141401,Cluster-42168.161017,Cluster-42168.163189,Cluster-42168.9040,Clus…
GO:1901071	glucosamine-containing compound metabolic process	biological_process	5.2796e-22	6.3936e-19	39	796	630	97051	Cluster-42168.89301,Cluster-42168.9520,Cluster-42168.23664,Cluster-42168.167786,Cluster-42168.85960,Cluster-42168.66310,Cluster-42168.167168,Cluster-3130.0,Cluster-42168.162965,Cluster-42168.98324,Cluster-42168.34823,Cluster-42168.163032,Cluster-42168.7305,Cluster-42168.81500,Cluster-42168.37538,Cluster-42168.166228,Cluster-42168.96374,Cluster-42168.116204,Cluster-1554.0,Cluster-42168.96373,Clust…
GO:0006040	amino sugar metabolic process	biological_process	2.555e-21	2.5784e-18	39	796	662	97051	Cluster-3130.0,Cluster-42168.167168,Cluster-42168.85960,Cluster-42168.66310,Cluster-42168.89301,Cluster-42168.9520,Cluster-42168.23664,Cluster-42168.167786,Cluster-42168.96374,Cluster-42168.81500,Cluster-42168.37538,Cluster-42168.166228,Cluster-42168.34823,Cluster-42168.163032,Cluster-42168.7305,Cluster-42168.162965,Cluster-42168.98324,Cluster-42168.8221,Cluster-42168.114878,Cluster-42168.9223,Cl…
GO:0006022	aminoglycan metabolic process	biological_process	5.4428e-19	4.708e-16	42	796	945	97051	Cluster-42168.50210,Cluster-42168.167194,Cluster-42168.54482,Cluster-42168.9627,Cluster-42168.7373,Cluster-42168.100085,Cluster-42168.9040,Cluster-42168.169739,Cluster-42168.9308,Cluster-42168.31822,Cluster-42168.141401,Cluster-42168.163189,Cluster-42168.161017,Cluster-42168.116204,Cluster-1554.0,Cluster-42168.96373,Cluster-12492.0,Cluster-42168.166471,Cluster-42168.9223,Cluster-42168.82109,Clust…
GO:0004175	endopeptidase activity	molecular_function	9.0561e-11	6.8543e-08	84	796	4983	97051	Cluster-42168.89267,Cluster-42168.68527,Cluster-42168.166404,Cluster-42168.166451,Cluster-42168.166250,Cluster-42168.34185,Cluster-42168.166954,Cluster-42168.6948,Cluster-42168.30249,Cluster-42168.18756,Cluster-42168.166386,Cluster-42168.76257,Cluster-42168.169927,Cluster-27574.0,Cluster-42168.8938,Cluster-42168.10400,Cluster-42168.30516,Cluster-42168.9358,Cluster-42168.166882,Cluster-42168.10008…
GO:0070011	peptidase activity, acting on L-amino acid peptides	molecular_function	2.1225e-10	1.428e-07	94	796	5998	97051	Cluster-42168.160296,Cluster-42168.123337,Cluster-42168.8625,Cluster-42168.76255,Cluster-42168.79528,Cluster-42168.159876,Cluster-42168.122273,Cluster-42168.143060,Cluster-42168.51489,Cluster-42168.9511,Cluster-42168.19959,Cluster-42168.115655,Cluster-42168.151546,Cluster-42168.20184,Cluster-42168.166415,Cluster-42168.112357,Cluster-42168.76136,Cluster-42168.50210,Cluster-42168.88591,Cluster-4216…
GO:0008233	peptidase activity	molecular_function	4.5931e-10	2.7811e-07	101	796	6747	97051	Cluster-42168.166387,Cluster-42168.85111,Cluster-42168.138111,Cluster-42168.100085,Cluster-42168.80665,Cluster-42168.166882,Cluster-42168.9358,Cluster-42168.30516,Cluster-42168.10400,Cluster-42168.8938,Cluster-42168.138533,Cluster-27574.0,Cluster-42168.169927,Cluster-42168.76257,Cluster-42168.166386,Cluster-42168.30249,Cluster-42168.18756,Cluster-42168.6948,Cluster-42168.166954,Cluster-42168.3418…

## Sheet: PrM_PoM
Table S12. The top 10 GO enrichment categories of DEGs in pairwise comparisons among molting stages of InM, PoM, and PrM.
GO_accession	Description	Term_type	Over_represented_pValue	Corrected_pValue	DEG_item	DEG_list	Background_item	Background_list	Gene_names
GO:0042302	structural constituent of cuticle	molecular_function	2.7294e-230	1.6526e-226	303	3858	759	97051	Cluster-42168.32292,Cluster-42168.39562,Cluster-42168.84661,Cluster-42168.82342,Cluster-42168.96644,Cluster-42168.85017,Cluster-42168.84566,Cluster-42168.92203,Cluster-42168.9512,Cluster-42168.116335,Cluster-42168.52171,Cluster-42168.8677,Cluster-42168.44629,Cluster-42168.84908,Cluster-42168.80053,Cluster-42168.84741,Cluster-42168.86691,Cluster-42168.112435,Cluster-42168.96151,Cluster-42168.90115…
GO:0005198	structural molecule activity	molecular_function	1.2294e-70	3.7219e-67	589	3858	7740	97051	Cluster-42168.146126,Cluster-42168.9630,Cluster-42168.9561,Cluster-42168.102167,Cluster-42168.89412,Cluster-42168.79263,Cluster-42168.81405,Cluster-42168.81786,Cluster-42168.48683,Cluster-42168.93952,Cluster-42168.96459,Cluster-42168.80744,Cluster-42168.81724,Cluster-42168.95718,Cluster-42168.84973,Cluster-11749.0,Cluster-42168.84915,Cluster-42168.117324,Cluster-42168.52570,Cluster-42168.166547,C…
GO:0008061	chitin binding	molecular_function	1.8946e-24	3.8239e-21	92	3858	635	97051	Cluster-42168.73253,Cluster-42168.31822,Cluster-42168.100085,Cluster-42168.97129,Cluster-42168.81500,Cluster-42168.84307,Cluster-42168.46420,Cluster-42168.73619,Cluster-42168.166607,Cluster-42168.141401,Cluster-42168.97560,Cluster-42168.84552,Cluster-42168.84613,Cluster-42168.84083,Cluster-42168.96559,Cluster-42168.84242,Cluster-42168.167786,Cluster-42168.154473,Cluster-42168.87477,Cluster-62070.…
GO:0006040	amino sugar metabolic process	biological_process	1.3431e-23	1.8636e-20	93	3858	662	97051	Cluster-42168.79037,Cluster-42168.7305,Cluster-42168.117187,Cluster-42168.166228,Cluster-42168.87964,Cluster-42168.106300,Cluster-42168.9308,Cluster-42168.21424,Cluster-42168.89301,Cluster-42168.83680,Cluster-42168.117999,Cluster-42168.9223,Cluster-42168.18570,Cluster-42168.167194,Cluster-42168.89026,Cluster-42168.23664,Cluster-42168.9627,Cluster-42168.87233,Cluster-42168.22797,Cluster-42168.9410…
GO:0006030	chitin metabolic process	biological_process	1.8467e-23	1.8636e-20	90	3858	630	97051	Cluster-42168.83765,Cluster-42168.167168,Cluster-42168.75126,Cluster-42168.96560,Cluster-42168.80015,Cluster-42168.170872,Cluster-42168.9627,Cluster-42168.87233,Cluster-42168.22797,Cluster-42168.94100,Cluster-1554.0,Cluster-42168.96374,Cluster-42168.91427,Cluster-42168.18570,Cluster-42168.167194,Cluster-42168.89026,Cluster-42168.23664,Cluster-42168.7305,Cluster-42168.87964,Cluster-42168.166228,Cl…
GO:1901071	glucosamine-containing compound metabolic process	biological_process	1.8467e-23	1.8636e-20	90	3858	630	97051	Cluster-42168.23664,Cluster-42168.89026,Cluster-42168.167194,Cluster-42168.18570,Cluster-42168.117999,Cluster-42168.9223,Cluster-42168.21424,Cluster-42168.83680,Cluster-42168.89301,Cluster-42168.106300,Cluster-42168.9308,Cluster-42168.7305,Cluster-42168.166228,Cluster-42168.87964,Cluster-42168.170872,Cluster-42168.75126,Cluster-42168.96560,Cluster-42168.80015,Cluster-42168.167168,Cluster-42168.83…
GO:0006022	aminoglycan metabolic process	biological_process	1.8675e-20	1.6154e-17	110	3858	945	97051	Cluster-42168.67808,Cluster-42168.166471,Cluster-12492.0,Cluster-42168.84247,Cluster-42168.98103,Cluster-42168.62485,Cluster-42168.85960,Cluster-42168.166587,Cluster-42168.95264,Cluster-42168.93033,Cluster-42168.96373,Cluster-42168.87353,Cluster-42168.59492,Cluster-42168.57845,Cluster-42168.69678,Cluster-42168.27701,Cluster-42168.8221,Cluster-42168.86240,Cluster-42168.154498,Cluster-42168.54482,C…
GO:0004175	endopeptidase activity	molecular_function	1.5192e-12	1.1498e-09	305	3858	4983	97051	Cluster-42168.77111,Cluster-42168.78767,Cluster-42168.153092,Cluster-42168.112357,Cluster-6568.0,Cluster-42168.34185,Cluster-42168.162229,Cluster-42168.14631,Cluster-42168.156898,Cluster-42168.8377,Cluster-42168.97410,Cluster-42168.74635,Cluster-42168.154859,Cluster-42168.81842,Cluster-42168.38347,Cluster-32821.0,Cluster-42168.142063,Cluster-39343.0,Cluster-42168.73512,Cluster-42168.166387,Cluste…
GO:0004252	serine-type endopeptidase activity	molecular_function	1.0062e-10	6.7694e-08	127	3858	1698	97051	Cluster-42168.86861,Cluster-42168.91068,Cluster-42168.53463,Cluster-42168.130636,Cluster-42168.99135,Cluster-42168.50948,Cluster-42168.82661,Cluster-42168.137451,Cluster-42168.95309,Cluster-42168.7585,Cluster-42168.49745,Cluster-42168.18844,Cluster-42168.9680,Cluster-42168.84424,Cluster-42168.73268,Cluster-42168.167836,Cluster-42168.6788,Cluster-42168.57474,Cluster-42168.163028,Cluster-42168.6160…
GO:0070011	peptidase activity, acting on L-amino acid peptides	molecular_function	3.1345e-09	1.8979e-06	337	3858	5998	97051	Cluster-42168.95309,Cluster-42168.91068,Cluster-42168.86861,Cluster-42168.6788,Cluster-42168.98206,Cluster-42168.155609,Cluster-42168.80561,Cluster-42168.166386,Cluster-42168.82042,Cluster-42168.49745,Cluster-42168.81288,Cluster-42168.6334,Cluster-42168.43816,Cluster-42168.101637,Cluster-42168.19959,Cluster-42168.8785,Cluster-42168.92842,Cluster-42168.74276,Cluster-42168.12421,Cluster-42168.44097…
	·
