# Supplementary material for: Whole-body transcriptome analysis provides insights into the cascade of sequential expression events involved in growth, immunity, and metabolism during the molting cycle in Scylla paramamosain
Source: Sci Rep. 2022 Jul 6;12:11395. doi: 10.1038/s41598-022-14783-w (PMC9259733; doi:10.1038/s41598-022-14783-w)
Supplement: Supplementary file 17 — Supplementary Information 17. [file 41598_2022_14783_MOESM17_ESM.xlsx]

## Sheet: Sheet1
Table S13. Primers for RT-PCR.
Gene ID	Reference/Target gene	Primer Sequence(5'-3')	Tm	Amplicon length (bp)
Cluster-42168.117187	ecdysone receptor	F:CACCAATAGTCCGTCGTT	51	215
		R:GTCGGTTACCAGGTCAGG	52
Cluster-42168.96343	chitin synthase	F:CTGGAGCGTCAGCGTAAT	54	261
		R:AATGGATGTCCTGGTTCG	53
Cluster-42168.56345	gastrolith protein	F:GGGTATCGTGGAAAGTCG	53	250
		R:CCAGGAATGGAAGGGTAA	53
Cluster-42168.106951	cuticular protein 15	F:CGGCGTGAACTGGATGAT	57	265
		R:AAGGAAAGGCGTGGGTCT	57
Cluster-42168.59192	troponin C2	F:GAAGCGAAATGTGAACCC	53	190
		R:GCAGCATTACCGAGGATT	53
Cluster-42168.98379	myosin heavy chain type 2	F:ACGGAGGCATCGTTCAGA	57	149
		R:ATTCAGGGCACCAAGGGA	58
Cluster-42168.85714	ecdysteroid-regulated protein	F:GCAGTAGCAGGAACAGG	48	241
		R:ACATTGGAGGCATTGAG	48
Cluster-42168.143468	pigment dispersing hormone receptor	F:GGGCGTCTTGCTCCTCT	55	309
		R:ACTGAACATTTGGGTCTCG	53
Cluster-42168.74911	glucose-6-phosphatase	F:TGAGATGGAAGGCAAAGG	54	132
		R:AGACGACGACGGAGACG	54
Cluster-42168.32912	nitric oxide synthase	F:CATGGCTACATCATCGTCC	54	327
		R:GGTGTCTCCTCTGTGGCTC	54
Cluster-42168.91529	monocarboxylate transporter	F:GGTAGAGGGATTAGTATGG	46	161
		R:GTTAGCAGGGAGGTTTA	45
Cluster-42168.73413	ubiquitin conjugating enzyme-4	F:TAGATAGAGCGGTGCCT	48	336
		R:TCGTCCATCCGAGTAGA	48
